# Supplementary material for: Antibiotic-induced release of small extracellular vesicles (exosomes) with surface-associated DNA
Source: Sci Rep. 2017 Aug 15;7:8202. doi: 10.1038/s41598-017-08392-1 (PMC5557920; doi:10.1038/s41598-017-08392-1)
Supplement: Supplementary file 2 — Supplementary Dataset S1 [file 41598_2017_8392_MOESM2_ESM.xls]

## Sheet: Supplementary Dataset S1
Jurkat cells
Experiment: Jurkat_cells
	Peak List Generator: unknown
		Version: unknown
		Charge States Calculated: unknown
		Deisotoped: unknown
		Textual Annotation: unknown
	Database Set: 2 Databases
		Database Name: a subset of the SwissProt_2014_08 database
			Version: unknown
			Taxonomy: All Entries
			Number of Proteins: 251
		Database Name: the SwissProt_2015_08 database
			Version: unknown
			Taxonomy: Homo sapiens
			Number of Proteins: 20204
		Explain Database w/ < 1000 entries:
		Does database contain common contaminants?: unknown
	Search Engine Set: 2 Search Engines
		Search Engine: Mascot
			Version: Mascot
			Samples: All Samples
			Fragment Tolerance: 0,050 Da (Monoisotopic)
			Parent Tolerance: 7,0 PPM (Monoisotopic)
			Fixed Modifications: +18 on O (O+18), +57 on C (Carbamidomethyl)
			Variable Modifications: +1 on NQ (Deamidation), +16 on M (Oxidation)
			Database: the SwissProt_2015_08 database (selected for Homo sapiens, unknown version, 20204 entries)
			Digestion Enzyme: Trypsin
			Max Missed Cleavages: 2
			Probability Model:
				281474976711410 (F003631): Peptide Prophet [+2 and below,+3,+4,+5,+6 and above]
				281474976711421 (F003644): Peptide Prophet [+1,+2,+3,+4,+5,+6 and above]
				281474976711407 (F003628): Peptide Prophet [+1,+2,+3,+4,+5,+6 and above]
				281474976711420 (F003645): Peptide Prophet [+1,+2,+3,+4,+5,+6 and above]
				281474976711408 (F003629): Peptide Prophet [+1,+2,+3,+4,+5,+6 and above]
				281474976711422 (F003646): Peptide Prophet [+1,+2,+3,+4,+5,+6 and above]
				281474976711409 (F003630): Peptide Prophet [+1,+2,+3,+4,+5,+6 and above]
				281474976711423 (F003647): Peptide Prophet [+1,+2,+3,+4,+5,+6 and above]
		Search Engine: X! Tandem
			Version: 2007.01.01.1
			Samples: All Samples
			Fragment Tolerance: 0,050 Da (Monoisotopic)
			Parent Tolerance: 7,0 PPM (Monoisotopic)
			Fixed Modifications: +18 on O (O+18), +57 on C (Carbamidomethyl)
			Variable Modifications: +1 on NQ (Deamidation), +16 on M (Oxidation)
			Database: a subset of the SwissProt_2014_08 database
			Digestion Enzyme: Trypsin
			Max Missed Cleavages: 2
			Probability Model:
				281474976711410 (F003631): Peptide Prophet [+2 and below,+3,+4 and above]
				281474976711421 (F003644): Peptide Prophet [+1,+2,+3,+4 and above]
				281474976711407 (F003628): Peptide Prophet [+1,+2,+3,+4 and above]
				281474976711420 (F003645): Peptide Prophet [+1,+2,+3,+4 and above]
				281474976711408 (F003629): Peptide Prophet [+1,+2,+3,+4 and above]
				281474976711422 (F003646): Peptide Prophet [+1,+2,+3,+4 and above]
				281474976711409 (F003630): Peptide Prophet [+1,+2,+3,+4 and above]
				281474976711423 (F003647): Peptide Prophet [+1,+2,+3,+4 and above]
	Scaffold: Version: Scaffold_4.5.1
		Modification Metadata Set: Unknown modifications
			Source: Unknown
			Comment:
		Protein Grouping Strategy: Experiment-wide grouping with binary peptide-protein weights
		Peptide Thresholds: 95,0% minimum
		Protein Thresholds: 95,0% minimum and 2 peptides minimum
		Peptide FDR: 0,0% (Decoy)
		Protein FDR: 0,0% (Decoy)
		GO Annotation Source(s): Unknown
Experiment name	Biological sample category	Biological sample name	MS/MS sample name	Protein name	Protein accession numbers	Database sources	Protein molecular weight (Da)	Protein identification probability	Exclusive unique peptide count	Exclusive unique spectrum count	Exclusive spectrum count	Percentage of total spectra	Percentage sequence coverage
Cells	with ciprofloxacin 2	Jurkat_with cipro 2	281474976711410 (F003631)	Actin, cytoplasmic 1 OS=Homo sapiens GN=ACTB PE=1 SV=1	ACTB_HUMAN,ACTG_HUMAN	SwissProt_2014_08.fasta	41 737,8	1	10	15	222	0.105	0.475
Cells	with ciprofloxacin 2	Jurkat_with cipro 2	281474976711410 (F003631)	Profilin-1 OS=Homo sapiens GN=PFN1 PE=1 SV=2	PROF1_HUMAN	SwissProt_2014_08.fasta	15 054,3	1	3	3	38	0.018	0.229
Cells	with ciprofloxacin 2	Jurkat_with cipro 2	281474976711410 (F003631)	Calreticulin OS=Homo sapiens GN=CALR PE=1 SV=1	CALR_HUMAN	SwissProt_2014_08.fasta	48 142,9	1	3	3	15	0.0071	0.0887
Cells	with ciprofloxacin 2	Jurkat_with cipro 2	281474976711410 (F003631)	Heat shock cognate 71 kDa protein OS=Homo sapiens GN=HSPA8 PE=1 SV=1	HSP7C_HUMAN	SwissProt_2014_08.fasta	70 899,8	1	10	10	48	0.0227	0.237
Cells	with ciprofloxacin 2	Jurkat_with cipro 2	281474976711410 (F003631)	Heat shock protein HSP 90-alpha OS=Homo sapiens GN=HSP90AA1 PE=1 SV=5	HS90A_HUMAN	SwissProt_2014_08.fasta	84 663,2	1	8	8	57	0.0269	0.163
Cells	with ciprofloxacin 2	Jurkat_with cipro 2	281474976711410 (F003631)	Peptidyl-prolyl cis-trans isomerase A OS=Homo sapiens GN=PPIA PE=1 SV=2	PPIA_HUMAN	SwissProt_2014_08.fasta	18 012,9	1	6	6	47	0.0222	0.582
Cells	with ciprofloxacin 2	Jurkat_with cipro 2	281474976711410 (F003631)	60 kDa heat shock protein, mitochondrial OS=Homo sapiens GN=HSPD1 PE=1 SV=2	CH60_HUMAN	SwissProt_2014_08.fasta	61 055,7	1	5	5	19	0.009	0.161
Cells	with ciprofloxacin 2	Jurkat_with cipro 2	281474976711410 (F003631)	Tubulin alpha-1B chain OS=Homo sapiens GN=TUBA1B PE=1 SV=1	TBA1B_HUMAN	SwissProt_2014_08.fasta	50 151,7	1	6	6	78	0.0369	0.242
Cells	with ciprofloxacin 2	Jurkat_with cipro 2	281474976711410 (F003631)	Heat shock protein HSP 90-beta OS=Homo sapiens GN=HSP90AB1 PE=1 SV=4	HS90B_HUMAN	SwissProt_2014_08.fasta	83 267,3	1	2	2	19	0.009	0.162
Cells	with ciprofloxacin 2	Jurkat_with cipro 2	281474976711410 (F003631)	Alpha-enolase OS=Homo sapiens GN=ENO1 PE=1 SV=2	ENOA_HUMAN	SwissProt_2014_08.fasta	47 170,2	1	7	9	104	0.0491	0.279
Cells	with ciprofloxacin 2	Jurkat_with cipro 2	281474976711410 (F003631)	Fructose-bisphosphate aldolase A OS=Homo sapiens GN=ALDOA PE=1 SV=2	ALDOA_HUMAN	SwissProt_2014_08.fasta	39 420,6	1	3	3	24	0.0113	0.157
Cells	with ciprofloxacin 2	Jurkat_with cipro 2	281474976711410 (F003631)	Phosphoglycerate kinase 1 OS=Homo sapiens GN=PGK1 PE=1 SV=3	PGK1_HUMAN	SwissProt_2014_08.fasta	44 615,3	1	4	4	16	0.0076	0.161
Cells	with ciprofloxacin 2	Jurkat_with cipro 2	281474976711410 (F003631)	Nucleophosmin OS=Homo sapiens GN=NPM1 PE=1 SV=2	NPM_HUMAN	SwissProt_2014_08.fasta	32 575,5	0.998	2	2	12	0.0057	0.119
Cells	with ciprofloxacin 2	Jurkat_with cipro 2	281474976711410 (F003631)	Glyceraldehyde-3-phosphate dehydrogenase OS=Homo sapiens GN=GAPDH PE=1 SV=3	G3P_HUMAN	SwissProt_2014_08.fasta	36 053,4	1	10	13	128	0.0605	0.388
Cells	with ciprofloxacin 2	Jurkat_with cipro 2	281474976711410 (F003631)	Histone H2B type 1-C/E/F/G/I OS=Homo sapiens GN=HIST1H2BC PE=1 SV=4	H2B1C_HUMAN,H2B1D_HUMAN,H2B1H_HUMAN,H2B1K_HUMAN,H2B1L_HUMAN,H2B1M_HUMAN,H2B1N_HUMAN,H2B2F_HUMAN,H2BFS_HUMAN	SwissProt_2014_08.fasta	13 906,6	0.998	2	3	41	0.0194	0.19
Cells	with ciprofloxacin 2	Jurkat_with cipro 2	281474976711410 (F003631)	Glutathione S-transferase P OS=Homo sapiens GN=GSTP1 PE=1 SV=2	GSTP1_HUMAN	SwissProt_2014_08.fasta	23 356,7	1	6	6	27	0.0128	0.557
Cells	with ciprofloxacin 2	Jurkat_with cipro 2	281474976711410 (F003631)	Ribosomal protein S6 kinase alpha-2 OS=Homo sapiens GN=RPS6KA2 PE=1 SV=2	KS6A1_HUMAN,KS6A2_HUMAN	SwissProt_2014_08.fasta	82 725,5	0.998	2	2	12	0.0057	0.0164
Cells	with ciprofloxacin 2	Jurkat_with cipro 2	281474976711410 (F003631)	Tubulin beta chain OS=Homo sapiens GN=TUBB PE=1 SV=2	TBB5_HUMAN	SwissProt_2014_08.fasta	49 670,6	1	12	12	102	0.0482	0.489
Cells	with ciprofloxacin 2	Jurkat_with cipro 2	281474976711410 (F003631)	Fibrinogen beta chain OS=Homo sapiens GN=FGB PE=1 SV=2	FIBB_HUMAN	SwissProt_2014_08.fasta	55 928,6	1	3	3	5	0.0024	0.112
Cells	with ciprofloxacin 2	Jurkat_with cipro 2	281474976711410 (F003631)	Pyruvate kinase PKM OS=Homo sapiens GN=PKM PE=1 SV=4	KPYM_HUMAN	SwissProt_2014_08.fasta	57 937,5	0.997	2	2	3	0.0014	0.0885
Cells	with ciprofloxacin 2	Jurkat_with cipro 2	281474976711410 (F003631)	Elongation factor 1-alpha 1 OS=Homo sapiens GN=EEF1A1 PE=1 SV=1	EF1A1_HUMAN	SwissProt_2014_08.fasta	50 141,2	1	3	3	26	0.0123	0.139
Cells	with ciprofloxacin 2	Jurkat_with cipro 2	281474976711410 (F003631)	Heterogeneous nuclear ribonucleoprotein A1 OS=Homo sapiens GN=HNRNPA1 PE=1 SV=5	ROA1_HUMAN	SwissProt_2014_08.fasta	38 747,0	1	2	2	10	0.0047	0.0457
Cells	with ciprofloxacin 2	Jurkat_with cipro 2	281474976711410 (F003631)	Cofilin-1 OS=Homo sapiens GN=CFL1 PE=1 SV=3	COF1_HUMAN	SwissProt_2014_08.fasta	18 503,2	0.998	2	2	5	0.0024	0.253
Cells	with ciprofloxacin 2	Jurkat_with cipro 2	281474976711410 (F003631)	Nucleolin OS=Homo sapiens GN=NCL PE=1 SV=3	NUCL_HUMAN	SwissProt_2014_08.fasta	76 615,9	1	5	5	37	0.0175	0.132
Cells	with ciprofloxacin 2	Jurkat_with cipro 2	281474976711410 (F003631)	Fibrinogen gamma chain OS=Homo sapiens GN=FGG PE=1 SV=3	FIBG_HUMAN	SwissProt_2014_08.fasta	51 513,3	1	5	5	49	0.0232	0.194
Cells	with ciprofloxacin 2	Jurkat_with cipro 2	281474976711410 (F003631)	Histone H4 OS=Homo sapiens GN=HIST1H4A PE=1 SV=2	H4_HUMAN	SwissProt_2014_08.fasta	11 367,7	1	4	4	41	0.0194	0.301
Cells	with ciprofloxacin 2	Jurkat_with cipro 2	281474976711421 (F003644)	Protein SET OS=Homo sapiens GN=SET PE=1 SV=3	SET_HUMAN	SwissProt_2014_08.fasta	33 489,4	1	3	3	12	0.0009	0.193
Cells	with ciprofloxacin 2	Jurkat_with cipro 2	281474976711421 (F003644)	Ras GTPase-activating-like protein IQGAP1 OS=Homo sapiens GN=IQGAP1 PE=1 SV=1	IQGA1_HUMAN	SwissProt_2014_08.fasta	189 258,6	1	3	3	3	0.0002	0.038
Cells	with ciprofloxacin 2	Jurkat_with cipro 2	281474976711421 (F003644)	Alpha-actinin-4 OS=Homo sapiens GN=ACTN4 PE=1 SV=2	ACTN4_HUMAN	SwissProt_2014_08.fasta	104 857,2	1	14	14	20	0.0015	0.229
Cells	with ciprofloxacin 2	Jurkat_with cipro 2	281474976711421 (F003644)	Actin-related protein 2/3 complex subunit 5 OS=Homo sapiens GN=ARPC5 PE=1 SV=3	ARPC5_HUMAN	SwissProt_2014_08.fasta	16 320,6	0.998	2	2	2	0.0002	0.212
Cells	with ciprofloxacin 2	Jurkat_with cipro 2	281474976711421 (F003644)	Thioredoxin-dependent peroxide reductase, mitochondrial OS=Homo sapiens GN=PRDX3 PE=1 SV=3	PRDX3_HUMAN	SwissProt_2014_08.fasta	27 692,7	1	6	6	12	0.0009	0.402
Cells	with ciprofloxacin 2	Jurkat_with cipro 2	281474976711421 (F003644)	Myb-binding protein 1A OS=Homo sapiens GN=MYBBP1A PE=1 SV=2	MBB1A_HUMAN	SwissProt_2014_08.fasta	148 858,3	1	3	3	5	0.0004	0.0354
Cells	with ciprofloxacin 2	Jurkat_with cipro 2	281474976711421 (F003644)	26S proteasome non-ATPase regulatory subunit 14 OS=Homo sapiens GN=PSMD14 PE=1 SV=1	PSDE_HUMAN	SwissProt_2014_08.fasta	34 576,6	1	3	3	14	0.0011	0.239
Cells	with ciprofloxacin 2	Jurkat_with cipro 2	281474976711421 (F003644)	Calmodulin OS=Homo sapiens GN=CALM1 PE=1 SV=2	CALM_HUMAN	SwissProt_2014_08.fasta	16 838,0	1	3	3	13	0.001	0.47
Cells	with ciprofloxacin 2	Jurkat_with cipro 2	281474976711421 (F003644)	Rho GDP-dissociation inhibitor 2 OS=Homo sapiens GN=ARHGDIB PE=1 SV=3	GDIR2_HUMAN	SwissProt_2014_08.fasta	22 988,4	1	4	4	12	0.0009	0.333
Cells	with ciprofloxacin 2	Jurkat_with cipro 2	281474976711421 (F003644)	Trifunctional purine biosynthetic protein adenosine-3 OS=Homo sapiens GN=GART PE=1 SV=1	PUR2_HUMAN	SwissProt_2014_08.fasta	107 768,4	1	7	8	12	0.0009	0.135
Cells	with ciprofloxacin 2	Jurkat_with cipro 2	281474976711421 (F003644)	F-actin-capping protein subunit alpha-2 OS=Homo sapiens GN=CAPZA2 PE=1 SV=3	CAZA2_HUMAN	SwissProt_2014_08.fasta	32 949,2	1	2	2	3	0.0002	0.154
Cells	with ciprofloxacin 2	Jurkat_with cipro 2	281474976711421 (F003644)	Tyrosine-protein kinase Lck OS=Homo sapiens GN=LCK PE=1 SV=6	LCK_HUMAN	SwissProt_2014_08.fasta	58 002,0	1	3	3	3	0.0002	0.0786
Cells	with ciprofloxacin 2	Jurkat_with cipro 2	281474976711421 (F003644)	Nucleophosmin OS=Homo sapiens GN=NPM1 PE=1 SV=2	NPM_HUMAN	SwissProt_2014_08.fasta	32 575,5	1	6	10	43	0.0032	0.364
Cells	with ciprofloxacin 2	Jurkat_with cipro 2	281474976711421 (F003644)	Serine-threonine kinase receptor-associated protein OS=Homo sapiens GN=STRAP PE=1 SV=1	STRAP_HUMAN	SwissProt_2014_08.fasta	38 439,4	1	4	4	4	0.0003	0.226
Cells	with ciprofloxacin 2	Jurkat_with cipro 2	281474976711421 (F003644)	S-adenosylmethionine synthase isoform type-2 OS=Homo sapiens GN=MAT2A PE=1 SV=1	METK2_HUMAN	SwissProt_2014_08.fasta	43 660,9	1	3	3	5	0.0004	0.139
Cells	with ciprofloxacin 2	Jurkat_with cipro 2	281474976711421 (F003644)	Probable ATP-dependent RNA helicase DDX5 OS=Homo sapiens GN=DDX5 PE=1 SV=1	DDX5_HUMAN	SwissProt_2014_08.fasta	69 149,7	1	8	9	22	0.0017	0.218
Cells	with ciprofloxacin 2	Jurkat_with cipro 2	281474976711421 (F003644)	Elongation factor Tu, mitochondrial OS=Homo sapiens GN=TUFM PE=1 SV=2	EFTU_HUMAN	SwissProt_2014_08.fasta	49 542,4	1	7	7	11	0.0008	0.27
Cells	with ciprofloxacin 2	Jurkat_with cipro 2	281474976711421 (F003644)	Hypoxanthine-guanine phosphoribosyltransferase OS=Homo sapiens GN=HPRT1 PE=1 SV=2	HPRT_HUMAN	SwissProt_2014_08.fasta	24 580,2	0.998	2	2	2	0.0002	0.106
Cells	with ciprofloxacin 2	Jurkat_with cipro 2	281474976711421 (F003644)	60S ribosomal protein L7 OS=Homo sapiens GN=RPL7 PE=1 SV=1	RL7_HUMAN	SwissProt_2014_08.fasta	29 227,7	1	5	5	12	0.0009	0.258
Cells	with ciprofloxacin 2	Jurkat_with cipro 2	281474976711421 (F003644)	Cytosol aminopeptidase OS=Homo sapiens GN=LAP3 PE=1 SV=3	AMPL_HUMAN	SwissProt_2014_08.fasta	56 167,8	1	4	4	6	0.0005	0.139
Cells	with ciprofloxacin 2	Jurkat_with cipro 2	281474976711421 (F003644)	Asparagine--tRNA ligase, cytoplasmic OS=Homo sapiens GN=NARS PE=1 SV=1	SYNC_HUMAN	SwissProt_2014_08.fasta	62 944,3	1	6	6	8	0.0006	0.195
Cells	with ciprofloxacin 2	Jurkat_with cipro 2	281474976711421 (F003644)	60S ribosomal protein L4 OS=Homo sapiens GN=RPL4 PE=1 SV=5	RL4_HUMAN	SwissProt_2014_08.fasta	47 699,1	1	7	7	11	0.0008	0.211
Cells	with ciprofloxacin 2	Jurkat_with cipro 2	281474976711421 (F003644)	Dolichyl-diphosphooligosaccharide--protein glycosyltransferase subunit 2 OS=Homo sapiens GN=RPN2 PE=1 SV=3	RPN2_HUMAN	SwissProt_2014_08.fasta	69 284,8	1	4	4	7	0.0005	0.165
Cells	with ciprofloxacin 2	Jurkat_with cipro 2	281474976711421 (F003644)	Heat shock protein HSP 90-alpha OS=Homo sapiens GN=HSP90AA1 PE=1 SV=5	HS90A_HUMAN	SwissProt_2014_08.fasta	84 663,2	1	25	31	123	0.0092	0.406
Cells	with ciprofloxacin 2	Jurkat_with cipro 2	281474976711421 (F003644)	Translationally-controlled tumor protein OS=Homo sapiens GN=TPT1 PE=1 SV=1	TCTP_HUMAN	SwissProt_2014_08.fasta	19 596,2	1	4	4	7	0.0005	0.442
Cells	with ciprofloxacin 2	Jurkat_with cipro 2	281474976711421 (F003644)	Cytosolic acyl coenzyme A thioester hydrolase OS=Homo sapiens GN=ACOT7 PE=1 SV=3	BACH_HUMAN	SwissProt_2014_08.fasta	41 795,0	1	7	7	15	0.0011	0.279
Cells	with ciprofloxacin 2	Jurkat_with cipro 2	281474976711421 (F003644)	Dynactin subunit 2 OS=Homo sapiens GN=DCTN2 PE=1 SV=4	DCTN2_HUMAN	SwissProt_2014_08.fasta	44 231,7	0.998	2	2	2	0.0002	0.0873
Cells	with ciprofloxacin 2	Jurkat_with cipro 2	281474976711421 (F003644)	60S ribosomal protein L10 OS=Homo sapiens GN=RPL10 PE=1 SV=4	RL10_HUMAN	SwissProt_2014_08.fasta	24 604,6	1	3	3	8	0.0006	0.192
Cells	with ciprofloxacin 2	Jurkat_with cipro 2	281474976711421 (F003644)	F-actin-capping protein subunit beta OS=Homo sapiens GN=CAPZB PE=1 SV=4	CAPZB_HUMAN	SwissProt_2014_08.fasta	31 351,6	1	5	5	11	0.0008	0.245
Cells	with ciprofloxacin 2	Jurkat_with cipro 2	281474976711421 (F003644)	60S acidic ribosomal protein P2 OS=Homo sapiens GN=RPLP2 PE=1 SV=1	RLA2_HUMAN	SwissProt_2014_08.fasta	11 665,5	1	5	7	16	0.0012	0.574
Cells	with ciprofloxacin 2	Jurkat_with cipro 2	281474976711421 (F003644)	Heterogeneous nuclear ribonucleoprotein L OS=Homo sapiens GN=HNRNPL PE=1 SV=2	HNRPL_HUMAN	SwissProt_2014_08.fasta	64 132,8	1	8	9	17	0.0013	0.365
Cells	with ciprofloxacin 2	Jurkat_with cipro 2	281474976711421 (F003644)	U2 small nuclear ribonucleoprotein A' OS=Homo sapiens GN=SNRPA1 PE=1 SV=2	RU2A_HUMAN	SwissProt_2014_08.fasta	28 417,1	1	3	3	3	0.0002	0.129
Cells	with ciprofloxacin 2	Jurkat_with cipro 2	281474976711421 (F003644)	Proteasome subunit alpha type-2 OS=Homo sapiens GN=PSMA2 PE=1 SV=2	PSA2_HUMAN	SwissProt_2014_08.fasta	25 898,9	1	5	5	9	0.0007	0.333
Cells	with ciprofloxacin 2	Jurkat_with cipro 2	281474976711421 (F003644)	L-lactate dehydrogenase B chain OS=Homo sapiens GN=LDHB PE=1 SV=2	LDHB_HUMAN	SwissProt_2014_08.fasta	36 638,6	1	11	15	54	0.0041	0.485
Cells	with ciprofloxacin 2	Jurkat_with cipro 2	281474976711421 (F003644)	Nascent polypeptide-associated complex subunit alpha, muscle-specific form OS=Homo sapiens GN=NACA PE=1 SV=1	NACAM_HUMAN,NACA_HUMAN	SwissProt_2014_08.fasta	205 422,8	1	4	4	8	0.0006	0.0274
Cells	with ciprofloxacin 2	Jurkat_with cipro 2	281474976711421 (F003644)	40S ribosomal protein S3 OS=Homo sapiens GN=RPS3 PE=1 SV=2	RS3_HUMAN	SwissProt_2014_08.fasta	26 688,6	1	7	7	15	0.0011	0.333
Cells	with ciprofloxacin 2	Jurkat_with cipro 2	281474976711421 (F003644)	Proteasome subunit beta type-1 OS=Homo sapiens GN=PSMB1 PE=1 SV=2	PSB1_HUMAN	SwissProt_2014_08.fasta	26 490,5	0.999	2	2	4	0.0003	0.158
Cells	with ciprofloxacin 2	Jurkat_with cipro 2	281474976711421 (F003644)	Thymosin beta-4 OS=Homo sapiens GN=TMSB4X PE=1 SV=2	TYB4_HUMAN	SwissProt_2014_08.fasta	5 052,9	1	2	2	6	0.0005	0.432
Cells	with ciprofloxacin 2	Jurkat_with cipro 2	281474976711421 (F003644)	60S ribosomal protein L7a OS=Homo sapiens GN=RPL7A PE=1 SV=2	RL7A_HUMAN	SwissProt_2014_08.fasta	29 996,3	1	5	5	10	0.0008	0.282
Cells	with ciprofloxacin 2	Jurkat_with cipro 2	281474976711421 (F003644)	Glutathione reductase, mitochondrial OS=Homo sapiens GN=GSR PE=1 SV=2	GSHR_HUMAN	SwissProt_2014_08.fasta	56 257,4	1	3	3	5	0.0004	0.149
Cells	with ciprofloxacin 2	Jurkat_with cipro 2	281474976711421 (F003644)	ATP synthase subunit alpha, mitochondrial OS=Homo sapiens GN=ATP5A1 PE=1 SV=1	ATPA_HUMAN	SwissProt_2014_08.fasta	59 752,1	1	14	16	35	0.0026	0.389
Cells	with ciprofloxacin 2	Jurkat_with cipro 2	281474976711421 (F003644)	Glycine--tRNA ligase OS=Homo sapiens GN=GARS PE=1 SV=3	SYG_HUMAN	SwissProt_2014_08.fasta	83 167,6	1	7	9	25	0.0019	0.2
Cells	with ciprofloxacin 2	Jurkat_with cipro 2	281474976711421 (F003644)	Heat shock cognate 71 kDa protein OS=Homo sapiens GN=HSPA8 PE=1 SV=1	HSP7C_HUMAN	SwissProt_2014_08.fasta	70 899,8	1	23	29	99	0.0074	0.485
Cells	with ciprofloxacin 2	Jurkat_with cipro 2	281474976711421 (F003644)	Proteasome activator complex subunit 1 OS=Homo sapiens GN=PSME1 PE=1 SV=1	PSME1_HUMAN	SwissProt_2014_08.fasta	28 723,9	1	2	2	3	0.0002	0.137
Cells	with ciprofloxacin 2	Jurkat_with cipro 2	281474976711421 (F003644)	Scaffold attachment factor B1 OS=Homo sapiens GN=SAFB PE=1 SV=4	SAFB1_HUMAN	SwissProt_2014_08.fasta	102 642,8	1	4	4	5	0.0004	0.0754
Cells	with ciprofloxacin 2	Jurkat_with cipro 2	281474976711421 (F003644)	Eukaryotic translation initiation factor 5A-1 OS=Homo sapiens GN=EIF5A PE=1 SV=2	IF5A1_HUMAN	SwissProt_2014_08.fasta	16 832,7	1	4	4	17	0.0013	0.429
Cells	with ciprofloxacin 2	Jurkat_with cipro 2	281474976711421 (F003644)	Purine nucleoside phosphorylase OS=Homo sapiens GN=PNP PE=1 SV=2	PNPH_HUMAN	SwissProt_2014_08.fasta	32 118,0	1	8	8	13	0.001	0.471
Cells	with ciprofloxacin 2	Jurkat_with cipro 2	281474976711421 (F003644)	Heterogeneous nuclear ribonucleoprotein H OS=Homo sapiens GN=HNRNPH1 PE=1 SV=4	HNRH1_HUMAN	SwissProt_2014_08.fasta	49 229,8	1	9	11	32	0.0024	0.327
Cells	with ciprofloxacin 2	Jurkat_with cipro 2	281474976711421 (F003644)	Peroxiredoxin-4 OS=Homo sapiens GN=PRDX4 PE=1 SV=1	PRDX4_HUMAN	SwissProt_2014_08.fasta	30 541,1	0.998	2	2	2	0.0002	0.192
Cells	with ciprofloxacin 2	Jurkat_with cipro 2	281474976711421 (F003644)	ATP-dependent 6-phosphofructokinase, platelet type OS=Homo sapiens GN=PFKP PE=1 SV=2	PFKAP_HUMAN	SwissProt_2014_08.fasta	85 597,4	1	3	3	3	0.0002	0.0651
Cells	with ciprofloxacin 2	Jurkat_with cipro 2	281474976711421 (F003644)	Caprin-1 OS=Homo sapiens GN=CAPRIN1 PE=1 SV=2	CAPR1_HUMAN	SwissProt_2014_08.fasta	78 364,4	1	2	2	3	0.0002	0.0564
Cells	with ciprofloxacin 2	Jurkat_with cipro 2	281474976711421 (F003644)	Protein disulfide-isomerase A4 OS=Homo sapiens GN=PDIA4 PE=1 SV=2	PDIA4_HUMAN	SwissProt_2014_08.fasta	72 934,0	1	6	6	9	0.0007	0.186
Cells	with ciprofloxacin 2	Jurkat_with cipro 2	281474976711421 (F003644)	Histone-binding protein RBBP4 OS=Homo sapiens GN=RBBP4 PE=1 SV=3	RBBP4_HUMAN	SwissProt_2014_08.fasta	47 655,8	1	4	4	5	0.0004	0.252
Cells	with ciprofloxacin 2	Jurkat_with cipro 2	281474976711421 (F003644)	60S acidic ribosomal protein P1 OS=Homo sapiens GN=RPLP1 PE=1 SV=1	RLA1_HUMAN	SwissProt_2014_08.fasta	11 514,1	0.998	2	4	13	0.001	0.667
Cells	with ciprofloxacin 2	Jurkat_with cipro 2	281474976711421 (F003644)	Heterogeneous nuclear ribonucleoprotein K OS=Homo sapiens GN=HNRNPK PE=1 SV=1	HNRPK_HUMAN	SwissProt_2014_08.fasta	50 978,5	1	13	14	26	0.002	0.451
Cells	with ciprofloxacin 2	Jurkat_with cipro 2	281474976711421 (F003644)	Myosin regulatory light chain 12A OS=Homo sapiens GN=MYL12A PE=1 SV=2	ML12A_HUMAN,ML12B_HUMAN	SwissProt_2014_08.fasta	19 795,3	1	5	5	7	0.0005	0.398
Cells	with ciprofloxacin 2	Jurkat_with cipro 2	281474976711421 (F003644)	Heterogeneous nuclear ribonucleoprotein U OS=Homo sapiens GN=HNRNPU PE=1 SV=6	HNRPU_HUMAN	SwissProt_2014_08.fasta	90 585,2	1	13	17	40	0.003	0.261
Cells	with ciprofloxacin 2	Jurkat_with cipro 2	281474976711421 (F003644)	Keratin, type I cytoskeletal 14 OS=Homo sapiens GN=KRT14 PE=1 SV=4	K1C14_HUMAN	SwissProt_2014_08.fasta	51 562,5	1	7	7	17	0.0013	0.333
Cells	with ciprofloxacin 2	Jurkat_with cipro 2	281474976711421 (F003644)	Transketolase OS=Homo sapiens GN=TKT PE=1 SV=3	TKT_HUMAN	SwissProt_2014_08.fasta	67 879,4	1	13	16	54	0.0041	0.491
Cells	with ciprofloxacin 2	Jurkat_with cipro 2	281474976711421 (F003644)	rRNA 2'-O-methyltransferase fibrillarin OS=Homo sapiens GN=FBL PE=1 SV=2	FBRL_HUMAN	SwissProt_2014_08.fasta	33 784,1	1	4	4	5	0.0004	0.237
Cells	with ciprofloxacin 2	Jurkat_with cipro 2	281474976711421 (F003644)	U6 snRNA-associated Sm-like protein LSm8 OS=Homo sapiens GN=LSM8 PE=1 SV=3	LSM8_HUMAN	SwissProt_2014_08.fasta	10 402,6	0.998	2	2	2	0.0002	0.417
Cells	with ciprofloxacin 2	Jurkat_with cipro 2	281474976711421 (F003644)	Rab GDP dissociation inhibitor beta OS=Homo sapiens GN=GDI2 PE=1 SV=2	GDIB_HUMAN	SwissProt_2014_08.fasta	50 665,5	1	11	13	36	0.0027	0.324
Cells	with ciprofloxacin 2	Jurkat_with cipro 2	281474976711421 (F003644)	Putative RNA-binding protein 3 OS=Homo sapiens GN=RBM3 PE=1 SV=1	RBM3_HUMAN	SwissProt_2014_08.fasta	17 170,6	1	3	3	8	0.0006	0.414
Cells	with ciprofloxacin 2	Jurkat_with cipro 2	281474976711421 (F003644)	26S proteasome non-ATPase regulatory subunit 1 OS=Homo sapiens GN=PSMD1 PE=1 SV=2	PSMD1_HUMAN	SwissProt_2014_08.fasta	105 839,2	1	3	3	3	0.0002	0.0619
Cells	with ciprofloxacin 2	Jurkat_with cipro 2	281474976711421 (F003644)	Acetyl-CoA acetyltransferase, cytosolic OS=Homo sapiens GN=ACAT2 PE=1 SV=2	THIC_HUMAN	SwissProt_2014_08.fasta	41 350,4	1	6	9	25	0.0019	0.401
Cells	with ciprofloxacin 2	Jurkat_with cipro 2	281474976711421 (F003644)	Trifunctional enzyme subunit alpha, mitochondrial OS=Homo sapiens GN=HADHA PE=1 SV=2	ECHA_HUMAN	SwissProt_2014_08.fasta	83 001,9	1	6	6	9	0.0007	0.172
Cells	with ciprofloxacin 2	Jurkat_with cipro 2	281474976711421 (F003644)	Melanoma-associated antigen 4 OS=Homo sapiens GN=MAGEA4 PE=1 SV=2	MAGA4_HUMAN	SwissProt_2014_08.fasta	34 899,0	0.998	2	2	2	0.0002	0.0505
Cells	with ciprofloxacin 2	Jurkat_with cipro 2	281474976711421 (F003644)	Argininosuccinate synthase OS=Homo sapiens GN=ASS1 PE=1 SV=2	ASSY_HUMAN	SwissProt_2014_08.fasta	46 531,3	0.998	2	2	2	0.0002	0.107
Cells	with ciprofloxacin 2	Jurkat_with cipro 2	281474976711421 (F003644)	26S protease regulatory subunit 6B OS=Homo sapiens GN=PSMC4 PE=1 SV=2	PRS6B_HUMAN	SwissProt_2014_08.fasta	47 367,7	1	3	3	5	0.0004	0.17
Cells	with ciprofloxacin 2	Jurkat_with cipro 2	281474976711421 (F003644)	Transportin-1 OS=Homo sapiens GN=TNPO1 PE=1 SV=2	TNPO1_HUMAN	SwissProt_2014_08.fasta	102 358,8	0.998	2	2	3	0.0002	0.0401
Cells	with ciprofloxacin 2	Jurkat_with cipro 2	281474976711421 (F003644)	40S ribosomal protein S15a OS=Homo sapiens GN=RPS15A PE=1 SV=2	RS15A_HUMAN	SwissProt_2014_08.fasta	14 840,0	0.999	2	2	4	0.0003	0.223
Cells	with ciprofloxacin 2	Jurkat_with cipro 2	281474976711421 (F003644)	Ras-related protein Rab-7a OS=Homo sapiens GN=RAB7A PE=1 SV=1	RAB7A_HUMAN	SwissProt_2014_08.fasta	23 490,0	1	4	4	4	0.0003	0.261
Cells	with ciprofloxacin 2	Jurkat_with cipro 2	281474976711421 (F003644)	26S protease regulatory subunit 8 OS=Homo sapiens GN=PSMC5 PE=1 SV=1	PRS8_HUMAN	SwissProt_2014_08.fasta	45 627,2	1	4	4	7	0.0005	0.155
Cells	with ciprofloxacin 2	Jurkat_with cipro 2	281474976711421 (F003644)	Moesin OS=Homo sapiens GN=MSN PE=1 SV=3	MOES_HUMAN	SwissProt_2014_08.fasta	67 821,8	1	16	20	52	0.0039	0.412
Cells	with ciprofloxacin 2	Jurkat_with cipro 2	281474976711421 (F003644)	Glucosidase 2 subunit beta OS=Homo sapiens GN=PRKCSH PE=1 SV=2	GLU2B_HUMAN	SwissProt_2014_08.fasta	59 425,8	1	4	4	5	0.0004	0.0625
Cells	with ciprofloxacin 2	Jurkat_with cipro 2	281474976711421 (F003644)	40S ribosomal protein S18 OS=Homo sapiens GN=RPS18 PE=1 SV=3	RS18_HUMAN	SwissProt_2014_08.fasta	17 719,3	0.999	2	2	3	0.0002	0.132
Cells	with ciprofloxacin 2	Jurkat_with cipro 2	281474976711421 (F003644)	Rho GDP-dissociation inhibitor 1 OS=Homo sapiens GN=ARHGDIA PE=1 SV=3	GDIR1_HUMAN	SwissProt_2014_08.fasta	23 207,5	1	3	3	13	0.001	0.353
Cells	with ciprofloxacin 2	Jurkat_with cipro 2	281474976711421 (F003644)	ADP-ribosylation factor 1 OS=Homo sapiens GN=ARF1 PE=1 SV=2	ARF1_HUMAN,ARF3_HUMAN	SwissProt_2014_08.fasta	20 697,6	1	3	4	7	0.0005	0.204
Cells	with ciprofloxacin 2	Jurkat_with cipro 2	281474976711421 (F003644)	F-actin-capping protein subunit alpha-1 OS=Homo sapiens GN=CAPZA1 PE=1 SV=3	CAZA1_HUMAN	SwissProt_2014_08.fasta	32 923,2	1	4	4	9	0.0007	0.29
Cells	with ciprofloxacin 2	Jurkat_with cipro 2	281474976711421 (F003644)	Thioredoxin reductase 1, cytoplasmic OS=Homo sapiens GN=TXNRD1 PE=1 SV=3	TRXR1_HUMAN	SwissProt_2014_08.fasta	70 906,9	1	7	7	11	0.0008	0.251
Cells	with ciprofloxacin 2	Jurkat_with cipro 2	281474976711421 (F003644)	Keratin, type II cytoskeletal 5 OS=Homo sapiens GN=KRT5 PE=1 SV=3	K2C5_HUMAN	SwissProt_2014_08.fasta	62 379,6	1	3	3	4	0.0003	0.163
Cells	with ciprofloxacin 2	Jurkat_with cipro 2	281474976711421 (F003644)	Nucleolar RNA helicase 2 OS=Homo sapiens GN=DDX21 PE=1 SV=5	DDX21_HUMAN	SwissProt_2014_08.fasta	87 346,0	1	7	7	14	0.0011	0.157
Cells	with ciprofloxacin 2	Jurkat_with cipro 2	281474976711421 (F003644)	6-phosphogluconate dehydrogenase, decarboxylating OS=Homo sapiens GN=PGD PE=1 SV=3	6PGD_HUMAN	SwissProt_2014_08.fasta	53 141,9	1	10	11	45	0.0034	0.323
Cells	with ciprofloxacin 2	Jurkat_with cipro 2	281474976711421 (F003644)	Small nuclear ribonucleoprotein Sm D3 OS=Homo sapiens GN=SNRPD3 PE=1 SV=1	SMD3_HUMAN	SwissProt_2014_08.fasta	13 916,6	1	4	5	7	0.0005	0.476
Cells	with ciprofloxacin 2	Jurkat_with cipro 2	281474976711421 (F003644)	60S ribosomal protein L6 OS=Homo sapiens GN=RPL6 PE=1 SV=3	RL6_HUMAN	SwissProt_2014_08.fasta	32 729,3	1	3	3	13	0.001	0.118
Cells	with ciprofloxacin 2	Jurkat_with cipro 2	281474976711421 (F003644)	Prefoldin subunit 4 OS=Homo sapiens GN=PFDN4 PE=1 SV=1	PFD4_HUMAN	SwissProt_2014_08.fasta	15 314,6	0.998	2	2	3	0.0002	0.209
Cells	with ciprofloxacin 2	Jurkat_with cipro 2	281474976711421 (F003644)	Serine/threonine-protein phosphatase PP1-alpha catalytic subunit OS=Homo sapiens GN=PPP1CA PE=1 SV=1	PP1A_HUMAN	SwissProt_2014_08.fasta	37 513,9	1	3	3	7	0.0005	0.1
Cells	with ciprofloxacin 2	Jurkat_with cipro 2	281474976711421 (F003644)	ATP-dependent Clp protease proteolytic subunit, mitochondrial OS=Homo sapiens GN=CLPP PE=1 SV=1	CLPP_HUMAN	SwissProt_2014_08.fasta	30 180,5	1	3	3	3	0.0002	0.152
Cells	with ciprofloxacin 2	Jurkat_with cipro 2	281474976711421 (F003644)	Dolichyl-diphosphooligosaccharide--protein glycosyltransferase subunit 1 OS=Homo sapiens GN=RPN1 PE=1 SV=1	RPN1_HUMAN	SwissProt_2014_08.fasta	68 571,0	1	2	2	5	0.0004	0.0659
Cells	with ciprofloxacin 2	Jurkat_with cipro 2	281474976711421 (F003644)	Transgelin-2 OS=Homo sapiens GN=TAGLN2 PE=1 SV=3	TAGL2_HUMAN	SwissProt_2014_08.fasta	22 391,9	1	4	4	10	0.0008	0.342
Cells	with ciprofloxacin 2	Jurkat_with cipro 2	281474976711421 (F003644)	Tubulin-specific chaperone A OS=Homo sapiens GN=TBCA PE=1 SV=3	TBCA_HUMAN	SwissProt_2014_08.fasta	12 855,2	1	4	5	9	0.0007	0.269
Cells	with ciprofloxacin 2	Jurkat_with cipro 2	281474976711421 (F003644)	40S ribosomal protein S14 OS=Homo sapiens GN=RPS14 PE=1 SV=3	RS14_HUMAN	SwissProt_2014_08.fasta	16 272,9	1	2	3	4	0.0003	0.152
Cells	with ciprofloxacin 2	Jurkat_with cipro 2	281474976711421 (F003644)	Actin, cytoplasmic 1 OS=Homo sapiens GN=ACTB PE=1 SV=1	ACTB_HUMAN,ACTG_HUMAN	SwissProt_2014_08.fasta	41 737,8	1	24	44	226	0.017	0.757
Cells	with ciprofloxacin 2	Jurkat_with cipro 2	281474976711421 (F003644)	26S proteasome non-ATPase regulatory subunit 12 OS=Homo sapiens GN=PSMD12 PE=1 SV=3	PSD12_HUMAN	SwissProt_2014_08.fasta	52 906,2	1	8	8	14	0.0011	0.248
Cells	with ciprofloxacin 2	Jurkat_with cipro 2	281474976711421 (F003644)	Activated RNA polymerase II transcriptional coactivator p15 OS=Homo sapiens GN=SUB1 PE=1 SV=3	TCP4_HUMAN	SwissProt_2014_08.fasta	14 395,9	1	3	3	8	0.0006	0.299
Cells	with ciprofloxacin 2	Jurkat_with cipro 2	281474976711421 (F003644)	60S ribosomal protein L19 OS=Homo sapiens GN=RPL19 PE=1 SV=1	RL19_HUMAN	SwissProt_2014_08.fasta	23 467,4	0.998	2	2	4	0.0003	0.0918
Cells	with ciprofloxacin 2	Jurkat_with cipro 2	281474976711421 (F003644)	Medium-chain specific acyl-CoA dehydrogenase, mitochondrial OS=Homo sapiens GN=ACADM PE=1 SV=1	ACADM_HUMAN	SwissProt_2014_08.fasta	46 589,5	0.998	2	2	5	0.0004	0.126
Cells	with ciprofloxacin 2	Jurkat_with cipro 2	281474976711421 (F003644)	T-complex protein 1 subunit eta OS=Homo sapiens GN=CCT7 PE=1 SV=2	TCPH_HUMAN	SwissProt_2014_08.fasta	59 367,8	1	9	10	12	0.0009	0.326
Cells	with ciprofloxacin 2	Jurkat_with cipro 2	281474976711421 (F003644)	Transforming protein RhoA OS=Homo sapiens GN=RHOA PE=1 SV=1	RHOA_HUMAN	SwissProt_2014_08.fasta	21 768,4	1	3	3	11	0.0008	0.259
Cells	with ciprofloxacin 2	Jurkat_with cipro 2	281474976711421 (F003644)	L-lactate dehydrogenase A chain OS=Homo sapiens GN=LDHA PE=1 SV=2	LDHA_HUMAN	SwissProt_2014_08.fasta	36 689,2	1	13	17	62	0.0047	0.608
Cells	with ciprofloxacin 2	Jurkat_with cipro 2	281474976711421 (F003644)	Serine/arginine-rich splicing factor 3 OS=Homo sapiens GN=SRSF3 PE=1 SV=1	SRSF3_HUMAN	SwissProt_2014_08.fasta	19 330,0	1	3	3	7	0.0005	0.287
Cells	with ciprofloxacin 2	Jurkat_with cipro 2	281474976711421 (F003644)	40S ribosomal protein S2 OS=Homo sapiens GN=RPS2 PE=1 SV=2	RS2_HUMAN	SwissProt_2014_08.fasta	31 325,2	1	5	5	11	0.0008	0.195
Cells	with ciprofloxacin 2	Jurkat_with cipro 2	281474976711421 (F003644)	Ras GTPase-activating protein-binding protein 1 OS=Homo sapiens GN=G3BP1 PE=1 SV=1	G3BP1_HUMAN	SwissProt_2014_08.fasta	52 162,8	1	3	3	5	0.0004	0.131
Cells	with ciprofloxacin 2	Jurkat_with cipro 2	281474976711421 (F003644)	Ras-related protein Rap-1b OS=Homo sapiens GN=RAP1B PE=1 SV=1	RAP1B_HUMAN	SwissProt_2014_08.fasta	20 824,9	1	4	4	6	0.0005	0.239
Cells	with ciprofloxacin 2	Jurkat_with cipro 2	281474976711421 (F003644)	Protein DJ-1 OS=Homo sapiens GN=PARK7 PE=1 SV=2	PARK7_HUMAN	SwissProt_2014_08.fasta	19 891,2	1	6	7	23	0.0017	0.476
Cells	with ciprofloxacin 2	Jurkat_with cipro 2	281474976711421 (F003644)	Complement component 1 Q subcomponent-binding protein, mitochondrial OS=Homo sapiens GN=C1QBP PE=1 SV=1	C1QBP_HUMAN	SwissProt_2014_08.fasta	31 362,6	1	10	14	38	0.0029	0.535
Cells	with ciprofloxacin 2	Jurkat_with cipro 2	281474976711421 (F003644)	Heterogeneous nuclear ribonucleoprotein A3 OS=Homo sapiens GN=HNRNPA3 PE=1 SV=2	ROA3_HUMAN	SwissProt_2014_08.fasta	39 595,1	1	4	4	5	0.0004	0.119
Cells	with ciprofloxacin 2	Jurkat_with cipro 2	281474976711421 (F003644)	Bifunctional glutamate/proline--tRNA ligase OS=Homo sapiens GN=EPRS PE=1 SV=5	SYEP_HUMAN	SwissProt_2014_08.fasta	170 593,2	1	8	8	12	0.0009	0.0873
Cells	with ciprofloxacin 2	Jurkat_with cipro 2	281474976711421 (F003644)	40S ribosomal protein S3a OS=Homo sapiens GN=RPS3A PE=1 SV=2	RS3A_HUMAN	SwissProt_2014_08.fasta	29 945,3	1	4	5	9	0.0007	0.17
Cells	with ciprofloxacin 2	Jurkat_with cipro 2	281474976711421 (F003644)	Small nuclear ribonucleoprotein Sm D2 OS=Homo sapiens GN=SNRPD2 PE=1 SV=1	SMD2_HUMAN	SwissProt_2014_08.fasta	13 527,1	1	3	3	7	0.0005	0.322
Cells	with ciprofloxacin 2	Jurkat_with cipro 2	281474976711421 (F003644)	60S ribosomal protein L5 OS=Homo sapiens GN=RPL5 PE=1 SV=3	RL5_HUMAN	SwissProt_2014_08.fasta	34 363,5	1	4	5	9	0.0007	0.263
Cells	with ciprofloxacin 2	Jurkat_with cipro 2	281474976711421 (F003644)	Nucleoplasmin-3 OS=Homo sapiens GN=NPM3 PE=1 SV=3	NPM3_HUMAN	SwissProt_2014_08.fasta	19 343,1	0.998	2	2	4	0.0003	0.236
Cells	with ciprofloxacin 2	Jurkat_with cipro 2	281474976711421 (F003644)	Proliferating cell nuclear antigen OS=Homo sapiens GN=PCNA PE=1 SV=1	PCNA_HUMAN	SwissProt_2014_08.fasta	28 769,3	1	8	12	35	0.0026	0.552
Cells	with ciprofloxacin 2	Jurkat_with cipro 2	281474976711421 (F003644)	Methylosome protein 50 OS=Homo sapiens GN=WDR77 PE=1 SV=1	MEP50_HUMAN	SwissProt_2014_08.fasta	36 723,2	0.998	2	2	3	0.0002	0.111
Cells	with ciprofloxacin 2	Jurkat_with cipro 2	281474976711421 (F003644)	60S ribosomal protein L11 OS=Homo sapiens GN=RPL11 PE=1 SV=2	RL11_HUMAN	SwissProt_2014_08.fasta	20 253,2	0.998	2	2	6	0.0005	0.202
Cells	with ciprofloxacin 2	Jurkat_with cipro 2	281474976711421 (F003644)	Protein disulfide-isomerase A3 OS=Homo sapiens GN=PDIA3 PE=1 SV=4	PDIA3_HUMAN	SwissProt_2014_08.fasta	56 784,6	1	6	6	9	0.0007	0.196
Cells	with ciprofloxacin 2	Jurkat_with cipro 2	281474976711421 (F003644)	Stress-70 protein, mitochondrial OS=Homo sapiens GN=HSPA9 PE=1 SV=2	GRP75_HUMAN	SwissProt_2014_08.fasta	73 681,3	1	19	21	45	0.0034	0.398
Cells	with ciprofloxacin 2	Jurkat_with cipro 2	281474976711421 (F003644)	Glyceraldehyde-3-phosphate dehydrogenase OS=Homo sapiens GN=GAPDH PE=1 SV=3	G3P_HUMAN	SwissProt_2014_08.fasta	36 053,4	1	16	33	167	0.0125	0.704
Cells	with ciprofloxacin 2	Jurkat_with cipro 2	281474976711421 (F003644)	60S acidic ribosomal protein P0 OS=Homo sapiens GN=RPLP0 PE=1 SV=1	RLA0_HUMAN	SwissProt_2014_08.fasta	34 274,3	1	6	6	12	0.0009	0.284
Cells	with ciprofloxacin 2	Jurkat_with cipro 2	281474976711421 (F003644)	U5 small nuclear ribonucleoprotein 200 kDa helicase OS=Homo sapiens GN=SNRNP200 PE=1 SV=2	U520_HUMAN	SwissProt_2014_08.fasta	244 513,8	1	6	6	9	0.0007	0.0548
Cells	with ciprofloxacin 2	Jurkat_with cipro 2	281474976711421 (F003644)	60S ribosomal protein L18 OS=Homo sapiens GN=RPL18 PE=1 SV=2	RL18_HUMAN	SwissProt_2014_08.fasta	21 635,2	0.998	2	2	6	0.0005	0.138
Cells	with ciprofloxacin 2	Jurkat_with cipro 2	281474976711421 (F003644)	Pyruvate kinase PKM OS=Homo sapiens GN=PKM PE=1 SV=4	KPYM_HUMAN	SwissProt_2014_08.fasta	57 937,5	1	20	23	58	0.0044	0.54
Cells	with ciprofloxacin 2	Jurkat_with cipro 2	281474976711421 (F003644)	Serine/arginine-rich splicing factor 2 OS=Homo sapiens GN=SRSF2 PE=1 SV=4	SRSF2_HUMAN	SwissProt_2014_08.fasta	25 477,1	0.998	2	2	2	0.0002	0.118
Cells	with ciprofloxacin 2	Jurkat_with cipro 2	281474976711421 (F003644)	Endoplasmin OS=Homo sapiens GN=HSP90B1 PE=1 SV=1	ENPL_HUMAN	SwissProt_2014_08.fasta	92 471,7	1	11	11	22	0.0017	0.257
Cells	with ciprofloxacin 2	Jurkat_with cipro 2	281474976711421 (F003644)	60S ribosomal protein L17 OS=Homo sapiens GN=RPL17 PE=1 SV=3	RL17_HUMAN	SwissProt_2014_08.fasta	21 397,4	0.998	2	2	4	0.0003	0.185
Cells	with ciprofloxacin 2	Jurkat_with cipro 2	281474976711421 (F003644)	Elongation factor 1-gamma OS=Homo sapiens GN=EEF1G PE=1 SV=3	EF1G_HUMAN	SwissProt_2014_08.fasta	50 119,4	1	5	5	9	0.0007	0.188
Cells	with ciprofloxacin 2	Jurkat_with cipro 2	281474976711421 (F003644)	Eukaryotic translation initiation factor 3 subunit I OS=Homo sapiens GN=EIF3I PE=1 SV=1	EIF3I_HUMAN	SwissProt_2014_08.fasta	36 502,0	1	3	3	4	0.0003	0.265
Cells	with ciprofloxacin 2	Jurkat_with cipro 2	281474976711421 (F003644)	UMP-CMP kinase OS=Homo sapiens GN=CMPK1 PE=1 SV=3	KCY_HUMAN	SwissProt_2014_08.fasta	22 223,0	1	3	3	4	0.0003	0.25
Cells	with ciprofloxacin 2	Jurkat_with cipro 2	281474976711421 (F003644)	Elongation factor 1-delta OS=Homo sapiens GN=EEF1D PE=1 SV=5	EF1D_HUMAN	SwissProt_2014_08.fasta	31 121,9	0.999	2	2	4	0.0003	0.132
Cells	with ciprofloxacin 2	Jurkat_with cipro 2	281474976711421 (F003644)	Calcyclin-binding protein OS=Homo sapiens GN=CACYBP PE=1 SV=2	CYBP_HUMAN	SwissProt_2014_08.fasta	26 210,3	0.999	2	2	2	0.0002	0.193
Cells	with ciprofloxacin 2	Jurkat_with cipro 2	281474976711421 (F003644)	14-3-3 protein gamma OS=Homo sapiens GN=YWHAG PE=1 SV=2	1433G_HUMAN	SwissProt_2014_08.fasta	28 303,1	1	5	5	6	0.0005	0.344
Cells	with ciprofloxacin 2	Jurkat_with cipro 2	281474976711421 (F003644)	Heterogeneous nuclear ribonucleoproteins A2/B1 OS=Homo sapiens GN=HNRNPA2B1 PE=1 SV=2	ROA2_HUMAN	SwissProt_2014_08.fasta	37 430,3	1	10	11	28	0.0021	0.513
Cells	with ciprofloxacin 2	Jurkat_with cipro 2	281474976711421 (F003644)	2-oxoglutarate dehydrogenase, mitochondrial OS=Homo sapiens GN=OGDH PE=1 SV=3	ODO1_HUMAN	SwissProt_2014_08.fasta	115 936,7	0.999	2	2	2	0.0002	0.0186
Cells	with ciprofloxacin 2	Jurkat_with cipro 2	281474976711421 (F003644)	Acetyl-CoA acetyltransferase, mitochondrial OS=Homo sapiens GN=ACAT1 PE=1 SV=1	THIL_HUMAN	SwissProt_2014_08.fasta	45 199,8	1	3	3	7	0.0005	0.171
Cells	with ciprofloxacin 2	Jurkat_with cipro 2	281474976711421 (F003644)	tRNA (cytosine(34)-C(5))-methyltransferase OS=Homo sapiens GN=NSUN2 PE=1 SV=2	NSUN2_HUMAN	SwissProt_2014_08.fasta	86 472,8	1	5	5	6	0.0005	0.123
Cells	with ciprofloxacin 2	Jurkat_with cipro 2	281474976711421 (F003644)	Elongation factor 1-alpha 1 OS=Homo sapiens GN=EEF1A1 PE=1 SV=1	EF1A1_HUMAN	SwissProt_2014_08.fasta	50 141,2	1	13	22	83	0.0062	0.463
Cells	with ciprofloxacin 2	Jurkat_with cipro 2	281474976711421 (F003644)	Coronin-1A OS=Homo sapiens GN=CORO1A PE=1 SV=4	COR1A_HUMAN	SwissProt_2014_08.fasta	51 026,1	1	3	4	23	0.0017	0.18
Cells	with ciprofloxacin 2	Jurkat_with cipro 2	281474976711421 (F003644)	39S ribosomal protein L12, mitochondrial OS=Homo sapiens GN=MRPL12 PE=1 SV=2	RM12_HUMAN	SwissProt_2014_08.fasta	21 348,4	0.998	2	2	4	0.0003	0.298
Cells	with ciprofloxacin 2	Jurkat_with cipro 2	281474976711421 (F003644)	Peroxiredoxin-2 OS=Homo sapiens GN=PRDX2 PE=1 SV=5	PRDX2_HUMAN	SwissProt_2014_08.fasta	21 892,4	1	3	5	15	0.0011	0.343
Cells	with ciprofloxacin 2	Jurkat_with cipro 2	281474976711421 (F003644)	ATP-dependent RNA helicase DDX3X OS=Homo sapiens GN=DDX3X PE=1 SV=3	DDX3X_HUMAN	SwissProt_2014_08.fasta	73 245,8	1	2	2	4	0.0003	0.068
Cells	with ciprofloxacin 2	Jurkat_with cipro 2	281474976711421 (F003644)	Phosphoglycerate mutase 1 OS=Homo sapiens GN=PGAM1 PE=1 SV=2	PGAM1_HUMAN	SwissProt_2014_08.fasta	28 804,8	1	9	13	52	0.0039	0.575
Cells	with ciprofloxacin 2	Jurkat_with cipro 2	281474976711421 (F003644)	Adenine phosphoribosyltransferase OS=Homo sapiens GN=APRT PE=1 SV=2	APT_HUMAN	SwissProt_2014_08.fasta	19 608,5	1	5	7	13	0.001	0.494
Cells	with ciprofloxacin 2	Jurkat_with cipro 2	281474976711421 (F003644)	Matrin-3 OS=Homo sapiens GN=MATR3 PE=1 SV=2	MATR3_HUMAN	SwissProt_2014_08.fasta	94 626,7	1	3	3	5	0.0004	0.0531
Cells	with ciprofloxacin 2	Jurkat_with cipro 2	281474976711421 (F003644)	Vimentin OS=Homo sapiens GN=VIM PE=1 SV=4	VIME_HUMAN	SwissProt_2014_08.fasta	53 652,7	1	15	17	42	0.0032	0.474
Cells	with ciprofloxacin 2	Jurkat_with cipro 2	281474976711421 (F003644)	ATP-dependent RNA helicase A OS=Homo sapiens GN=DHX9 PE=1 SV=4	DHX9_HUMAN	SwissProt_2014_08.fasta	140 961,5	1	13	14	35	0.0026	0.166
Cells	with ciprofloxacin 2	Jurkat_with cipro 2	281474976711421 (F003644)	Nuclease-sensitive element-binding protein 1 OS=Homo sapiens GN=YBX1 PE=1 SV=3	YBOX1_HUMAN	SwissProt_2014_08.fasta	35 923,8	1	5	6	18	0.0014	0.34
Cells	with ciprofloxacin 2	Jurkat_with cipro 2	281474976711421 (F003644)	40S ribosomal protein S17-like OS=Homo sapiens GN=RPS17L PE=1 SV=1	RS17L_HUMAN,RS17_HUMAN	SwissProt_2014_08.fasta	15 550,5	1	5	7	16	0.0012	0.452
Cells	with ciprofloxacin 2	Jurkat_with cipro 2	281474976711421 (F003644)	RuvB-like 2 OS=Homo sapiens GN=RUVBL2 PE=1 SV=3	RUVB2_HUMAN	SwissProt_2014_08.fasta	51 158,1	1	6	6	7	0.0005	0.177
Cells	with ciprofloxacin 2	Jurkat_with cipro 2	281474976711421 (F003644)	Translin OS=Homo sapiens GN=TSN PE=1 SV=1	TSN_HUMAN	SwissProt_2014_08.fasta	26 183,4	0.998	2	2	3	0.0002	0.193
Cells	with ciprofloxacin 2	Jurkat_with cipro 2	281474976711421 (F003644)	SUMO-activating enzyme subunit 1 OS=Homo sapiens GN=SAE1 PE=1 SV=1	SAE1_HUMAN	SwissProt_2014_08.fasta	38 450,1	1	3	3	4	0.0003	0.179
Cells	with ciprofloxacin 2	Jurkat_with cipro 2	281474976711421 (F003644)	ADP/ATP translocase 2 OS=Homo sapiens GN=SLC25A5 PE=1 SV=7	ADT2_HUMAN	SwissProt_2014_08.fasta	32 853,5	1	4	4	8	0.0006	0.131
Cells	with ciprofloxacin 2	Jurkat_with cipro 2	281474976711421 (F003644)	Hsc70-interacting protein OS=Homo sapiens GN=ST13 PE=1 SV=2	F10A1_HUMAN	SwissProt_2014_08.fasta	41 332,4	0.998	2	2	3	0.0002	0.0732
Cells	with ciprofloxacin 2	Jurkat_with cipro 2	281474976711421 (F003644)	Activator of 90 kDa heat shock protein ATPase homolog 1 OS=Homo sapiens GN=AHSA1 PE=1 SV=1	AHSA1_HUMAN	SwissProt_2014_08.fasta	38 274,4	0.998	2	2	3	0.0002	0.101
Cells	with ciprofloxacin 2	Jurkat_with cipro 2	281474976711421 (F003644)	Protein arginine N-methyltransferase 1 OS=Homo sapiens GN=PRMT1 PE=1 SV=2	ANM1_HUMAN	SwissProt_2014_08.fasta	41 516,1	1	5	5	5	0.0004	0.208
Cells	with ciprofloxacin 2	Jurkat_with cipro 2	281474976711421 (F003644)	Asparagine synthetase [glutamine-hydrolyzing] OS=Homo sapiens GN=ASNS PE=1 SV=4	ASNS_HUMAN	SwissProt_2014_08.fasta	64 371,7	1	2	2	2	0.0002	0.0535
Cells	with ciprofloxacin 2	Jurkat_with cipro 2	281474976711421 (F003644)	Fibrinogen gamma chain OS=Homo sapiens GN=FGG PE=1 SV=3	FIBG_HUMAN	SwissProt_2014_08.fasta	51 513,3	1	8	13	43	0.0032	0.267
Cells	with ciprofloxacin 2	Jurkat_with cipro 2	281474976711421 (F003644)	Peptidyl-prolyl cis-trans isomerase FKBP4 OS=Homo sapiens GN=FKBP4 PE=1 SV=3	FKBP4_HUMAN	SwissProt_2014_08.fasta	51 805,9	1	7	7	11	0.0008	0.205
Cells	with ciprofloxacin 2	Jurkat_with cipro 2	281474976711421 (F003644)	Tubulin alpha-1C chain OS=Homo sapiens GN=TUBA1C PE=1 SV=1	TBA1C_HUMAN	SwissProt_2014_08.fasta	49 895,5	0.998	2	2	3	0.0002	0.586
Cells	with ciprofloxacin 2	Jurkat_with cipro 2	281474976711421 (F003644)	Ribosomal L1 domain-containing protein 1 OS=Homo sapiens GN=RSL1D1 PE=1 SV=3	RL1D1_HUMAN	SwissProt_2014_08.fasta	54 974,7	1	3	3	6	0.0005	0.12
Cells	with ciprofloxacin 2	Jurkat_with cipro 2	281474976711421 (F003644)	26S proteasome non-ATPase regulatory subunit 11 OS=Homo sapiens GN=PSMD11 PE=1 SV=3	PSD11_HUMAN	SwissProt_2014_08.fasta	47 466,3	1	4	4	4	0.0003	0.126
Cells	with ciprofloxacin 2	Jurkat_with cipro 2	281474976711421 (F003644)	Actin-related protein 2/3 complex subunit 2 OS=Homo sapiens GN=ARPC2 PE=1 SV=1	ARPC2_HUMAN	SwissProt_2014_08.fasta	34 333,7	0.998	2	2	4	0.0003	0.14
Cells	with ciprofloxacin 2	Jurkat_with cipro 2	281474976711421 (F003644)	Prohibitin OS=Homo sapiens GN=PHB PE=1 SV=1	PHB_HUMAN	SwissProt_2014_08.fasta	29 804,6	1	6	6	8	0.0006	0.371
Cells	with ciprofloxacin 2	Jurkat_with cipro 2	281474976711421 (F003644)	Nucleosome assembly protein 1-like 4 OS=Homo sapiens GN=NAP1L4 PE=1 SV=1	NP1L4_HUMAN	SwissProt_2014_08.fasta	42 823,9	1	5	5	13	0.001	0.299
Cells	with ciprofloxacin 2	Jurkat_with cipro 2	281474976711421 (F003644)	Stathmin OS=Homo sapiens GN=STMN1 PE=1 SV=3	STMN1_HUMAN	SwissProt_2014_08.fasta	17 303,0	1	3	3	8	0.0006	0.188
Cells	with ciprofloxacin 2	Jurkat_with cipro 2	281474976711421 (F003644)	T-complex protein 1 subunit gamma OS=Homo sapiens GN=CCT3 PE=1 SV=4	TCPG_HUMAN	SwissProt_2014_08.fasta	60 535,4	1	13	14	22	0.0017	0.385
Cells	with ciprofloxacin 2	Jurkat_with cipro 2	281474976711421 (F003644)	Pre-mRNA-processing-splicing factor 8 OS=Homo sapiens GN=PRPF8 PE=1 SV=2	PRP8_HUMAN	SwissProt_2014_08.fasta	273 608,6	1	7	7	16	0.0012	0.06
Cells	with ciprofloxacin 2	Jurkat_with cipro 2	281474976711421 (F003644)	Farnesyl pyrophosphate synthase OS=Homo sapiens GN=FDPS PE=1 SV=4	FPPS_HUMAN	SwissProt_2014_08.fasta	48 276,8	1	4	6	17	0.0013	0.2
Cells	with ciprofloxacin 2	Jurkat_with cipro 2	281474976711421 (F003644)	Coactosin-like protein OS=Homo sapiens GN=COTL1 PE=1 SV=3	COTL1_HUMAN	SwissProt_2014_08.fasta	15 945,2	1	3	4	4	0.0003	0.211
Cells	with ciprofloxacin 2	Jurkat_with cipro 2	281474976711421 (F003644)	T-complex protein 1 subunit theta OS=Homo sapiens GN=CCT8 PE=1 SV=4	TCPQ_HUMAN	SwissProt_2014_08.fasta	59 621,0	1	13	13	17	0.0013	0.374
Cells	with ciprofloxacin 2	Jurkat_with cipro 2	281474976711421 (F003644)	60S ribosomal protein L27 OS=Homo sapiens GN=RPL27 PE=1 SV=2	RL27_HUMAN	SwissProt_2014_08.fasta	15 798,4	1	3	3	5	0.0004	0.206
Cells	with ciprofloxacin 2	Jurkat_with cipro 2	281474976711421 (F003644)	Isoleucine--tRNA ligase, cytoplasmic OS=Homo sapiens GN=IARS PE=1 SV=2	SYIC_HUMAN	SwissProt_2014_08.fasta	144 501,8	1	7	7	9	0.0007	0.0816
Cells	with ciprofloxacin 2	Jurkat_with cipro 2	281474976711421 (F003644)	Histone H4 OS=Homo sapiens GN=HIST1H4A PE=1 SV=2	H4_HUMAN	SwissProt_2014_08.fasta	11 367,7	1	6	9	32	0.0024	0.359
Cells	with ciprofloxacin 2	Jurkat_with cipro 2	281474976711421 (F003644)	Histidine--tRNA ligase, cytoplasmic OS=Homo sapiens GN=HARS PE=1 SV=2	SYHC_HUMAN	SwissProt_2014_08.fasta	57 412,5	0.998	2	2	2	0.0002	0.0609
Cells	with ciprofloxacin 2	Jurkat_with cipro 2	281474976711421 (F003644)	Bifunctional purine biosynthesis protein PURH OS=Homo sapiens GN=ATIC PE=1 SV=3	PUR9_HUMAN	SwissProt_2014_08.fasta	64 616,5	1	12	12	23	0.0017	0.363
Cells	with ciprofloxacin 2	Jurkat_with cipro 2	281474976711421 (F003644)	UPF0568 protein C14orf166 OS=Homo sapiens GN=C14orf166 PE=1 SV=1	CN166_HUMAN	SwissProt_2014_08.fasta	28 069,3	0.998	2	2	3	0.0002	0.148
Cells	with ciprofloxacin 2	Jurkat_with cipro 2	281474976711421 (F003644)	NAD(P)H-hydrate epimerase OS=Homo sapiens GN=APOA1BP PE=1 SV=2	NNRE_HUMAN	SwissProt_2014_08.fasta	31 675,4	0.998	2	2	2	0.0002	0.104
Cells	with ciprofloxacin 2	Jurkat_with cipro 2	281474976711421 (F003644)	NAD-dependent malic enzyme, mitochondrial OS=Homo sapiens GN=ME2 PE=1 SV=1	MAOM_HUMAN	SwissProt_2014_08.fasta	65 446,2	1	7	7	11	0.0008	0.279
Cells	with ciprofloxacin 2	Jurkat_with cipro 2	281474976711421 (F003644)	Chloride intracellular channel protein 1 OS=Homo sapiens GN=CLIC1 PE=1 SV=4	CLIC1_HUMAN	SwissProt_2014_08.fasta	26 923,3	1	4	4	6	0.0005	0.274
Cells	with ciprofloxacin 2	Jurkat_with cipro 2	281474976711421 (F003644)	60S ribosomal protein L31 OS=Homo sapiens GN=RPL31 PE=1 SV=1	RL31_HUMAN	SwissProt_2014_08.fasta	14 463,2	0.998	2	2	6	0.0005	0.184
Cells	with ciprofloxacin 2	Jurkat_with cipro 2	281474976711421 (F003644)	Programmed cell death protein 5 OS=Homo sapiens GN=PDCD5 PE=1 SV=3	PDCD5_HUMAN	SwissProt_2014_08.fasta	14 285,3	0.998	2	2	3	0.0002	0.192
Cells	with ciprofloxacin 2	Jurkat_with cipro 2	281474976711421 (F003644)	Pre-mRNA-processing factor 19 OS=Homo sapiens GN=PRPF19 PE=1 SV=1	PRP19_HUMAN	SwissProt_2014_08.fasta	55 181,3	1	5	5	7	0.0005	0.258
Cells	with ciprofloxacin 2	Jurkat_with cipro 2	281474976711421 (F003644)	Small nuclear ribonucleoprotein Sm D1 OS=Homo sapiens GN=SNRPD1 PE=1 SV=1	SMD1_HUMAN	SwissProt_2014_08.fasta	13 281,9	1	3	4	29	0.0022	0.454
Cells	with ciprofloxacin 2	Jurkat_with cipro 2	281474976711421 (F003644)	X-ray repair cross-complementing protein 6 OS=Homo sapiens GN=XRCC6 PE=1 SV=2	XRCC6_HUMAN	SwissProt_2014_08.fasta	69 846,4	1	12	13	46	0.0035	0.332
Cells	with ciprofloxacin 2	Jurkat_with cipro 2	281474976711421 (F003644)	Peptidyl-prolyl cis-trans isomerase NIMA-interacting 1 OS=Homo sapiens GN=PIN1 PE=1 SV=1	PIN1_HUMAN	SwissProt_2014_08.fasta	18 243,7	0.998	2	2	2	0.0002	0.209
Cells	with ciprofloxacin 2	Jurkat_with cipro 2	281474976711421 (F003644)	Ig gamma-1 chain C region OS=Homo sapiens GN=IGHG1 PE=1 SV=1	IGHG1_HUMAN,IGHG4_HUMAN	SwissProt_2014_08.fasta	35 939,5	0.998	2	2	4	0.0003	0.0909
Cells	with ciprofloxacin 2	Jurkat_with cipro 2	281474976711421 (F003644)	Acidic leucine-rich nuclear phosphoprotein 32 family member E OS=Homo sapiens GN=ANP32E PE=1 SV=1	AN32E_HUMAN	SwissProt_2014_08.fasta	30 693,3	0.998	2	2	4	0.0003	0.123
Cells	with ciprofloxacin 2	Jurkat_with cipro 2	281474976711421 (F003644)	4F2 cell-surface antigen heavy chain OS=Homo sapiens GN=SLC3A2 PE=1 SV=3	4F2_HUMAN	SwissProt_2014_08.fasta	67 996,4	1	6	6	9	0.0007	0.163
Cells	with ciprofloxacin 2	Jurkat_with cipro 2	281474976711421 (F003644)	Heat shock 70 kDa protein 4 OS=Homo sapiens GN=HSPA4 PE=1 SV=4	HSP74_HUMAN	SwissProt_2014_08.fasta	94 331,9	1	20	24	35	0.0026	0.338
Cells	with ciprofloxacin 2	Jurkat_with cipro 2	281474976711421 (F003644)	60S ribosomal protein L18a OS=Homo sapiens GN=RPL18A PE=1 SV=2	RL18A_HUMAN	SwissProt_2014_08.fasta	20 762,6	0.998	2	2	4	0.0003	0.17
Cells	with ciprofloxacin 2	Jurkat_with cipro 2	281474976711421 (F003644)	GTP-binding nuclear protein Ran OS=Homo sapiens GN=RAN PE=1 SV=3	RAN_HUMAN	SwissProt_2014_08.fasta	24 423,1	1	7	8	25	0.0019	0.546
Cells	with ciprofloxacin 2	Jurkat_with cipro 2	281474976711421 (F003644)	Synaptic vesicle membrane protein VAT-1 homolog OS=Homo sapiens GN=VAT1 PE=1 SV=2	VAT1_HUMAN	SwissProt_2014_08.fasta	41 919,8	1	3	3	4	0.0003	0.137
Cells	with ciprofloxacin 2	Jurkat_with cipro 2	281474976711421 (F003644)	Prosaposin OS=Homo sapiens GN=PSAP PE=1 SV=2	SAP_HUMAN	SwissProt_2014_08.fasta	58 112,0	1	2	3	20	0.0015	0.0668
Cells	with ciprofloxacin 2	Jurkat_with cipro 2	281474976711421 (F003644)	Mitochondrial import receptor subunit TOM40 homolog OS=Homo sapiens GN=TOMM40 PE=1 SV=1	TOM40_HUMAN	SwissProt_2014_08.fasta	37 893,2	1	3	3	3	0.0002	0.169
Cells	with ciprofloxacin 2	Jurkat_with cipro 2	281474976711421 (F003644)	THO complex subunit 4 OS=Homo sapiens GN=ALYREF PE=1 SV=3	THOC4_HUMAN	SwissProt_2014_08.fasta	26 888,7	1	5	9	11	0.0008	0.416
Cells	with ciprofloxacin 2	Jurkat_with cipro 2	281474976711421 (F003644)	Ubiquitin carboxyl-terminal hydrolase 14 OS=Homo sapiens GN=USP14 PE=1 SV=3	UBP14_HUMAN	SwissProt_2014_08.fasta	56 070,3	1	7	8	9	0.0007	0.247
Cells	with ciprofloxacin 2	Jurkat_with cipro 2	281474976711421 (F003644)	Ras-related protein Rab-1B OS=Homo sapiens GN=RAB1B PE=1 SV=1	RAB1B_HUMAN	SwissProt_2014_08.fasta	22 172,0	1	5	5	7	0.0005	0.388
Cells	with ciprofloxacin 2	Jurkat_with cipro 2	281474976711421 (F003644)	Cytosolic non-specific dipeptidase OS=Homo sapiens GN=CNDP2 PE=1 SV=2	CNDP2_HUMAN	SwissProt_2014_08.fasta	52 879,7	1	5	5	9	0.0007	0.171
Cells	with ciprofloxacin 2	Jurkat_with cipro 2	281474976711421 (F003644)	Keratin, type I cytoskeletal 9 OS=Homo sapiens GN=KRT9 PE=1 SV=3	K1C9_HUMAN	SwissProt_2014_08.fasta	62 065,9	1	6	6	6	0.0005	0.238
Cells	with ciprofloxacin 2	Jurkat_with cipro 2	281474976711421 (F003644)	Keratin, type II cytoskeletal 6C OS=Homo sapiens GN=KRT6C PE=1 SV=3	K2C6C_HUMAN	SwissProt_2014_08.fasta	60 026,7	1	9	10	23	0.0017	0.239
Cells	with ciprofloxacin 2	Jurkat_with cipro 2	281474976711421 (F003644)	Voltage-dependent anion-selective channel protein 3 OS=Homo sapiens GN=VDAC3 PE=1 SV=1	VDAC3_HUMAN	SwissProt_2014_08.fasta	30 659,9	0.998	2	2	4	0.0003	0.173
Cells	with ciprofloxacin 2	Jurkat_with cipro 2	281474976711421 (F003644)	Sodium/potassium-transporting ATPase subunit alpha-1 OS=Homo sapiens GN=ATP1A1 PE=1 SV=1	AT1A1_HUMAN	SwissProt_2014_08.fasta	112 899,5	0.998	2	2	2	0.0002	0.042
Cells	with ciprofloxacin 2	Jurkat_with cipro 2	281474976711421 (F003644)	Splicing factor 1 OS=Homo sapiens GN=SF1 PE=1 SV=4	SF01_HUMAN	SwissProt_2014_08.fasta	68 330,5	0.998	2	2	3	0.0002	0.0532
Cells	with ciprofloxacin 2	Jurkat_with cipro 2	281474976711421 (F003644)	Tubulin beta chain OS=Homo sapiens GN=TUBB PE=1 SV=2	TBB5_HUMAN	SwissProt_2014_08.fasta	49 670,6	1	21	28	110	0.0083	0.725
Cells	with ciprofloxacin 2	Jurkat_with cipro 2	281474976711421 (F003644)	Proliferation-associated protein 2G4 OS=Homo sapiens GN=PA2G4 PE=1 SV=3	PA2G4_HUMAN	SwissProt_2014_08.fasta	43 786,7	1	8	8	21	0.0016	0.396
Cells	with ciprofloxacin 2	Jurkat_with cipro 2	281474976711421 (F003644)	Thioredoxin domain-containing protein 5 OS=Homo sapiens GN=TXNDC5 PE=1 SV=2	TXND5_HUMAN	SwissProt_2014_08.fasta	47 629,1	1	4	4	7	0.0005	0.164
Cells	with ciprofloxacin 2	Jurkat_with cipro 2	281474976711421 (F003644)	Heterogeneous nuclear ribonucleoprotein A1 OS=Homo sapiens GN=HNRNPA1 PE=1 SV=5	ROA1_HUMAN	SwissProt_2014_08.fasta	38 747,0	1	7	9	27	0.002	0.253
Cells	with ciprofloxacin 2	Jurkat_with cipro 2	281474976711421 (F003644)	Prefoldin subunit 3 OS=Homo sapiens GN=VBP1 PE=1 SV=3	PFD3_HUMAN	SwissProt_2014_08.fasta	22 658,8	0.998	2	2	3	0.0002	0.223
Cells	with ciprofloxacin 2	Jurkat_with cipro 2	281474976711421 (F003644)	14-3-3 protein zeta/delta OS=Homo sapiens GN=YWHAZ PE=1 SV=1	1433Z_HUMAN	SwissProt_2014_08.fasta	27 745,9	1	8	10	21	0.0016	0.371
Cells	with ciprofloxacin 2	Jurkat_with cipro 2	281474976711421 (F003644)	Peroxiredoxin-1 OS=Homo sapiens GN=PRDX1 PE=1 SV=1	PRDX1_HUMAN	SwissProt_2014_08.fasta	22 110,9	1	12	12	21	0.0016	0.673
Cells	with ciprofloxacin 2	Jurkat_with cipro 2	281474976711421 (F003644)	Elongation factor 2 OS=Homo sapiens GN=EEF2 PE=1 SV=4	EF2_HUMAN	SwissProt_2014_08.fasta	95 340,1	1	26	31	104	0.0078	0.458
Cells	with ciprofloxacin 2	Jurkat_with cipro 2	281474976711421 (F003644)	FACT complex subunit SSRP1 OS=Homo sapiens GN=SSRP1 PE=1 SV=1	SSRP1_HUMAN	SwissProt_2014_08.fasta	81 077,6	1	5	5	10	0.0008	0.138
Cells	with ciprofloxacin 2	Jurkat_with cipro 2	281474976711421 (F003644)	Prohibitin-2 OS=Homo sapiens GN=PHB2 PE=1 SV=2	PHB2_HUMAN	SwissProt_2014_08.fasta	33 297,6	1	3	3	5	0.0004	0.164
Cells	with ciprofloxacin 2	Jurkat_with cipro 2	281474976711421 (F003644)	Protein disulfide-isomerase OS=Homo sapiens GN=P4HB PE=1 SV=3	PDIA1_HUMAN	SwissProt_2014_08.fasta	57 118,1	1	8	9	25	0.0019	0.276
Cells	with ciprofloxacin 2	Jurkat_with cipro 2	281474976711421 (F003644)	Alpha-enolase OS=Homo sapiens GN=ENO1 PE=1 SV=2	ENOA_HUMAN	SwissProt_2014_08.fasta	47 170,2	1	24	38	164	0.0123	0.647
Cells	with ciprofloxacin 2	Jurkat_with cipro 2	281474976711421 (F003644)	Eukaryotic initiation factor 4A-III OS=Homo sapiens GN=EIF4A3 PE=1 SV=4	IF4A3_HUMAN	SwissProt_2014_08.fasta	46 872,4	1	5	5	8	0.0006	0.241
Cells	with ciprofloxacin 2	Jurkat_with cipro 2	281474976711421 (F003644)	RuvB-like 1 OS=Homo sapiens GN=RUVBL1 PE=1 SV=1	RUVB1_HUMAN	SwissProt_2014_08.fasta	50 229,4	1	3	3	4	0.0003	0.11
Cells	with ciprofloxacin 2	Jurkat_with cipro 2	281474976711421 (F003644)	Ubiquitin carboxyl-terminal hydrolase 7 OS=Homo sapiens GN=USP7 PE=1 SV=2	UBP7_HUMAN	SwissProt_2014_08.fasta	128 305,0	1	3	3	4	0.0003	0.0499
Cells	with ciprofloxacin 2	Jurkat_with cipro 2	281474976711421 (F003644)	Macrophage-capping protein OS=Homo sapiens GN=CAPG PE=1 SV=2	CAPG_HUMAN	SwissProt_2014_08.fasta	38 498,9	1	3	3	3	0.0002	0.158
Cells	with ciprofloxacin 2	Jurkat_with cipro 2	281474976711421 (F003644)	Nucleolar and coiled-body phosphoprotein 1 OS=Homo sapiens GN=NOLC1 PE=1 SV=2	NOLC1_HUMAN	SwissProt_2014_08.fasta	73 604,2	1	3	3	10	0.0008	0.0715
Cells	with ciprofloxacin 2	Jurkat_with cipro 2	281474976711421 (F003644)	Histone H1.1 OS=Homo sapiens GN=HIST1H1A PE=1 SV=3	H11_HUMAN,H12_HUMAN,H13_HUMAN,H14_HUMAN,H1T_HUMAN	SwissProt_2014_08.fasta	21 365,8	0.998	2	2	5	0.0004	0.0698
Cells	with ciprofloxacin 2	Jurkat_with cipro 2	281474976711421 (F003644)	Ezrin OS=Homo sapiens GN=EZR PE=1 SV=4	EZRI_HUMAN	SwissProt_2014_08.fasta	69 414,7	1	3	3	6	0.0005	0.147
Cells	with ciprofloxacin 2	Jurkat_with cipro 2	281474976711421 (F003644)	Glucose-6-phosphate isomerase OS=Homo sapiens GN=GPI PE=1 SV=4	G6PI_HUMAN	SwissProt_2014_08.fasta	63 148,5	1	7	9	29	0.0022	0.265
Cells	with ciprofloxacin 2	Jurkat_with cipro 2	281474976711421 (F003644)	Splicing factor, proline- and glutamine-rich OS=Homo sapiens GN=SFPQ PE=1 SV=2	SFPQ_HUMAN	SwissProt_2014_08.fasta	76 149,5	1	4	5	14	0.0011	0.0764
Cells	with ciprofloxacin 2	Jurkat_with cipro 2	281474976711421 (F003644)	Superoxide dismutase [Cu-Zn] OS=Homo sapiens GN=SOD1 PE=1 SV=2	SODC_HUMAN	SwissProt_2014_08.fasta	15 935,3	1	3	3	7	0.0005	0.364
Cells	with ciprofloxacin 2	Jurkat_with cipro 2	281474976711421 (F003644)	Eukaryotic translation elongation factor 1 epsilon-1 OS=Homo sapiens GN=EEF1E1 PE=1 SV=1	MCA3_HUMAN	SwissProt_2014_08.fasta	19 811,2	1	3	3	3	0.0002	0.287
Cells	with ciprofloxacin 2	Jurkat_with cipro 2	281474976711421 (F003644)	116 kDa U5 small nuclear ribonucleoprotein component OS=Homo sapiens GN=EFTUD2 PE=1 SV=1	U5S1_HUMAN	SwissProt_2014_08.fasta	109 438,1	1	7	7	10	0.0008	0.135
Cells	with ciprofloxacin 2	Jurkat_with cipro 2	281474976711421 (F003644)	Eukaryotic translation initiation factor 3 subunit G OS=Homo sapiens GN=EIF3G PE=1 SV=2	EIF3G_HUMAN	SwissProt_2014_08.fasta	35 612,0	1	3	3	4	0.0003	0.237
Cells	with ciprofloxacin 2	Jurkat_with cipro 2	281474976711421 (F003644)	26S proteasome non-ATPase regulatory subunit 8 OS=Homo sapiens GN=PSMD8 PE=1 SV=2	PSMD8_HUMAN	SwissProt_2014_08.fasta	39 613,9	0.998	2	2	2	0.0002	0.0886
Cells	with ciprofloxacin 2	Jurkat_with cipro 2	281474976711421 (F003644)	14-3-3 protein epsilon OS=Homo sapiens GN=YWHAE PE=1 SV=1	1433E_HUMAN	SwissProt_2014_08.fasta	29 175,0	1	11	14	50	0.0038	0.506
Cells	with ciprofloxacin 2	Jurkat_with cipro 2	281474976711421 (F003644)	Cytochrome b-c1 complex subunit 2, mitochondrial OS=Homo sapiens GN=UQCRC2 PE=1 SV=3	QCR2_HUMAN	SwissProt_2014_08.fasta	48 443,4	1	3	3	6	0.0005	0.157
Cells	with ciprofloxacin 2	Jurkat_with cipro 2	281474976711421 (F003644)	Ubiquitin-like modifier-activating enzyme 1 OS=Homo sapiens GN=UBA1 PE=1 SV=3	UBA1_HUMAN	SwissProt_2014_08.fasta	117 850,3	1	20	21	70	0.0053	0.34
Cells	with ciprofloxacin 2	Jurkat_with cipro 2	281474976711421 (F003644)	Heterogeneous nuclear ribonucleoprotein A0 OS=Homo sapiens GN=HNRNPA0 PE=1 SV=1	ROA0_HUMAN	SwissProt_2014_08.fasta	30 840,5	1	3	3	3	0.0002	0.226
Cells	with ciprofloxacin 2	Jurkat_with cipro 2	281474976711421 (F003644)	Interleukin enhancer-binding factor 2 OS=Homo sapiens GN=ILF2 PE=1 SV=2	ILF2_HUMAN	SwissProt_2014_08.fasta	43 062,7	1	6	6	16	0.0012	0.31
Cells	with ciprofloxacin 2	Jurkat_with cipro 2	281474976711421 (F003644)	Tubulin alpha-1B chain OS=Homo sapiens GN=TUBA1B PE=1 SV=1	TBA1B_HUMAN	SwissProt_2014_08.fasta	50 151,7	1	20	28	108	0.0081	0.623
Cells	with ciprofloxacin 2	Jurkat_with cipro 2	281474976711421 (F003644)	Nucleolin OS=Homo sapiens GN=NCL PE=1 SV=3	NUCL_HUMAN	SwissProt_2014_08.fasta	76 615,9	1	14	17	59	0.0044	0.259
Cells	with ciprofloxacin 2	Jurkat_with cipro 2	281474976711421 (F003644)	Phosphoglucomutase-2 OS=Homo sapiens GN=PGM2 PE=1 SV=4	PGM2_HUMAN	SwissProt_2014_08.fasta	68 285,7	0.998	2	2	5	0.0004	0.0686
Cells	with ciprofloxacin 2	Jurkat_with cipro 2	281474976711421 (F003644)	Filamin-B OS=Homo sapiens GN=FLNB PE=1 SV=2	FLNB_HUMAN	SwissProt_2014_08.fasta	278 158,8	0.999	2	2	2	0.0002	0.0257
Cells	with ciprofloxacin 2	Jurkat_with cipro 2	281474976711421 (F003644)	Histone H1.5 OS=Homo sapiens GN=HIST1H1B PE=1 SV=3	H15_HUMAN	SwissProt_2014_08.fasta	22 581,7	0.998	2	2	3	0.0002	0.0664
Cells	with ciprofloxacin 2	Jurkat_with cipro 2	281474976711421 (F003644)	Keratin, type II cytoskeletal 2 epidermal OS=Homo sapiens GN=KRT2 PE=1 SV=2	K22E_HUMAN	SwissProt_2014_08.fasta	65 433,9	1	8	8	12	0.0009	0.225
Cells	with ciprofloxacin 2	Jurkat_with cipro 2	281474976711421 (F003644)	40S ribosomal protein S15 OS=Homo sapiens GN=RPS15 PE=1 SV=2	RS15_HUMAN	SwissProt_2014_08.fasta	17 040,8	1	3	4	21	0.0016	0.469
Cells	with ciprofloxacin 2	Jurkat_with cipro 2	281474976711421 (F003644)	Signal recognition particle 9 kDa protein OS=Homo sapiens GN=SRP9 PE=1 SV=2	SRP09_HUMAN	SwissProt_2014_08.fasta	10 111,6	0.998	2	2	5	0.0004	0.256
Cells	with ciprofloxacin 2	Jurkat_with cipro 2	281474976711421 (F003644)	Ubiquitin-40S ribosomal protein S27a OS=Homo sapiens GN=RPS27A PE=1 SV=2	RS27A_HUMAN	SwissProt_2014_08.fasta	17 965,6	1	3	3	5	0.0004	0.282
Cells	with ciprofloxacin 2	Jurkat_with cipro 2	281474976711421 (F003644)	Proline synthase co-transcribed bacterial homolog protein OS=Homo sapiens GN=PROSC PE=1 SV=1	PROSC_HUMAN	SwissProt_2014_08.fasta	30 343,8	0.998	2	2	2	0.0002	0.0945
Cells	with ciprofloxacin 2	Jurkat_with cipro 2	281474976711421 (F003644)	Adenylosuccinate lyase OS=Homo sapiens GN=ADSL PE=1 SV=2	PUR8_HUMAN	SwissProt_2014_08.fasta	54 890,5	1	3	3	3	0.0002	0.122
Cells	with ciprofloxacin 2	Jurkat_with cipro 2	281474976711421 (F003644)	Transcription elongation factor B polypeptide 2 OS=Homo sapiens GN=TCEB2 PE=1 SV=1	ELOB_HUMAN	SwissProt_2014_08.fasta	13 133,2	1	3	3	3	0.0002	0.636
Cells	with ciprofloxacin 2	Jurkat_with cipro 2	281474976711421 (F003644)	Dihydropyrimidinase-related protein 2 OS=Homo sapiens GN=DPYSL2 PE=1 SV=1	DPYL2_HUMAN	SwissProt_2014_08.fasta	62 294,0	1	14	15	23	0.0017	0.521
Cells	with ciprofloxacin 2	Jurkat_with cipro 2	281474976711421 (F003644)	Nuclear migration protein nudC OS=Homo sapiens GN=NUDC PE=1 SV=1	NUDC_HUMAN	SwissProt_2014_08.fasta	38 243,7	1	6	6	6	0.0005	0.281
Cells	with ciprofloxacin 2	Jurkat_with cipro 2	281474976711421 (F003644)	Transformer-2 protein homolog beta OS=Homo sapiens GN=TRA2B PE=1 SV=1	TRA2B_HUMAN	SwissProt_2014_08.fasta	33 666,7	1	3	3	7	0.0005	0.115
Cells	with ciprofloxacin 2	Jurkat_with cipro 2	281474976711421 (F003644)	Phosphoserine aminotransferase OS=Homo sapiens GN=PSAT1 PE=1 SV=2	SERC_HUMAN	SwissProt_2014_08.fasta	40 423,3	1	5	5	10	0.0008	0.222
Cells	with ciprofloxacin 2	Jurkat_with cipro 2	281474976711421 (F003644)	DNA replication licensing factor MCM7 OS=Homo sapiens GN=MCM7 PE=1 SV=4	MCM7_HUMAN	SwissProt_2014_08.fasta	81 309,0	1	12	12	27	0.002	0.27
Cells	with ciprofloxacin 2	Jurkat_with cipro 2	281474976711421 (F003644)	60S ribosomal protein L3 OS=Homo sapiens GN=RPL3 PE=1 SV=2	RL3_HUMAN	SwissProt_2014_08.fasta	46 109,5	1	4	5	11	0.0008	0.159
Cells	with ciprofloxacin 2	Jurkat_with cipro 2	281474976711421 (F003644)	Tyrosine--tRNA ligase, cytoplasmic OS=Homo sapiens GN=YARS PE=1 SV=4	SYYC_HUMAN	SwissProt_2014_08.fasta	59 145,1	1	3	4	4	0.0003	0.0947
Cells	with ciprofloxacin 2	Jurkat_with cipro 2	281474976711421 (F003644)	Hsp90 co-chaperone Cdc37 OS=Homo sapiens GN=CDC37 PE=1 SV=1	CDC37_HUMAN	SwissProt_2014_08.fasta	44 468,2	1	2	2	3	0.0002	0.0979
Cells	with ciprofloxacin 2	Jurkat_with cipro 2	281474976711421 (F003644)	Cytochrome c oxidase subunit 5A, mitochondrial OS=Homo sapiens GN=COX5A PE=1 SV=2	COX5A_HUMAN	SwissProt_2014_08.fasta	16 762,5	0.998	2	3	9	0.0007	0.3
Cells	with ciprofloxacin 2	Jurkat_with cipro 2	281474976711421 (F003644)	TAR DNA-binding protein 43 OS=Homo sapiens GN=TARDBP PE=1 SV=1	TADBP_HUMAN	SwissProt_2014_08.fasta	44 739,7	1	3	3	5	0.0004	0.174
Cells	with ciprofloxacin 2	Jurkat_with cipro 2	281474976711421 (F003644)	Phosphoglucomutase-1 OS=Homo sapiens GN=PGM1 PE=1 SV=3	PGM1_HUMAN	SwissProt_2014_08.fasta	61 451,1	1	6	7	15	0.0011	0.164
Cells	with ciprofloxacin 2	Jurkat_with cipro 2	281474976711421 (F003644)	DNA damage-binding protein 1 OS=Homo sapiens GN=DDB1 PE=1 SV=1	DDB1_HUMAN	SwissProt_2014_08.fasta	126 970,2	1	10	10	14	0.0011	0.146
Cells	with ciprofloxacin 2	Jurkat_with cipro 2	281474976711421 (F003644)	Alcohol dehydrogenase class-3 OS=Homo sapiens GN=ADH5 PE=1 SV=4	ADHX_HUMAN	SwissProt_2014_08.fasta	39 723,8	1	3	3	8	0.0006	0.251
Cells	with ciprofloxacin 2	Jurkat_with cipro 2	281474976711421 (F003644)	26S protease regulatory subunit 4 OS=Homo sapiens GN=PSMC1 PE=1 SV=1	PRS4_HUMAN	SwissProt_2014_08.fasta	49 186,4	1	5	5	7	0.0005	0.218
Cells	with ciprofloxacin 2	Jurkat_with cipro 2	281474976711421 (F003644)	Fructose-bisphosphate aldolase A OS=Homo sapiens GN=ALDOA PE=1 SV=2	ALDOA_HUMAN	SwissProt_2014_08.fasta	39 420,6	1	15	19	57	0.0043	0.577
Cells	with ciprofloxacin 2	Jurkat_with cipro 2	281474976711421 (F003644)	Rap1 GTPase-GDP dissociation stimulator 1 OS=Homo sapiens GN=RAP1GDS1 PE=1 SV=3	GDS1_HUMAN	SwissProt_2014_08.fasta	66 318,1	0.998	2	2	2	0.0002	0.0494
Cells	with ciprofloxacin 2	Jurkat_with cipro 2	281474976711421 (F003644)	T-complex protein 1 subunit zeta OS=Homo sapiens GN=CCT6A PE=1 SV=3	TCPZ_HUMAN	SwissProt_2014_08.fasta	58 025,3	1	8	9	24	0.0018	0.252
Cells	with ciprofloxacin 2	Jurkat_with cipro 2	281474976711421 (F003644)	T-complex protein 1 subunit epsilon OS=Homo sapiens GN=CCT5 PE=1 SV=1	TCPE_HUMAN	SwissProt_2014_08.fasta	59 672,4	1	7	7	22	0.0017	0.288
Cells	with ciprofloxacin 2	Jurkat_with cipro 2	281474976711421 (F003644)	Cathepsin D OS=Homo sapiens GN=CTSD PE=1 SV=1	CATD_HUMAN	SwissProt_2014_08.fasta	44 553,0	1	5	5	7	0.0005	0.197
Cells	with ciprofloxacin 2	Jurkat_with cipro 2	281474976711421 (F003644)	Ubiquitin-conjugating enzyme E2 L3 OS=Homo sapiens GN=UBE2L3 PE=1 SV=1	UB2L3_HUMAN	SwissProt_2014_08.fasta	17 862,3	1	3	3	4	0.0003	0.403
Cells	with ciprofloxacin 2	Jurkat_with cipro 2	281474976711421 (F003644)	NHP2-like protein 1 OS=Homo sapiens GN=NHP2L1 PE=1 SV=3	NH2L1_HUMAN	SwissProt_2014_08.fasta	14 173,8	0.998	2	2	2	0.0002	0.195
Cells	with ciprofloxacin 2	Jurkat_with cipro 2	281474976711421 (F003644)	Spectrin alpha chain, non-erythrocytic 1 OS=Homo sapiens GN=SPTAN1 PE=1 SV=3	SPTN1_HUMAN	SwissProt_2014_08.fasta	284 542,7	1	6	6	7	0.0005	0.0473
Cells	with ciprofloxacin 2	Jurkat_with cipro 2	281474976711421 (F003644)	Leucine--tRNA ligase, cytoplasmic OS=Homo sapiens GN=LARS PE=1 SV=2	SYLC_HUMAN	SwissProt_2014_08.fasta	134 470,8	1	7	7	11	0.0008	0.105
Cells	with ciprofloxacin 2	Jurkat_with cipro 2	281474976711421 (F003644)	Inosine-5'-monophosphate dehydrogenase 2 OS=Homo sapiens GN=IMPDH2 PE=1 SV=2	IMDH2_HUMAN	SwissProt_2014_08.fasta	55 806,5	1	4	4	4	0.0003	0.148
Cells	with ciprofloxacin 2	Jurkat_with cipro 2	281474976711421 (F003644)	Keratin, type II cytoskeletal 1 OS=Homo sapiens GN=KRT1 PE=1 SV=6	K2C1_HUMAN	SwissProt_2014_08.fasta	66 040,3	1	12	12	36	0.0027	0.252
Cells	with ciprofloxacin 2	Jurkat_with cipro 2	281474976711421 (F003644)	40S ribosomal protein S9 OS=Homo sapiens GN=RPS9 PE=1 SV=3	RS9_HUMAN	SwissProt_2014_08.fasta	22 592,5	1	2	2	3	0.0002	0.0515
Cells	with ciprofloxacin 2	Jurkat_with cipro 2	281474976711421 (F003644)	Elongation factor 1-beta OS=Homo sapiens GN=EEF1B2 PE=1 SV=3	EF1B_HUMAN	SwissProt_2014_08.fasta	24 764,2	1	4	4	9	0.0007	0.347
Cells	with ciprofloxacin 2	Jurkat_with cipro 2	281474976711421 (F003644)	40S ribosomal protein S16 OS=Homo sapiens GN=RPS16 PE=1 SV=2	RS16_HUMAN	SwissProt_2014_08.fasta	16 445,9	1	3	3	5	0.0004	0.226
Cells	with ciprofloxacin 2	Jurkat_with cipro 2	281474976711421 (F003644)	Voltage-dependent anion-selective channel protein 2 OS=Homo sapiens GN=VDAC2 PE=1 SV=2	VDAC2_HUMAN	SwissProt_2014_08.fasta	31 567,3	1	7	7	9	0.0007	0.422
Cells	with ciprofloxacin 2	Jurkat_with cipro 2	281474976711421 (F003644)	Adenosine deaminase OS=Homo sapiens GN=ADA PE=1 SV=3	ADA_HUMAN	SwissProt_2014_08.fasta	40 765,1	1	9	9	22	0.0017	0.402
Cells	with ciprofloxacin 2	Jurkat_with cipro 2	281474976711421 (F003644)	DNA replication licensing factor MCM6 OS=Homo sapiens GN=MCM6 PE=1 SV=1	MCM6_HUMAN	SwissProt_2014_08.fasta	92 890,6	1	7	7	9	0.0007	0.132
Cells	with ciprofloxacin 2	Jurkat_with cipro 2	281474976711421 (F003644)	Hydroxyacyl-coenzyme A dehydrogenase, mitochondrial OS=Homo sapiens GN=HADH PE=1 SV=3	HCDH_HUMAN	SwissProt_2014_08.fasta	34 294,2	1	6	7	28	0.0021	0.478
Cells	with ciprofloxacin 2	Jurkat_with cipro 2	281474976711421 (F003644)	RNA-binding motif protein, X chromosome OS=Homo sapiens GN=RBMX PE=1 SV=3	RBMX_HUMAN	SwissProt_2014_08.fasta	42 333,7	1	3	3	8	0.0006	0.118
Cells	with ciprofloxacin 2	Jurkat_with cipro 2	281474976711421 (F003644)	Guanine nucleotide-binding protein G(i) subunit alpha-2 OS=Homo sapiens GN=GNAI2 PE=1 SV=3	GNAI2_HUMAN	SwissProt_2014_08.fasta	40 452,0	1	3	3	4	0.0003	0.152
Cells	with ciprofloxacin 2	Jurkat_with cipro 2	281474976711421 (F003644)	Annexin A6 OS=Homo sapiens GN=ANXA6 PE=1 SV=3	ANXA6_HUMAN	SwissProt_2014_08.fasta	75 877,5	1	12	12	19	0.0014	0.302
Cells	with ciprofloxacin 2	Jurkat_with cipro 2	281474976711421 (F003644)	Spermidine synthase OS=Homo sapiens GN=SRM PE=1 SV=1	SPEE_HUMAN	SwissProt_2014_08.fasta	33 824,5	1	3	3	5	0.0004	0.195
Cells	with ciprofloxacin 2	Jurkat_with cipro 2	281474976711421 (F003644)	ELAV-like protein 1 OS=Homo sapiens GN=ELAVL1 PE=1 SV=2	ELAV1_HUMAN	SwissProt_2014_08.fasta	36 092,6	1	4	4	4	0.0003	0.172
Cells	with ciprofloxacin 2	Jurkat_with cipro 2	281474976711421 (F003644)	Actin, alpha cardiac muscle 1 OS=Homo sapiens GN=ACTC1 PE=1 SV=1	ACTC_HUMAN	SwissProt_2014_08.fasta	42 020,1	1	3	5	22	0.0017	0.401
Cells	with ciprofloxacin 2	Jurkat_with cipro 2	281474976711421 (F003644)	DNA-dependent protein kinase catalytic subunit OS=Homo sapiens GN=PRKDC PE=1 SV=3	PRKDC_HUMAN	SwissProt_2014_08.fasta	469 095,5	1	9	9	10	0.0008	0.0359
Cells	with ciprofloxacin 2	Jurkat_with cipro 2	281474976711421 (F003644)	Guanine nucleotide-binding protein G(I)/G(S)/G(T) subunit beta-1 OS=Homo sapiens GN=GNB1 PE=1 SV=3	GBB1_HUMAN	SwissProt_2014_08.fasta	37 377,5	0.998	2	2	3	0.0002	0.138
Cells	with ciprofloxacin 2	Jurkat_with cipro 2	281474976711421 (F003644)	Hypoxia up-regulated protein 1 OS=Homo sapiens GN=HYOU1 PE=1 SV=1	HYOU1_HUMAN	SwissProt_2014_08.fasta	111 336,8	1	6	6	6	0.0005	0.118
Cells	with ciprofloxacin 2	Jurkat_with cipro 2	281474976711421 (F003644)	Heterogeneous nuclear ribonucleoprotein Q OS=Homo sapiens GN=SYNCRIP PE=1 SV=2	HNRPQ_HUMAN	SwissProt_2014_08.fasta	69 603,5	1	6	6	8	0.0006	0.178
Cells	with ciprofloxacin 2	Jurkat_with cipro 2	281474976711421 (F003644)	Pyruvate dehydrogenase E1 component subunit beta, mitochondrial OS=Homo sapiens GN=PDHB PE=1 SV=3	ODPB_HUMAN	SwissProt_2014_08.fasta	39 233,4	0.998	2	2	2	0.0002	0.0891
Cells	with ciprofloxacin 2	Jurkat_with cipro 2	281474976711421 (F003644)	Stress-induced-phosphoprotein 1 OS=Homo sapiens GN=STIP1 PE=1 SV=1	STIP1_HUMAN	SwissProt_2014_08.fasta	62 642,1	1	6	7	18	0.0014	0.168
Cells	with ciprofloxacin 2	Jurkat_with cipro 2	281474976711421 (F003644)	Keratin, type I cytoskeletal 10 OS=Homo sapiens GN=KRT10 PE=1 SV=6	K1C10_HUMAN	SwissProt_2014_08.fasta	58 828,8	1	15	20	50	0.0038	0.356
Cells	with ciprofloxacin 2	Jurkat_with cipro 2	281474976711421 (F003644)	Histone H2B type 1-C/E/F/G/I OS=Homo sapiens GN=HIST1H2BC PE=1 SV=4	H2B1C_HUMAN,H2B1D_HUMAN,H2B1H_HUMAN,H2B1K_HUMAN,H2B1L_HUMAN,H2B1M_HUMAN,H2B1N_HUMAN,H2B2F_HUMAN,H2BFS_HUMAN	SwissProt_2014_08.fasta	13 906,6	1	2	5	40	0.003	0.198
Cells	with ciprofloxacin 2	Jurkat_with cipro 2	281474976711421 (F003644)	Spliceosome RNA helicase DDX39B OS=Homo sapiens GN=DDX39B PE=1 SV=1	DX39B_HUMAN	SwissProt_2014_08.fasta	48 992,0	1	5	5	9	0.0007	0.189
Cells	with ciprofloxacin 2	Jurkat_with cipro 2	281474976711421 (F003644)	Aspartate--tRNA ligase, cytoplasmic OS=Homo sapiens GN=DARS PE=1 SV=2	SYDC_HUMAN	SwissProt_2014_08.fasta	57 136,7	1	5	5	7	0.0005	0.19
Cells	with ciprofloxacin 2	Jurkat_with cipro 2	281474976711421 (F003644)	5'-3' exoribonuclease 2 OS=Homo sapiens GN=XRN2 PE=1 SV=1	XRN2_HUMAN	SwissProt_2014_08.fasta	108 585,7	0.998	2	2	2	0.0002	0.0442
Cells	with ciprofloxacin 2	Jurkat_with cipro 2	281474976711421 (F003644)	40S ribosomal protein S24 OS=Homo sapiens GN=RPS24 PE=1 SV=1	RS24_HUMAN	SwissProt_2014_08.fasta	15 423,8	0.998	2	2	7	0.0005	0.203
Cells	with ciprofloxacin 2	Jurkat_with cipro 2	281474976711421 (F003644)	Proteasome subunit alpha type-7 OS=Homo sapiens GN=PSMA7 PE=1 SV=1	PSA7_HUMAN	SwissProt_2014_08.fasta	27 887,2	1	5	5	8	0.0006	0.327
Cells	with ciprofloxacin 2	Jurkat_with cipro 2	281474976711421 (F003644)	Thioredoxin domain-containing protein 17 OS=Homo sapiens GN=TXNDC17 PE=1 SV=1	TXD17_HUMAN	SwissProt_2014_08.fasta	13 940,4	0.998	2	2	3	0.0002	0.195
Cells	with ciprofloxacin 2	Jurkat_with cipro 2	281474976711421 (F003644)	60S ribosomal protein L24 OS=Homo sapiens GN=RPL24 PE=1 SV=1	RL24_HUMAN	SwissProt_2014_08.fasta	17 779,5	1	3	3	6	0.0005	0.204
Cells	with ciprofloxacin 2	Jurkat_with cipro 2	281474976711421 (F003644)	Eukaryotic translation initiation factor 3 subunit F OS=Homo sapiens GN=EIF3F PE=1 SV=1	EIF3F_HUMAN	SwissProt_2014_08.fasta	37 563,5	0.998	2	2	2	0.0002	0.0896
Cells	with ciprofloxacin 2	Jurkat_with cipro 2	281474976711421 (F003644)	40S ribosomal protein S8 OS=Homo sapiens GN=RPS8 PE=1 SV=2	RS8_HUMAN	SwissProt_2014_08.fasta	24 206,4	1	5	5	12	0.0009	0.308
Cells	with ciprofloxacin 2	Jurkat_with cipro 2	281474976711421 (F003644)	Histone H3.3 OS=Homo sapiens GN=H3F3A PE=1 SV=2	H33_HUMAN	SwissProt_2014_08.fasta	15 328,7	1	3	5	13	0.001	0.382
Cells	with ciprofloxacin 2	Jurkat_with cipro 2	281474976711421 (F003644)	Clathrin heavy chain 1 OS=Homo sapiens GN=CLTC PE=1 SV=5	CLH1_HUMAN	SwissProt_2014_08.fasta	191 618,9	1	20	22	36	0.0027	0.217
Cells	with ciprofloxacin 2	Jurkat_with cipro 2	281474976711421 (F003644)	Cytochrome b-c1 complex subunit 1, mitochondrial OS=Homo sapiens GN=UQCRC1 PE=1 SV=3	QCR1_HUMAN	SwissProt_2014_08.fasta	52 645,9	0.998	2	2	3	0.0002	0.0854
Cells	with ciprofloxacin 2	Jurkat_with cipro 2	281474976711421 (F003644)	Serine/threonine-protein phosphatase 2A catalytic subunit alpha isoform OS=Homo sapiens GN=PPP2CA PE=1 SV=1	PP2AA_HUMAN	SwissProt_2014_08.fasta	35 594,5	1	5	5	9	0.0007	0.275
Cells	with ciprofloxacin 2	Jurkat_with cipro 2	281474976711421 (F003644)	Neutral alpha-glucosidase AB OS=Homo sapiens GN=GANAB PE=1 SV=3	GANAB_HUMAN	SwissProt_2014_08.fasta	106 875,9	1	8	8	12	0.0009	0.178
Cells	with ciprofloxacin 2	Jurkat_with cipro 2	281474976711421 (F003644)	ADP/ATP translocase 3 OS=Homo sapiens GN=SLC25A6 PE=1 SV=4	ADT3_HUMAN	SwissProt_2014_08.fasta	32 867,1	0.998	2	2	2	0.0002	0.0906
Cells	with ciprofloxacin 2	Jurkat_with cipro 2	281474976711421 (F003644)	Poly [ADP-ribose] polymerase 1 OS=Homo sapiens GN=PARP1 PE=1 SV=4	PARP1_HUMAN	SwissProt_2014_08.fasta	113 087,8	1	3	3	5	0.0004	0.0444
Cells	with ciprofloxacin 2	Jurkat_with cipro 2	281474976711421 (F003644)	Bifunctional 3'-phosphoadenosine 5'-phosphosulfate synthase 1 OS=Homo sapiens GN=PAPSS1 PE=1 SV=2	PAPS1_HUMAN	SwissProt_2014_08.fasta	70 833,3	1	3	3	3	0.0002	0.104
Cells	with ciprofloxacin 2	Jurkat_with cipro 2	281474976711421 (F003644)	Septin-7 OS=Homo sapiens GN=SEPT7 PE=1 SV=2	SEPT7_HUMAN	SwissProt_2014_08.fasta	50 680,3	0.998	2	2	2	0.0002	0.101
Cells	with ciprofloxacin 2	Jurkat_with cipro 2	281474976711421 (F003644)	40S ribosomal protein SA OS=Homo sapiens GN=RPSA PE=1 SV=4	RSSA_HUMAN	SwissProt_2014_08.fasta	32 854,1	1	3	4	13	0.001	0.186
Cells	with ciprofloxacin 2	Jurkat_with cipro 2	281474976711421 (F003644)	D-3-phosphoglycerate dehydrogenase OS=Homo sapiens GN=PHGDH PE=1 SV=4	SERA_HUMAN	SwissProt_2014_08.fasta	56 650,6	1	6	6	11	0.0008	0.18
Cells	with ciprofloxacin 2	Jurkat_with cipro 2	281474976711421 (F003644)	Putative small nuclear ribonucleoprotein G-like protein 15 OS=Homo sapiens GN=SNRPGP15 PE=5 SV=2	RUXGL_HUMAN,RUXG_HUMAN	SwissProt_2014_08.fasta	8 544,3	0.998	2	2	5	0.0004	0.171
Cells	with ciprofloxacin 2	Jurkat_with cipro 2	281474976711421 (F003644)	Ribose-phosphate pyrophosphokinase 1 OS=Homo sapiens GN=PRPS1 PE=1 SV=2	PRPS1_HUMAN	SwissProt_2014_08.fasta	34 834,7	1	3	3	3	0.0002	0.17
Cells	with ciprofloxacin 2	Jurkat_with cipro 2	281474976711421 (F003644)	7,8-dihydro-8-oxoguanine triphosphatase OS=Homo sapiens GN=NUDT1 PE=1 SV=3	8ODP_HUMAN	SwissProt_2014_08.fasta	22 519,6	0.998	2	2	4	0.0003	0.142
Cells	with ciprofloxacin 2	Jurkat_with cipro 2	281474976711421 (F003644)	Filamin-A OS=Homo sapiens GN=FLNA PE=1 SV=4	FLNA_HUMAN	SwissProt_2014_08.fasta	280 729,4	1	7	7	10	0.0008	0.0552
Cells	with ciprofloxacin 2	Jurkat_with cipro 2	281474976711421 (F003644)	Adenylyl cyclase-associated protein 1 OS=Homo sapiens GN=CAP1 PE=1 SV=5	CAP1_HUMAN	SwissProt_2014_08.fasta	51 901,6	1	3	3	23	0.0017	0.162
Cells	with ciprofloxacin 2	Jurkat_with cipro 2	281474976711421 (F003644)	Splicing factor 3B subunit 4 OS=Homo sapiens GN=SF3B4 PE=1 SV=1	SF3B4_HUMAN	SwissProt_2014_08.fasta	44 386,5	1	3	3	6	0.0005	0.144
Cells	with ciprofloxacin 2	Jurkat_with cipro 2	281474976711421 (F003644)	T-complex protein 1 subunit beta OS=Homo sapiens GN=CCT2 PE=1 SV=4	TCPB_HUMAN	SwissProt_2014_08.fasta	57 489,9	1	12	14	23	0.0017	0.396
Cells	with ciprofloxacin 2	Jurkat_with cipro 2	281474976711421 (F003644)	Clusterin OS=Homo sapiens GN=CLU PE=1 SV=1	CLUS_HUMAN	SwissProt_2014_08.fasta	52 495,0	0.998	2	2	2	0.0002	0.0646
Cells	with ciprofloxacin 2	Jurkat_with cipro 2	281474976711421 (F003644)	Heterogeneous nuclear ribonucleoprotein F OS=Homo sapiens GN=HNRNPF PE=1 SV=3	HNRPF_HUMAN	SwissProt_2014_08.fasta	45 671,9	1	6	6	14	0.0011	0.349
Cells	with ciprofloxacin 2	Jurkat_with cipro 2	281474976711421 (F003644)	Calreticulin OS=Homo sapiens GN=CALR PE=1 SV=1	CALR_HUMAN	SwissProt_2014_08.fasta	48 142,9	1	14	18	74	0.0056	0.499
Cells	with ciprofloxacin 2	Jurkat_with cipro 2	281474976711421 (F003644)	WD repeat-containing protein 1 OS=Homo sapiens GN=WDR1 PE=1 SV=4	WDR1_HUMAN	SwissProt_2014_08.fasta	66 193,2	1	9	10	20	0.0015	0.328
Cells	with ciprofloxacin 2	Jurkat_with cipro 2	281474976711421 (F003644)	Succinyl-CoA ligase [GDP-forming] subunit beta, mitochondrial OS=Homo sapiens GN=SUCLG2 PE=1 SV=2	SUCB2_HUMAN	SwissProt_2014_08.fasta	46 511,7	0.998	2	2	2	0.0002	0.0486
Cells	with ciprofloxacin 2	Jurkat_with cipro 2	281474976711421 (F003644)	40S ribosomal protein S23 OS=Homo sapiens GN=RPS23 PE=1 SV=3	RS23_HUMAN	SwissProt_2014_08.fasta	15 807,7	1	3	3	7	0.0005	0.273
Cells	with ciprofloxacin 2	Jurkat_with cipro 2	281474976711421 (F003644)	Transitional endoplasmic reticulum ATPase OS=Homo sapiens GN=VCP PE=1 SV=4	TERA_HUMAN	SwissProt_2014_08.fasta	89 324,8	1	16	16	33	0.0025	0.361
Cells	with ciprofloxacin 2	Jurkat_with cipro 2	281474976711421 (F003644)	Glyoxalase domain-containing protein 4 OS=Homo sapiens GN=GLOD4 PE=1 SV=1	GLOD4_HUMAN	SwissProt_2014_08.fasta	34 794,1	1	6	6	8	0.0006	0.348
Cells	with ciprofloxacin 2	Jurkat_with cipro 2	281474976711421 (F003644)	60S ribosomal protein L13a OS=Homo sapiens GN=RPL13A PE=1 SV=2	RL13A_HUMAN	SwissProt_2014_08.fasta	23 577,9	0.998	2	2	3	0.0002	0.113
Cells	with ciprofloxacin 2	Jurkat_with cipro 2	281474976711421 (F003644)	Macrophage migration inhibitory factor OS=Homo sapiens GN=MIF PE=1 SV=4	MIF_HUMAN	SwissProt_2014_08.fasta	12 476,5	1	3	4	16	0.0012	0.357
Cells	with ciprofloxacin 2	Jurkat_with cipro 2	281474976711421 (F003644)	Lamin-B1 OS=Homo sapiens GN=LMNB1 PE=1 SV=2	LMNB1_HUMAN	SwissProt_2014_08.fasta	66 409,6	1	5	5	10	0.0008	0.166
Cells	with ciprofloxacin 2	Jurkat_with cipro 2	281474976711421 (F003644)	Cell cycle and apoptosis regulator protein 2 OS=Homo sapiens GN=CCAR2 PE=1 SV=2	CCAR2_HUMAN	SwissProt_2014_08.fasta	102 903,1	1	3	3	7	0.0005	0.0748
Cells	with ciprofloxacin 2	Jurkat_with cipro 2	281474976711421 (F003644)	Actin-related protein 3 OS=Homo sapiens GN=ACTR3 PE=1 SV=3	ARP3_HUMAN	SwissProt_2014_08.fasta	47 371,9	1	5	5	12	0.0009	0.256
Cells	with ciprofloxacin 2	Jurkat_with cipro 2	281474976711421 (F003644)	Chromobox protein homolog 1 OS=Homo sapiens GN=CBX1 PE=1 SV=1	CBX1_HUMAN	SwissProt_2014_08.fasta	21 418,1	0.998	2	2	6	0.0005	0.178
Cells	with ciprofloxacin 2	Jurkat_with cipro 2	281474976711421 (F003644)	Putative pre-mRNA-splicing factor ATP-dependent RNA helicase DHX15 OS=Homo sapiens GN=DHX15 PE=1 SV=2	DHX15_HUMAN	SwissProt_2014_08.fasta	90 935,2	1	4	4	4	0.0003	0.0742
Cells	with ciprofloxacin 2	Jurkat_with cipro 2	281474976711421 (F003644)	Exportin-2 OS=Homo sapiens GN=CSE1L PE=1 SV=3	XPO2_HUMAN	SwissProt_2014_08.fasta	110 421,9	1	4	4	7	0.0005	0.0803
Cells	with ciprofloxacin 2	Jurkat_with cipro 2	281474976711421 (F003644)	Plastin-2 OS=Homo sapiens GN=LCP1 PE=1 SV=6	PLSL_HUMAN	SwissProt_2014_08.fasta	70 291,2	1	19	24	77	0.0058	0.47
Cells	with ciprofloxacin 2	Jurkat_with cipro 2	281474976711421 (F003644)	Tryptophan--tRNA ligase, cytoplasmic OS=Homo sapiens GN=WARS PE=1 SV=2	SYWC_HUMAN	SwissProt_2014_08.fasta	53 167,6	0.998	2	2	4	0.0003	0.0934
Cells	with ciprofloxacin 2	Jurkat_with cipro 2	281474976711421 (F003644)	Nucleosome assembly protein 1-like 1 OS=Homo sapiens GN=NAP1L1 PE=1 SV=1	NP1L1_HUMAN	SwissProt_2014_08.fasta	45 375,0	1	10	10	21	0.0016	0.453
Cells	with ciprofloxacin 2	Jurkat_with cipro 2	281474976711421 (F003644)	Actin-like protein 6A OS=Homo sapiens GN=ACTL6A PE=1 SV=1	ACL6A_HUMAN	SwissProt_2014_08.fasta	47 461,1	0.998	2	2	2	0.0002	0.114
Cells	with ciprofloxacin 2	Jurkat_with cipro 2	281474976711421 (F003644)	Heterogeneous nuclear ribonucleoprotein D-like OS=Homo sapiens GN=HNRNPDL PE=1 SV=3	HNRDL_HUMAN	SwissProt_2014_08.fasta	46 438,6	0.998	2	2	2	0.0002	0.157
Cells	with ciprofloxacin 2	Jurkat_with cipro 2	281474976711421 (F003644)	Probable ATP-dependent RNA helicase DDX17 OS=Homo sapiens GN=DDX17 PE=1 SV=2	DDX17_HUMAN	SwissProt_2014_08.fasta	80 274,0	0.998	2	2	4	0.0003	0.106
Cells	with ciprofloxacin 2	Jurkat_with cipro 2	281474976711421 (F003644)	T-complex protein 1 subunit delta OS=Homo sapiens GN=CCT4 PE=1 SV=4	TCPD_HUMAN	SwissProt_2014_08.fasta	57 926,0	1	9	10	20	0.0015	0.349
Cells	with ciprofloxacin 2	Jurkat_with cipro 2	281474976711421 (F003644)	Multifunctional protein ADE2 OS=Homo sapiens GN=PAICS PE=1 SV=3	PUR6_HUMAN	SwissProt_2014_08.fasta	47 080,0	1	7	7	14	0.0011	0.289
Cells	with ciprofloxacin 2	Jurkat_with cipro 2	281474976711421 (F003644)	Phosphoglycerate kinase 1 OS=Homo sapiens GN=PGK1 PE=1 SV=3	PGK1_HUMAN	SwissProt_2014_08.fasta	44 615,3	1	14	16	54	0.0041	0.614
Cells	with ciprofloxacin 2	Jurkat_with cipro 2	281474976711421 (F003644)	RNA-binding protein 39 OS=Homo sapiens GN=RBM39 PE=1 SV=2	RBM39_HUMAN	SwissProt_2014_08.fasta	59 381,4	0.998	2	2	2	0.0002	0.0566
Cells	with ciprofloxacin 2	Jurkat_with cipro 2	281474976711421 (F003644)	Plasminogen activator inhibitor 1 RNA-binding protein OS=Homo sapiens GN=SERBP1 PE=1 SV=2	PAIRB_HUMAN	SwissProt_2014_08.fasta	44 965,8	1	3	3	4	0.0003	0.076
Cells	with ciprofloxacin 2	Jurkat_with cipro 2	281474976711421 (F003644)	Annexin A5 OS=Homo sapiens GN=ANXA5 PE=1 SV=2	ANXA5_HUMAN	SwissProt_2014_08.fasta	35 938,6	1	3	3	5	0.0004	0.166
Cells	with ciprofloxacin 2	Jurkat_with cipro 2	281474976711421 (F003644)	DNA replication licensing factor MCM5 OS=Homo sapiens GN=MCM5 PE=1 SV=5	MCM5_HUMAN	SwissProt_2014_08.fasta	82 288,3	1	8	8	14	0.0011	0.191
Cells	with ciprofloxacin 2	Jurkat_with cipro 2	281474976711421 (F003644)	Tubulin beta-4B chain OS=Homo sapiens GN=TUBB4B PE=1 SV=1	TBB4B_HUMAN	SwissProt_2014_08.fasta	49 830,7	1	4	5	13	0.001	0.724
Cells	with ciprofloxacin 2	Jurkat_with cipro 2	281474976711421 (F003644)	Adenylate kinase 2, mitochondrial OS=Homo sapiens GN=AK2 PE=1 SV=2	KAD2_HUMAN	SwissProt_2014_08.fasta	26 479,0	0.998	2	2	4	0.0003	0.172
Cells	with ciprofloxacin 2	Jurkat_with cipro 2	281474976711421 (F003644)	WD repeat-containing protein 61 OS=Homo sapiens GN=WDR61 PE=1 SV=1	WDR61_HUMAN	SwissProt_2014_08.fasta	33 580,8	0.998	2	2	2	0.0002	0.164
Cells	with ciprofloxacin 2	Jurkat_with cipro 2	281474976711421 (F003644)	Casein kinase II subunit alpha OS=Homo sapiens GN=CSNK2A1 PE=1 SV=1	CSK21_HUMAN	SwissProt_2014_08.fasta	45 144,5	1	4	4	4	0.0003	0.205
Cells	with ciprofloxacin 2	Jurkat_with cipro 2	281474976711421 (F003644)	RNA-binding protein 8A OS=Homo sapiens GN=RBM8A PE=1 SV=1	RBM8A_HUMAN	SwissProt_2014_08.fasta	19 889,4	0.998	2	2	5	0.0004	0.172
Cells	with ciprofloxacin 2	Jurkat_with cipro 2	281474976711421 (F003644)	Phosphatidylethanolamine-binding protein 1 OS=Homo sapiens GN=PEBP1 PE=1 SV=3	PEBP1_HUMAN	SwissProt_2014_08.fasta	21 056,9	1	6	6	19	0.0014	0.535
Cells	with ciprofloxacin 2	Jurkat_with cipro 2	281474976711421 (F003644)	Phenylalanine--tRNA ligase alpha subunit OS=Homo sapiens GN=FARSA PE=1 SV=3	SYFA_HUMAN	SwissProt_2014_08.fasta	57 564,5	0.998	2	2	2	0.0002	0.0748
Cells	with ciprofloxacin 2	Jurkat_with cipro 2	281474976711421 (F003644)	Hydroxymethylglutaryl-CoA synthase, cytoplasmic OS=Homo sapiens GN=HMGCS1 PE=1 SV=2	HMCS1_HUMAN	SwissProt_2014_08.fasta	57 295,0	1	14	15	36	0.0027	0.481
Cells	with ciprofloxacin 2	Jurkat_with cipro 2	281474976711421 (F003644)	Aldose reductase OS=Homo sapiens GN=AKR1B1 PE=1 SV=3	ALDR_HUMAN	SwissProt_2014_08.fasta	35 853,9	1	6	6	11	0.0008	0.348
Cells	with ciprofloxacin 2	Jurkat_with cipro 2	281474976711421 (F003644)	Serine/threonine-protein phosphatase 2A activator OS=Homo sapiens GN=PPP2R4 PE=1 SV=3	PTPA_HUMAN	SwissProt_2014_08.fasta	40 667,8	0.998	2	2	2	0.0002	0.142
Cells	with ciprofloxacin 2	Jurkat_with cipro 2	281474976711421 (F003644)	Eukaryotic initiation factor 4A-I OS=Homo sapiens GN=EIF4A1 PE=1 SV=1	IF4A1_HUMAN	SwissProt_2014_08.fasta	46 155,3	1	10	11	21	0.0016	0.308
Cells	with ciprofloxacin 2	Jurkat_with cipro 2	281474976711421 (F003644)	60S ribosomal protein L14 OS=Homo sapiens GN=RPL14 PE=1 SV=4	RL14_HUMAN	SwissProt_2014_08.fasta	23 432,3	0.998	2	2	2	0.0002	0.102
Cells	with ciprofloxacin 2	Jurkat_with cipro 2	281474976711421 (F003644)	Heterogeneous nuclear ribonucleoprotein R OS=Homo sapiens GN=HNRNPR PE=1 SV=1	HNRPR_HUMAN	SwissProt_2014_08.fasta	70 943,9	1	7	7	14	0.0011	0.156
Cells	with ciprofloxacin 2	Jurkat_with cipro 2	281474976711421 (F003644)	Ran-specific GTPase-activating protein OS=Homo sapiens GN=RANBP1 PE=1 SV=1	RANG_HUMAN	SwissProt_2014_08.fasta	23 310,8	1	3	3	9	0.0007	0.274
Cells	with ciprofloxacin 2	Jurkat_with cipro 2	281474976711421 (F003644)	Ribonucleoside-diphosphate reductase large subunit OS=Homo sapiens GN=RRM1 PE=1 SV=1	RIR1_HUMAN	SwissProt_2014_08.fasta	90 073,5	1	3	3	4	0.0003	0.104
Cells	with ciprofloxacin 2	Jurkat_with cipro 2	281474976711421 (F003644)	Proteasome subunit alpha type-6 OS=Homo sapiens GN=PSMA6 PE=1 SV=1	PSA6_HUMAN	SwissProt_2014_08.fasta	27 399,5	1	3	3	4	0.0003	0.179
Cells	with ciprofloxacin 2	Jurkat_with cipro 2	281474976711421 (F003644)	Serine/threonine-protein phosphatase 2A 55 kDa regulatory subunit B alpha isoform OS=Homo sapiens GN=PPP2R2A PE=1 SV=1	2ABA_HUMAN	SwissProt_2014_08.fasta	51 693,4	0.998	2	2	5	0.0004	0.0671
Cells	with ciprofloxacin 2	Jurkat_with cipro 2	281474976711421 (F003644)	60S ribosomal protein L23 OS=Homo sapiens GN=RPL23 PE=1 SV=1	RL23_HUMAN	SwissProt_2014_08.fasta	14 865,9	1	3	4	7	0.0005	0.271
Cells	with ciprofloxacin 2	Jurkat_with cipro 2	281474976711421 (F003644)	Deoxycytidine kinase OS=Homo sapiens GN=DCK PE=1 SV=1	DCK_HUMAN	SwissProt_2014_08.fasta	30 519,3	0.998	2	2	4	0.0003	0.173
Cells	with ciprofloxacin 2	Jurkat_with cipro 2	281474976711421 (F003644)	3-hydroxyacyl-CoA dehydrogenase type-2 OS=Homo sapiens GN=HSD17B10 PE=1 SV=3	HCD2_HUMAN	SwissProt_2014_08.fasta	26 923,1	1	7	7	9	0.0007	0.517
Cells	with ciprofloxacin 2	Jurkat_with cipro 2	281474976711421 (F003644)	Myosin-9 OS=Homo sapiens GN=MYH9 PE=1 SV=4	MYH9_HUMAN	SwissProt_2014_08.fasta	226 537,5	1	38	43	74	0.0056	0.291
Cells	with ciprofloxacin 2	Jurkat_with cipro 2	281474976711421 (F003644)	40S ribosomal protein S7 OS=Homo sapiens GN=RPS7 PE=1 SV=1	RS7_HUMAN	SwissProt_2014_08.fasta	22 127,5	1	5	7	17	0.0013	0.412
Cells	with ciprofloxacin 2	Jurkat_with cipro 2	281474976711421 (F003644)	Proteasome subunit beta type-5 OS=Homo sapiens GN=PSMB5 PE=1 SV=3	PSB5_HUMAN	SwissProt_2014_08.fasta	28 481,0	1	3	3	3	0.0002	0.194
Cells	with ciprofloxacin 2	Jurkat_with cipro 2	281474976711421 (F003644)	DNA replication licensing factor MCM4 OS=Homo sapiens GN=MCM4 PE=1 SV=5	MCM4_HUMAN	SwissProt_2014_08.fasta	96 560,6	1	12	12	24	0.0018	0.265
Cells	with ciprofloxacin 2	Jurkat_with cipro 2	281474976711421 (F003644)	ATP synthase subunit d, mitochondrial OS=Homo sapiens GN=ATP5H PE=1 SV=3	ATP5H_HUMAN	SwissProt_2014_08.fasta	18 491,9	0.998	2	2	5	0.0004	0.236
Cells	with ciprofloxacin 2	Jurkat_with cipro 2	281474976711421 (F003644)	Poly(rC)-binding protein 2 OS=Homo sapiens GN=PCBP2 PE=1 SV=1	PCBP2_HUMAN	SwissProt_2014_08.fasta	38 580,9	1	4	5	8	0.0006	0.233
Cells	with ciprofloxacin 2	Jurkat_with cipro 2	281474976711421 (F003644)	pre-rRNA processing protein FTSJ3 OS=Homo sapiens GN=FTSJ3 PE=1 SV=2	SPB1_HUMAN	SwissProt_2014_08.fasta	96 560,5	0.998	2	2	2	0.0002	0.046
Cells	with ciprofloxacin 2	Jurkat_with cipro 2	281474976711421 (F003644)	Cleavage and polyadenylation specificity factor subunit 5 OS=Homo sapiens GN=NUDT21 PE=1 SV=1	CPSF5_HUMAN	SwissProt_2014_08.fasta	26 228,1	1	2	2	6	0.0005	0.207
Cells	with ciprofloxacin 2	Jurkat_with cipro 2	281474976711421 (F003644)	Serine hydroxymethyltransferase, mitochondrial OS=Homo sapiens GN=SHMT2 PE=1 SV=3	GLYM_HUMAN	SwissProt_2014_08.fasta	55 994,7	1	9	10	19	0.0014	0.268
Cells	with ciprofloxacin 2	Jurkat_with cipro 2	281474976711421 (F003644)	Splicing factor 3B subunit 3 OS=Homo sapiens GN=SF3B3 PE=1 SV=4	SF3B3_HUMAN	SwissProt_2014_08.fasta	135 579,4	1	7	7	10	0.0008	0.103
Cells	with ciprofloxacin 2	Jurkat_with cipro 2	281474976711421 (F003644)	ATP-binding cassette sub-family E member 1 OS=Homo sapiens GN=ABCE1 PE=1 SV=1	ABCE1_HUMAN	SwissProt_2014_08.fasta	67 316,4	0.998	2	2	3	0.0002	0.0534
Cells	with ciprofloxacin 2	Jurkat_with cipro 2	281474976711421 (F003644)	Tubulin--tyrosine ligase-like protein 12 OS=Homo sapiens GN=TTLL12 PE=1 SV=2	TTL12_HUMAN	SwissProt_2014_08.fasta	74 403,7	1	3	3	3	0.0002	0.0854
Cells	with ciprofloxacin 2	Jurkat_with cipro 2	281474976711421 (F003644)	26S protease regulatory subunit 10B OS=Homo sapiens GN=PSMC6 PE=1 SV=1	PRS10_HUMAN	SwissProt_2014_08.fasta	44 174,9	1	2	2	2	0.0002	0.121
Cells	with ciprofloxacin 2	Jurkat_with cipro 2	281474976711421 (F003644)	Cystatin-B OS=Homo sapiens GN=CSTB PE=1 SV=2	CYTB_HUMAN	SwissProt_2014_08.fasta	11 139,3	0.998	2	2	3	0.0002	0.337
Cells	with ciprofloxacin 2	Jurkat_with cipro 2	281474976711421 (F003644)	Serine/threonine-protein phosphatase 2A 65 kDa regulatory subunit A alpha isoform OS=Homo sapiens GN=PPP2R1A PE=1 SV=4	2AAA_HUMAN	SwissProt_2014_08.fasta	65 309,7	1	4	4	4	0.0003	0.109
Cells	with ciprofloxacin 2	Jurkat_with cipro 2	281474976711421 (F003644)	DNA-directed RNA polymerases I, II, and III subunit RPABC3 OS=Homo sapiens GN=POLR2H PE=1 SV=4	RPAB3_HUMAN	SwissProt_2014_08.fasta	17 144,2	0.998	2	2	2	0.0002	0.287
Cells	with ciprofloxacin 2	Jurkat_with cipro 2	281474976711421 (F003644)	60S ribosomal protein L13 OS=Homo sapiens GN=RPL13 PE=1 SV=4	RL13_HUMAN	SwissProt_2014_08.fasta	24 262,2	1	3	3	4	0.0003	0.161
Cells	with ciprofloxacin 2	Jurkat_with cipro 2	281474976711421 (F003644)	NudC domain-containing protein 1 OS=Homo sapiens GN=NUDCD1 PE=1 SV=2	NUDC1_HUMAN	SwissProt_2014_08.fasta	66 758,0	0.998	2	2	2	0.0002	0.0635
Cells	with ciprofloxacin 2	Jurkat_with cipro 2	281474976711421 (F003644)	Aspartate aminotransferase, cytoplasmic OS=Homo sapiens GN=GOT1 PE=1 SV=3	AATC_HUMAN	SwissProt_2014_08.fasta	46 248,1	0.998	2	2	6	0.0005	0.107
Cells	with ciprofloxacin 2	Jurkat_with cipro 2	281474976711421 (F003644)	Aspartate aminotransferase, mitochondrial OS=Homo sapiens GN=GOT2 PE=1 SV=3	AATM_HUMAN	SwissProt_2014_08.fasta	47 518,6	1	5	5	11	0.0008	0.195
Cells	with ciprofloxacin 2	Jurkat_with cipro 2	281474976711421 (F003644)	Proteasome subunit alpha type-5 OS=Homo sapiens GN=PSMA5 PE=1 SV=3	PSA5_HUMAN	SwissProt_2014_08.fasta	26 411,3	0.998	2	2	6	0.0005	0.129
Cells	with ciprofloxacin 2	Jurkat_with cipro 2	281474976711421 (F003644)	Threonine--tRNA ligase, cytoplasmic OS=Homo sapiens GN=TARS PE=1 SV=3	SYTC_HUMAN	SwissProt_2014_08.fasta	83 437,8	1	5	5	5	0.0004	0.118
Cells	with ciprofloxacin 2	Jurkat_with cipro 2	281474976711421 (F003644)	Cold shock domain-containing protein E1 OS=Homo sapiens GN=CSDE1 PE=1 SV=2	CSDE1_HUMAN	SwissProt_2014_08.fasta	88 885,0	0.999	2	2	2	0.0002	0.0464
Cells	with ciprofloxacin 2	Jurkat_with cipro 2	281474976711421 (F003644)	Alanine--tRNA ligase, cytoplasmic OS=Homo sapiens GN=AARS PE=1 SV=2	SYAC_HUMAN	SwissProt_2014_08.fasta	106 813,2	1	8	8	19	0.0014	0.148
Cells	with ciprofloxacin 2	Jurkat_with cipro 2	281474976711421 (F003644)	Eukaryotic translation initiation factor 3 subunit D OS=Homo sapiens GN=EIF3D PE=1 SV=1	EIF3D_HUMAN	SwissProt_2014_08.fasta	63 973,8	1	4	4	5	0.0004	0.131
Cells	with ciprofloxacin 2	Jurkat_with cipro 2	281474976711421 (F003644)	Serine/threonine-protein phosphatase 5 OS=Homo sapiens GN=PPP5C PE=1 SV=1	PPP5_HUMAN	SwissProt_2014_08.fasta	56 880,3	0.998	2	2	2	0.0002	0.0641
Cells	with ciprofloxacin 2	Jurkat_with cipro 2	281474976711421 (F003644)	40S ribosomal protein S6 OS=Homo sapiens GN=RPS6 PE=1 SV=1	RS6_HUMAN	SwissProt_2014_08.fasta	28 681,7	1	4	4	6	0.0005	0.201
Cells	with ciprofloxacin 2	Jurkat_with cipro 2	281474976711421 (F003644)	Staphylococcal nuclease domain-containing protein 1 OS=Homo sapiens GN=SND1 PE=1 SV=1	SND1_HUMAN	SwissProt_2014_08.fasta	101 998,5	1	9	9	12	0.0009	0.218
Cells	with ciprofloxacin 2	Jurkat_with cipro 2	281474976711421 (F003644)	Delta(3,5)-Delta(2,4)-dienoyl-CoA isomerase, mitochondrial OS=Homo sapiens GN=ECH1 PE=1 SV=2	ECH1_HUMAN	SwissProt_2014_08.fasta	35 816,2	1	7	8	33	0.0025	0.412
Cells	with ciprofloxacin 2	Jurkat_with cipro 2	281474976711421 (F003644)	Nuclear autoantigenic sperm protein OS=Homo sapiens GN=NASP PE=1 SV=2	NASP_HUMAN	SwissProt_2014_08.fasta	85 235,5	1	8	9	22	0.0017	0.246
Cells	with ciprofloxacin 2	Jurkat_with cipro 2	281474976711421 (F003644)	14-3-3 protein beta/alpha OS=Homo sapiens GN=YWHAB PE=1 SV=3	1433B_HUMAN	SwissProt_2014_08.fasta	28 083,1	1	3	5	11	0.0008	0.317
Cells	with ciprofloxacin 2	Jurkat_with cipro 2	281474976711421 (F003644)	Transaldolase OS=Homo sapiens GN=TALDO1 PE=1 SV=2	TALDO_HUMAN	SwissProt_2014_08.fasta	37 541,7	1	2	2	2	0.0002	0.0712
Cells	with ciprofloxacin 2	Jurkat_with cipro 2	281474976711421 (F003644)	Drebrin OS=Homo sapiens GN=DBN1 PE=1 SV=4	DREB_HUMAN	SwissProt_2014_08.fasta	71 428,6	1	7	7	8	0.0006	0.173
Cells	with ciprofloxacin 2	Jurkat_with cipro 2	281474976711421 (F003644)	Splicing factor 3A subunit 3 OS=Homo sapiens GN=SF3A3 PE=1 SV=1	SF3A3_HUMAN	SwissProt_2014_08.fasta	58 851,3	1	4	4	4	0.0003	0.128
Cells	with ciprofloxacin 2	Jurkat_with cipro 2	281474976711421 (F003644)	Aconitate hydratase, mitochondrial OS=Homo sapiens GN=ACO2 PE=1 SV=2	ACON_HUMAN	SwissProt_2014_08.fasta	85 428,0	1	5	5	6	0.0005	0.129
Cells	with ciprofloxacin 2	Jurkat_with cipro 2	281474976711421 (F003644)	Poly(rC)-binding protein 1 OS=Homo sapiens GN=PCBP1 PE=1 SV=2	PCBP1_HUMAN	SwissProt_2014_08.fasta	37 498,2	0.998	2	2	2	0.0002	0.202
Cells	with ciprofloxacin 2	Jurkat_with cipro 2	281474976711421 (F003644)	Exportin-1 OS=Homo sapiens GN=XPO1 PE=1 SV=1	XPO1_HUMAN	SwissProt_2014_08.fasta	123 388,9	0.998	2	2	2	0.0002	0.0317
Cells	with ciprofloxacin 2	Jurkat_with cipro 2	281474976711421 (F003644)	CAD protein OS=Homo sapiens GN=CAD PE=1 SV=3	PYR1_HUMAN	SwissProt_2014_08.fasta	242 982,5	1	9	9	11	0.0008	0.101
Cells	with ciprofloxacin 2	Jurkat_with cipro 2	281474976711421 (F003644)	Small nuclear ribonucleoprotein E OS=Homo sapiens GN=SNRPE PE=1 SV=1	RUXE_HUMAN	SwissProt_2014_08.fasta	10 803,9	0.998	2	2	6	0.0005	0.391
Cells	with ciprofloxacin 2	Jurkat_with cipro 2	281474976711421 (F003644)	Heterogeneous nuclear ribonucleoprotein A/B OS=Homo sapiens GN=HNRNPAB PE=1 SV=2	ROAA_HUMAN	SwissProt_2014_08.fasta	36 225,2	1	3	3	5	0.0004	0.117
Cells	with ciprofloxacin 2	Jurkat_with cipro 2	281474976711421 (F003644)	Succinate dehydrogenase [ubiquinone] flavoprotein subunit, mitochondrial OS=Homo sapiens GN=SDHA PE=1 SV=2	SDHA_HUMAN	SwissProt_2014_08.fasta	72 691,8	1	3	3	5	0.0004	0.0783
Cells	with ciprofloxacin 2	Jurkat_with cipro 2	281474976711421 (F003644)	40S ribosomal protein S12 OS=Homo sapiens GN=RPS12 PE=1 SV=3	RS12_HUMAN	SwissProt_2014_08.fasta	14 514,8	1	5	5	6	0.0005	0.455
Cells	with ciprofloxacin 2	Jurkat_with cipro 2	281474976711421 (F003644)	Heterogeneous nuclear ribonucleoprotein D0 OS=Homo sapiens GN=HNRNPD PE=1 SV=1	HNRPD_HUMAN	SwissProt_2014_08.fasta	38 434,5	1	7	8	19	0.0014	0.203
Cells	with ciprofloxacin 2	Jurkat_with cipro 2	281474976711421 (F003644)	Serine--tRNA ligase, cytoplasmic OS=Homo sapiens GN=SARS PE=1 SV=3	SYSC_HUMAN	SwissProt_2014_08.fasta	58 778,7	1	5	5	8	0.0006	0.163
Cells	with ciprofloxacin 2	Jurkat_with cipro 2	281474976711421 (F003644)	Squalene synthase OS=Homo sapiens GN=FDFT1 PE=1 SV=1	FDFT_HUMAN	SwissProt_2014_08.fasta	48 116,4	1	4	4	5	0.0004	0.156
Cells	with ciprofloxacin 2	Jurkat_with cipro 2	281474976711421 (F003644)	Gamma-enolase OS=Homo sapiens GN=ENO2 PE=1 SV=3	ENOG_HUMAN	SwissProt_2014_08.fasta	47 269,7	1	8	8	12	0.0009	0.541
Cells	with ciprofloxacin 2	Jurkat_with cipro 2	281474976711421 (F003644)	Myosin light polypeptide 6 OS=Homo sapiens GN=MYL6 PE=1 SV=2	MYL6_HUMAN	SwissProt_2014_08.fasta	16 929,8	1	5	5	13	0.001	0.437
Cells	with ciprofloxacin 2	Jurkat_with cipro 2	281474976711421 (F003644)	26S protease regulatory subunit 6A OS=Homo sapiens GN=PSMC3 PE=1 SV=3	PRS6A_HUMAN	SwissProt_2014_08.fasta	49 205,0	1	5	5	6	0.0005	0.169
Cells	with ciprofloxacin 2	Jurkat_with cipro 2	281474976711421 (F003644)	Tropomyosin alpha-4 chain OS=Homo sapiens GN=TPM4 PE=1 SV=3	TPM4_HUMAN	SwissProt_2014_08.fasta	28 522,4	1	5	5	6	0.0005	0.141
Cells	with ciprofloxacin 2	Jurkat_with cipro 2	281474976711421 (F003644)	Lupus La protein OS=Homo sapiens GN=SSB PE=1 SV=2	LA_HUMAN	SwissProt_2014_08.fasta	46 839,0	1	5	5	8	0.0006	0.142
Cells	with ciprofloxacin 2	Jurkat_with cipro 2	281474976711421 (F003644)	NSFL1 cofactor p47 OS=Homo sapiens GN=NSFL1C PE=1 SV=2	NSF1C_HUMAN	SwissProt_2014_08.fasta	40 573,2	0.998	2	2	2	0.0002	0.0919
Cells	with ciprofloxacin 2	Jurkat_with cipro 2	281474976711421 (F003644)	26S proteasome non-ATPase regulatory subunit 4 OS=Homo sapiens GN=PSMD4 PE=1 SV=1	PSMD4_HUMAN	SwissProt_2014_08.fasta	40 737,2	0.998	2	2	2	0.0002	0.114
Cells	with ciprofloxacin 2	Jurkat_with cipro 2	281474976711421 (F003644)	Glutathione S-transferase Mu 1 OS=Homo sapiens GN=GSTM1 PE=1 SV=3	GSTM1_HUMAN	SwissProt_2014_08.fasta	25 713,7	0.998	2	2	2	0.0002	0.138
Cells	with ciprofloxacin 2	Jurkat_with cipro 2	281474976711421 (F003644)	Cytoplasmic aconitate hydratase OS=Homo sapiens GN=ACO1 PE=1 SV=3	ACOC_HUMAN	SwissProt_2014_08.fasta	98 401,0	0.998	2	2	2	0.0002	0.0574
Cells	with ciprofloxacin 2	Jurkat_with cipro 2	281474976711421 (F003644)	Nucleoside diphosphate kinase B OS=Homo sapiens GN=NME2 PE=1 SV=1	NDKB_HUMAN	SwissProt_2014_08.fasta	17 298,3	1	5	6	18	0.0014	0.421
Cells	with ciprofloxacin 2	Jurkat_with cipro 2	281474976711421 (F003644)	Acidic leucine-rich nuclear phosphoprotein 32 family member A OS=Homo sapiens GN=ANP32A PE=1 SV=1	AN32A_HUMAN	SwissProt_2014_08.fasta	28 586,1	1	4	5	16	0.0012	0.265
Cells	with ciprofloxacin 2	Jurkat_with cipro 2	281474976711421 (F003644)	RNA-binding protein FUS OS=Homo sapiens GN=FUS PE=1 SV=1	FUS_HUMAN	SwissProt_2014_08.fasta	53 426,0	1	8	9	16	0.0012	0.211
Cells	with ciprofloxacin 2	Jurkat_with cipro 2	281474976711421 (F003644)	Polyadenylate-binding protein 2 OS=Homo sapiens GN=PABPN1 PE=1 SV=3	PABP2_HUMAN	SwissProt_2014_08.fasta	32 749,5	0.998	2	2	4	0.0003	0.127
Cells	with ciprofloxacin 2	Jurkat_with cipro 2	281474976711421 (F003644)	Glutamine--fructose-6-phosphate aminotransferase [isomerizing] 1 OS=Homo sapiens GN=GFPT1 PE=1 SV=3	GFPT1_HUMAN	SwissProt_2014_08.fasta	78 807,7	1	6	6	6	0.0005	0.143
Cells	with ciprofloxacin 2	Jurkat_with cipro 2	281474976711421 (F003644)	60S ribosomal protein L10a OS=Homo sapiens GN=RPL10A PE=1 SV=2	RL10A_HUMAN	SwissProt_2014_08.fasta	24 832,0	0.998	2	2	4	0.0003	0.129
Cells	with ciprofloxacin 2	Jurkat_with cipro 2	281474976711421 (F003644)	Signal recognition particle subunit SRP72 OS=Homo sapiens GN=SRP72 PE=1 SV=3	SRP72_HUMAN	SwissProt_2014_08.fasta	74 608,3	0.998	2	2	4	0.0003	0.0581
Cells	with ciprofloxacin 2	Jurkat_with cipro 2	281474976711421 (F003644)	FACT complex subunit SPT16 OS=Homo sapiens GN=SUPT16H PE=1 SV=1	SP16H_HUMAN	SwissProt_2014_08.fasta	119 917,4	1	6	6	9	0.0007	0.0898
Cells	with ciprofloxacin 2	Jurkat_with cipro 2	281474976711421 (F003644)	Lysine--tRNA ligase OS=Homo sapiens GN=KARS PE=1 SV=3	SYK_HUMAN	SwissProt_2014_08.fasta	68 050,4	1	3	3	5	0.0004	0.0871
Cells	with ciprofloxacin 2	Jurkat_with cipro 2	281474976711421 (F003644)	Succinyl-CoA:3-ketoacid coenzyme A transferase 1, mitochondrial OS=Homo sapiens GN=OXCT1 PE=1 SV=1	SCOT1_HUMAN	SwissProt_2014_08.fasta	56 158,8	1	5	5	5	0.0004	0.204
Cells	with ciprofloxacin 2	Jurkat_with cipro 2	281474976711421 (F003644)	Citrate synthase, mitochondrial OS=Homo sapiens GN=CS PE=1 SV=2	CISY_HUMAN	SwissProt_2014_08.fasta	51 713,8	1	3	3	7	0.0005	0.191
Cells	with ciprofloxacin 2	Jurkat_with cipro 2	281474976711421 (F003644)	ATP-citrate synthase OS=Homo sapiens GN=ACLY PE=1 SV=3	ACLY_HUMAN	SwissProt_2014_08.fasta	120 842,8	1	20	20	61	0.0046	0.295
Cells	with ciprofloxacin 2	Jurkat_with cipro 2	281474976711421 (F003644)	Bifunctional methylenetetrahydrofolate dehydrogenase/cyclohydrolase, mitochondrial OS=Homo sapiens GN=MTHFD2 PE=1 SV=2	MTDC_HUMAN	SwissProt_2014_08.fasta	37 895,1	0.998	2	2	2	0.0002	0.143
Cells	with ciprofloxacin 2	Jurkat_with cipro 2	281474976711421 (F003644)	40S ribosomal protein S11 OS=Homo sapiens GN=RPS11 PE=1 SV=3	RS11_HUMAN	SwissProt_2014_08.fasta	18 431,3	1	3	3	4	0.0003	0.247
Cells	with ciprofloxacin 2	Jurkat_with cipro 2	281474976711421 (F003644)	60S ribosomal protein L22 OS=Homo sapiens GN=RPL22 PE=1 SV=2	RL22_HUMAN	SwissProt_2014_08.fasta	14 787,3	0.998	2	3	9	0.0007	0.305
Cells	with ciprofloxacin 2	Jurkat_with cipro 2	281474976711421 (F003644)	Glutamate dehydrogenase 1, mitochondrial OS=Homo sapiens GN=GLUD1 PE=1 SV=2	DHE3_HUMAN	SwissProt_2014_08.fasta	61 399,7	1	6	6	7	0.0005	0.17
Cells	with ciprofloxacin 2	Jurkat_with cipro 2	281474976711421 (F003644)	Serine/arginine-rich splicing factor 7 OS=Homo sapiens GN=SRSF7 PE=1 SV=1	SRSF7_HUMAN	SwissProt_2014_08.fasta	27 367,5	0.998	2	2	4	0.0003	0.16
Cells	with ciprofloxacin 2	Jurkat_with cipro 2	281474976711421 (F003644)	Inorganic pyrophosphatase OS=Homo sapiens GN=PPA1 PE=1 SV=2	IPYR_HUMAN	SwissProt_2014_08.fasta	32 660,6	1	6	6	16	0.0012	0.336
Cells	with ciprofloxacin 2	Jurkat_with cipro 2	281474976711421 (F003644)	Prolyl endopeptidase OS=Homo sapiens GN=PREP PE=1 SV=2	PPCE_HUMAN	SwissProt_2014_08.fasta	80 701,5	1	3	3	5	0.0004	0.0634
Cells	with ciprofloxacin 2	Jurkat_with cipro 2	281474976711421 (F003644)	Phosphoribosylformylglycinamidine synthase OS=Homo sapiens GN=PFAS PE=1 SV=4	PUR4_HUMAN	SwissProt_2014_08.fasta	144 733,8	0.999	2	2	3	0.0002	0.0389
Cells	with ciprofloxacin 2	Jurkat_with cipro 2	281474976711421 (F003644)	Protein FAM49B OS=Homo sapiens GN=FAM49B PE=1 SV=1	FA49B_HUMAN	SwissProt_2014_08.fasta	36 748,7	0.998	2	2	2	0.0002	0.0802
Cells	with ciprofloxacin 2	Jurkat_with cipro 2	281474976711421 (F003644)	Fibrinogen beta chain OS=Homo sapiens GN=FGB PE=1 SV=2	FIBB_HUMAN	SwissProt_2014_08.fasta	55 928,6	1	20	27	75	0.0056	0.458
Cells	with ciprofloxacin 2	Jurkat_with cipro 2	281474976711421 (F003644)	G-rich sequence factor 1 OS=Homo sapiens GN=GRSF1 PE=1 SV=3	GRSF1_HUMAN	SwissProt_2014_08.fasta	53 127,0	0.998	2	2	5	0.0004	0.11
Cells	with ciprofloxacin 2	Jurkat_with cipro 2	281474976711421 (F003644)	Proteasome subunit beta type-4 OS=Homo sapiens GN=PSMB4 PE=1 SV=4	PSB4_HUMAN	SwissProt_2014_08.fasta	29 205,0	1	3	3	4	0.0003	0.235
Cells	with ciprofloxacin 2	Jurkat_with cipro 2	281474976711421 (F003644)	DNA replication licensing factor MCM3 OS=Homo sapiens GN=MCM3 PE=1 SV=3	MCM3_HUMAN	SwissProt_2014_08.fasta	90 982,6	1	16	16	22	0.0017	0.319
Cells	with ciprofloxacin 2	Jurkat_with cipro 2	281474976711421 (F003644)	Isocitrate dehydrogenase [NADP], mitochondrial OS=Homo sapiens GN=IDH2 PE=1 SV=2	IDHP_HUMAN	SwissProt_2014_08.fasta	50 910,4	1	10	11	25	0.0019	0.352
Cells	with ciprofloxacin 2	Jurkat_with cipro 2	281474976711421 (F003644)	Fatty acid synthase OS=Homo sapiens GN=FASN PE=1 SV=3	FAS_HUMAN	SwissProt_2014_08.fasta	273 427,1	1	33	33	66	0.005	0.237
Cells	with ciprofloxacin 2	Jurkat_with cipro 2	281474976711421 (F003644)	60S ribosomal protein L9 OS=Homo sapiens GN=RPL9 PE=1 SV=1	RL9_HUMAN	SwissProt_2014_08.fasta	21 863,7	1	6	8	14	0.0011	0.552
Cells	with ciprofloxacin 2	Jurkat_with cipro 2	281474976711421 (F003644)	Quinone oxidoreductase OS=Homo sapiens GN=CRYZ PE=1 SV=1	QOR_HUMAN	SwissProt_2014_08.fasta	35 207,3	0.998	2	2	4	0.0003	0.155
Cells	with ciprofloxacin 2	Jurkat_with cipro 2	281474976711421 (F003644)	Marginal zone B- and B1-cell-specific protein OS=Homo sapiens GN=MZB1 PE=1 SV=1	MZB1_HUMAN	SwissProt_2014_08.fasta	20 694,6	0.998	2	2	3	0.0002	0.164
Cells	with ciprofloxacin 2	Jurkat_with cipro 2	281474976711421 (F003644)	DNA-(apurinic or apyrimidinic site) lyase OS=Homo sapiens GN=APEX1 PE=1 SV=2	APEX1_HUMAN	SwissProt_2014_08.fasta	35 555,7	1	3	3	4	0.0003	0.17
Cells	with ciprofloxacin 2	Jurkat_with cipro 2	281474976711421 (F003644)	X-ray repair cross-complementing protein 5 OS=Homo sapiens GN=XRCC5 PE=1 SV=3	XRCC5_HUMAN	SwissProt_2014_08.fasta	82 707,1	1	16	18	44	0.0033	0.396
Cells	with ciprofloxacin 2	Jurkat_with cipro 2	281474976711421 (F003644)	Heterogeneous nuclear ribonucleoprotein U-like protein 1 OS=Homo sapiens GN=HNRNPUL1 PE=1 SV=2	HNRL1_HUMAN	SwissProt_2014_08.fasta	95 739,7	0.998	2	2	2	0.0002	0.0491
Cells	with ciprofloxacin 2	Jurkat_with cipro 2	281474976711421 (F003644)	Polypyrimidine tract-binding protein 1 OS=Homo sapiens GN=PTBP1 PE=1 SV=1	PTBP1_HUMAN	SwissProt_2014_08.fasta	57 222,5	1	8	10	21	0.0016	0.388
Cells	with ciprofloxacin 2	Jurkat_with cipro 2	281474976711421 (F003644)	60S ribosomal protein L12 OS=Homo sapiens GN=RPL12 PE=1 SV=1	RL12_HUMAN	SwissProt_2014_08.fasta	17 819,1	1	4	4	10	0.0008	0.4
Cells	with ciprofloxacin 2	Jurkat_with cipro 2	281474976711421 (F003644)	Deoxyuridine 5'-triphosphate nucleotidohydrolase, mitochondrial OS=Homo sapiens GN=DUT PE=1 SV=4	DUT_HUMAN	SwissProt_2014_08.fasta	26 563,8	1	3	3	5	0.0004	0.202
Cells	with ciprofloxacin 2	Jurkat_with cipro 2	281474976711421 (F003644)	NEDD8 OS=Homo sapiens GN=NEDD8 PE=1 SV=1	NEDD8_HUMAN	SwissProt_2014_08.fasta	9 072,0	0.998	2	2	4	0.0003	0.346
Cells	with ciprofloxacin 2	Jurkat_with cipro 2	281474976711421 (F003644)	Fumarate hydratase, mitochondrial OS=Homo sapiens GN=FH PE=1 SV=3	FUMH_HUMAN	SwissProt_2014_08.fasta	54 637,8	0.998	2	2	2	0.0002	0.0843
Cells	with ciprofloxacin 2	Jurkat_with cipro 2	281474976711421 (F003644)	40S ribosomal protein S4, X isoform OS=Homo sapiens GN=RPS4X PE=1 SV=2	RS4X_HUMAN	SwissProt_2014_08.fasta	29 599,3	1	6	6	9	0.0007	0.278
Cells	with ciprofloxacin 2	Jurkat_with cipro 2	281474976711421 (F003644)	Proteasome subunit alpha type-4 OS=Homo sapiens GN=PSMA4 PE=1 SV=1	PSA4_HUMAN	SwissProt_2014_08.fasta	29 484,8	1	4	5	8	0.0006	0.276
Cells	with ciprofloxacin 2	Jurkat_with cipro 2	281474976711421 (F003644)	60S ribosomal protein L21 OS=Homo sapiens GN=RPL21 PE=1 SV=2	RL21_HUMAN	SwissProt_2014_08.fasta	18 565,0	0.998	2	2	6	0.0005	0.206
Cells	with ciprofloxacin 2	Jurkat_with cipro 2	281474976711421 (F003644)	Heat shock 70 kDa protein 4L OS=Homo sapiens GN=HSPA4L PE=1 SV=3	HS74L_HUMAN	SwissProt_2014_08.fasta	94 514,5	1	3	3	4	0.0003	0.11
Cells	with ciprofloxacin 2	Jurkat_with cipro 2	281474976711421 (F003644)	10 kDa heat shock protein, mitochondrial OS=Homo sapiens GN=HSPE1 PE=1 SV=2	CH10_HUMAN	SwissProt_2014_08.fasta	10 931,8	1	3	4	12	0.0009	0.353
Cells	with ciprofloxacin 2	Jurkat_with cipro 2	281474976711421 (F003644)	Adenosylhomocysteinase OS=Homo sapiens GN=AHCY PE=1 SV=4	SAHH_HUMAN	SwissProt_2014_08.fasta	47 717,1	1	7	7	14	0.0011	0.211
Cells	with ciprofloxacin 2	Jurkat_with cipro 2	281474976711421 (F003644)	Spermine synthase OS=Homo sapiens GN=SMS PE=1 SV=2	SPSY_HUMAN	SwissProt_2014_08.fasta	41 269,6	0.998	2	2	2	0.0002	0.0847
Cells	with ciprofloxacin 2	Jurkat_with cipro 2	281474976711421 (F003644)	Fibrinogen alpha chain OS=Homo sapiens GN=FGA PE=1 SV=2	FIBA_HUMAN	SwissProt_2014_08.fasta	94 973,4	1	9	10	20	0.0015	0.288
Cells	with ciprofloxacin 2	Jurkat_with cipro 2	281474976711421 (F003644)	40S ribosomal protein S5 OS=Homo sapiens GN=RPS5 PE=1 SV=4	RS5_HUMAN	SwissProt_2014_08.fasta	22 877,0	0.998	2	3	9	0.0007	0.172
Cells	with ciprofloxacin 2	Jurkat_with cipro 2	281474976711421 (F003644)	60S ribosomal protein L27a OS=Homo sapiens GN=RPL27A PE=1 SV=2	RL27A_HUMAN	SwissProt_2014_08.fasta	16 561,4	1	2	2	4	0.0003	0.149
Cells	with ciprofloxacin 2	Jurkat_with cipro 2	281474976711421 (F003644)	Proteasome subunit beta type-3 OS=Homo sapiens GN=PSMB3 PE=1 SV=2	PSB3_HUMAN	SwissProt_2014_08.fasta	22 949,6	1	3	3	7	0.0005	0.259
Cells	with ciprofloxacin 2	Jurkat_with cipro 2	281474976711421 (F003644)	GMP synthase [glutamine-hydrolyzing] OS=Homo sapiens GN=GMPS PE=1 SV=1	GUAA_HUMAN	SwissProt_2014_08.fasta	76 716,7	1	4	4	5	0.0004	0.152
Cells	with ciprofloxacin 2	Jurkat_with cipro 2	281474976711421 (F003644)	Voltage-dependent anion-selective channel protein 1 OS=Homo sapiens GN=VDAC1 PE=1 SV=2	VDAC1_HUMAN	SwissProt_2014_08.fasta	30 773,9	1	5	5	9	0.0007	0.297
Cells	with ciprofloxacin 2	Jurkat_with cipro 2	281474976711421 (F003644)	Arginine--tRNA ligase, cytoplasmic OS=Homo sapiens GN=RARS PE=1 SV=2	SYRC_HUMAN	SwissProt_2014_08.fasta	75 382,0	1	5	5	5	0.0004	0.0955
Cells	with ciprofloxacin 2	Jurkat_with cipro 2	281474976711421 (F003644)	High mobility group protein B1 OS=Homo sapiens GN=HMGB1 PE=1 SV=3	HMGB1_HUMAN	SwissProt_2014_08.fasta	24 894,7	0.998	2	2	5	0.0004	0.0884
Cells	with ciprofloxacin 2	Jurkat_with cipro 2	281474976711421 (F003644)	Proteasome activator complex subunit 3 OS=Homo sapiens GN=PSME3 PE=1 SV=1	PSME3_HUMAN	SwissProt_2014_08.fasta	29 507,3	0.998	2	2	3	0.0002	0.118
Cells	with ciprofloxacin 2	Jurkat_with cipro 2	281474976711421 (F003644)	Poly(U)-binding-splicing factor PUF60 OS=Homo sapiens GN=PUF60 PE=1 SV=1	PUF60_HUMAN	SwissProt_2014_08.fasta	59 875,6	0.998	2	2	2	0.0002	0.0608
Cells	with ciprofloxacin 2	Jurkat_with cipro 2	281474976711421 (F003644)	Heat shock protein 105 kDa OS=Homo sapiens GN=HSPH1 PE=1 SV=1	HS105_HUMAN	SwissProt_2014_08.fasta	96 865,8	1	6	6	6	0.0005	0.125
Cells	with ciprofloxacin 2	Jurkat_with cipro 2	281474976711421 (F003644)	Triosephosphate isomerase OS=Homo sapiens GN=TPI1 PE=1 SV=3	TPIS_HUMAN	SwissProt_2014_08.fasta	30 790,8	1	10	12	27	0.002	0.538
Cells	with ciprofloxacin 2	Jurkat_with cipro 2	281474976711421 (F003644)	Profilin-1 OS=Homo sapiens GN=PFN1 PE=1 SV=2	PROF1_HUMAN	SwissProt_2014_08.fasta	15 054,3	1	6	8	35	0.0026	0.507
Cells	with ciprofloxacin 2	Jurkat_with cipro 2	281474976711421 (F003644)	Peptidyl-prolyl cis-trans isomerase A OS=Homo sapiens GN=PPIA PE=1 SV=2	PPIA_HUMAN	SwissProt_2014_08.fasta	18 012,9	1	10	16	56	0.0042	0.673
Cells	with ciprofloxacin 2	Jurkat_with cipro 2	281474976711421 (F003644)	Heterogeneous nuclear ribonucleoprotein H3 OS=Homo sapiens GN=HNRNPH3 PE=1 SV=2	HNRH3_HUMAN	SwissProt_2014_08.fasta	36 927,6	1	3	4	8	0.0006	0.145
Cells	with ciprofloxacin 2	Jurkat_with cipro 2	281474976711421 (F003644)	Peroxiredoxin-6 OS=Homo sapiens GN=PRDX6 PE=1 SV=3	PRDX6_HUMAN	SwissProt_2014_08.fasta	25 036,1	1	4	5	7	0.0005	0.357
Cells	with ciprofloxacin 2	Jurkat_with cipro 2	281474976711421 (F003644)	Dolichyl-diphosphooligosaccharide--protein glycosyltransferase 48 kDa subunit OS=Homo sapiens GN=DDOST PE=1 SV=4	OST48_HUMAN	SwissProt_2014_08.fasta	50 802,5	0.998	2	2	3	0.0002	0.123
Cells	with ciprofloxacin 2	Jurkat_with cipro 2	281474976711421 (F003644)	Splicing factor 3B subunit 1 OS=Homo sapiens GN=SF3B1 PE=1 SV=3	SF3B1_HUMAN	SwissProt_2014_08.fasta	145 835,3	1	4	4	4	0.0003	0.0683
Cells	with ciprofloxacin 2	Jurkat_with cipro 2	281474976711421 (F003644)	Heat shock protein HSP 90-beta OS=Homo sapiens GN=HSP90AB1 PE=1 SV=4	HS90B_HUMAN	SwissProt_2014_08.fasta	83 267,3	1	18	25	104	0.0078	0.471
Cells	with ciprofloxacin 2	Jurkat_with cipro 2	281474976711421 (F003644)	Guanine nucleotide-binding protein subunit beta-2-like 1 OS=Homo sapiens GN=GNB2L1 PE=1 SV=3	GBLP_HUMAN	SwissProt_2014_08.fasta	35 077,0	1	11	13	31	0.0023	0.615
Cells	with ciprofloxacin 2	Jurkat_with cipro 2	281474976711421 (F003644)	Transcription factor BTF3 OS=Homo sapiens GN=BTF3 PE=1 SV=1	BTF3_HUMAN	SwissProt_2014_08.fasta	22 168,3	1	5	6	12	0.0009	0.345
Cells	with ciprofloxacin 2	Jurkat_with cipro 2	281474976711421 (F003644)	Heterogeneous nuclear ribonucleoproteins C1/C2 OS=Homo sapiens GN=HNRNPC PE=1 SV=4	HNRPC_HUMAN	SwissProt_2014_08.fasta	33 670,5	1	4	4	12	0.0009	0.16
Cells	with ciprofloxacin 2	Jurkat_with cipro 2	281474976711421 (F003644)	78 kDa glucose-regulated protein OS=Homo sapiens GN=HSPA5 PE=1 SV=2	GRP78_HUMAN	SwissProt_2014_08.fasta	72 334,7	1	16	16	37	0.0028	0.321
Cells	with ciprofloxacin 2	Jurkat_with cipro 2	281474976711421 (F003644)	Heterogeneous nuclear ribonucleoprotein M OS=Homo sapiens GN=HNRNPM PE=1 SV=3	HNRPM_HUMAN	SwissProt_2014_08.fasta	77 517,3	1	5	6	11	0.0008	0.151
Cells	with ciprofloxacin 2	Jurkat_with cipro 2	281474976711421 (F003644)	Myosin-10 OS=Homo sapiens GN=MYH10 PE=1 SV=3	MYH10_HUMAN	SwissProt_2014_08.fasta	229 005,3	0.998	2	2	2	0.0002	0.045
Cells	with ciprofloxacin 2	Jurkat_with cipro 2	281474976711421 (F003644)	Splicing factor U2AF 65 kDa subunit OS=Homo sapiens GN=U2AF2 PE=1 SV=4	U2AF2_HUMAN	SwissProt_2014_08.fasta	53 501,2	1	4	5	11	0.0008	0.194
Cells	with ciprofloxacin 2	Jurkat_with cipro 2	281474976711421 (F003644)	C-1-tetrahydrofolate synthase, cytoplasmic OS=Homo sapiens GN=MTHFD1 PE=1 SV=3	C1TC_HUMAN	SwissProt_2014_08.fasta	101 561,5	1	8	8	11	0.0008	0.207
Cells	with ciprofloxacin 2	Jurkat_with cipro 2	281474976711421 (F003644)	Keratin, type I cytoskeletal 16 OS=Homo sapiens GN=KRT16 PE=1 SV=4	K1C16_HUMAN	SwissProt_2014_08.fasta	51 269,0	1	13	16	44	0.0033	0.404
Cells	with ciprofloxacin 2	Jurkat_with cipro 2	281474976711421 (F003644)	Signal recognition particle 14 kDa protein OS=Homo sapiens GN=SRP14 PE=1 SV=2	SRP14_HUMAN	SwissProt_2014_08.fasta	14 570,6	0.999	2	2	4	0.0003	0.176
Cells	with ciprofloxacin 2	Jurkat_with cipro 2	281474976711421 (F003644)	Glucose-6-phosphate 1-dehydrogenase OS=Homo sapiens GN=G6PD PE=1 SV=4	G6PD_HUMAN	SwissProt_2014_08.fasta	59 258,1	1	4	4	6	0.0005	0.13
Cells	with ciprofloxacin 2	Jurkat_with cipro 2	281474976711421 (F003644)	Far upstream element-binding protein 2 OS=Homo sapiens GN=KHSRP PE=1 SV=4	FUBP2_HUMAN	SwissProt_2014_08.fasta	73 115,6	1	3	3	4	0.0003	0.0886
Cells	with ciprofloxacin 2	Jurkat_with cipro 2	281474976711421 (F003644)	Eukaryotic translation initiation factor 3 subunit B OS=Homo sapiens GN=EIF3B PE=1 SV=3	EIF3B_HUMAN	SwissProt_2014_08.fasta	92 482,8	1	7	7	9	0.0007	0.157
Cells	with ciprofloxacin 2	Jurkat_with cipro 2	281474976711421 (F003644)	26S proteasome non-ATPase regulatory subunit 3 OS=Homo sapiens GN=PSMD3 PE=1 SV=2	PSMD3_HUMAN	SwissProt_2014_08.fasta	60 979,6	0.998	2	2	2	0.0002	0.0655
Cells	with ciprofloxacin 2	Jurkat_with cipro 2	281474976711421 (F003644)	Eukaryotic translation initiation factor 3 subunit L OS=Homo sapiens GN=EIF3L PE=1 SV=1	EIF3L_HUMAN	SwissProt_2014_08.fasta	66 729,3	1	3	3	4	0.0003	0.0922
Cells	with ciprofloxacin 2	Jurkat_with cipro 2	281474976711421 (F003644)	Cofilin-1 OS=Homo sapiens GN=CFL1 PE=1 SV=3	COF1_HUMAN	SwissProt_2014_08.fasta	18 503,2	1	9	11	30	0.0023	0.56
Cells	with ciprofloxacin 2	Jurkat_with cipro 2	281474976711421 (F003644)	Transferrin receptor protein 1 OS=Homo sapiens GN=TFRC PE=1 SV=2	TFR1_HUMAN	SwissProt_2014_08.fasta	84 873,6	1	3	3	3	0.0002	0.0632
Cells	with ciprofloxacin 2	Jurkat_with cipro 2	281474976711421 (F003644)	S-formylglutathione hydrolase OS=Homo sapiens GN=ESD PE=1 SV=2	ESTD_HUMAN	SwissProt_2014_08.fasta	31 463,6	1	6	7	13	0.001	0.525
Cells	with ciprofloxacin 2	Jurkat_with cipro 2	281474976711421 (F003644)	Polyadenylate-binding protein 1 OS=Homo sapiens GN=PABPC1 PE=1 SV=2	PABP1_HUMAN	SwissProt_2014_08.fasta	70 671,3	1	7	8	14	0.0011	0.156
Cells	with ciprofloxacin 2	Jurkat_with cipro 2	281474976711421 (F003644)	Protein disulfide-isomerase A6 OS=Homo sapiens GN=PDIA6 PE=1 SV=1	PDIA6_HUMAN	SwissProt_2014_08.fasta	48 122,3	1	4	4	14	0.0011	0.15
Cells	with ciprofloxacin 2	Jurkat_with cipro 2	281474976711421 (F003644)	ATP synthase subunit beta, mitochondrial OS=Homo sapiens GN=ATP5B PE=1 SV=3	ATPB_HUMAN	SwissProt_2014_08.fasta	56 560,6	1	24	30	90	0.0068	0.718
Cells	with ciprofloxacin 2	Jurkat_with cipro 2	281474976711421 (F003644)	Glutathione S-transferase P OS=Homo sapiens GN=GSTP1 PE=1 SV=2	GSTP1_HUMAN	SwissProt_2014_08.fasta	23 356,7	1	9	16	55	0.0041	0.648
Cells	with ciprofloxacin 2	Jurkat_with cipro 2	281474976711421 (F003644)	14-3-3 protein theta OS=Homo sapiens GN=YWHAQ PE=1 SV=1	1433T_HUMAN	SwissProt_2014_08.fasta	27 765,4	1	7	9	23	0.0017	0.265
Cells	with ciprofloxacin 2	Jurkat_with cipro 2	281474976711421 (F003644)	Proteasome activator complex subunit 2 OS=Homo sapiens GN=PSME2 PE=1 SV=4	PSME2_HUMAN	SwissProt_2014_08.fasta	27 402,3	0.998	2	3	6	0.0005	0.146
Cells	with ciprofloxacin 2	Jurkat_with cipro 2	281474976711421 (F003644)	Thioredoxin-like protein 1 OS=Homo sapiens GN=TXNL1 PE=1 SV=3	TXNL1_HUMAN	SwissProt_2014_08.fasta	32 251,4	0.998	2	2	3	0.0002	0.187
Cells	with ciprofloxacin 2	Jurkat_with cipro 2	281474976711421 (F003644)	Thioredoxin OS=Homo sapiens GN=TXN PE=1 SV=3	THIO_HUMAN	SwissProt_2014_08.fasta	11 737,3	1	5	6	8	0.0006	0.457
Cells	with ciprofloxacin 2	Jurkat_with cipro 2	281474976711421 (F003644)	Cell division control protein 42 homolog OS=Homo sapiens GN=CDC42 PE=1 SV=2	CDC42_HUMAN	SwissProt_2014_08.fasta	21 258,8	1	3	3	7	0.0005	0.199
Cells	with ciprofloxacin 2	Jurkat_with cipro 2	281474976711421 (F003644)	Glutathione S-transferase Mu 3 OS=Homo sapiens GN=GSTM3 PE=1 SV=3	GSTM3_HUMAN	SwissProt_2014_08.fasta	26 561,1	0.998	2	2	4	0.0003	0.138
Cells	with ciprofloxacin 2	Jurkat_with cipro 2	281474976711421 (F003644)	Peroxiredoxin-5, mitochondrial OS=Homo sapiens GN=PRDX5 PE=1 SV=4	PRDX5_HUMAN	SwissProt_2014_08.fasta	22 086,4	1	2	2	5	0.0004	0.187
Cells	with ciprofloxacin 2	Jurkat_with cipro 2	281474976711421 (F003644)	T-complex protein 1 subunit alpha OS=Homo sapiens GN=TCP1 PE=1 SV=1	TCPA_HUMAN	SwissProt_2014_08.fasta	60 345,2	1	13	17	35	0.0026	0.419
Cells	with ciprofloxacin 2	Jurkat_with cipro 2	281474976711421 (F003644)	40S ribosomal protein S10 OS=Homo sapiens GN=RPS10 PE=1 SV=1	RS10_HUMAN	SwissProt_2014_08.fasta	18 898,3	0.998	2	2	5	0.0004	0.145
Cells	with ciprofloxacin 2	Jurkat_with cipro 2	281474976711421 (F003644)	Cullin-associated NEDD8-dissociated protein 1 OS=Homo sapiens GN=CAND1 PE=1 SV=2	CAND1_HUMAN	SwissProt_2014_08.fasta	136 381,1	0.998	2	2	2	0.0002	0.0374
Cells	with ciprofloxacin 2	Jurkat_with cipro 2	281474976711421 (F003644)	Interleukin enhancer-binding factor 3 OS=Homo sapiens GN=ILF3 PE=1 SV=3	ILF3_HUMAN	SwissProt_2014_08.fasta	95 338,9	1	6	7	10	0.0008	0.182
Cells	with ciprofloxacin 2	Jurkat_with cipro 2	281474976711421 (F003644)	Malate dehydrogenase, cytoplasmic OS=Homo sapiens GN=MDH1 PE=1 SV=4	MDHC_HUMAN	SwissProt_2014_08.fasta	36 426,9	1	3	3	5	0.0004	0.132
Cells	with ciprofloxacin 2	Jurkat_with cipro 2	281474976711421 (F003644)	Histone H2A type 1-A OS=Homo sapiens GN=HIST1H2AA PE=1 SV=3	H2A1A_HUMAN,H2AX_HUMAN	SwissProt_2014_08.fasta	14 234,2	1	5	8	23	0.0017	0.351
Cells	with ciprofloxacin 2	Jurkat_with cipro 2	281474976711421 (F003644)	Calnexin OS=Homo sapiens GN=CANX PE=1 SV=2	CALX_HUMAN	SwissProt_2014_08.fasta	67 570,2	0.998	2	2	5	0.0004	0.0524
Cells	with ciprofloxacin 2	Jurkat_with cipro 2	281474976711421 (F003644)	Malate dehydrogenase, mitochondrial OS=Homo sapiens GN=MDH2 PE=1 SV=3	MDHM_HUMAN	SwissProt_2014_08.fasta	35 503,7	1	11	13	36	0.0027	0.58
Cells	with ciprofloxacin 2	Jurkat_with cipro 2	281474976711421 (F003644)	Leucine-rich PPR motif-containing protein, mitochondrial OS=Homo sapiens GN=LRPPRC PE=1 SV=3	LPPRC_HUMAN	SwissProt_2014_08.fasta	157 912,2	1	12	12	17	0.0013	0.148
Cells	with ciprofloxacin 2	Jurkat_with cipro 2	281474976711421 (F003644)	60 kDa heat shock protein, mitochondrial OS=Homo sapiens GN=HSPD1 PE=1 SV=2	CH60_HUMAN	SwissProt_2014_08.fasta	61 055,7	1	26	36	166	0.0125	0.639
Cells	with ciprofloxacin 2	Jurkat_with cipro 2	281474976711421 (F003644)	Non-POU domain-containing octamer-binding protein OS=Homo sapiens GN=NONO PE=1 SV=4	NONO_HUMAN	SwissProt_2014_08.fasta	54 231,6	1	7	7	11	0.0008	0.323
Cells	with ciprofloxacin 2	Jurkat_with cipro 2	281474976711421 (F003644)	DNA replication licensing factor MCM2 OS=Homo sapiens GN=MCM2 PE=1 SV=4	MCM2_HUMAN	SwissProt_2014_08.fasta	101 898,1	1	17	18	22	0.0017	0.275
Cells	with ciprofloxacin 2	Jurkat_with cipro 2	281474976711421 (F003644)	Importin subunit beta-1 OS=Homo sapiens GN=KPNB1 PE=1 SV=2	IMB1_HUMAN	SwissProt_2014_08.fasta	97 171,3	1	5	5	8	0.0006	0.0856
Cells	with ciprofloxacin 2	Jurkat_with cipro 2	281474976711421 (F003644)	26S proteasome non-ATPase regulatory subunit 2 OS=Homo sapiens GN=PSMD2 PE=1 SV=3	PSMD2_HUMAN	SwissProt_2014_08.fasta	100 202,2	1	5	6	23	0.0017	0.12
Cells	with ciprofloxacin 2	Jurkat_with cipro 2	281474976711421 (F003644)	60S ribosomal protein L8 OS=Homo sapiens GN=RPL8 PE=1 SV=2	RL8_HUMAN	SwissProt_2014_08.fasta	28 024,8	1	4	5	9	0.0007	0.241
Cells	with ciprofloxacin 2	Jurkat_with cipro 2	281474976711421 (F003644)	ATP-dependent RNA helicase DDX1 OS=Homo sapiens GN=DDX1 PE=1 SV=2	DDX1_HUMAN	SwissProt_2014_08.fasta	82 433,2	1	5	6	8	0.0006	0.13
Cells	with ciprofloxacin 2	Jurkat_with cipro 2	281474976711421 (F003644)	BAG family molecular chaperone regulator 2 OS=Homo sapiens GN=BAG2 PE=1 SV=1	BAG2_HUMAN	SwissProt_2014_08.fasta	23 772,5	0.998	2	2	3	0.0002	0.227
Cells	with ciprofloxacin 1	Jurkat_with cipro 1	281474976711407 (F003628)	Cofilin-1 OS=Homo sapiens GN=CFL1 PE=1 SV=3	COF1_HUMAN	SwissProt_2014_08.fasta	18 503,2	1	8	8	27	0.0029	0.53
Cells	with ciprofloxacin 1	Jurkat_with cipro 1	281474976711407 (F003628)	Complement component 1 Q subcomponent-binding protein, mitochondrial OS=Homo sapiens GN=C1QBP PE=1 SV=1	C1QBP_HUMAN	SwissProt_2014_08.fasta	31 362,6	1	7	8	25	0.0027	0.337
Cells	with ciprofloxacin 1	Jurkat_with cipro 1	281474976711407 (F003628)	Nuclease-sensitive element-binding protein 1 OS=Homo sapiens GN=YBX1 PE=1 SV=3	YBOX1_HUMAN	SwissProt_2014_08.fasta	35 923,8	1	3	3	7	0.0007	0.17
Cells	with ciprofloxacin 1	Jurkat_with cipro 1	281474976711407 (F003628)	Tubulin-specific chaperone A OS=Homo sapiens GN=TBCA PE=1 SV=3	TBCA_HUMAN	SwissProt_2014_08.fasta	12 855,2	0.998	2	2	6	0.0006	0.269
Cells	with ciprofloxacin 1	Jurkat_with cipro 1	281474976711407 (F003628)	60S acidic ribosomal protein P1 OS=Homo sapiens GN=RPLP1 PE=1 SV=1	RLA1_HUMAN	SwissProt_2014_08.fasta	11 514,1	0.998	2	4	20	0.0021	0.667
Cells	with ciprofloxacin 1	Jurkat_with cipro 1	281474976711407 (F003628)	Protein phosphatase 1 regulatory subunit 7 OS=Homo sapiens GN=PPP1R7 PE=1 SV=1	PP1R7_HUMAN	SwissProt_2014_08.fasta	41 566,3	0.998	2	2	2	0.0002	0.108
Cells	with ciprofloxacin 1	Jurkat_with cipro 1	281474976711407 (F003628)	Pyruvate kinase PKM OS=Homo sapiens GN=PKM PE=1 SV=4	KPYM_HUMAN	SwissProt_2014_08.fasta	57 937,5	1	16	18	61	0.0065	0.443
Cells	with ciprofloxacin 1	Jurkat_with cipro 1	281474976711407 (F003628)	Putative small nuclear ribonucleoprotein G-like protein 15 OS=Homo sapiens GN=SNRPGP15 PE=5 SV=2	RUXGL_HUMAN,RUXG_HUMAN	SwissProt_2014_08.fasta	8 544,3	0.998	2	2	3	0.0003	0.171
Cells	with ciprofloxacin 1	Jurkat_with cipro 1	281474976711407 (F003628)	26S protease regulatory subunit 10B OS=Homo sapiens GN=PSMC6 PE=1 SV=1	PRS10_HUMAN	SwissProt_2014_08.fasta	44 174,9	1	4	4	4	0.0004	0.19
Cells	with ciprofloxacin 1	Jurkat_with cipro 1	281474976711407 (F003628)	Hypoxia up-regulated protein 1 OS=Homo sapiens GN=HYOU1 PE=1 SV=1	HYOU1_HUMAN	SwissProt_2014_08.fasta	111 336,8	1	5	5	6	0.0006	0.0861
Cells	with ciprofloxacin 1	Jurkat_with cipro 1	281474976711407 (F003628)	Small nuclear ribonucleoprotein Sm D3 OS=Homo sapiens GN=SNRPD3 PE=1 SV=1	SMD3_HUMAN	SwissProt_2014_08.fasta	13 916,6	0.998	2	2	2	0.0002	0.246
Cells	with ciprofloxacin 1	Jurkat_with cipro 1	281474976711407 (F003628)	Aspartate aminotransferase, mitochondrial OS=Homo sapiens GN=GOT2 PE=1 SV=3	AATM_HUMAN	SwissProt_2014_08.fasta	47 518,6	1	4	4	9	0.001	0.149
Cells	with ciprofloxacin 1	Jurkat_with cipro 1	281474976711407 (F003628)	Small nuclear ribonucleoprotein Sm D1 OS=Homo sapiens GN=SNRPD1 PE=1 SV=1	SMD1_HUMAN	SwissProt_2014_08.fasta	13 281,9	0.998	2	2	6	0.0006	0.286
Cells	with ciprofloxacin 1	Jurkat_with cipro 1	281474976711407 (F003628)	Filamin-A OS=Homo sapiens GN=FLNA PE=1 SV=4	FLNA_HUMAN	SwissProt_2014_08.fasta	280 729,4	1	6	6	6	0.0006	0.0412
Cells	with ciprofloxacin 1	Jurkat_with cipro 1	281474976711407 (F003628)	Proteasome subunit alpha type-7 OS=Homo sapiens GN=PSMA7 PE=1 SV=1	PSA7_HUMAN	SwissProt_2014_08.fasta	27 887,2	0.998	2	2	3	0.0003	0.173
Cells	with ciprofloxacin 1	Jurkat_with cipro 1	281474976711407 (F003628)	Proliferating cell nuclear antigen OS=Homo sapiens GN=PCNA PE=1 SV=1	PCNA_HUMAN	SwissProt_2014_08.fasta	28 769,3	1	4	4	5	0.0005	0.261
Cells	with ciprofloxacin 1	Jurkat_with cipro 1	281474976711407 (F003628)	Proteasome subunit alpha type-5 OS=Homo sapiens GN=PSMA5 PE=1 SV=3	PSA5_HUMAN	SwissProt_2014_08.fasta	26 411,3	0.998	2	2	2	0.0002	0.129
Cells	with ciprofloxacin 1	Jurkat_with cipro 1	281474976711407 (F003628)	Proteasome activator complex subunit 3 OS=Homo sapiens GN=PSME3 PE=1 SV=1	PSME3_HUMAN	SwissProt_2014_08.fasta	29 507,3	1	3	3	4	0.0004	0.173
Cells	with ciprofloxacin 1	Jurkat_with cipro 1	281474976711407 (F003628)	NEDD8 OS=Homo sapiens GN=NEDD8 PE=1 SV=1	NEDD8_HUMAN	SwissProt_2014_08.fasta	9 072,0	0.998	2	2	2	0.0002	0.346
Cells	with ciprofloxacin 1	Jurkat_with cipro 1	281474976711407 (F003628)	Proteasome activator complex subunit 1 OS=Homo sapiens GN=PSME1 PE=1 SV=1	PSME1_HUMAN	SwissProt_2014_08.fasta	28 723,9	1	3	3	9	0.001	0.141
Cells	with ciprofloxacin 1	Jurkat_with cipro 1	281474976711407 (F003628)	CAD protein OS=Homo sapiens GN=CAD PE=1 SV=3	PYR1_HUMAN	SwissProt_2014_08.fasta	242 982,5	1	7	7	7	0.0007	0.0625
Cells	with ciprofloxacin 1	Jurkat_with cipro 1	281474976711407 (F003628)	Dolichyl-diphosphooligosaccharide--protein glycosyltransferase subunit 1 OS=Homo sapiens GN=RPN1 PE=1 SV=1	RPN1_HUMAN	SwissProt_2014_08.fasta	68 571,0	1	3	3	3	0.0003	0.0824
Cells	with ciprofloxacin 1	Jurkat_with cipro 1	281474976711407 (F003628)	Isocitrate dehydrogenase [NADP], mitochondrial OS=Homo sapiens GN=IDH2 PE=1 SV=2	IDHP_HUMAN	SwissProt_2014_08.fasta	50 910,4	1	3	3	12	0.0013	0.131
Cells	with ciprofloxacin 1	Jurkat_with cipro 1	281474976711407 (F003628)	Eukaryotic initiation factor 4A-I OS=Homo sapiens GN=EIF4A1 PE=1 SV=1	IF4A1_HUMAN	SwissProt_2014_08.fasta	46 155,3	1	7	8	22	0.0024	0.219
Cells	with ciprofloxacin 1	Jurkat_with cipro 1	281474976711407 (F003628)	10 kDa heat shock protein, mitochondrial OS=Homo sapiens GN=HSPE1 PE=1 SV=2	CH10_HUMAN	SwissProt_2014_08.fasta	10 931,8	0.998	2	2	8	0.0009	0.255
Cells	with ciprofloxacin 1	Jurkat_with cipro 1	281474976711407 (F003628)	Putative pre-mRNA-splicing factor ATP-dependent RNA helicase DHX15 OS=Homo sapiens GN=DHX15 PE=1 SV=2	DHX15_HUMAN	SwissProt_2014_08.fasta	90 935,2	1	5	5	7	0.0007	0.0881
Cells	with ciprofloxacin 1	Jurkat_with cipro 1	281474976711407 (F003628)	Apoptotic chromatin condensation inducer in the nucleus OS=Homo sapiens GN=ACIN1 PE=1 SV=2	ACINU_HUMAN	SwissProt_2014_08.fasta	151 861,8	0.998	2	2	2	0.0002	0.0306
Cells	with ciprofloxacin 1	Jurkat_with cipro 1	281474976711407 (F003628)	Lysine--tRNA ligase OS=Homo sapiens GN=KARS PE=1 SV=3	SYK_HUMAN	SwissProt_2014_08.fasta	68 050,4	0.998	2	2	6	0.0006	0.0553
Cells	with ciprofloxacin 1	Jurkat_with cipro 1	281474976711407 (F003628)	Ubiquitin-40S ribosomal protein S27a OS=Homo sapiens GN=RPS27A PE=1 SV=2	RS27A_HUMAN	SwissProt_2014_08.fasta	17 965,6	1	2	2	4	0.0004	0.231
Cells	with ciprofloxacin 1	Jurkat_with cipro 1	281474976711407 (F003628)	Splicing factor 3B subunit 1 OS=Homo sapiens GN=SF3B1 PE=1 SV=3	SF3B1_HUMAN	SwissProt_2014_08.fasta	145 835,3	1	4	4	6	0.0006	0.0567
Cells	with ciprofloxacin 1	Jurkat_with cipro 1	281474976711407 (F003628)	Elongation factor 1-beta OS=Homo sapiens GN=EEF1B2 PE=1 SV=3	EF1B_HUMAN	SwissProt_2014_08.fasta	24 764,2	1	3	3	6	0.0006	0.204
Cells	with ciprofloxacin 1	Jurkat_with cipro 1	281474976711407 (F003628)	Cytochrome b-c1 complex subunit 1, mitochondrial OS=Homo sapiens GN=UQCRC1 PE=1 SV=3	QCR1_HUMAN	SwissProt_2014_08.fasta	52 645,9	0.998	2	2	5	0.0005	0.0854
Cells	with ciprofloxacin 1	Jurkat_with cipro 1	281474976711407 (F003628)	Aldose reductase OS=Homo sapiens GN=AKR1B1 PE=1 SV=3	ALDR_HUMAN	SwissProt_2014_08.fasta	35 853,9	1	3	3	5	0.0005	0.196
Cells	with ciprofloxacin 1	Jurkat_with cipro 1	281474976711407 (F003628)	Multifunctional protein ADE2 OS=Homo sapiens GN=PAICS PE=1 SV=3	PUR6_HUMAN	SwissProt_2014_08.fasta	47 080,0	1	7	7	19	0.002	0.275
Cells	with ciprofloxacin 1	Jurkat_with cipro 1	281474976711407 (F003628)	Tubulin alpha-1C chain OS=Homo sapiens GN=TUBA1C PE=1 SV=1	TBA1C_HUMAN	SwissProt_2014_08.fasta	49 895,5	0.998	2	2	6	0.0006	0.416
Cells	with ciprofloxacin 1	Jurkat_with cipro 1	281474976711407 (F003628)	60S ribosomal protein L3 OS=Homo sapiens GN=RPL3 PE=1 SV=2	RL3_HUMAN	SwissProt_2014_08.fasta	46 109,5	1	4	6	13	0.0014	0.159
Cells	with ciprofloxacin 1	Jurkat_with cipro 1	281474976711407 (F003628)	Adenosylhomocysteinase OS=Homo sapiens GN=AHCY PE=1 SV=4	SAHH_HUMAN	SwissProt_2014_08.fasta	47 717,1	1	3	3	11	0.0012	0.127
Cells	with ciprofloxacin 1	Jurkat_with cipro 1	281474976711407 (F003628)	Phosphoribosylformylglycinamidine synthase OS=Homo sapiens GN=PFAS PE=1 SV=4	PUR4_HUMAN	SwissProt_2014_08.fasta	144 733,8	1	3	3	3	0.0003	0.0508
Cells	with ciprofloxacin 1	Jurkat_with cipro 1	281474976711407 (F003628)	Exportin-1 OS=Homo sapiens GN=XPO1 PE=1 SV=1	XPO1_HUMAN	SwissProt_2014_08.fasta	123 388,9	1	3	3	3	0.0003	0.0411
Cells	with ciprofloxacin 1	Jurkat_with cipro 1	281474976711407 (F003628)	Trifunctional purine biosynthetic protein adenosine-3 OS=Homo sapiens GN=GART PE=1 SV=1	PUR2_HUMAN	SwissProt_2014_08.fasta	107 768,4	1	4	4	6	0.0006	0.0842
Cells	with ciprofloxacin 1	Jurkat_with cipro 1	281474976711407 (F003628)	TIP41-like protein OS=Homo sapiens GN=TIPRL PE=1 SV=2	TIPRL_HUMAN	SwissProt_2014_08.fasta	31 444,8	0.998	2	2	3	0.0003	0.143
Cells	with ciprofloxacin 1	Jurkat_with cipro 1	281474976711407 (F003628)	Glyceraldehyde-3-phosphate dehydrogenase OS=Homo sapiens GN=GAPDH PE=1 SV=3	G3P_HUMAN	SwissProt_2014_08.fasta	36 053,4	1	13	26	160	0.0171	0.627
Cells	with ciprofloxacin 1	Jurkat_with cipro 1	281474976711407 (F003628)	26S proteasome non-ATPase regulatory subunit 1 OS=Homo sapiens GN=PSMD1 PE=1 SV=2	PSMD1_HUMAN	SwissProt_2014_08.fasta	105 839,2	1	3	3	3	0.0003	0.0588
Cells	with ciprofloxacin 1	Jurkat_with cipro 1	281474976711407 (F003628)	Tubulin beta-4A chain OS=Homo sapiens GN=TUBB4A PE=1 SV=2	TBB4A_HUMAN	SwissProt_2014_08.fasta	49 585,5	0.998	2	2	4	0.0004	0.563
Cells	with ciprofloxacin 1	Jurkat_with cipro 1	281474976711407 (F003628)	Importin subunit beta-1 OS=Homo sapiens GN=KPNB1 PE=1 SV=2	IMB1_HUMAN	SwissProt_2014_08.fasta	97 171,3	1	6	6	26	0.0028	0.106
Cells	with ciprofloxacin 1	Jurkat_with cipro 1	281474976711407 (F003628)	RNA-binding protein FUS OS=Homo sapiens GN=FUS PE=1 SV=1	FUS_HUMAN	SwissProt_2014_08.fasta	53 426,0	0.998	2	2	7	0.0007	0.0627
Cells	with ciprofloxacin 1	Jurkat_with cipro 1	281474976711407 (F003628)	40S ribosomal protein S17-like OS=Homo sapiens GN=RPS17L PE=1 SV=1	RS17L_HUMAN,RS17_HUMAN	SwissProt_2014_08.fasta	15 550,5	1	3	3	7	0.0007	0.363
Cells	with ciprofloxacin 1	Jurkat_with cipro 1	281474976711407 (F003628)	GMP synthase [glutamine-hydrolyzing] OS=Homo sapiens GN=GMPS PE=1 SV=1	GUAA_HUMAN	SwissProt_2014_08.fasta	76 716,7	0.999	2	2	3	0.0003	0.0519
Cells	with ciprofloxacin 1	Jurkat_with cipro 1	281474976711407 (F003628)	Peptidyl-prolyl cis-trans isomerase A OS=Homo sapiens GN=PPIA PE=1 SV=2	PPIA_HUMAN	SwissProt_2014_08.fasta	18 012,9	1	9	16	67	0.0072	0.667
Cells	with ciprofloxacin 1	Jurkat_with cipro 1	281474976711407 (F003628)	DNA replication licensing factor MCM2 OS=Homo sapiens GN=MCM2 PE=1 SV=4	MCM2_HUMAN	SwissProt_2014_08.fasta	101 898,1	1	8	8	10	0.0011	0.152
Cells	with ciprofloxacin 1	Jurkat_with cipro 1	281474976711407 (F003628)	RuvB-like 1 OS=Homo sapiens GN=RUVBL1 PE=1 SV=1	RUVB1_HUMAN	SwissProt_2014_08.fasta	50 229,4	1	3	3	4	0.0004	0.114
Cells	with ciprofloxacin 1	Jurkat_with cipro 1	281474976711407 (F003628)	40S ribosomal protein S15 OS=Homo sapiens GN=RPS15 PE=1 SV=2	RS15_HUMAN	SwissProt_2014_08.fasta	17 040,8	0.998	2	2	19	0.002	0.317
Cells	with ciprofloxacin 1	Jurkat_with cipro 1	281474976711407 (F003628)	Malate dehydrogenase, cytoplasmic OS=Homo sapiens GN=MDH1 PE=1 SV=4	MDHC_HUMAN	SwissProt_2014_08.fasta	36 426,9	1	3	3	6	0.0006	0.153
Cells	with ciprofloxacin 1	Jurkat_with cipro 1	281474976711407 (F003628)	ATP-dependent 6-phosphofructokinase, platelet type OS=Homo sapiens GN=PFKP PE=1 SV=2	PFKAP_HUMAN	SwissProt_2014_08.fasta	85 597,4	1	4	4	6	0.0006	0.074
Cells	with ciprofloxacin 1	Jurkat_with cipro 1	281474976711407 (F003628)	40S ribosomal protein S11 OS=Homo sapiens GN=RPS11 PE=1 SV=3	RS11_HUMAN	SwissProt_2014_08.fasta	18 431,3	0.998	2	2	3	0.0003	0.184
Cells	with ciprofloxacin 1	Jurkat_with cipro 1	281474976711407 (F003628)	Histone H4 OS=Homo sapiens GN=HIST1H4A PE=1 SV=2	H4_HUMAN	SwissProt_2014_08.fasta	11 367,7	1	4	5	18	0.0019	0.233
Cells	with ciprofloxacin 1	Jurkat_with cipro 1	281474976711407 (F003628)	Ras-related protein Rab-7a OS=Homo sapiens GN=RAB7A PE=1 SV=1	RAB7A_HUMAN	SwissProt_2014_08.fasta	23 490,0	0.998	2	2	2	0.0002	0.145
Cells	with ciprofloxacin 1	Jurkat_with cipro 1	281474976711407 (F003628)	Actin-related protein 2 OS=Homo sapiens GN=ACTR2 PE=1 SV=1	ARP2_HUMAN	SwissProt_2014_08.fasta	44 761,7	1	3	3	4	0.0004	0.14
Cells	with ciprofloxacin 1	Jurkat_with cipro 1	281474976711407 (F003628)	ATP-citrate synthase OS=Homo sapiens GN=ACLY PE=1 SV=3	ACLY_HUMAN	SwissProt_2014_08.fasta	120 842,8	1	17	17	46	0.0049	0.235
Cells	with ciprofloxacin 1	Jurkat_with cipro 1	281474976711407 (F003628)	S-formylglutathione hydrolase OS=Homo sapiens GN=ESD PE=1 SV=2	ESTD_HUMAN	SwissProt_2014_08.fasta	31 463,6	1	3	3	5	0.0005	0.22
Cells	with ciprofloxacin 1	Jurkat_with cipro 1	281474976711407 (F003628)	T-complex protein 1 subunit eta OS=Homo sapiens GN=CCT7 PE=1 SV=2	TCPH_HUMAN	SwissProt_2014_08.fasta	59 367,8	1	4	4	10	0.0011	0.155
Cells	with ciprofloxacin 1	Jurkat_with cipro 1	281474976711407 (F003628)	Neutral alpha-glucosidase AB OS=Homo sapiens GN=GANAB PE=1 SV=3	GANAB_HUMAN	SwissProt_2014_08.fasta	106 875,9	1	6	6	11	0.0012	0.118
Cells	with ciprofloxacin 1	Jurkat_with cipro 1	281474976711407 (F003628)	Eukaryotic translation initiation factor 3 subunit M OS=Homo sapiens GN=EIF3M PE=1 SV=1	EIF3M_HUMAN	SwissProt_2014_08.fasta	42 503,9	0.998	2	2	2	0.0002	0.0829
Cells	with ciprofloxacin 1	Jurkat_with cipro 1	281474976711407 (F003628)	Voltage-dependent anion-selective channel protein 2 OS=Homo sapiens GN=VDAC2 PE=1 SV=2	VDAC2_HUMAN	SwissProt_2014_08.fasta	31 567,3	1	4	4	6	0.0006	0.259
Cells	with ciprofloxacin 1	Jurkat_with cipro 1	281474976711407 (F003628)	Alpha-actinin-4 OS=Homo sapiens GN=ACTN4 PE=1 SV=2	ACTN4_HUMAN	SwissProt_2014_08.fasta	104 857,2	1	10	10	16	0.0017	0.158
Cells	with ciprofloxacin 1	Jurkat_with cipro 1	281474976711407 (F003628)	60 kDa heat shock protein, mitochondrial OS=Homo sapiens GN=HSPD1 PE=1 SV=2	CH60_HUMAN	SwissProt_2014_08.fasta	61 055,7	1	20	26	106	0.0113	0.469
Cells	with ciprofloxacin 1	Jurkat_with cipro 1	281474976711407 (F003628)	GTP-binding nuclear protein Ran OS=Homo sapiens GN=RAN PE=1 SV=3	RAN_HUMAN	SwissProt_2014_08.fasta	24 423,1	0.999	2	3	9	0.001	0.148
Cells	with ciprofloxacin 1	Jurkat_with cipro 1	281474976711407 (F003628)	60S ribosomal protein L7a OS=Homo sapiens GN=RPL7A PE=1 SV=2	RL7A_HUMAN	SwissProt_2014_08.fasta	29 996,3	0.998	2	2	8	0.0009	0.135
Cells	with ciprofloxacin 1	Jurkat_with cipro 1	281474976711407 (F003628)	Programmed cell death protein 5 OS=Homo sapiens GN=PDCD5 PE=1 SV=3	PDCD5_HUMAN	SwissProt_2014_08.fasta	14 285,3	0.998	2	2	2	0.0002	0.192
Cells	with ciprofloxacin 1	Jurkat_with cipro 1	281474976711407 (F003628)	Replication protein A 14 kDa subunit OS=Homo sapiens GN=RPA3 PE=1 SV=1	RFA3_HUMAN	SwissProt_2014_08.fasta	13 569,1	0.998	2	2	4	0.0004	0.298
Cells	with ciprofloxacin 1	Jurkat_with cipro 1	281474976711407 (F003628)	Histone H2B type 1-C/E/F/G/I OS=Homo sapiens GN=HIST1H2BC PE=1 SV=4	H2B1C_HUMAN,H2B1D_HUMAN,H2B1H_HUMAN,H2B1K_HUMAN,H2B1L_HUMAN,H2B1M_HUMAN,H2B1N_HUMAN,H2B2F_HUMAN,H2BFS_HUMAN	SwissProt_2014_08.fasta	13 906,6	1	3	4	36	0.0039	0.198
Cells	with ciprofloxacin 1	Jurkat_with cipro 1	281474976711407 (F003628)	UDP-N-acetylhexosamine pyrophosphorylase OS=Homo sapiens GN=UAP1 PE=1 SV=3	UAP1_HUMAN	SwissProt_2014_08.fasta	58 769,5	0.998	2	2	2	0.0002	0.0479
Cells	with ciprofloxacin 1	Jurkat_with cipro 1	281474976711407 (F003628)	Ubiquitin-conjugating enzyme E2 L3 OS=Homo sapiens GN=UBE2L3 PE=1 SV=1	UB2L3_HUMAN	SwissProt_2014_08.fasta	17 862,3	0.998	2	2	7	0.0007	0.24
Cells	with ciprofloxacin 1	Jurkat_with cipro 1	281474976711407 (F003628)	Phosphoglycerate kinase 1 OS=Homo sapiens GN=PGK1 PE=1 SV=3	PGK1_HUMAN	SwissProt_2014_08.fasta	44 615,3	1	11	12	40	0.0043	0.436
Cells	with ciprofloxacin 1	Jurkat_with cipro 1	281474976711407 (F003628)	Elongation factor 1-alpha 1 OS=Homo sapiens GN=EEF1A1 PE=1 SV=1	EF1A1_HUMAN	SwissProt_2014_08.fasta	50 141,2	1	9	14	63	0.0067	0.342
Cells	with ciprofloxacin 1	Jurkat_with cipro 1	281474976711407 (F003628)	Heterogeneous nuclear ribonucleoproteins C1/C2 OS=Homo sapiens GN=HNRNPC PE=1 SV=4	HNRPC_HUMAN	SwissProt_2014_08.fasta	33 670,5	1	3	3	7	0.0007	0.127
Cells	with ciprofloxacin 1	Jurkat_with cipro 1	281474976711407 (F003628)	Heat shock protein HSP 90-alpha OS=Homo sapiens GN=HSP90AA1 PE=1 SV=5	HS90A_HUMAN	SwissProt_2014_08.fasta	84 663,2	1	22	28	106	0.0113	0.365
Cells	with ciprofloxacin 1	Jurkat_with cipro 1	281474976711407 (F003628)	Macrophage-capping protein OS=Homo sapiens GN=CAPG PE=1 SV=2	CAPG_HUMAN	SwissProt_2014_08.fasta	38 498,9	1	4	4	6	0.0006	0.221
Cells	with ciprofloxacin 1	Jurkat_with cipro 1	281474976711407 (F003628)	Purine nucleoside phosphorylase OS=Homo sapiens GN=PNP PE=1 SV=2	PNPH_HUMAN	SwissProt_2014_08.fasta	32 118,0	1	6	7	14	0.0015	0.291
Cells	with ciprofloxacin 1	Jurkat_with cipro 1	281474976711407 (F003628)	DNA replication licensing factor MCM3 OS=Homo sapiens GN=MCM3 PE=1 SV=3	MCM3_HUMAN	SwissProt_2014_08.fasta	90 982,6	1	6	6	15	0.0016	0.119
Cells	with ciprofloxacin 1	Jurkat_with cipro 1	281474976711407 (F003628)	Calreticulin OS=Homo sapiens GN=CALR PE=1 SV=1	CALR_HUMAN	SwissProt_2014_08.fasta	48 142,9	1	8	11	40	0.0043	0.341
Cells	with ciprofloxacin 1	Jurkat_with cipro 1	281474976711407 (F003628)	26S proteasome non-ATPase regulatory subunit 8 OS=Homo sapiens GN=PSMD8 PE=1 SV=2	PSMD8_HUMAN	SwissProt_2014_08.fasta	39 613,9	0.998	2	2	2	0.0002	0.137
Cells	with ciprofloxacin 1	Jurkat_with cipro 1	281474976711407 (F003628)	Alanine--tRNA ligase, cytoplasmic OS=Homo sapiens GN=AARS PE=1 SV=2	SYAC_HUMAN	SwissProt_2014_08.fasta	106 813,2	1	6	6	9	0.001	0.105
Cells	with ciprofloxacin 1	Jurkat_with cipro 1	281474976711407 (F003628)	Phosphatidylethanolamine-binding protein 1 OS=Homo sapiens GN=PEBP1 PE=1 SV=3	PEBP1_HUMAN	SwissProt_2014_08.fasta	21 056,9	1	3	3	7	0.0007	0.326
Cells	with ciprofloxacin 1	Jurkat_with cipro 1	281474976711407 (F003628)	Actin-related protein 2/3 complex subunit 2 OS=Homo sapiens GN=ARPC2 PE=1 SV=1	ARPC2_HUMAN	SwissProt_2014_08.fasta	34 333,7	0.999	2	2	5	0.0005	0.0733
Cells	with ciprofloxacin 1	Jurkat_with cipro 1	281474976711407 (F003628)	Small nuclear ribonucleoprotein Sm D2 OS=Homo sapiens GN=SNRPD2 PE=1 SV=1	SMD2_HUMAN	SwissProt_2014_08.fasta	13 527,1	0.998	2	2	6	0.0006	0.237
Cells	with ciprofloxacin 1	Jurkat_with cipro 1	281474976711407 (F003628)	Glutathione S-transferase Mu 3 OS=Homo sapiens GN=GSTM3 PE=1 SV=3	GSTM3_HUMAN	SwissProt_2014_08.fasta	26 561,1	0.998	2	2	5	0.0005	0.0622
Cells	with ciprofloxacin 1	Jurkat_with cipro 1	281474976711407 (F003628)	Eukaryotic peptide chain release factor GTP-binding subunit ERF3A OS=Homo sapiens GN=GSPT1 PE=1 SV=1	ERF3A_HUMAN	SwissProt_2014_08.fasta	55 756,7	1	4	4	6	0.0006	0.172
Cells	with ciprofloxacin 1	Jurkat_with cipro 1	281474976711407 (F003628)	Platelet-activating factor acetylhydrolase IB subunit beta OS=Homo sapiens GN=PAFAH1B2 PE=1 SV=1	PA1B2_HUMAN	SwissProt_2014_08.fasta	25 569,5	0.998	2	2	4	0.0004	0.122
Cells	with ciprofloxacin 1	Jurkat_with cipro 1	281474976711407 (F003628)	Methylosome protein 50 OS=Homo sapiens GN=WDR77 PE=1 SV=1	MEP50_HUMAN	SwissProt_2014_08.fasta	36 723,2	0.998	2	2	4	0.0004	0.111
Cells	with ciprofloxacin 1	Jurkat_with cipro 1	281474976711407 (F003628)	Glutathione S-transferase Mu 1 OS=Homo sapiens GN=GSTM1 PE=1 SV=3	GSTM1_HUMAN	SwissProt_2014_08.fasta	25 713,7	0.998	2	2	3	0.0003	0.138
Cells	with ciprofloxacin 1	Jurkat_with cipro 1	281474976711407 (F003628)	X-ray repair cross-complementing protein 5 OS=Homo sapiens GN=XRCC5 PE=1 SV=3	XRCC5_HUMAN	SwissProt_2014_08.fasta	82 707,1	1	8	9	24	0.0026	0.202
Cells	with ciprofloxacin 1	Jurkat_with cipro 1	281474976711407 (F003628)	Fructose-bisphosphate aldolase A OS=Homo sapiens GN=ALDOA PE=1 SV=2	ALDOA_HUMAN	SwissProt_2014_08.fasta	39 420,6	1	7	11	44	0.0047	0.407
Cells	with ciprofloxacin 1	Jurkat_with cipro 1	281474976711407 (F003628)	4-trimethylaminobutyraldehyde dehydrogenase OS=Homo sapiens GN=ALDH9A1 PE=1 SV=3	AL9A1_HUMAN	SwissProt_2014_08.fasta	53 802,0	0.998	2	2	2	0.0002	0.0506
Cells	with ciprofloxacin 1	Jurkat_with cipro 1	281474976711407 (F003628)	Eukaryotic translation elongation factor 1 epsilon-1 OS=Homo sapiens GN=EEF1E1 PE=1 SV=1	MCA3_HUMAN	SwissProt_2014_08.fasta	19 811,2	0.998	2	2	4	0.0004	0.201
Cells	with ciprofloxacin 1	Jurkat_with cipro 1	281474976711407 (F003628)	Phosphoserine aminotransferase OS=Homo sapiens GN=PSAT1 PE=1 SV=2	SERC_HUMAN	SwissProt_2014_08.fasta	40 423,3	1	2	2	3	0.0003	0.1
Cells	with ciprofloxacin 1	Jurkat_with cipro 1	281474976711407 (F003628)	Phosphate carrier protein, mitochondrial OS=Homo sapiens GN=SLC25A3 PE=1 SV=2	MPCP_HUMAN	SwissProt_2014_08.fasta	40 095,9	0.998	2	2	3	0.0003	0.0746
Cells	with ciprofloxacin 1	Jurkat_with cipro 1	281474976711407 (F003628)	Heterogeneous nuclear ribonucleoprotein A1 OS=Homo sapiens GN=HNRNPA1 PE=1 SV=5	ROA1_HUMAN	SwissProt_2014_08.fasta	38 747,0	1	7	9	27	0.0029	0.202
Cells	with ciprofloxacin 1	Jurkat_with cipro 1	281474976711407 (F003628)	Lupus La protein OS=Homo sapiens GN=SSB PE=1 SV=2	LA_HUMAN	SwissProt_2014_08.fasta	46 839,0	1	4	4	8	0.0009	0.132
Cells	with ciprofloxacin 1	Jurkat_with cipro 1	281474976711407 (F003628)	Alpha-centractin OS=Homo sapiens GN=ACTR1A PE=1 SV=1	ACTZ_HUMAN	SwissProt_2014_08.fasta	42 615,2	0.998	2	2	4	0.0004	0.122
Cells	with ciprofloxacin 1	Jurkat_with cipro 1	281474976711407 (F003628)	UMP-CMP kinase OS=Homo sapiens GN=CMPK1 PE=1 SV=3	KCY_HUMAN	SwissProt_2014_08.fasta	22 223,0	0.998	2	2	4	0.0004	0.163
Cells	with ciprofloxacin 1	Jurkat_with cipro 1	281474976711407 (F003628)	WD repeat-containing protein 1 OS=Homo sapiens GN=WDR1 PE=1 SV=4	WDR1_HUMAN	SwissProt_2014_08.fasta	66 193,2	1	8	10	22	0.0024	0.297
Cells	with ciprofloxacin 1	Jurkat_with cipro 1	281474976711407 (F003628)	Eukaryotic translation initiation factor 3 subunit A OS=Homo sapiens GN=EIF3A PE=1 SV=1	EIF3A_HUMAN	SwissProt_2014_08.fasta	166 574,9	1	4	4	5	0.0005	0.0398
Cells	with ciprofloxacin 1	Jurkat_with cipro 1	281474976711407 (F003628)	Stathmin OS=Homo sapiens GN=STMN1 PE=1 SV=3	STMN1_HUMAN	SwissProt_2014_08.fasta	17 303,0	1	3	3	10	0.0011	0.161
Cells	with ciprofloxacin 1	Jurkat_with cipro 1	281474976711407 (F003628)	NAD-dependent malic enzyme, mitochondrial OS=Homo sapiens GN=ME2 PE=1 SV=1	MAOM_HUMAN	SwissProt_2014_08.fasta	65 446,2	1	4	4	6	0.0006	0.0993
Cells	with ciprofloxacin 1	Jurkat_with cipro 1	281474976711407 (F003628)	Cytochrome b-c1 complex subunit 2, mitochondrial OS=Homo sapiens GN=UQCRC2 PE=1 SV=3	QCR2_HUMAN	SwissProt_2014_08.fasta	48 443,4	0.998	2	2	2	0.0002	0.0861
Cells	with ciprofloxacin 1	Jurkat_with cipro 1	281474976711407 (F003628)	Pre-mRNA-processing factor 19 OS=Homo sapiens GN=PRPF19 PE=1 SV=1	PRP19_HUMAN	SwissProt_2014_08.fasta	55 181,3	0.998	2	2	2	0.0002	0.103
Cells	with ciprofloxacin 1	Jurkat_with cipro 1	281474976711407 (F003628)	Vimentin OS=Homo sapiens GN=VIM PE=1 SV=4	VIME_HUMAN	SwissProt_2014_08.fasta	53 652,7	1	9	10	20	0.0021	0.281
Cells	with ciprofloxacin 1	Jurkat_with cipro 1	281474976711407 (F003628)	Translationally-controlled tumor protein OS=Homo sapiens GN=TPT1 PE=1 SV=1	TCTP_HUMAN	SwissProt_2014_08.fasta	19 596,2	1	4	4	5	0.0005	0.442
Cells	with ciprofloxacin 1	Jurkat_with cipro 1	281474976711407 (F003628)	Trifunctional enzyme subunit alpha, mitochondrial OS=Homo sapiens GN=HADHA PE=1 SV=2	ECHA_HUMAN	SwissProt_2014_08.fasta	83 001,9	0.999	2	2	6	0.0006	0.0577
Cells	with ciprofloxacin 1	Jurkat_with cipro 1	281474976711407 (F003628)	Flap endonuclease 1 OS=Homo sapiens GN=FEN1 PE=1 SV=1	FEN1_HUMAN	SwissProt_2014_08.fasta	42 594,2	0.998	2	2	2	0.0002	0.129
Cells	with ciprofloxacin 1	Jurkat_with cipro 1	281474976711407 (F003628)	Hydroxyacyl-coenzyme A dehydrogenase, mitochondrial OS=Homo sapiens GN=HADH PE=1 SV=3	HCDH_HUMAN	SwissProt_2014_08.fasta	34 294,2	0.998	2	2	7	0.0007	0.118
Cells	with ciprofloxacin 1	Jurkat_with cipro 1	281474976711407 (F003628)	U2 small nuclear ribonucleoprotein B'' OS=Homo sapiens GN=SNRPB2 PE=1 SV=1	RU2B_HUMAN	SwissProt_2014_08.fasta	25 487,5	0.998	2	2	3	0.0003	0.116
Cells	with ciprofloxacin 1	Jurkat_with cipro 1	281474976711407 (F003628)	Keratin, type I cytoskeletal 9 OS=Homo sapiens GN=KRT9 PE=1 SV=3	K1C9_HUMAN	SwissProt_2014_08.fasta	62 065,9	1	3	3	3	0.0003	0.0931
Cells	with ciprofloxacin 1	Jurkat_with cipro 1	281474976711407 (F003628)	26S proteasome non-ATPase regulatory subunit 2 OS=Homo sapiens GN=PSMD2 PE=1 SV=3	PSMD2_HUMAN	SwissProt_2014_08.fasta	100 202,2	1	3	3	7	0.0007	0.0738
Cells	with ciprofloxacin 1	Jurkat_with cipro 1	281474976711407 (F003628)	60S ribosomal protein L7 OS=Homo sapiens GN=RPL7 PE=1 SV=1	RL7_HUMAN	SwissProt_2014_08.fasta	29 227,7	1	5	5	11	0.0012	0.218
Cells	with ciprofloxacin 1	Jurkat_with cipro 1	281474976711407 (F003628)	DNA replication licensing factor MCM7 OS=Homo sapiens GN=MCM7 PE=1 SV=4	MCM7_HUMAN	SwissProt_2014_08.fasta	81 309,0	1	7	7	19	0.002	0.145
Cells	with ciprofloxacin 1	Jurkat_with cipro 1	281474976711407 (F003628)	Tubulin beta-4B chain OS=Homo sapiens GN=TUBB4B PE=1 SV=1	TBB4B_HUMAN	SwissProt_2014_08.fasta	49 830,7	1	5	5	12	0.0013	0.564
Cells	with ciprofloxacin 1	Jurkat_with cipro 1	281474976711407 (F003628)	Cytosolic acyl coenzyme A thioester hydrolase OS=Homo sapiens GN=ACOT7 PE=1 SV=3	BACH_HUMAN	SwissProt_2014_08.fasta	41 795,0	1	5	5	14	0.0015	0.195
Cells	with ciprofloxacin 1	Jurkat_with cipro 1	281474976711407 (F003628)	DNA replication licensing factor MCM5 OS=Homo sapiens GN=MCM5 PE=1 SV=5	MCM5_HUMAN	SwissProt_2014_08.fasta	82 288,3	1	6	6	9	0.001	0.132
Cells	with ciprofloxacin 1	Jurkat_with cipro 1	281474976711407 (F003628)	Phenylalanine--tRNA ligase alpha subunit OS=Homo sapiens GN=FARSA PE=1 SV=3	SYFA_HUMAN	SwissProt_2014_08.fasta	57 564,5	1	4	4	4	0.0004	0.159
Cells	with ciprofloxacin 1	Jurkat_with cipro 1	281474976711407 (F003628)	Regulator of nonsense transcripts 1 OS=Homo sapiens GN=UPF1 PE=1 SV=2	RENT1_HUMAN	SwissProt_2014_08.fasta	124 346,9	0.998	2	2	2	0.0002	0.0248
Cells	with ciprofloxacin 1	Jurkat_with cipro 1	281474976711407 (F003628)	RuvB-like 2 OS=Homo sapiens GN=RUVBL2 PE=1 SV=3	RUVB2_HUMAN	SwissProt_2014_08.fasta	51 158,1	1	3	3	3	0.0003	0.114
Cells	with ciprofloxacin 1	Jurkat_with cipro 1	281474976711407 (F003628)	Polyadenylate-binding protein 1 OS=Homo sapiens GN=PABPC1 PE=1 SV=2	PABP1_HUMAN	SwissProt_2014_08.fasta	70 671,3	1	6	7	11	0.0012	0.115
Cells	with ciprofloxacin 1	Jurkat_with cipro 1	281474976711407 (F003628)	T-complex protein 1 subunit theta OS=Homo sapiens GN=CCT8 PE=1 SV=4	TCPQ_HUMAN	SwissProt_2014_08.fasta	59 621,0	1	4	4	10	0.0011	0.122
Cells	with ciprofloxacin 1	Jurkat_with cipro 1	281474976711407 (F003628)	7,8-dihydro-8-oxoguanine triphosphatase OS=Homo sapiens GN=NUDT1 PE=1 SV=3	8ODP_HUMAN	SwissProt_2014_08.fasta	22 519,6	0.998	2	2	2	0.0002	0.142
Cells	with ciprofloxacin 1	Jurkat_with cipro 1	281474976711407 (F003628)	Heat shock cognate 71 kDa protein OS=Homo sapiens GN=HSPA8 PE=1 SV=1	HSP7C_HUMAN	SwissProt_2014_08.fasta	70 899,8	1	19	23	68	0.0073	0.379
Cells	with ciprofloxacin 1	Jurkat_with cipro 1	281474976711407 (F003628)	Elongation factor 2 OS=Homo sapiens GN=EEF2 PE=1 SV=4	EF2_HUMAN	SwissProt_2014_08.fasta	95 340,1	1	15	15	98	0.0105	0.277
Cells	with ciprofloxacin 1	Jurkat_with cipro 1	281474976711407 (F003628)	Elongation factor Tu, mitochondrial OS=Homo sapiens GN=TUFM PE=1 SV=2	EFTU_HUMAN	SwissProt_2014_08.fasta	49 542,4	0.998	2	2	4	0.0004	0.0774
Cells	with ciprofloxacin 1	Jurkat_with cipro 1	281474976711407 (F003628)	F-actin-capping protein subunit alpha-1 OS=Homo sapiens GN=CAPZA1 PE=1 SV=3	CAZA1_HUMAN	SwissProt_2014_08.fasta	32 923,2	1	5	5	10	0.0011	0.36
Cells	with ciprofloxacin 1	Jurkat_with cipro 1	281474976711407 (F003628)	Spectrin alpha chain, non-erythrocytic 1 OS=Homo sapiens GN=SPTAN1 PE=1 SV=3	SPTN1_HUMAN	SwissProt_2014_08.fasta	284 542,7	1	6	6	9	0.001	0.0433
Cells	with ciprofloxacin 1	Jurkat_with cipro 1	281474976711407 (F003628)	Tropomyosin alpha-4 chain OS=Homo sapiens GN=TPM4 PE=1 SV=3	TPM4_HUMAN	SwissProt_2014_08.fasta	28 522,4	1	3	3	3	0.0003	0.101
Cells	with ciprofloxacin 1	Jurkat_with cipro 1	281474976711407 (F003628)	Leucine--tRNA ligase, cytoplasmic OS=Homo sapiens GN=LARS PE=1 SV=2	SYLC_HUMAN	SwissProt_2014_08.fasta	134 470,8	1	5	5	7	0.0007	0.0561
Cells	with ciprofloxacin 1	Jurkat_with cipro 1	281474976711407 (F003628)	14-3-3 protein zeta/delta OS=Homo sapiens GN=YWHAZ PE=1 SV=1	1433Z_HUMAN	SwissProt_2014_08.fasta	27 745,9	1	6	7	19	0.002	0.249
Cells	with ciprofloxacin 1	Jurkat_with cipro 1	281474976711407 (F003628)	Phosphoglycerate mutase 1 OS=Homo sapiens GN=PGAM1 PE=1 SV=2	PGAM1_HUMAN	SwissProt_2014_08.fasta	28 804,8	1	8	10	24	0.0026	0.421
Cells	with ciprofloxacin 1	Jurkat_with cipro 1	281474976711407 (F003628)	Voltage-dependent anion-selective channel protein 3 OS=Homo sapiens GN=VDAC3 PE=1 SV=1	VDAC3_HUMAN	SwissProt_2014_08.fasta	30 659,9	0.998	2	2	4	0.0004	0.138
Cells	with ciprofloxacin 1	Jurkat_with cipro 1	281474976711407 (F003628)	Nucleolar RNA helicase 2 OS=Homo sapiens GN=DDX21 PE=1 SV=5	DDX21_HUMAN	SwissProt_2014_08.fasta	87 346,0	0.998	2	2	2	0.0002	0.0345
Cells	with ciprofloxacin 1	Jurkat_with cipro 1	281474976711407 (F003628)	Translin OS=Homo sapiens GN=TSN PE=1 SV=1	TSN_HUMAN	SwissProt_2014_08.fasta	26 183,4	0.998	2	2	4	0.0004	0.114
Cells	with ciprofloxacin 1	Jurkat_with cipro 1	281474976711407 (F003628)	Acidic leucine-rich nuclear phosphoprotein 32 family member E OS=Homo sapiens GN=ANP32E PE=1 SV=1	AN32E_HUMAN	SwissProt_2014_08.fasta	30 693,3	1	2	2	3	0.0003	0.131
Cells	with ciprofloxacin 1	Jurkat_with cipro 1	281474976711407 (F003628)	40S ribosomal protein S3a OS=Homo sapiens GN=RPS3A PE=1 SV=2	RS3A_HUMAN	SwissProt_2014_08.fasta	29 945,3	1	3	4	9	0.001	0.121
Cells	with ciprofloxacin 1	Jurkat_with cipro 1	281474976711407 (F003628)	14-3-3 protein theta OS=Homo sapiens GN=YWHAQ PE=1 SV=1	1433T_HUMAN	SwissProt_2014_08.fasta	27 765,4	0.998	2	2	4	0.0004	0.2
Cells	with ciprofloxacin 1	Jurkat_with cipro 1	281474976711407 (F003628)	T-complex protein 1 subunit delta OS=Homo sapiens GN=CCT4 PE=1 SV=4	TCPD_HUMAN	SwissProt_2014_08.fasta	57 926,0	1	3	3	7	0.0007	0.122
Cells	with ciprofloxacin 1	Jurkat_with cipro 1	281474976711407 (F003628)	Alpha-enolase OS=Homo sapiens GN=ENO1 PE=1 SV=2	ENOA_HUMAN	SwissProt_2014_08.fasta	47 170,2	1	16	26	127	0.0136	0.604
Cells	with ciprofloxacin 1	Jurkat_with cipro 1	281474976711407 (F003628)	Leucine-rich PPR motif-containing protein, mitochondrial OS=Homo sapiens GN=LRPPRC PE=1 SV=3	LPPRC_HUMAN	SwissProt_2014_08.fasta	157 912,2	1	3	3	5	0.0005	0.0359
Cells	with ciprofloxacin 1	Jurkat_with cipro 1	281474976711407 (F003628)	Heterogeneous nuclear ribonucleoprotein F OS=Homo sapiens GN=HNRNPF PE=1 SV=3	HNRPF_HUMAN	SwissProt_2014_08.fasta	45 671,9	1	3	3	7	0.0007	0.178
Cells	with ciprofloxacin 1	Jurkat_with cipro 1	281474976711407 (F003628)	Arginine--tRNA ligase, cytoplasmic OS=Homo sapiens GN=RARS PE=1 SV=2	SYRC_HUMAN	SwissProt_2014_08.fasta	75 382,0	0.998	2	2	3	0.0003	0.0379
Cells	with ciprofloxacin 1	Jurkat_with cipro 1	281474976711407 (F003628)	Heterogeneous nuclear ribonucleoprotein D0 OS=Homo sapiens GN=HNRNPD PE=1 SV=1	HNRPD_HUMAN	SwissProt_2014_08.fasta	38 434,5	1	3	4	8	0.0009	0.093
Cells	with ciprofloxacin 1	Jurkat_with cipro 1	281474976711407 (F003628)	Thioredoxin-dependent peroxide reductase, mitochondrial OS=Homo sapiens GN=PRDX3 PE=1 SV=3	PRDX3_HUMAN	SwissProt_2014_08.fasta	27 692,7	1	4	4	11	0.0012	0.289
Cells	with ciprofloxacin 1	Jurkat_with cipro 1	281474976711407 (F003628)	Profilin-1 OS=Homo sapiens GN=PFN1 PE=1 SV=2	PROF1_HUMAN	SwissProt_2014_08.fasta	15 054,3	1	7	9	31	0.0033	0.579
Cells	with ciprofloxacin 1	Jurkat_with cipro 1	281474976711407 (F003628)	Heat shock protein HSP 90-beta OS=Homo sapiens GN=HSP90AB1 PE=1 SV=4	HS90B_HUMAN	SwissProt_2014_08.fasta	83 267,3	1	12	19	62	0.0066	0.394
Cells	with ciprofloxacin 1	Jurkat_with cipro 1	281474976711407 (F003628)	Stress-induced-phosphoprotein 1 OS=Homo sapiens GN=STIP1 PE=1 SV=1	STIP1_HUMAN	SwissProt_2014_08.fasta	62 642,1	1	3	3	8	0.0009	0.0902
Cells	with ciprofloxacin 1	Jurkat_with cipro 1	281474976711407 (F003628)	Peroxiredoxin-1 OS=Homo sapiens GN=PRDX1 PE=1 SV=1	PRDX1_HUMAN	SwissProt_2014_08.fasta	22 110,9	1	6	6	12	0.0013	0.417
Cells	with ciprofloxacin 1	Jurkat_with cipro 1	281474976711407 (F003628)	THO complex subunit 4 OS=Homo sapiens GN=ALYREF PE=1 SV=3	THOC4_HUMAN	SwissProt_2014_08.fasta	26 888,7	0.998	2	2	3	0.0003	0.198
Cells	with ciprofloxacin 1	Jurkat_with cipro 1	281474976711407 (F003628)	Probable ATP-dependent RNA helicase DDX17 OS=Homo sapiens GN=DDX17 PE=1 SV=2	DDX17_HUMAN	SwissProt_2014_08.fasta	80 274,0	0.999	2	2	4	0.0004	0.07
Cells	with ciprofloxacin 1	Jurkat_with cipro 1	281474976711407 (F003628)	Activated RNA polymerase II transcriptional coactivator p15 OS=Homo sapiens GN=SUB1 PE=1 SV=3	TCP4_HUMAN	SwissProt_2014_08.fasta	14 395,9	0.998	2	2	2	0.0002	0.213
Cells	with ciprofloxacin 1	Jurkat_with cipro 1	281474976711407 (F003628)	Heterogeneous nuclear ribonucleoproteins A2/B1 OS=Homo sapiens GN=HNRNPA2B1 PE=1 SV=2	ROA2_HUMAN	SwissProt_2014_08.fasta	37 430,3	1	6	6	17	0.0018	0.156
Cells	with ciprofloxacin 1	Jurkat_with cipro 1	281474976711407 (F003628)	Ubiquitin-like modifier-activating enzyme 1 OS=Homo sapiens GN=UBA1 PE=1 SV=3	UBA1_HUMAN	SwissProt_2014_08.fasta	117 850,3	1	8	9	27	0.0029	0.144
Cells	with ciprofloxacin 1	Jurkat_with cipro 1	281474976711407 (F003628)	Protein DJ-1 OS=Homo sapiens GN=PARK7 PE=1 SV=2	PARK7_HUMAN	SwissProt_2014_08.fasta	19 891,2	1	4	4	7	0.0007	0.27
Cells	with ciprofloxacin 1	Jurkat_with cipro 1	281474976711407 (F003628)	RNA-binding motif protein, X chromosome OS=Homo sapiens GN=RBMX PE=1 SV=3	RBMX_HUMAN	SwissProt_2014_08.fasta	42 333,7	0.998	2	2	3	0.0003	0.0844
Cells	with ciprofloxacin 1	Jurkat_with cipro 1	281474976711407 (F003628)	Calmodulin OS=Homo sapiens GN=CALM1 PE=1 SV=2	CALM_HUMAN	SwissProt_2014_08.fasta	16 838,0	0.998	2	2	2	0.0002	0.221
Cells	with ciprofloxacin 1	Jurkat_with cipro 1	281474976711407 (F003628)	Transketolase OS=Homo sapiens GN=TKT PE=1 SV=3	TKT_HUMAN	SwissProt_2014_08.fasta	67 879,4	1	7	7	20	0.0021	0.254
Cells	with ciprofloxacin 1	Jurkat_with cipro 1	281474976711407 (F003628)	Platelet-activating factor acetylhydrolase IB subunit gamma OS=Homo sapiens GN=PAFAH1B3 PE=1 SV=1	PA1B3_HUMAN	SwissProt_2014_08.fasta	25 733,6	0.998	2	2	2	0.0002	0.143
Cells	with ciprofloxacin 1	Jurkat_with cipro 1	281474976711407 (F003628)	Tyrosine-protein kinase Lck OS=Homo sapiens GN=LCK PE=1 SV=6	LCK_HUMAN	SwissProt_2014_08.fasta	58 002,0	0.997	2	2	4	0.0004	0.0688
Cells	with ciprofloxacin 1	Jurkat_with cipro 1	281474976711407 (F003628)	Glutamine--fructose-6-phosphate aminotransferase [isomerizing] 1 OS=Homo sapiens GN=GFPT1 PE=1 SV=3	GFPT1_HUMAN	SwissProt_2014_08.fasta	78 807,7	1	3	3	4	0.0004	0.0715
Cells	with ciprofloxacin 1	Jurkat_with cipro 1	281474976711407 (F003628)	Aspartate--tRNA ligase, cytoplasmic OS=Homo sapiens GN=DARS PE=1 SV=2	SYDC_HUMAN	SwissProt_2014_08.fasta	57 136,7	1	3	3	4	0.0004	0.0958
Cells	with ciprofloxacin 1	Jurkat_with cipro 1	281474976711407 (F003628)	X-ray repair cross-complementing protein 6 OS=Homo sapiens GN=XRCC6 PE=1 SV=2	XRCC6_HUMAN	SwissProt_2014_08.fasta	69 846,4	1	9	9	32	0.0034	0.227
Cells	with ciprofloxacin 1	Jurkat_with cipro 1	281474976711407 (F003628)	Nucleosome assembly protein 1-like 1 OS=Homo sapiens GN=NAP1L1 PE=1 SV=1	NP1L1_HUMAN	SwissProt_2014_08.fasta	45 375,0	1	4	4	26	0.0028	0.202
Cells	with ciprofloxacin 1	Jurkat_with cipro 1	281474976711407 (F003628)	Proteasome subunit alpha type-2 OS=Homo sapiens GN=PSMA2 PE=1 SV=2	PSA2_HUMAN	SwissProt_2014_08.fasta	25 898,9	1	5	6	12	0.0013	0.385
Cells	with ciprofloxacin 1	Jurkat_with cipro 1	281474976711407 (F003628)	Glutathione S-transferase P OS=Homo sapiens GN=GSTP1 PE=1 SV=2	GSTP1_HUMAN	SwissProt_2014_08.fasta	23 356,7	1	8	12	52	0.0056	0.557
Cells	with ciprofloxacin 1	Jurkat_with cipro 1	281474976711407 (F003628)	Superoxide dismutase [Cu-Zn] OS=Homo sapiens GN=SOD1 PE=1 SV=2	SODC_HUMAN	SwissProt_2014_08.fasta	15 935,3	1	3	3	7	0.0007	0.539
Cells	with ciprofloxacin 1	Jurkat_with cipro 1	281474976711407 (F003628)	Acetyl-CoA acetyltransferase, cytosolic OS=Homo sapiens GN=ACAT2 PE=1 SV=2	THIC_HUMAN	SwissProt_2014_08.fasta	41 350,4	1	5	8	29	0.0031	0.35
Cells	with ciprofloxacin 1	Jurkat_with cipro 1	281474976711407 (F003628)	Drebrin OS=Homo sapiens GN=DBN1 PE=1 SV=4	DREB_HUMAN	SwissProt_2014_08.fasta	71 428,6	1	4	4	9	0.001	0.0863
Cells	with ciprofloxacin 1	Jurkat_with cipro 1	281474976711407 (F003628)	Cell division control protein 42 homolog OS=Homo sapiens GN=CDC42 PE=1 SV=2	CDC42_HUMAN	SwissProt_2014_08.fasta	21 258,8	0.998	2	2	3	0.0003	0.11
Cells	with ciprofloxacin 1	Jurkat_with cipro 1	281474976711407 (F003628)	Eukaryotic translation initiation factor 3 subunit D OS=Homo sapiens GN=EIF3D PE=1 SV=1	EIF3D_HUMAN	SwissProt_2014_08.fasta	63 973,8	1	4	4	6	0.0006	0.119
Cells	with ciprofloxacin 1	Jurkat_with cipro 1	281474976711407 (F003628)	60S ribosomal protein L6 OS=Homo sapiens GN=RPL6 PE=1 SV=3	RL6_HUMAN	SwissProt_2014_08.fasta	32 729,3	1	4	4	24	0.0026	0.201
Cells	with ciprofloxacin 1	Jurkat_with cipro 1	281474976711407 (F003628)	L-lactate dehydrogenase A chain OS=Homo sapiens GN=LDHA PE=1 SV=2	LDHA_HUMAN	SwissProt_2014_08.fasta	36 689,2	1	9	10	53	0.0057	0.295
Cells	with ciprofloxacin 1	Jurkat_with cipro 1	281474976711407 (F003628)	26S protease regulatory subunit 6B OS=Homo sapiens GN=PSMC4 PE=1 SV=2	PRS6B_HUMAN	SwissProt_2014_08.fasta	47 367,7	0.998	2	2	2	0.0002	0.0909
Cells	with ciprofloxacin 1	Jurkat_with cipro 1	281474976711407 (F003628)	Eukaryotic translation initiation factor 3 subunit B OS=Homo sapiens GN=EIF3B PE=1 SV=3	EIF3B_HUMAN	SwissProt_2014_08.fasta	92 482,8	1	6	6	12	0.0013	0.12
Cells	with ciprofloxacin 1	Jurkat_with cipro 1	281474976711407 (F003628)	Isocitrate dehydrogenase [NADP] cytoplasmic OS=Homo sapiens GN=IDH1 PE=1 SV=2	IDHC_HUMAN	SwissProt_2014_08.fasta	46 660,5	1	3	3	5	0.0005	0.126
Cells	with ciprofloxacin 1	Jurkat_with cipro 1	281474976711407 (F003628)	Nascent polypeptide-associated complex subunit alpha, muscle-specific form OS=Homo sapiens GN=NACA PE=1 SV=1	NACAM_HUMAN,NACA_HUMAN	SwissProt_2014_08.fasta	205 422,8	1	3	3	6	0.0006	0.0192
Cells	with ciprofloxacin 1	Jurkat_with cipro 1	281474976711407 (F003628)	Spliceosome RNA helicase DDX39B OS=Homo sapiens GN=DDX39B PE=1 SV=1	DX39B_HUMAN	SwissProt_2014_08.fasta	48 992,0	1	6	6	13	0.0014	0.238
Cells	with ciprofloxacin 1	Jurkat_with cipro 1	281474976711407 (F003628)	Dihydropyrimidinase-related protein 2 OS=Homo sapiens GN=DPYSL2 PE=1 SV=1	DPYL2_HUMAN	SwissProt_2014_08.fasta	62 294,0	1	5	5	10	0.0011	0.177
Cells	with ciprofloxacin 1	Jurkat_with cipro 1	281474976711407 (F003628)	Casein kinase II subunit alpha OS=Homo sapiens GN=CSNK2A1 PE=1 SV=1	CSK21_HUMAN	SwissProt_2014_08.fasta	45 144,5	0.998	2	2	4	0.0004	0.0946
Cells	with ciprofloxacin 1	Jurkat_with cipro 1	281474976711407 (F003628)	Malate dehydrogenase, mitochondrial OS=Homo sapiens GN=MDH2 PE=1 SV=3	MDHM_HUMAN	SwissProt_2014_08.fasta	35 503,7	1	6	7	31	0.0033	0.287
Cells	with ciprofloxacin 1	Jurkat_with cipro 1	281474976711407 (F003628)	Heterogeneous nuclear ribonucleoprotein H OS=Homo sapiens GN=HNRNPH1 PE=1 SV=4	HNRH1_HUMAN	SwissProt_2014_08.fasta	49 229,8	1	5	6	30	0.0032	0.209
Cells	with ciprofloxacin 1	Jurkat_with cipro 1	281474976711407 (F003628)	T-complex protein 1 subunit zeta OS=Homo sapiens GN=CCT6A PE=1 SV=3	TCPZ_HUMAN	SwissProt_2014_08.fasta	58 025,3	1	7	7	13	0.0014	0.22
Cells	with ciprofloxacin 1	Jurkat_with cipro 1	281474976711407 (F003628)	Nucleosome assembly protein 1-like 4 OS=Homo sapiens GN=NAP1L4 PE=1 SV=1	NP1L4_HUMAN	SwissProt_2014_08.fasta	42 823,9	0.998	2	2	15	0.0016	0.088
Cells	with ciprofloxacin 1	Jurkat_with cipro 1	281474976711407 (F003628)	Succinate dehydrogenase [ubiquinone] flavoprotein subunit, mitochondrial OS=Homo sapiens GN=SDHA PE=1 SV=2	SDHA_HUMAN	SwissProt_2014_08.fasta	72 691,8	0.998	2	2	4	0.0004	0.0633
Cells	with ciprofloxacin 1	Jurkat_with cipro 1	281474976711407 (F003628)	Delta(3,5)-Delta(2,4)-dienoyl-CoA isomerase, mitochondrial OS=Homo sapiens GN=ECH1 PE=1 SV=2	ECH1_HUMAN	SwissProt_2014_08.fasta	35 816,2	0.998	2	2	4	0.0004	0.131
Cells	with ciprofloxacin 1	Jurkat_with cipro 1	281474976711407 (F003628)	DNA replication licensing factor MCM6 OS=Homo sapiens GN=MCM6 PE=1 SV=1	MCM6_HUMAN	SwissProt_2014_08.fasta	92 890,6	1	3	3	6	0.0006	0.0694
Cells	with ciprofloxacin 1	Jurkat_with cipro 1	281474976711407 (F003628)	Cell cycle and apoptosis regulator protein 2 OS=Homo sapiens GN=CCAR2 PE=1 SV=2	CCAR2_HUMAN	SwissProt_2014_08.fasta	102 903,1	0.999	2	2	3	0.0003	0.0347
Cells	with ciprofloxacin 1	Jurkat_with cipro 1	281474976711407 (F003628)	Nucleophosmin OS=Homo sapiens GN=NPM1 PE=1 SV=2	NPM_HUMAN	SwissProt_2014_08.fasta	32 575,5	1	7	12	41	0.0044	0.388
Cells	with ciprofloxacin 1	Jurkat_with cipro 1	281474976711407 (F003628)	Nucleolin OS=Homo sapiens GN=NCL PE=1 SV=3	NUCL_HUMAN	SwissProt_2014_08.fasta	76 615,9	1	10	14	67	0.0072	0.217
Cells	with ciprofloxacin 1	Jurkat_with cipro 1	281474976711407 (F003628)	SUMO-activating enzyme subunit 2 OS=Homo sapiens GN=UBA2 PE=1 SV=2	SAE2_HUMAN	SwissProt_2014_08.fasta	71 225,2	0.998	2	2	3	0.0003	0.0828
Cells	with ciprofloxacin 1	Jurkat_with cipro 1	281474976711407 (F003628)	Dolichyl-diphosphooligosaccharide--protein glycosyltransferase subunit 2 OS=Homo sapiens GN=RPN2 PE=1 SV=3	RPN2_HUMAN	SwissProt_2014_08.fasta	69 284,8	1	3	3	5	0.0005	0.116
Cells	with ciprofloxacin 1	Jurkat_with cipro 1	281474976711407 (F003628)	Stress-70 protein, mitochondrial OS=Homo sapiens GN=HSPA9 PE=1 SV=2	GRP75_HUMAN	SwissProt_2014_08.fasta	73 681,3	1	8	8	19	0.002	0.197
Cells	with ciprofloxacin 1	Jurkat_with cipro 1	281474976711407 (F003628)	Triosephosphate isomerase OS=Homo sapiens GN=TPI1 PE=1 SV=3	TPIS_HUMAN	SwissProt_2014_08.fasta	30 790,8	1	6	7	19	0.002	0.381
Cells	with ciprofloxacin 1	Jurkat_with cipro 1	281474976711407 (F003628)	Serpin B8 OS=Homo sapiens GN=SERPINB8 PE=1 SV=2	SPB8_HUMAN	SwissProt_2014_08.fasta	42 767,9	0.998	2	2	2	0.0002	0.0856
Cells	with ciprofloxacin 1	Jurkat_with cipro 1	281474976711407 (F003628)	Glucose-6-phosphate 1-dehydrogenase OS=Homo sapiens GN=G6PD PE=1 SV=4	G6PD_HUMAN	SwissProt_2014_08.fasta	59 258,1	1	3	3	6	0.0006	0.0913
Cells	with ciprofloxacin 1	Jurkat_with cipro 1	281474976711407 (F003628)	Isoleucine--tRNA ligase, cytoplasmic OS=Homo sapiens GN=IARS PE=1 SV=2	SYIC_HUMAN	SwissProt_2014_08.fasta	144 501,8	1	5	5	6	0.0006	0.0658
Cells	with ciprofloxacin 1	Jurkat_with cipro 1	281474976711407 (F003628)	40S ribosomal protein S15a OS=Homo sapiens GN=RPS15A PE=1 SV=2	RS15A_HUMAN	SwissProt_2014_08.fasta	14 840,0	1	3	3	6	0.0006	0.323
Cells	with ciprofloxacin 1	Jurkat_with cipro 1	281474976711407 (F003628)	40S ribosomal protein S2 OS=Homo sapiens GN=RPS2 PE=1 SV=2	RS2_HUMAN	SwissProt_2014_08.fasta	31 325,2	1	5	5	26	0.0028	0.195
Cells	with ciprofloxacin 1	Jurkat_with cipro 1	281474976711407 (F003628)	3-hydroxyacyl-CoA dehydrogenase type-2 OS=Homo sapiens GN=HSD17B10 PE=1 SV=3	HCD2_HUMAN	SwissProt_2014_08.fasta	26 923,1	1	3	4	6	0.0006	0.276
Cells	with ciprofloxacin 1	Jurkat_with cipro 1	281474976711407 (F003628)	Tubulin alpha-1B chain OS=Homo sapiens GN=TUBA1B PE=1 SV=1	TBA1B_HUMAN	SwissProt_2014_08.fasta	50 151,7	1	13	18	90	0.0096	0.452
Cells	with ciprofloxacin 1	Jurkat_with cipro 1	281474976711407 (F003628)	60S ribosomal protein L8 OS=Homo sapiens GN=RPL8 PE=1 SV=2	RL8_HUMAN	SwissProt_2014_08.fasta	28 024,8	1	3	4	7	0.0007	0.198
Cells	with ciprofloxacin 1	Jurkat_with cipro 1	281474976711407 (F003628)	Glucose-6-phosphate isomerase OS=Homo sapiens GN=GPI PE=1 SV=4	G6PI_HUMAN	SwissProt_2014_08.fasta	63 148,5	1	8	9	40	0.0043	0.283
Cells	with ciprofloxacin 1	Jurkat_with cipro 1	281474976711407 (F003628)	Ras GTPase-activating protein-binding protein 1 OS=Homo sapiens GN=G3BP1 PE=1 SV=1	G3BP1_HUMAN	SwissProt_2014_08.fasta	52 162,8	1	3	3	6	0.0006	0.129
Cells	with ciprofloxacin 1	Jurkat_with cipro 1	281474976711407 (F003628)	T-complex protein 1 subunit alpha OS=Homo sapiens GN=TCP1 PE=1 SV=1	TCPA_HUMAN	SwissProt_2014_08.fasta	60 345,2	1	8	9	13	0.0014	0.212
Cells	with ciprofloxacin 1	Jurkat_with cipro 1	281474976711407 (F003628)	60S ribosomal protein L12 OS=Homo sapiens GN=RPL12 PE=1 SV=1	RL12_HUMAN	SwissProt_2014_08.fasta	17 819,1	0.998	2	2	8	0.0009	0.206
Cells	with ciprofloxacin 1	Jurkat_with cipro 1	281474976711407 (F003628)	60S ribosomal protein L4 OS=Homo sapiens GN=RPL4 PE=1 SV=5	RL4_HUMAN	SwissProt_2014_08.fasta	47 699,1	1	6	6	15	0.0016	0.201
Cells	with ciprofloxacin 1	Jurkat_with cipro 1	281474976711407 (F003628)	Unconventional myosin-Ig OS=Homo sapiens GN=MYO1G PE=1 SV=2	MYO1G_HUMAN	SwissProt_2014_08.fasta	116 443,6	1	3	3	4	0.0004	0.0501
Cells	with ciprofloxacin 1	Jurkat_with cipro 1	281474976711407 (F003628)	Heterogeneous nuclear ribonucleoprotein Q OS=Homo sapiens GN=SYNCRIP PE=1 SV=2	HNRPQ_HUMAN	SwissProt_2014_08.fasta	69 603,5	1	3	3	4	0.0004	0.0738
Cells	with ciprofloxacin 1	Jurkat_with cipro 1	281474976711407 (F003628)	C-1-tetrahydrofolate synthase, cytoplasmic OS=Homo sapiens GN=MTHFD1 PE=1 SV=3	C1TC_HUMAN	SwissProt_2014_08.fasta	101 561,5	1	6	6	12	0.0013	0.122
Cells	with ciprofloxacin 1	Jurkat_with cipro 1	281474976711407 (F003628)	DNA replication licensing factor MCM4 OS=Homo sapiens GN=MCM4 PE=1 SV=5	MCM4_HUMAN	SwissProt_2014_08.fasta	96 560,6	1	10	10	18	0.0019	0.219
Cells	with ciprofloxacin 1	Jurkat_with cipro 1	281474976711407 (F003628)	Splicing factor U2AF 35 kDa subunit OS=Homo sapiens GN=U2AF1 PE=1 SV=3	U2AF1_HUMAN	SwissProt_2014_08.fasta	27 872,2	0.998	2	2	4	0.0004	0.175
Cells	with ciprofloxacin 1	Jurkat_with cipro 1	281474976711407 (F003628)	Heterogeneous nuclear ribonucleoprotein M OS=Homo sapiens GN=HNRNPM PE=1 SV=3	HNRPM_HUMAN	SwissProt_2014_08.fasta	77 517,3	1	3	3	4	0.0004	0.0808
Cells	with ciprofloxacin 1	Jurkat_with cipro 1	281474976711407 (F003628)	Thioredoxin reductase 1, cytoplasmic OS=Homo sapiens GN=TXNRD1 PE=1 SV=3	TRXR1_HUMAN	SwissProt_2014_08.fasta	70 906,9	1	3	3	5	0.0005	0.0847
Cells	with ciprofloxacin 1	Jurkat_with cipro 1	281474976711407 (F003628)	Transforming protein RhoA OS=Homo sapiens GN=RHOA PE=1 SV=1	RHOA_HUMAN	SwissProt_2014_08.fasta	21 768,4	0.998	2	2	3	0.0003	0.135
Cells	with ciprofloxacin 1	Jurkat_with cipro 1	281474976711407 (F003628)	Heterogeneous nuclear ribonucleoprotein K OS=Homo sapiens GN=HNRNPK PE=1 SV=1	HNRPK_HUMAN	SwissProt_2014_08.fasta	50 978,5	1	5	5	20	0.0021	0.231
Cells	with ciprofloxacin 1	Jurkat_with cipro 1	281474976711407 (F003628)	Glutathione reductase, mitochondrial OS=Homo sapiens GN=GSR PE=1 SV=2	GSHR_HUMAN	SwissProt_2014_08.fasta	56 257,4	1	3	3	6	0.0006	0.14
Cells	with ciprofloxacin 1	Jurkat_with cipro 1	281474976711407 (F003628)	Pre-mRNA-processing-splicing factor 8 OS=Homo sapiens GN=PRPF8 PE=1 SV=2	PRP8_HUMAN	SwissProt_2014_08.fasta	273 608,6	0.998	2	2	3	0.0003	0.018
Cells	with ciprofloxacin 1	Jurkat_with cipro 1	281474976711407 (F003628)	Transcription factor BTF3 OS=Homo sapiens GN=BTF3 PE=1 SV=1	BTF3_HUMAN	SwissProt_2014_08.fasta	22 168,3	1	3	3	8	0.0009	0.233
Cells	with ciprofloxacin 1	Jurkat_with cipro 1	281474976711407 (F003628)	Annexin A6 OS=Homo sapiens GN=ANXA6 PE=1 SV=3	ANXA6_HUMAN	SwissProt_2014_08.fasta	75 877,5	1	7	7	19	0.002	0.181
Cells	with ciprofloxacin 1	Jurkat_with cipro 1	281474976711407 (F003628)	CTP synthase 1 OS=Homo sapiens GN=CTPS1 PE=1 SV=2	PYRG1_HUMAN	SwissProt_2014_08.fasta	66 690,7	0.998	2	2	2	0.0002	0.0694
Cells	with ciprofloxacin 1	Jurkat_with cipro 1	281474976711407 (F003628)	Peroxiredoxin-6 OS=Homo sapiens GN=PRDX6 PE=1 SV=3	PRDX6_HUMAN	SwissProt_2014_08.fasta	25 036,1	1	4	5	12	0.0013	0.295
Cells	with ciprofloxacin 1	Jurkat_with cipro 1	281474976711407 (F003628)	Eukaryotic translation initiation factor 5A-1 OS=Homo sapiens GN=EIF5A PE=1 SV=2	IF5A1_HUMAN	SwissProt_2014_08.fasta	16 832,7	0.998	2	2	2	0.0002	0.234
Cells	with ciprofloxacin 1	Jurkat_with cipro 1	281474976711407 (F003628)	Synaptic vesicle membrane protein VAT-1 homolog OS=Homo sapiens GN=VAT1 PE=1 SV=2	VAT1_HUMAN	SwissProt_2014_08.fasta	41 919,8	0.998	2	2	4	0.0004	0.0687
Cells	with ciprofloxacin 1	Jurkat_with cipro 1	281474976711407 (F003628)	Calnexin OS=Homo sapiens GN=CANX PE=1 SV=2	CALX_HUMAN	SwissProt_2014_08.fasta	67 570,2	0.998	2	2	5	0.0005	0.0524
Cells	with ciprofloxacin 1	Jurkat_with cipro 1	281474976711407 (F003628)	Peroxiredoxin-2 OS=Homo sapiens GN=PRDX2 PE=1 SV=5	PRDX2_HUMAN	SwissProt_2014_08.fasta	21 892,4	1	3	5	30	0.0032	0.343
Cells	with ciprofloxacin 1	Jurkat_with cipro 1	281474976711407 (F003628)	Serine hydroxymethyltransferase, mitochondrial OS=Homo sapiens GN=SHMT2 PE=1 SV=3	GLYM_HUMAN	SwissProt_2014_08.fasta	55 994,7	1	4	4	8	0.0009	0.115
Cells	with ciprofloxacin 1	Jurkat_with cipro 1	281474976711407 (F003628)	Melanoma-associated antigen 4 OS=Homo sapiens GN=MAGEA4 PE=1 SV=2	MAGA4_HUMAN	SwissProt_2014_08.fasta	34 899,0	1	4	4	7	0.0007	0.126
Cells	with ciprofloxacin 1	Jurkat_with cipro 1	281474976711407 (F003628)	N-acetyl-D-glucosamine kinase OS=Homo sapiens GN=NAGK PE=1 SV=4	NAGK_HUMAN	SwissProt_2014_08.fasta	37 377,1	1	3	3	6	0.0006	0.203
Cells	with ciprofloxacin 1	Jurkat_with cipro 1	281474976711407 (F003628)	Probable ATP-dependent RNA helicase DDX5 OS=Homo sapiens GN=DDX5 PE=1 SV=1	DDX5_HUMAN	SwissProt_2014_08.fasta	69 149,7	1	6	6	16	0.0017	0.142
Cells	with ciprofloxacin 1	Jurkat_with cipro 1	281474976711407 (F003628)	ATP-dependent RNA helicase DDX3X OS=Homo sapiens GN=DDX3X PE=1 SV=3	DDX3X_HUMAN	SwissProt_2014_08.fasta	73 245,8	1	3	3	5	0.0005	0.0604
Cells	with ciprofloxacin 1	Jurkat_with cipro 1	281474976711407 (F003628)	Heterogeneous nuclear ribonucleoprotein L OS=Homo sapiens GN=HNRNPL PE=1 SV=2	HNRPL_HUMAN	SwissProt_2014_08.fasta	64 132,8	1	3	3	9	0.001	0.0866
Cells	with ciprofloxacin 1	Jurkat_with cipro 1	281474976711407 (F003628)	ATP-dependent RNA helicase DDX1 OS=Homo sapiens GN=DDX1 PE=1 SV=2	DDX1_HUMAN	SwissProt_2014_08.fasta	82 433,2	1	3	3	8	0.0009	0.0743
Cells	with ciprofloxacin 1	Jurkat_with cipro 1	281474976711407 (F003628)	Clathrin heavy chain 1 OS=Homo sapiens GN=CLTC PE=1 SV=5	CLH1_HUMAN	SwissProt_2014_08.fasta	191 618,9	1	16	17	29	0.0031	0.162
Cells	with ciprofloxacin 1	Jurkat_with cipro 1	281474976711407 (F003628)	Aspartate aminotransferase, cytoplasmic OS=Homo sapiens GN=GOT1 PE=1 SV=3	AATC_HUMAN	SwissProt_2014_08.fasta	46 248,1	1	3	3	6	0.0006	0.143
Cells	with ciprofloxacin 1	Jurkat_with cipro 1	281474976711407 (F003628)	Asparagine--tRNA ligase, cytoplasmic OS=Homo sapiens GN=NARS PE=1 SV=1	SYNC_HUMAN	SwissProt_2014_08.fasta	62 944,3	0.998	2	2	3	0.0003	0.0712
Cells	with ciprofloxacin 1	Jurkat_with cipro 1	281474976711407 (F003628)	60S ribosomal protein L31 OS=Homo sapiens GN=RPL31 PE=1 SV=1	RL31_HUMAN	SwissProt_2014_08.fasta	14 463,2	0.998	2	2	7	0.0007	0.184
Cells	with ciprofloxacin 1	Jurkat_with cipro 1	281474976711407 (F003628)	DNA damage-binding protein 1 OS=Homo sapiens GN=DDB1 PE=1 SV=1	DDB1_HUMAN	SwissProt_2014_08.fasta	126 970,2	1	3	3	5	0.0005	0.0535
Cells	with ciprofloxacin 1	Jurkat_with cipro 1	281474976711407 (F003628)	Myosin-10 OS=Homo sapiens GN=MYH10 PE=1 SV=3	MYH10_HUMAN	SwissProt_2014_08.fasta	229 005,3	0.998	2	2	2	0.0002	0.0435
Cells	with ciprofloxacin 1	Jurkat_with cipro 1	281474976711407 (F003628)	Aminoacyl tRNA synthase complex-interacting multifunctional protein 2 OS=Homo sapiens GN=AIMP2 PE=1 SV=2	AIMP2_HUMAN	SwissProt_2014_08.fasta	35 349,3	0.998	2	2	3	0.0003	0.106
Cells	with ciprofloxacin 1	Jurkat_with cipro 1	281474976711407 (F003628)	Thymosin beta-4 OS=Homo sapiens GN=TMSB4X PE=1 SV=2	TYB4_HUMAN	SwissProt_2014_08.fasta	5 052,9	0.998	2	2	6	0.0006	0.432
Cells	with ciprofloxacin 1	Jurkat_with cipro 1	281474976711407 (F003628)	S-adenosylmethionine synthase isoform type-2 OS=Homo sapiens GN=MAT2A PE=1 SV=1	METK2_HUMAN	SwissProt_2014_08.fasta	43 660,9	1	4	4	6	0.0006	0.149
Cells	with ciprofloxacin 1	Jurkat_with cipro 1	281474976711407 (F003628)	Tubulin beta chain OS=Homo sapiens GN=TUBB PE=1 SV=2	TBB5_HUMAN	SwissProt_2014_08.fasta	49 670,6	1	18	28	146	0.0156	0.592
Cells	with ciprofloxacin 1	Jurkat_with cipro 1	281474976711407 (F003628)	F-actin-capping protein subunit beta OS=Homo sapiens GN=CAPZB PE=1 SV=4	CAPZB_HUMAN	SwissProt_2014_08.fasta	31 351,6	0.998	2	2	5	0.0005	0.123
Cells	with ciprofloxacin 1	Jurkat_with cipro 1	281474976711407 (F003628)	Hepatoma-derived growth factor OS=Homo sapiens GN=HDGF PE=1 SV=1	HDGF_HUMAN	SwissProt_2014_08.fasta	26 788,6	0.998	2	2	2	0.0002	0.142
Cells	with ciprofloxacin 1	Jurkat_with cipro 1	281474976711407 (F003628)	Eukaryotic translation initiation factor 3 subunit G OS=Homo sapiens GN=EIF3G PE=1 SV=2	EIF3G_HUMAN	SwissProt_2014_08.fasta	35 612,0	0.998	2	2	4	0.0004	0.147
Cells	with ciprofloxacin 1	Jurkat_with cipro 1	281474976711407 (F003628)	Prohibitin-2 OS=Homo sapiens GN=PHB2 PE=1 SV=2	PHB2_HUMAN	SwissProt_2014_08.fasta	33 297,6	1	3	3	6	0.0006	0.134
Cells	with ciprofloxacin 1	Jurkat_with cipro 1	281474976711407 (F003628)	Rho GDP-dissociation inhibitor 2 OS=Homo sapiens GN=ARHGDIB PE=1 SV=3	GDIR2_HUMAN	SwissProt_2014_08.fasta	22 988,4	1	3	4	14	0.0015	0.338
Cells	with ciprofloxacin 1	Jurkat_with cipro 1	281474976711407 (F003628)	Ran-specific GTPase-activating protein OS=Homo sapiens GN=RANBP1 PE=1 SV=1	RANG_HUMAN	SwissProt_2014_08.fasta	23 310,8	1	3	3	8	0.0009	0.274
Cells	with ciprofloxacin 1	Jurkat_with cipro 1	281474976711407 (F003628)	L-lactate dehydrogenase B chain OS=Homo sapiens GN=LDHB PE=1 SV=2	LDHB_HUMAN	SwissProt_2014_08.fasta	36 638,6	1	6	7	34	0.0036	0.257
Cells	with ciprofloxacin 1	Jurkat_with cipro 1	281474976711407 (F003628)	Glycine--tRNA ligase OS=Homo sapiens GN=GARS PE=1 SV=3	SYG_HUMAN	SwissProt_2014_08.fasta	83 167,6	1	5	6	14	0.0015	0.123
Cells	with ciprofloxacin 1	Jurkat_with cipro 1	281474976711407 (F003628)	Inosine-5'-monophosphate dehydrogenase 2 OS=Homo sapiens GN=IMPDH2 PE=1 SV=2	IMDH2_HUMAN	SwissProt_2014_08.fasta	55 806,5	0.998	2	2	3	0.0003	0.0837
Cells	with ciprofloxacin 1	Jurkat_with cipro 1	281474976711407 (F003628)	Threonine--tRNA ligase, cytoplasmic OS=Homo sapiens GN=TARS PE=1 SV=3	SYTC_HUMAN	SwissProt_2014_08.fasta	83 437,8	1	3	3	3	0.0003	0.0636
Cells	with ciprofloxacin 1	Jurkat_with cipro 1	281474976711407 (F003628)	26S protease regulatory subunit 6A OS=Homo sapiens GN=PSMC3 PE=1 SV=3	PRS6A_HUMAN	SwissProt_2014_08.fasta	49 205,0	1	7	7	10	0.0011	0.273
Cells	with ciprofloxacin 1	Jurkat_with cipro 1	281474976711407 (F003628)	ADP/ATP translocase 2 OS=Homo sapiens GN=SLC25A5 PE=1 SV=7	ADT2_HUMAN	SwissProt_2014_08.fasta	32 853,5	1	4	4	10	0.0011	0.128
Cells	with ciprofloxacin 1	Jurkat_with cipro 1	281474976711407 (F003628)	tRNA (cytosine(34)-C(5))-methyltransferase OS=Homo sapiens GN=NSUN2 PE=1 SV=2	NSUN2_HUMAN	SwissProt_2014_08.fasta	86 472,8	0.998	2	2	3	0.0003	0.0404
Cells	with ciprofloxacin 1	Jurkat_with cipro 1	281474976711407 (F003628)	ATP synthase subunit beta, mitochondrial OS=Homo sapiens GN=ATP5B PE=1 SV=3	ATPB_HUMAN	SwissProt_2014_08.fasta	56 560,6	1	8	8	42	0.0045	0.246
Cells	with ciprofloxacin 1	Jurkat_with cipro 1	281474976711407 (F003628)	Peptidyl-prolyl cis-trans isomerase FKBP4 OS=Homo sapiens GN=FKBP4 PE=1 SV=3	FKBP4_HUMAN	SwissProt_2014_08.fasta	51 805,9	1	5	5	8	0.0009	0.148
Cells	with ciprofloxacin 1	Jurkat_with cipro 1	281474976711407 (F003628)	Actin, cytoplasmic 1 OS=Homo sapiens GN=ACTB PE=1 SV=1	ACTB_HUMAN,ACTG_HUMAN	SwissProt_2014_08.fasta	41 737,8	1	20	34	228	0.0244	0.709
Cells	with ciprofloxacin 1	Jurkat_with cipro 1	281474976711407 (F003628)	60S ribosomal protein L21 OS=Homo sapiens GN=RPL21 PE=1 SV=2	RL21_HUMAN	SwissProt_2014_08.fasta	18 565,0	0.998	2	2	3	0.0003	0.206
Cells	with ciprofloxacin 1	Jurkat_with cipro 1	281474976711407 (F003628)	Ubiquitin carboxyl-terminal hydrolase 7 OS=Homo sapiens GN=USP7 PE=1 SV=2	UBP7_HUMAN	SwissProt_2014_08.fasta	128 305,0	0.998	2	2	2	0.0002	0.0299
Cells	with ciprofloxacin 1	Jurkat_with cipro 1	281474976711407 (F003628)	Serine/arginine-rich splicing factor 3 OS=Homo sapiens GN=SRSF3 PE=1 SV=1	SRSF3_HUMAN	SwissProt_2014_08.fasta	19 330,0	0.998	2	2	3	0.0003	0.128
Cells	with ciprofloxacin 1	Jurkat_with cipro 1	281474976711407 (F003628)	Fatty acid synthase OS=Homo sapiens GN=FASN PE=1 SV=3	FAS_HUMAN	SwissProt_2014_08.fasta	273 427,1	1	17	17	29	0.0031	0.13
Cells	with ciprofloxacin 1	Jurkat_with cipro 1	281474976711407 (F003628)	Cytosol aminopeptidase OS=Homo sapiens GN=LAP3 PE=1 SV=3	AMPL_HUMAN	SwissProt_2014_08.fasta	56 167,8	1	5	5	11	0.0012	0.16
Cells	with ciprofloxacin 1	Jurkat_with cipro 1	281474976711407 (F003628)	Fumarate hydratase, mitochondrial OS=Homo sapiens GN=FH PE=1 SV=3	FUMH_HUMAN	SwissProt_2014_08.fasta	54 637,8	1	3	4	5	0.0005	0.141
Cells	with ciprofloxacin 1	Jurkat_with cipro 1	281474976711407 (F003628)	Splicing factor 3B subunit 3 OS=Homo sapiens GN=SF3B3 PE=1 SV=4	SF3B3_HUMAN	SwissProt_2014_08.fasta	135 579,4	1	4	5	7	0.0007	0.0501
Cells	with ciprofloxacin 1	Jurkat_with cipro 1	281474976711407 (F003628)	Hydroxymethylglutaryl-CoA synthase, cytoplasmic OS=Homo sapiens GN=HMGCS1 PE=1 SV=2	HMCS1_HUMAN	SwissProt_2014_08.fasta	57 295,0	1	7	8	19	0.002	0.215
Cells	with ciprofloxacin 1	Jurkat_with cipro 1	281474976711407 (F003628)	Transgelin-2 OS=Homo sapiens GN=TAGLN2 PE=1 SV=3	TAGL2_HUMAN	SwissProt_2014_08.fasta	22 391,9	1	4	4	14	0.0015	0.342
Cells	with ciprofloxacin 1	Jurkat_with cipro 1	281474976711407 (F003628)	Activator of 90 kDa heat shock protein ATPase homolog 1 OS=Homo sapiens GN=AHSA1 PE=1 SV=1	AHSA1_HUMAN	SwissProt_2014_08.fasta	38 274,4	1	3	3	8	0.0009	0.154
Cells	with ciprofloxacin 1	Jurkat_with cipro 1	281474976711407 (F003628)	Interleukin enhancer-binding factor 3 OS=Homo sapiens GN=ILF3 PE=1 SV=3	ILF3_HUMAN	SwissProt_2014_08.fasta	95 338,9	0.998	2	2	6	0.0006	0.0369
Cells	with ciprofloxacin 1	Jurkat_with cipro 1	281474976711407 (F003628)	78 kDa glucose-regulated protein OS=Homo sapiens GN=HSPA5 PE=1 SV=2	GRP78_HUMAN	SwissProt_2014_08.fasta	72 334,7	1	9	9	17	0.0018	0.229
Cells	with ciprofloxacin 1	Jurkat_with cipro 1	281474976711407 (F003628)	40S ribosomal protein S7 OS=Homo sapiens GN=RPS7 PE=1 SV=1	RS7_HUMAN	SwissProt_2014_08.fasta	22 127,5	1	4	4	18	0.0019	0.335
Cells	with ciprofloxacin 1	Jurkat_with cipro 1	281474976711407 (F003628)	Polypyrimidine tract-binding protein 1 OS=Homo sapiens GN=PTBP1 PE=1 SV=1	PTBP1_HUMAN	SwissProt_2014_08.fasta	57 222,5	1	3	5	17	0.0018	0.119
Cells	with ciprofloxacin 1	Jurkat_with cipro 1	281474976711407 (F003628)	60S ribosomal protein L13a OS=Homo sapiens GN=RPL13A PE=1 SV=2	RL13A_HUMAN	SwissProt_2014_08.fasta	23 577,9	0.998	2	2	4	0.0004	0.113
Cells	with ciprofloxacin 1	Jurkat_with cipro 1	281474976711407 (F003628)	40S ribosomal protein S5 OS=Homo sapiens GN=RPS5 PE=1 SV=4	RS5_HUMAN	SwissProt_2014_08.fasta	22 877,0	0.998	2	2	8	0.0009	0.137
Cells	with ciprofloxacin 1	Jurkat_with cipro 1	281474976711407 (F003628)	Cullin-associated NEDD8-dissociated protein 1 OS=Homo sapiens GN=CAND1 PE=1 SV=2	CAND1_HUMAN	SwissProt_2014_08.fasta	136 381,1	0.998	2	2	2	0.0002	0.0301
Cells	with ciprofloxacin 1	Jurkat_with cipro 1	281474976711407 (F003628)	Ribose-phosphate pyrophosphokinase 1 OS=Homo sapiens GN=PRPS1 PE=1 SV=2	PRPS1_HUMAN	SwissProt_2014_08.fasta	34 834,7	1	4	4	7	0.0007	0.233
Cells	with ciprofloxacin 1	Jurkat_with cipro 1	281474976711407 (F003628)	Serine--tRNA ligase, cytoplasmic OS=Homo sapiens GN=SARS PE=1 SV=3	SYSC_HUMAN	SwissProt_2014_08.fasta	58 778,7	1	2	2	2	0.0002	0.0584
Cells	with ciprofloxacin 1	Jurkat_with cipro 1	281474976711407 (F003628)	Tyrosine-protein kinase ZAP-70 OS=Homo sapiens GN=ZAP70 PE=1 SV=1	ZAP70_HUMAN	SwissProt_2014_08.fasta	69 874,3	1	4	4	4	0.0004	0.0824
Cells	with ciprofloxacin 1	Jurkat_with cipro 1	281474976711407 (F003628)	40S ribosomal protein S3 OS=Homo sapiens GN=RPS3 PE=1 SV=2	RS3_HUMAN	SwissProt_2014_08.fasta	26 688,6	1	7	8	16	0.0017	0.333
Cells	with ciprofloxacin 1	Jurkat_with cipro 1	281474976711407 (F003628)	Plastin-2 OS=Homo sapiens GN=LCP1 PE=1 SV=6	PLSL_HUMAN	SwissProt_2014_08.fasta	70 291,2	1	17	21	53	0.0057	0.388
Cells	with ciprofloxacin 1	Jurkat_with cipro 1	281474976711407 (F003628)	60S ribosomal protein L17 OS=Homo sapiens GN=RPL17 PE=1 SV=3	RL17_HUMAN	SwissProt_2014_08.fasta	21 397,4	0.998	2	2	8	0.0009	0.185
Cells	with ciprofloxacin 1	Jurkat_with cipro 1	281474976711407 (F003628)	60S ribosomal protein L9 OS=Homo sapiens GN=RPL9 PE=1 SV=1	RL9_HUMAN	SwissProt_2014_08.fasta	21 863,7	0.998	2	2	2	0.0002	0.167
Cells	with ciprofloxacin 1	Jurkat_with cipro 1	281474976711407 (F003628)	Serine/threonine-protein phosphatase 2A catalytic subunit alpha isoform OS=Homo sapiens GN=PPP2CA PE=1 SV=1	PP2AA_HUMAN	SwissProt_2014_08.fasta	35 594,5	1	4	4	7	0.0007	0.233
Cells	with ciprofloxacin 1	Jurkat_with cipro 1	281474976711407 (F003628)	T-complex protein 1 subunit beta OS=Homo sapiens GN=CCT2 PE=1 SV=4	TCPB_HUMAN	SwissProt_2014_08.fasta	57 489,9	1	13	13	28	0.003	0.348
Cells	with ciprofloxacin 1	Jurkat_with cipro 1	281474976711407 (F003628)	60S ribosomal protein L5 OS=Homo sapiens GN=RPL5 PE=1 SV=3	RL5_HUMAN	SwissProt_2014_08.fasta	34 363,5	0.998	2	3	4	0.0004	0.101
Cells	with ciprofloxacin 1	Jurkat_with cipro 1	281474976711407 (F003628)	Heat shock 70 kDa protein 4 OS=Homo sapiens GN=HSPA4 PE=1 SV=4	HSP74_HUMAN	SwissProt_2014_08.fasta	94 331,9	1	7	9	16	0.0017	0.124
Cells	with ciprofloxacin 1	Jurkat_with cipro 1	281474976711407 (F003628)	Heterogeneous nuclear ribonucleoprotein R OS=Homo sapiens GN=HNRNPR PE=1 SV=1	HNRPR_HUMAN	SwissProt_2014_08.fasta	70 943,9	1	5	5	6	0.0006	0.0995
Cells	with ciprofloxacin 1	Jurkat_with cipro 1	281474976711407 (F003628)	ATP-dependent RNA helicase A OS=Homo sapiens GN=DHX9 PE=1 SV=4	DHX9_HUMAN	SwissProt_2014_08.fasta	140 961,5	1	11	12	38	0.0041	0.138
Cells	with ciprofloxacin 1	Jurkat_with cipro 1	281474976711407 (F003628)	Bifunctional purine biosynthesis protein PURH OS=Homo sapiens GN=ATIC PE=1 SV=3	PUR9_HUMAN	SwissProt_2014_08.fasta	64 616,5	1	8	8	15	0.0016	0.22
Cells	with ciprofloxacin 1	Jurkat_with cipro 1	281474976711407 (F003628)	Serine/threonine-protein phosphatase 2A 55 kDa regulatory subunit B alpha isoform OS=Homo sapiens GN=PPP2R2A PE=1 SV=1	2ABA_HUMAN	SwissProt_2014_08.fasta	51 693,4	0.998	2	2	2	0.0002	0.0805
Cells	with ciprofloxacin 1	Jurkat_with cipro 1	281474976711407 (F003628)	Coatomer subunit delta OS=Homo sapiens GN=ARCN1 PE=1 SV=1	COPD_HUMAN	SwissProt_2014_08.fasta	57 211,2	0.998	2	2	2	0.0002	0.0881
Cells	with ciprofloxacin 1	Jurkat_with cipro 1	281474976711407 (F003628)	FACT complex subunit SSRP1 OS=Homo sapiens GN=SSRP1 PE=1 SV=1	SSRP1_HUMAN	SwissProt_2014_08.fasta	81 077,6	1	3	3	4	0.0004	0.0606
Cells	with ciprofloxacin 1	Jurkat_with cipro 1	281474976711407 (F003628)	Gamma-enolase OS=Homo sapiens GN=ENO2 PE=1 SV=3	ENOG_HUMAN	SwissProt_2014_08.fasta	47 269,7	1	6	8	18	0.0019	0.366
Cells	with ciprofloxacin 1	Jurkat_with cipro 1	281474976711407 (F003628)	D-3-phosphoglycerate dehydrogenase OS=Homo sapiens GN=PHGDH PE=1 SV=4	SERA_HUMAN	SwissProt_2014_08.fasta	56 650,6	1	3	3	21	0.0023	0.114
Cells	with ciprofloxacin 1	Jurkat_with cipro 1	281474976711407 (F003628)	Thioredoxin domain-containing protein 5 OS=Homo sapiens GN=TXNDC5 PE=1 SV=2	TXND5_HUMAN	SwissProt_2014_08.fasta	47 629,1	1	2	2	7	0.0007	0.0671
Cells	with ciprofloxacin 1	Jurkat_with cipro 1	281474976711407 (F003628)	F-actin-capping protein subunit alpha-2 OS=Homo sapiens GN=CAPZA2 PE=1 SV=3	CAZA2_HUMAN	SwissProt_2014_08.fasta	32 949,2	1	3	3	3	0.0003	0.192
Cells	with ciprofloxacin 1	Jurkat_with cipro 1	281474976711407 (F003628)	Tyrosine--tRNA ligase, cytoplasmic OS=Homo sapiens GN=YARS PE=1 SV=4	SYYC_HUMAN	SwissProt_2014_08.fasta	59 145,1	0.998	2	2	2	0.0002	0.0511
Cells	with ciprofloxacin 1	Jurkat_with cipro 1	281474976711407 (F003628)	Protein disulfide-isomerase A3 OS=Homo sapiens GN=PDIA3 PE=1 SV=4	PDIA3_HUMAN	SwissProt_2014_08.fasta	56 784,6	1	4	4	6	0.0006	0.111
Cells	with ciprofloxacin 1	Jurkat_with cipro 1	281474976711407 (F003628)	Splicing factor 3A subunit 1 OS=Homo sapiens GN=SF3A1 PE=1 SV=1	SF3A1_HUMAN	SwissProt_2014_08.fasta	88 886,1	0.998	2	2	2	0.0002	0.0441
Cells	with ciprofloxacin 1	Jurkat_with cipro 1	281474976711407 (F003628)	Protein disulfide-isomerase OS=Homo sapiens GN=P4HB PE=1 SV=3	PDIA1_HUMAN	SwissProt_2014_08.fasta	57 118,1	1	3	3	11	0.0012	0.0965
Cells	with ciprofloxacin 1	Jurkat_with cipro 1	281474976711407 (F003628)	Moesin OS=Homo sapiens GN=MSN PE=1 SV=3	MOES_HUMAN	SwissProt_2014_08.fasta	67 821,8	1	12	14	43	0.0046	0.295
Cells	with ciprofloxacin 1	Jurkat_with cipro 1	281474976711407 (F003628)	60S acidic ribosomal protein P2 OS=Homo sapiens GN=RPLP2 PE=1 SV=1	RLA2_HUMAN	SwissProt_2014_08.fasta	11 665,5	1	5	6	13	0.0014	0.574
Cells	with ciprofloxacin 1	Jurkat_with cipro 1	281474976711407 (F003628)	14-3-3 protein epsilon OS=Homo sapiens GN=YWHAE PE=1 SV=1	1433E_HUMAN	SwissProt_2014_08.fasta	29 175,0	1	5	5	13	0.0014	0.278
Cells	with ciprofloxacin 1	Jurkat_with cipro 1	281474976711407 (F003628)	Myosin light polypeptide 6 OS=Homo sapiens GN=MYL6 PE=1 SV=2	MYL6_HUMAN	SwissProt_2014_08.fasta	16 929,8	1	3	3	11	0.0012	0.258
Cells	with ciprofloxacin 1	Jurkat_with cipro 1	281474976711407 (F003628)	Ubiquitin carboxyl-terminal hydrolase 14 OS=Homo sapiens GN=USP14 PE=1 SV=3	UBP14_HUMAN	SwissProt_2014_08.fasta	56 070,3	1	3	3	5	0.0005	0.0789
Cells	with ciprofloxacin 1	Jurkat_with cipro 1	281474976711407 (F003628)	60S acidic ribosomal protein P0 OS=Homo sapiens GN=RPLP0 PE=1 SV=1	RLA0_HUMAN	SwissProt_2014_08.fasta	34 274,3	1	4	4	9	0.001	0.183
Cells	with ciprofloxacin 1	Jurkat_with cipro 1	281474976711407 (F003628)	26S protease regulatory subunit 8 OS=Homo sapiens GN=PSMC5 PE=1 SV=1	PRS8_HUMAN	SwissProt_2014_08.fasta	45 627,2	1	4	4	6	0.0006	0.175
Cells	with ciprofloxacin 1	Jurkat_with cipro 1	281474976711407 (F003628)	Protein disulfide-isomerase A6 OS=Homo sapiens GN=PDIA6 PE=1 SV=1	PDIA6_HUMAN	SwissProt_2014_08.fasta	48 122,3	1	4	4	7	0.0007	0.157
Cells	with ciprofloxacin 1	Jurkat_with cipro 1	281474976711407 (F003628)	Nucleoside diphosphate kinase B OS=Homo sapiens GN=NME2 PE=1 SV=1	NDKB_HUMAN	SwissProt_2014_08.fasta	17 298,3	1	4	4	41	0.0044	0.395
Cells	with ciprofloxacin 1	Jurkat_with cipro 1	281474976711407 (F003628)	26S proteasome non-ATPase regulatory subunit 12 OS=Homo sapiens GN=PSMD12 PE=1 SV=3	PSD12_HUMAN	SwissProt_2014_08.fasta	52 906,2	1	3	3	5	0.0005	0.0987
Cells	with ciprofloxacin 1	Jurkat_with cipro 1	281474976711407 (F003628)	Guanine nucleotide-binding protein subunit beta-2-like 1 OS=Homo sapiens GN=GNB2L1 PE=1 SV=3	GBLP_HUMAN	SwissProt_2014_08.fasta	35 077,0	1	7	9	29	0.0031	0.391
Cells	with ciprofloxacin 1	Jurkat_with cipro 1	281474976711407 (F003628)	26S protease regulatory subunit 4 OS=Homo sapiens GN=PSMC1 PE=1 SV=1	PRS4_HUMAN	SwissProt_2014_08.fasta	49 186,4	0.998	2	2	6	0.0006	0.0932
Cells	with ciprofloxacin 1	Jurkat_with cipro 1	281474976711407 (F003628)	Beta-catenin-like protein 1 OS=Homo sapiens GN=CTNNBL1 PE=1 SV=1	CTBL1_HUMAN	SwissProt_2014_08.fasta	65 175,2	1	2	2	2	0.0002	0.0497
Cells	with ciprofloxacin 1	Jurkat_with cipro 1	281474976711407 (F003628)	Adenine phosphoribosyltransferase OS=Homo sapiens GN=APRT PE=1 SV=2	APT_HUMAN	SwissProt_2014_08.fasta	19 608,5	1	3	3	10	0.0011	0.272
Cells	with ciprofloxacin 1	Jurkat_with cipro 1	281474976711407 (F003628)	Farnesyl pyrophosphate synthase OS=Homo sapiens GN=FDPS PE=1 SV=4	FPPS_HUMAN	SwissProt_2014_08.fasta	48 276,8	1	4	4	8	0.0009	0.162
Cells	with ciprofloxacin 1	Jurkat_with cipro 1	281474976711407 (F003628)	Coatomer subunit beta' OS=Homo sapiens GN=COPB2 PE=1 SV=2	COPB2_HUMAN	SwissProt_2014_08.fasta	102 489,1	0.997	2	2	2	0.0002	0.0497
Cells	with ciprofloxacin 1	Jurkat_with cipro 1	281474976711407 (F003628)	Serine/threonine-protein phosphatase 2A 65 kDa regulatory subunit A alpha isoform OS=Homo sapiens GN=PPP2R1A PE=1 SV=4	2AAA_HUMAN	SwissProt_2014_08.fasta	65 309,7	1	3	3	6	0.0006	0.0832
Cells	with ciprofloxacin 1	Jurkat_with cipro 1	281474976711407 (F003628)	Proteasome subunit alpha type-4 OS=Homo sapiens GN=PSMA4 PE=1 SV=1	PSA4_HUMAN	SwissProt_2014_08.fasta	29 484,8	1	3	3	5	0.0005	0.215
Cells	with ciprofloxacin 1	Jurkat_with cipro 1	281474976711407 (F003628)	Myosin-9 OS=Homo sapiens GN=MYH9 PE=1 SV=4	MYH9_HUMAN	SwissProt_2014_08.fasta	226 537,5	1	27	30	55	0.0059	0.196
Cells	with ciprofloxacin 1	Jurkat_with cipro 1	281474976711407 (F003628)	Actin-related protein 3 OS=Homo sapiens GN=ACTR3 PE=1 SV=3	ARP3_HUMAN	SwissProt_2014_08.fasta	47 371,9	1	3	3	5	0.0005	0.153
Cells	with ciprofloxacin 1	Jurkat_with cipro 1	281474976711407 (F003628)	Alcohol dehydrogenase [NADP(+)] OS=Homo sapiens GN=AKR1A1 PE=1 SV=3	AK1A1_HUMAN	SwissProt_2014_08.fasta	36 573,6	0.998	2	2	4	0.0004	0.178
Cells	with ciprofloxacin 1	Jurkat_with cipro 1	281474976711407 (F003628)	ADP-ribosylation factor 1 OS=Homo sapiens GN=ARF1 PE=1 SV=2	ARF1_HUMAN,ARF3_HUMAN	SwissProt_2014_08.fasta	20 697,6	1	3	3	6	0.0006	0.304
Cells	with ciprofloxacin 1	Jurkat_with cipro 1	281474976711407 (F003628)	40S ribosomal protein SA OS=Homo sapiens GN=RPSA PE=1 SV=4	RSSA_HUMAN	SwissProt_2014_08.fasta	32 854,1	1	4	5	11	0.0012	0.197
Cells	with ciprofloxacin 1	Jurkat_with cipro 1	281474976711407 (F003628)	Eukaryotic translation initiation factor 3 subunit L OS=Homo sapiens GN=EIF3L PE=1 SV=1	EIF3L_HUMAN	SwissProt_2014_08.fasta	66 729,3	0.998	2	2	4	0.0004	0.0479
Cells	with ciprofloxacin 1	Jurkat_with cipro 1	281474976711407 (F003628)	40S ribosomal protein S24 OS=Homo sapiens GN=RPS24 PE=1 SV=1	RS24_HUMAN	SwissProt_2014_08.fasta	15 423,8	0.998	2	3	7	0.0007	0.203
Cells	with ciprofloxacin 1	Jurkat_with cipro 1	281474976711407 (F003628)	Aconitate hydratase, mitochondrial OS=Homo sapiens GN=ACO2 PE=1 SV=2	ACON_HUMAN	SwissProt_2014_08.fasta	85 428,0	1	2	2	2	0.0002	0.0615
Cells	with ciprofloxacin 1	Jurkat_with cipro 1	281474976711407 (F003628)	ATP synthase subunit O, mitochondrial OS=Homo sapiens GN=ATP5O PE=1 SV=1	ATPO_HUMAN	SwissProt_2014_08.fasta	23 277,4	0.998	2	2	5	0.0005	0.169
Cells	with ciprofloxacin 1	Jurkat_with cipro 1	281474976711407 (F003628)	Proliferation-associated protein 2G4 OS=Homo sapiens GN=PA2G4 PE=1 SV=3	PA2G4_HUMAN	SwissProt_2014_08.fasta	43 786,7	1	4	4	5	0.0005	0.119
Cells	with ciprofloxacin 1	Jurkat_with cipro 1	281474976711407 (F003628)	Keratin, type II cytoskeletal 1 OS=Homo sapiens GN=KRT1 PE=1 SV=6	K2C1_HUMAN	SwissProt_2014_08.fasta	66 040,3	1	6	6	11	0.0012	0.135
Cells	with ciprofloxacin 1	Jurkat_with cipro 1	281474976711407 (F003628)	Fructose-bisphosphate aldolase C OS=Homo sapiens GN=ALDOC PE=1 SV=2	ALDOC_HUMAN	SwissProt_2014_08.fasta	39 456,2	1	3	3	4	0.0004	0.203
Cells	with ciprofloxacin 1	Jurkat_with cipro 1	281474976711407 (F003628)	Splicing factor, proline- and glutamine-rich OS=Homo sapiens GN=SFPQ PE=1 SV=2	SFPQ_HUMAN	SwissProt_2014_08.fasta	76 149,5	0.998	2	2	4	0.0004	0.0438
Cells	with ciprofloxacin 1	Jurkat_with cipro 1	281474976711407 (F003628)	Inorganic pyrophosphatase OS=Homo sapiens GN=PPA1 PE=1 SV=2	IPYR_HUMAN	SwissProt_2014_08.fasta	32 660,6	1	5	5	19	0.002	0.311
Cells	with ciprofloxacin 1	Jurkat_with cipro 1	281474976711407 (F003628)	Heterogeneous nuclear ribonucleoprotein A0 OS=Homo sapiens GN=HNRNPA0 PE=1 SV=1	ROA0_HUMAN	SwissProt_2014_08.fasta	30 840,5	0.998	2	2	4	0.0004	0.118
Cells	with ciprofloxacin 1	Jurkat_with cipro 1	281474976711407 (F003628)	Adenosine deaminase OS=Homo sapiens GN=ADA PE=1 SV=3	ADA_HUMAN	SwissProt_2014_08.fasta	40 765,1	1	3	3	5	0.0005	0.168
Cells	with ciprofloxacin 1	Jurkat_with cipro 1	281474976711407 (F003628)	Cytosolic non-specific dipeptidase OS=Homo sapiens GN=CNDP2 PE=1 SV=2	CNDP2_HUMAN	SwissProt_2014_08.fasta	52 879,7	1	5	5	12	0.0013	0.189
Cells	with ciprofloxacin 1	Jurkat_with cipro 1	281474976711407 (F003628)	Staphylococcal nuclease domain-containing protein 1 OS=Homo sapiens GN=SND1 PE=1 SV=1	SND1_HUMAN	SwissProt_2014_08.fasta	101 998,5	1	7	7	13	0.0014	0.124
Cells	with ciprofloxacin 1	Jurkat_with cipro 1	281474976711407 (F003628)	Rab GDP dissociation inhibitor beta OS=Homo sapiens GN=GDI2 PE=1 SV=2	GDIB_HUMAN	SwissProt_2014_08.fasta	50 665,5	1	9	10	21	0.0023	0.328
Cells	with ciprofloxacin 1	Jurkat_with cipro 1	281474976711407 (F003628)	Ras-related protein Rab-1B OS=Homo sapiens GN=RAB1B PE=1 SV=1	RAB1B_HUMAN	SwissProt_2014_08.fasta	22 172,0	1	3	3	7	0.0007	0.269
Cells	with ciprofloxacin 1	Jurkat_with cipro 1	281474976711407 (F003628)	Chromobox protein homolog 1 OS=Homo sapiens GN=CBX1 PE=1 SV=1	CBX1_HUMAN	SwissProt_2014_08.fasta	21 418,1	0.998	2	2	5	0.0005	0.178
Cells	with ciprofloxacin 1	Jurkat_with cipro 1	281474976711407 (F003628)	40S ribosomal protein S4, X isoform OS=Homo sapiens GN=RPS4X PE=1 SV=2	RS4X_HUMAN	SwissProt_2014_08.fasta	29 599,3	1	6	6	15	0.0016	0.232
Cells	with ciprofloxacin 1	Jurkat_with cipro 1	281474976711407 (F003628)	Serine/threonine-protein phosphatase PP1-alpha catalytic subunit OS=Homo sapiens GN=PPP1CA PE=1 SV=1	PP1A_HUMAN	SwissProt_2014_08.fasta	37 513,9	1	3	3	9	0.001	0.136
Cells	with ciprofloxacin 1	Jurkat_with cipro 1	281474976711407 (F003628)	Endoplasmin OS=Homo sapiens GN=HSP90B1 PE=1 SV=1	ENPL_HUMAN	SwissProt_2014_08.fasta	92 471,7	1	11	12	24	0.0026	0.183
Cells	with ciprofloxacin 1	Jurkat_with cipro 1	281474976711407 (F003628)	Septin-7 OS=Homo sapiens GN=SEPT7 PE=1 SV=2	SEPT7_HUMAN	SwissProt_2014_08.fasta	50 680,3	0.998	2	2	5	0.0005	0.101
Cells	with ciprofloxacin 1	Jurkat_with cipro 1	281474976711407 (F003628)	Transformer-2 protein homolog beta OS=Homo sapiens GN=TRA2B PE=1 SV=1	TRA2B_HUMAN	SwissProt_2014_08.fasta	33 666,7	0.998	2	2	4	0.0004	0.104
Cells	with ciprofloxacin 1	Jurkat_with cipro 1	281474976711407 (F003628)	Microsomal glutathione S-transferase 3 OS=Homo sapiens GN=MGST3 PE=1 SV=1	MGST3_HUMAN	SwissProt_2014_08.fasta	16 516,6	0.998	2	2	2	0.0002	0.243
Cells	with ciprofloxacin 1	Jurkat_with cipro 1	281474976711407 (F003628)	Poly(U)-binding-splicing factor PUF60 OS=Homo sapiens GN=PUF60 PE=1 SV=1	PUF60_HUMAN	SwissProt_2014_08.fasta	59 875,6	0.998	2	2	2	0.0002	0.068
Cells	with ciprofloxacin 1	Jurkat_with cipro 1	281474976711407 (F003628)	Splicing factor 3B subunit 6 OS=Homo sapiens GN=SF3B6 PE=1 SV=1	SF3B6_HUMAN	SwissProt_2014_08.fasta	14 585,6	0.998	2	2	3	0.0003	0.208
Cells	with ciprofloxacin 1	Jurkat_with cipro 1	281474976711407 (F003628)	Heat shock protein 105 kDa OS=Homo sapiens GN=HSPH1 PE=1 SV=1	HS105_HUMAN	SwissProt_2014_08.fasta	96 865,8	1	3	3	5	0.0005	0.0536
Cells	with ciprofloxacin 1	Jurkat_with cipro 1	281474976711407 (F003628)	Transitional endoplasmic reticulum ATPase OS=Homo sapiens GN=VCP PE=1 SV=4	TERA_HUMAN	SwissProt_2014_08.fasta	89 324,8	1	8	9	31	0.0033	0.158
Cells	with ciprofloxacin 1	Jurkat_with cipro 1	281474976711407 (F003628)	Histone H2A type 1-A OS=Homo sapiens GN=HIST1H2AA PE=1 SV=3	H2A1A_HUMAN,H2AX_HUMAN	SwissProt_2014_08.fasta	15 145,1	0.998	2	3	19	0.002	0.176
Cells	with ciprofloxacin 1	Jurkat_with cipro 1	281474976711407 (F003628)	DNA-(apurinic or apyrimidinic site) lyase OS=Homo sapiens GN=APEX1 PE=1 SV=2	APEX1_HUMAN	SwissProt_2014_08.fasta	35 555,7	1	4	4	7	0.0007	0.23
Cells	with ciprofloxacin 1	Jurkat_with cipro 1	281474976711407 (F003628)	Adenylosuccinate lyase OS=Homo sapiens GN=ADSL PE=1 SV=2	PUR8_HUMAN	SwissProt_2014_08.fasta	54 890,5	0.998	2	2	2	0.0002	0.0785
Cells	with ciprofloxacin 1	Jurkat_with cipro 1	281474976711407 (F003628)	Importin-5 OS=Homo sapiens GN=IPO5 PE=1 SV=4	IPO5_HUMAN	SwissProt_2014_08.fasta	123 632,2	1	4	4	6	0.0006	0.0565
Cells	with ciprofloxacin 1	Jurkat_with cipro 1	281474976711407 (F003628)	40S ribosomal protein S10 OS=Homo sapiens GN=RPS10 PE=1 SV=1	RS10_HUMAN	SwissProt_2014_08.fasta	18 898,3	1	4	4	11	0.0012	0.327
Cells	with ciprofloxacin 1	Jurkat_with cipro 1	281474976711407 (F003628)	Peroxiredoxin-5, mitochondrial OS=Homo sapiens GN=PRDX5 PE=1 SV=4	PRDX5_HUMAN	SwissProt_2014_08.fasta	22 086,4	1	5	5	7	0.0007	0.35
Cells	with ciprofloxacin 1	Jurkat_with cipro 1	281474976711407 (F003628)	Voltage-gated potassium channel subunit beta-2 OS=Homo sapiens GN=KCNAB2 PE=1 SV=2	KCAB2_HUMAN	SwissProt_2014_08.fasta	41 001,5	0.998	2	2	2	0.0002	0.0872
Cells	with ciprofloxacin 1	Jurkat_with cipro 1	281474976711407 (F003628)	40S ribosomal protein S8 OS=Homo sapiens GN=RPS8 PE=1 SV=2	RS8_HUMAN	SwissProt_2014_08.fasta	24 206,4	1	5	5	9	0.001	0.327
Cells	with ciprofloxacin 1	Jurkat_with cipro 1	281474976711407 (F003628)	40S ribosomal protein S6 OS=Homo sapiens GN=RPS6 PE=1 SV=1	RS6_HUMAN	SwissProt_2014_08.fasta	28 681,7	0.998	2	2	2	0.0002	0.104
Cells	with ciprofloxacin 1	Jurkat_with cipro 1	281474976711407 (F003628)	Thioredoxin-like protein 1 OS=Homo sapiens GN=TXNL1 PE=1 SV=3	TXNL1_HUMAN	SwissProt_2014_08.fasta	32 251,4	0.998	2	2	2	0.0002	0.149
Cells	with ciprofloxacin 1	Jurkat_with cipro 1	281474976711407 (F003628)	Squalene synthase OS=Homo sapiens GN=FDFT1 PE=1 SV=1	FDFT_HUMAN	SwissProt_2014_08.fasta	48 116,4	0.998	2	2	4	0.0004	0.0647
Cells	with ciprofloxacin 1	Jurkat_with cipro 1	281474976711407 (F003628)	Guanine nucleotide-binding protein G(i) subunit alpha-2 OS=Homo sapiens GN=GNAI2 PE=1 SV=3	GNAI2_HUMAN	SwissProt_2014_08.fasta	40 452,0	1	3	3	4	0.0004	0.18
Cells	with ciprofloxacin 1	Jurkat_with cipro 1	281474976711407 (F003628)	T-complex protein 1 subunit gamma OS=Homo sapiens GN=CCT3 PE=1 SV=4	TCPG_HUMAN	SwissProt_2014_08.fasta	60 535,4	1	4	5	10	0.0011	0.145
Cells	with ciprofloxacin 1	Jurkat_with cipro 1	281474976711407 (F003628)	FACT complex subunit SPT16 OS=Homo sapiens GN=SUPT16H PE=1 SV=1	SP16H_HUMAN	SwissProt_2014_08.fasta	119 917,4	1	5	5	12	0.0013	0.0802
Cells	with ciprofloxacin 1	Jurkat_with cipro 1	281474976711407 (F003628)	Myosin regulatory light chain 12A OS=Homo sapiens GN=MYL12A PE=1 SV=2	ML12A_HUMAN,ML12B_HUMAN	SwissProt_2014_08.fasta	19 795,3	1	4	5	7	0.0007	0.398
Cells	with ciprofloxacin 1	Jurkat_with cipro 1	281474976711407 (F003628)	60S ribosomal protein L18 OS=Homo sapiens GN=RPL18 PE=1 SV=2	RL18_HUMAN	SwissProt_2014_08.fasta	21 635,2	0.998	2	2	6	0.0006	0.138
Cells	with ciprofloxacin 1	Jurkat_with cipro 1	281474976711407 (F003628)	T-complex protein 1 subunit epsilon OS=Homo sapiens GN=CCT5 PE=1 SV=1	TCPE_HUMAN	SwissProt_2014_08.fasta	59 672,4	1	5	5	16	0.0017	0.213
Cells	with ciprofloxacin 1	Jurkat_with cipro 1	281474976711407 (F003628)	Voltage-dependent anion-selective channel protein 1 OS=Homo sapiens GN=VDAC1 PE=1 SV=2	VDAC1_HUMAN	SwissProt_2014_08.fasta	30 773,9	1	4	4	6	0.0006	0.251
Cells	with ciprofloxacin 1	Jurkat_with cipro 1	281474976711407 (F003628)	Bifunctional glutamate/proline--tRNA ligase OS=Homo sapiens GN=EPRS PE=1 SV=5	SYEP_HUMAN	SwissProt_2014_08.fasta	170 593,2	1	3	3	5	0.0005	0.0324
Cells	with ciprofloxacin 1	Jurkat_with cipro 1	281474976711407 (F003628)	6-phosphogluconolactonase OS=Homo sapiens GN=PGLS PE=1 SV=2	6PGL_HUMAN	SwissProt_2014_08.fasta	27 547,5	0.998	2	2	3	0.0003	0.0775
Cells	with ciprofloxacin 1	Jurkat_with cipro 1	281474976711407 (F003628)	Septin-2 OS=Homo sapiens GN=SEPT2 PE=1 SV=1	SEPT2_HUMAN	SwissProt_2014_08.fasta	41 488,2	0.998	2	2	2	0.0002	0.0831
Cells	with ciprofloxacin 1	Jurkat_with cipro 1	281474976711407 (F003628)	Heterogeneous nuclear ribonucleoprotein U OS=Homo sapiens GN=HNRNPU PE=1 SV=6	HNRPU_HUMAN	SwissProt_2014_08.fasta	90 585,2	1	5	6	19	0.002	0.108
Cells	with ciprofloxacin 1	Jurkat_with cipro 1	281474976711407 (F003628)	Alpha-actinin-1 OS=Homo sapiens GN=ACTN1 PE=1 SV=2	ACTN1_HUMAN	SwissProt_2014_08.fasta	103 061,1	0.998	2	2	2	0.0002	0.126
Cells	with ciprofloxacin 1	Jurkat_with cipro 1	281474976711407 (F003628)	Nuclear autoantigenic sperm protein OS=Homo sapiens GN=NASP PE=1 SV=2	NASP_HUMAN	SwissProt_2014_08.fasta	85 235,5	0.998	2	2	10	0.0011	0.052
Cells	with ciprofloxacin 1	Jurkat_with cipro 1	281474976711407 (F003628)	60S ribosomal protein L10 OS=Homo sapiens GN=RPL10 PE=1 SV=4	RL10_HUMAN	SwissProt_2014_08.fasta	24 604,6	0.998	2	2	6	0.0006	0.192
Cells	with ciprofloxacin 1	Jurkat_with cipro 1	281474976711407 (F003628)	Acidic leucine-rich nuclear phosphoprotein 32 family member A OS=Homo sapiens GN=ANP32A PE=1 SV=1	AN32A_HUMAN	SwissProt_2014_08.fasta	28 586,1	0.998	2	3	6	0.0006	0.108
Cells	with ciprofloxacin 1	Jurkat_with cipro 1	281474976711407 (F003628)	Thioredoxin domain-containing protein 17 OS=Homo sapiens GN=TXNDC17 PE=1 SV=1	TXD17_HUMAN	SwissProt_2014_08.fasta	13 940,4	0.998	2	2	4	0.0004	0.195
Cells	with ciprofloxacin 1	Jurkat_with cipro 1	281474976711407 (F003628)	Proteasome subunit beta type-3 OS=Homo sapiens GN=PSMB3 PE=1 SV=2	PSB3_HUMAN	SwissProt_2014_08.fasta	22 949,6	0.998	2	2	7	0.0007	0.18
Cells	with ciprofloxacin 1	Jurkat_with cipro 1	281474976711407 (F003628)	6-phosphogluconate dehydrogenase, decarboxylating OS=Homo sapiens GN=PGD PE=1 SV=3	6PGD_HUMAN	SwissProt_2014_08.fasta	53 141,9	1	4	4	12	0.0013	0.147
Cells	with ciprofloxacin 1	Jurkat_with cipro 1	281474976711407 (F003628)	Protein disulfide-isomerase A4 OS=Homo sapiens GN=PDIA4 PE=1 SV=2	PDIA4_HUMAN	SwissProt_2014_08.fasta	72 934,0	0.998	2	2	2	0.0002	0.0589
Cells	with ciprofloxacin 1	Jurkat_with cipro 1	281474976711407 (F003628)	ATP synthase subunit alpha, mitochondrial OS=Homo sapiens GN=ATP5A1 PE=1 SV=1	ATPA_HUMAN	SwissProt_2014_08.fasta	59 752,1	1	10	11	27	0.0029	0.311
Cells	with ciprofloxacin 1	Jurkat_with cipro 1	281474976711407 (F003628)	4F2 cell-surface antigen heavy chain OS=Homo sapiens GN=SLC3A2 PE=1 SV=3	4F2_HUMAN	SwissProt_2014_08.fasta	67 996,4	0.998	2	2	6	0.0006	0.0413
Cells	with ciprofloxacin 1	Jurkat_with cipro 1	281474976711407 (F003628)	Rap1 GTPase-GDP dissociation stimulator 1 OS=Homo sapiens GN=RAP1GDS1 PE=1 SV=3	GDS1_HUMAN	SwissProt_2014_08.fasta	66 318,1	0.998	2	2	3	0.0003	0.0494
Cells	with ciprofloxacin 1	Jurkat_with cipro 1	281474976711420 (F003645)	Protein SET OS=Homo sapiens GN=SET PE=1 SV=3	SET_HUMAN	SwissProt_2014_08.fasta	33 489,4	1	3	3	8	0.0006	0.128
Cells	with ciprofloxacin 1	Jurkat_with cipro 1	281474976711420 (F003645)	Ras GTPase-activating-like protein IQGAP1 OS=Homo sapiens GN=IQGAP1 PE=1 SV=1	IQGA1_HUMAN	SwissProt_2014_08.fasta	189 258,6	1	5	5	5	0.0004	0.0616
Cells	with ciprofloxacin 1	Jurkat_with cipro 1	281474976711420 (F003645)	Serine/arginine-rich splicing factor 6 OS=Homo sapiens GN=SRSF6 PE=1 SV=2	SRSF6_HUMAN	SwissProt_2014_08.fasta	39 588,4	1	2	2	2	0.0002	0.0698
Cells	with ciprofloxacin 1	Jurkat_with cipro 1	281474976711420 (F003645)	Alpha-actinin-4 OS=Homo sapiens GN=ACTN4 PE=1 SV=2	ACTN4_HUMAN	SwissProt_2014_08.fasta	104 857,2	1	12	12	25	0.0019	0.188
Cells	with ciprofloxacin 1	Jurkat_with cipro 1	281474976711420 (F003645)	Myb-binding protein 1A OS=Homo sapiens GN=MYBBP1A PE=1 SV=2	MBB1A_HUMAN	SwissProt_2014_08.fasta	148 858,3	0.999	2	2	3	0.0002	0.0218
Cells	with ciprofloxacin 1	Jurkat_with cipro 1	281474976711420 (F003645)	26S proteasome non-ATPase regulatory subunit 14 OS=Homo sapiens GN=PSMD14 PE=1 SV=1	PSDE_HUMAN	SwissProt_2014_08.fasta	34 576,6	0.998	2	2	2	0.0002	0.135
Cells	with ciprofloxacin 1	Jurkat_with cipro 1	281474976711420 (F003645)	Calmodulin OS=Homo sapiens GN=CALM1 PE=1 SV=2	CALM_HUMAN	SwissProt_2014_08.fasta	16 838,0	0.998	2	2	4	0.0003	0.221
Cells	with ciprofloxacin 1	Jurkat_with cipro 1	281474976711420 (F003645)	Keratin, type II cytoskeletal 2 epidermal OS=Homo sapiens GN=KRT2 PE=1 SV=2	K22E_HUMAN	SwissProt_2014_08.fasta	65 433,9	0.998	2	2	4	0.0003	0.0454
Cells	with ciprofloxacin 1	Jurkat_with cipro 1	281474976711420 (F003645)	Coatomer subunit beta' OS=Homo sapiens GN=COPB2 PE=1 SV=2	COPB2_HUMAN	SwissProt_2014_08.fasta	102 489,1	1	5	5	6	0.0005	0.12
Cells	with ciprofloxacin 1	Jurkat_with cipro 1	281474976711420 (F003645)	Rho GDP-dissociation inhibitor 2 OS=Homo sapiens GN=ARHGDIB PE=1 SV=3	GDIR2_HUMAN	SwissProt_2014_08.fasta	22 988,4	1	5	6	16	0.0012	0.423
Cells	with ciprofloxacin 1	Jurkat_with cipro 1	281474976711420 (F003645)	Trifunctional purine biosynthetic protein adenosine-3 OS=Homo sapiens GN=GART PE=1 SV=1	PUR2_HUMAN	SwissProt_2014_08.fasta	107 768,4	1	8	8	14	0.0011	0.14
Cells	with ciprofloxacin 1	Jurkat_with cipro 1	281474976711420 (F003645)	Prostaglandin E synthase 3 OS=Homo sapiens GN=PTGES3 PE=1 SV=1	TEBP_HUMAN	SwissProt_2014_08.fasta	18 697,9	0.998	2	3	5	0.0004	0.181
Cells	with ciprofloxacin 1	Jurkat_with cipro 1	281474976711420 (F003645)	F-actin-capping protein subunit alpha-2 OS=Homo sapiens GN=CAPZA2 PE=1 SV=3	CAZA2_HUMAN	SwissProt_2014_08.fasta	32 949,2	1	5	5	6	0.0005	0.353
Cells	with ciprofloxacin 1	Jurkat_with cipro 1	281474976711420 (F003645)	Tyrosine-protein kinase Lck OS=Homo sapiens GN=LCK PE=1 SV=6	LCK_HUMAN	SwissProt_2014_08.fasta	58 002,0	1	3	3	4	0.0003	0.0884
Cells	with ciprofloxacin 1	Jurkat_with cipro 1	281474976711420 (F003645)	Nucleophosmin OS=Homo sapiens GN=NPM1 PE=1 SV=2	NPM_HUMAN	SwissProt_2014_08.fasta	32 575,5	1	6	10	39	0.003	0.344
Cells	with ciprofloxacin 1	Jurkat_with cipro 1	281474976711420 (F003645)	Asparagine synthetase [glutamine-hydrolyzing] OS=Homo sapiens GN=ASNS PE=1 SV=4	ASNS_HUMAN	SwissProt_2014_08.fasta	64 371,7	1	2	2	2	0.0002	0.0731
Cells	with ciprofloxacin 1	Jurkat_with cipro 1	281474976711420 (F003645)	Phenylalanine--tRNA ligase beta subunit OS=Homo sapiens GN=FARSB PE=1 SV=3	SYFB_HUMAN	SwissProt_2014_08.fasta	66 118,5	0.998	2	2	3	0.0002	0.0611
Cells	with ciprofloxacin 1	Jurkat_with cipro 1	281474976711420 (F003645)	Cat eye syndrome critical region protein 5 OS=Homo sapiens GN=CECR5 PE=1 SV=1	CECR5_HUMAN	SwissProt_2014_08.fasta	46 321,6	0.998	2	2	9	0.0007	0.0898
Cells	with ciprofloxacin 1	Jurkat_with cipro 1	281474976711420 (F003645)	Probable ATP-dependent RNA helicase DDX5 OS=Homo sapiens GN=DDX5 PE=1 SV=1	DDX5_HUMAN	SwissProt_2014_08.fasta	69 149,7	1	8	8	16	0.0012	0.217
Cells	with ciprofloxacin 1	Jurkat_with cipro 1	281474976711420 (F003645)	Elongation factor Tu, mitochondrial OS=Homo sapiens GN=TUFM PE=1 SV=2	EFTU_HUMAN	SwissProt_2014_08.fasta	49 542,4	1	6	6	9	0.0007	0.263
Cells	with ciprofloxacin 1	Jurkat_with cipro 1	281474976711420 (F003645)	Aminopeptidase B OS=Homo sapiens GN=RNPEP PE=1 SV=2	AMPB_HUMAN	SwissProt_2014_08.fasta	72 597,4	1	3	3	3	0.0002	0.0846
Cells	with ciprofloxacin 1	Jurkat_with cipro 1	281474976711420 (F003645)	Annexin A1 OS=Homo sapiens GN=ANXA1 PE=1 SV=2	ANXA1_HUMAN	SwissProt_2014_08.fasta	38 715,9	0.998	2	2	4	0.0003	0.0838
Cells	with ciprofloxacin 1	Jurkat_with cipro 1	281474976711420 (F003645)	60S ribosomal protein L7 OS=Homo sapiens GN=RPL7 PE=1 SV=1	RL7_HUMAN	SwissProt_2014_08.fasta	29 227,7	1	5	5	11	0.0008	0.218
Cells	with ciprofloxacin 1	Jurkat_with cipro 1	281474976711420 (F003645)	Ribonucleoside-diphosphate reductase large subunit OS=Homo sapiens GN=RRM1 PE=1 SV=1	RIR1_HUMAN	SwissProt_2014_08.fasta	90 073,5	0.998	2	2	3	0.0002	0.0581
Cells	with ciprofloxacin 1	Jurkat_with cipro 1	281474976711420 (F003645)	Cytosol aminopeptidase OS=Homo sapiens GN=LAP3 PE=1 SV=3	AMPL_HUMAN	SwissProt_2014_08.fasta	56 167,8	1	5	5	14	0.0011	0.16
Cells	with ciprofloxacin 1	Jurkat_with cipro 1	281474976711420 (F003645)	Asparagine--tRNA ligase, cytoplasmic OS=Homo sapiens GN=NARS PE=1 SV=1	SYNC_HUMAN	SwissProt_2014_08.fasta	62 944,3	1	4	4	6	0.0005	0.122
Cells	with ciprofloxacin 1	Jurkat_with cipro 1	281474976711420 (F003645)	60S ribosomal protein L4 OS=Homo sapiens GN=RPL4 PE=1 SV=5	RL4_HUMAN	SwissProt_2014_08.fasta	47 699,1	1	7	7	20	0.0015	0.204
Cells	with ciprofloxacin 1	Jurkat_with cipro 1	281474976711420 (F003645)	Dolichyl-diphosphooligosaccharide--protein glycosyltransferase subunit 2 OS=Homo sapiens GN=RPN2 PE=1 SV=3	RPN2_HUMAN	SwissProt_2014_08.fasta	69 284,8	1	4	5	10	0.0008	0.127
Cells	with ciprofloxacin 1	Jurkat_with cipro 1	281474976711420 (F003645)	Heat shock protein HSP 90-alpha OS=Homo sapiens GN=HSP90AA1 PE=1 SV=5	HS90A_HUMAN	SwissProt_2014_08.fasta	84 663,2	1	23	30	110	0.0084	0.372
Cells	with ciprofloxacin 1	Jurkat_with cipro 1	281474976711420 (F003645)	Cytosolic acyl coenzyme A thioester hydrolase OS=Homo sapiens GN=ACOT7 PE=1 SV=3	BACH_HUMAN	SwissProt_2014_08.fasta	41 795,0	1	7	7	22	0.0017	0.279
Cells	with ciprofloxacin 1	Jurkat_with cipro 1	281474976711420 (F003645)	Dynactin subunit 2 OS=Homo sapiens GN=DCTN2 PE=1 SV=4	DCTN2_HUMAN	SwissProt_2014_08.fasta	44 231,7	0.998	2	2	2	0.0002	0.0873
Cells	with ciprofloxacin 1	Jurkat_with cipro 1	281474976711420 (F003645)	60S ribosomal protein L10 OS=Homo sapiens GN=RPL10 PE=1 SV=4	RL10_HUMAN	SwissProt_2014_08.fasta	24 604,6	1	3	3	8	0.0006	0.192
Cells	with ciprofloxacin 1	Jurkat_with cipro 1	281474976711420 (F003645)	F-actin-capping protein subunit beta OS=Homo sapiens GN=CAPZB PE=1 SV=4	CAPZB_HUMAN	SwissProt_2014_08.fasta	31 351,6	1	6	6	11	0.0008	0.296
Cells	with ciprofloxacin 1	Jurkat_with cipro 1	281474976711420 (F003645)	60S acidic ribosomal protein P2 OS=Homo sapiens GN=RPLP2 PE=1 SV=1	RLA2_HUMAN	SwissProt_2014_08.fasta	11 665,5	1	5	6	17	0.0013	0.574
Cells	with ciprofloxacin 1	Jurkat_with cipro 1	281474976711420 (F003645)	Heterogeneous nuclear ribonucleoprotein L OS=Homo sapiens GN=HNRNPL PE=1 SV=2	HNRPL_HUMAN	SwissProt_2014_08.fasta	64 132,8	1	5	5	9	0.0007	0.222
Cells	with ciprofloxacin 1	Jurkat_with cipro 1	281474976711420 (F003645)	Ena/VASP-like protein OS=Homo sapiens GN=EVL PE=1 SV=2	EVL_HUMAN	SwissProt_2014_08.fasta	44 619,7	0.998	2	2	2	0.0002	0.0793
Cells	with ciprofloxacin 1	Jurkat_with cipro 1	281474976711420 (F003645)	Acylamino-acid-releasing enzyme OS=Homo sapiens GN=APEH PE=1 SV=4	ACPH_HUMAN	SwissProt_2014_08.fasta	81 224,1	0.999	2	2	2	0.0002	0.0478
Cells	with ciprofloxacin 1	Jurkat_with cipro 1	281474976711420 (F003645)	Spectrin beta chain, non-erythrocytic 1 OS=Homo sapiens GN=SPTBN1 PE=1 SV=2	SPTB2_HUMAN	SwissProt_2014_08.fasta	274 613,4	1	5	5	6	0.0005	0.0402
Cells	with ciprofloxacin 1	Jurkat_with cipro 1	281474976711420 (F003645)	Proteasome subunit alpha type-2 OS=Homo sapiens GN=PSMA2 PE=1 SV=2	PSA2_HUMAN	SwissProt_2014_08.fasta	25 898,9	1	5	6	13	0.001	0.385
Cells	with ciprofloxacin 1	Jurkat_with cipro 1	281474976711420 (F003645)	L-lactate dehydrogenase B chain OS=Homo sapiens GN=LDHB PE=1 SV=2	LDHB_HUMAN	SwissProt_2014_08.fasta	36 638,6	1	6	8	33	0.0025	0.29
Cells	with ciprofloxacin 1	Jurkat_with cipro 1	281474976711420 (F003645)	Regulator of nonsense transcripts 1 OS=Homo sapiens GN=UPF1 PE=1 SV=2	RENT1_HUMAN	SwissProt_2014_08.fasta	124 346,9	1	3	3	3	0.0002	0.039
Cells	with ciprofloxacin 1	Jurkat_with cipro 1	281474976711420 (F003645)	40S ribosomal protein S3 OS=Homo sapiens GN=RPS3 PE=1 SV=2	RS3_HUMAN	SwissProt_2014_08.fasta	26 688,6	1	7	7	15	0.0011	0.333
Cells	with ciprofloxacin 1	Jurkat_with cipro 1	281474976711420 (F003645)	Thymosin beta-4 OS=Homo sapiens GN=TMSB4X PE=1 SV=2	TYB4_HUMAN	SwissProt_2014_08.fasta	5 052,9	1	3	3	3	0.0002	0.545
Cells	with ciprofloxacin 1	Jurkat_with cipro 1	281474976711420 (F003645)	60S ribosomal protein L7a OS=Homo sapiens GN=RPL7A PE=1 SV=2	RL7A_HUMAN	SwissProt_2014_08.fasta	29 996,3	1	3	3	10	0.0008	0.139
Cells	with ciprofloxacin 1	Jurkat_with cipro 1	281474976711420 (F003645)	Glutathione reductase, mitochondrial OS=Homo sapiens GN=GSR PE=1 SV=2	GSHR_HUMAN	SwissProt_2014_08.fasta	56 257,4	1	3	3	5	0.0004	0.14
Cells	with ciprofloxacin 1	Jurkat_with cipro 1	281474976711420 (F003645)	Trifunctional enzyme subunit beta, mitochondrial OS=Homo sapiens GN=HADHB PE=1 SV=3	ECHB_HUMAN	SwissProt_2014_08.fasta	51 296,0	1	5	5	6	0.0005	0.245
Cells	with ciprofloxacin 1	Jurkat_with cipro 1	281474976711420 (F003645)	Glycine--tRNA ligase OS=Homo sapiens GN=GARS PE=1 SV=3	SYG_HUMAN	SwissProt_2014_08.fasta	83 167,6	1	7	9	21	0.0016	0.18
Cells	with ciprofloxacin 1	Jurkat_with cipro 1	281474976711420 (F003645)	Heat shock cognate 71 kDa protein OS=Homo sapiens GN=HSPA8 PE=1 SV=1	HSP7C_HUMAN	SwissProt_2014_08.fasta	70 899,8	1	22	27	76	0.0058	0.435
Cells	with ciprofloxacin 1	Jurkat_with cipro 1	281474976711420 (F003645)	Septin-2 OS=Homo sapiens GN=SEPT2 PE=1 SV=1	SEPT2_HUMAN	SwissProt_2014_08.fasta	41 488,2	1	4	4	7	0.0005	0.199
Cells	with ciprofloxacin 1	Jurkat_with cipro 1	281474976711420 (F003645)	Proteasome activator complex subunit 1 OS=Homo sapiens GN=PSME1 PE=1 SV=1	PSME1_HUMAN	SwissProt_2014_08.fasta	28 723,9	1	4	4	8	0.0006	0.185
Cells	with ciprofloxacin 1	Jurkat_with cipro 1	281474976711420 (F003645)	ATP synthase subunit f, mitochondrial OS=Homo sapiens GN=ATP5J2 PE=1 SV=3	ATPK_HUMAN	SwissProt_2014_08.fasta	10 918,4	0.998	2	2	5	0.0004	0.255
Cells	with ciprofloxacin 1	Jurkat_with cipro 1	281474976711420 (F003645)	Eukaryotic translation initiation factor 5A-1 OS=Homo sapiens GN=EIF5A PE=1 SV=2	IF5A1_HUMAN	SwissProt_2014_08.fasta	16 832,7	1	5	5	11	0.0008	0.506
Cells	with ciprofloxacin 1	Jurkat_with cipro 1	281474976711420 (F003645)	Purine nucleoside phosphorylase OS=Homo sapiens GN=PNP PE=1 SV=2	PNPH_HUMAN	SwissProt_2014_08.fasta	32 118,0	1	9	10	37	0.0028	0.433
Cells	with ciprofloxacin 1	Jurkat_with cipro 1	281474976711420 (F003645)	Heterogeneous nuclear ribonucleoprotein H OS=Homo sapiens GN=HNRNPH1 PE=1 SV=4	HNRH1_HUMAN	SwissProt_2014_08.fasta	49 229,8	1	6	7	27	0.0021	0.265
Cells	with ciprofloxacin 1	Jurkat_with cipro 1	281474976711420 (F003645)	ATPase family AAA domain-containing protein 3A OS=Homo sapiens GN=ATAD3A PE=1 SV=2	ATD3A_HUMAN	SwissProt_2014_08.fasta	71 370,2	0.998	2	2	2	0.0002	0.0489
Cells	with ciprofloxacin 1	Jurkat_with cipro 1	281474976711420 (F003645)	ATP-dependent 6-phosphofructokinase, platelet type OS=Homo sapiens GN=PFKP PE=1 SV=2	PFKAP_HUMAN	SwissProt_2014_08.fasta	85 597,4	1	6	6	7	0.0005	0.121
Cells	with ciprofloxacin 1	Jurkat_with cipro 1	281474976711420 (F003645)	Protein phosphatase 1G OS=Homo sapiens GN=PPM1G PE=1 SV=1	PPM1G_HUMAN	SwissProt_2014_08.fasta	59 271,9	0.998	2	2	3	0.0002	0.0476
Cells	with ciprofloxacin 1	Jurkat_with cipro 1	281474976711420 (F003645)	Protein disulfide-isomerase A4 OS=Homo sapiens GN=PDIA4 PE=1 SV=2	PDIA4_HUMAN	SwissProt_2014_08.fasta	72 934,0	1	3	3	3	0.0002	0.093
Cells	with ciprofloxacin 1	Jurkat_with cipro 1	281474976711420 (F003645)	40S ribosomal protein S19 OS=Homo sapiens GN=RPS19 PE=1 SV=2	RS19_HUMAN	SwissProt_2014_08.fasta	16 060,5	0.998	2	2	3	0.0002	0.103
Cells	with ciprofloxacin 1	Jurkat_with cipro 1	281474976711420 (F003645)	Heterogeneous nuclear ribonucleoprotein K OS=Homo sapiens GN=HNRNPK PE=1 SV=1	HNRPK_HUMAN	SwissProt_2014_08.fasta	50 978,5	1	8	11	24	0.0018	0.313
Cells	with ciprofloxacin 1	Jurkat_with cipro 1	281474976711420 (F003645)	Heterogeneous nuclear ribonucleoprotein U OS=Homo sapiens GN=HNRNPU PE=1 SV=6	HNRPU_HUMAN	SwissProt_2014_08.fasta	90 585,2	1	8	9	19	0.0015	0.165
Cells	with ciprofloxacin 1	Jurkat_with cipro 1	281474976711420 (F003645)	Heterogeneous nuclear ribonucleoprotein H2 OS=Homo sapiens GN=HNRNPH2 PE=1 SV=1	HNRH2_HUMAN	SwissProt_2014_08.fasta	49 264,1	0.998	2	3	3	0.0002	0.127
Cells	with ciprofloxacin 1	Jurkat_with cipro 1	281474976711420 (F003645)	U1 small nuclear ribonucleoprotein A OS=Homo sapiens GN=SNRPA PE=1 SV=3	SNRPA_HUMAN	SwissProt_2014_08.fasta	31 280,5	0.998	2	2	3	0.0002	0.11
Cells	with ciprofloxacin 1	Jurkat_with cipro 1	281474976711420 (F003645)	Nucleolar protein 58 OS=Homo sapiens GN=NOP58 PE=1 SV=1	NOP58_HUMAN	SwissProt_2014_08.fasta	59 580,2	0.998	2	3	7	0.0005	0.0662
Cells	with ciprofloxacin 1	Jurkat_with cipro 1	281474976711420 (F003645)	Transketolase OS=Homo sapiens GN=TKT PE=1 SV=3	TKT_HUMAN	SwissProt_2014_08.fasta	67 879,4	1	13	13	36	0.0027	0.36
Cells	with ciprofloxacin 1	Jurkat_with cipro 1	281474976711420 (F003645)	rRNA 2'-O-methyltransferase fibrillarin OS=Homo sapiens GN=FBL PE=1 SV=2	FBRL_HUMAN	SwissProt_2014_08.fasta	33 784,1	1	3	3	3	0.0002	0.178
Cells	with ciprofloxacin 1	Jurkat_with cipro 1	281474976711420 (F003645)	Eukaryotic translation initiation factor 3 subunit A OS=Homo sapiens GN=EIF3A PE=1 SV=1	EIF3A_HUMAN	SwissProt_2014_08.fasta	166 574,9	1	5	5	6	0.0005	0.0507
Cells	with ciprofloxacin 1	Jurkat_with cipro 1	281474976711420 (F003645)	Rab GDP dissociation inhibitor beta OS=Homo sapiens GN=GDI2 PE=1 SV=2	GDIB_HUMAN	SwissProt_2014_08.fasta	50 665,5	1	13	15	32	0.0024	0.4
Cells	with ciprofloxacin 1	Jurkat_with cipro 1	281474976711420 (F003645)	26S proteasome non-ATPase regulatory subunit 1 OS=Homo sapiens GN=PSMD1 PE=1 SV=2	PSMD1_HUMAN	SwissProt_2014_08.fasta	105 839,2	1	3	3	3	0.0002	0.0651
Cells	with ciprofloxacin 1	Jurkat_with cipro 1	281474976711420 (F003645)	Histidine triad nucleotide-binding protein 1 OS=Homo sapiens GN=HINT1 PE=1 SV=2	HINT1_HUMAN	SwissProt_2014_08.fasta	13 802,1	1	3	4	8	0.0006	0.54
Cells	with ciprofloxacin 1	Jurkat_with cipro 1	281474976711420 (F003645)	Histone acetyltransferase type B catalytic subunit OS=Homo sapiens GN=HAT1 PE=1 SV=1	HAT1_HUMAN	SwissProt_2014_08.fasta	49 514,3	0.998	2	3	5	0.0004	0.103
Cells	with ciprofloxacin 1	Jurkat_with cipro 1	281474976711420 (F003645)	Acetyl-CoA acetyltransferase, cytosolic OS=Homo sapiens GN=ACAT2 PE=1 SV=2	THIC_HUMAN	SwissProt_2014_08.fasta	41 350,4	1	8	13	34	0.0026	0.431
Cells	with ciprofloxacin 1	Jurkat_with cipro 1	281474976711420 (F003645)	Trifunctional enzyme subunit alpha, mitochondrial OS=Homo sapiens GN=HADHA PE=1 SV=2	ECHA_HUMAN	SwissProt_2014_08.fasta	83 001,9	1	2	2	4	0.0003	0.0577
Cells	with ciprofloxacin 1	Jurkat_with cipro 1	281474976711420 (F003645)	Melanoma-associated antigen 4 OS=Homo sapiens GN=MAGEA4 PE=1 SV=2	MAGA4_HUMAN	SwissProt_2014_08.fasta	34 899,0	1	3	3	4	0.0003	0.101
Cells	with ciprofloxacin 1	Jurkat_with cipro 1	281474976711420 (F003645)	Ras-related protein Rab-7a OS=Homo sapiens GN=RAB7A PE=1 SV=1	RAB7A_HUMAN	SwissProt_2014_08.fasta	23 490,0	0.998	2	2	2	0.0002	0.145
Cells	with ciprofloxacin 1	Jurkat_with cipro 1	281474976711420 (F003645)	26S protease regulatory subunit 8 OS=Homo sapiens GN=PSMC5 PE=1 SV=1	PRS8_HUMAN	SwissProt_2014_08.fasta	45 627,2	1	4	4	7	0.0005	0.18
Cells	with ciprofloxacin 1	Jurkat_with cipro 1	281474976711420 (F003645)	Bleomycin hydrolase OS=Homo sapiens GN=BLMH PE=1 SV=1	BLMH_HUMAN	SwissProt_2014_08.fasta	52 562,6	1	3	3	3	0.0002	0.0901
Cells	with ciprofloxacin 1	Jurkat_with cipro 1	281474976711420 (F003645)	Moesin OS=Homo sapiens GN=MSN PE=1 SV=3	MOES_HUMAN	SwissProt_2014_08.fasta	67 821,8	1	16	19	56	0.0043	0.392
Cells	with ciprofloxacin 1	Jurkat_with cipro 1	281474976711420 (F003645)	ADP-ribosylation factor 1 OS=Homo sapiens GN=ARF1 PE=1 SV=2	ARF1_HUMAN,ARF3_HUMAN	SwissProt_2014_08.fasta	20 697,6	1	3	4	9	0.0007	0.304
Cells	with ciprofloxacin 1	Jurkat_with cipro 1	281474976711420 (F003645)	F-actin-capping protein subunit alpha-1 OS=Homo sapiens GN=CAPZA1 PE=1 SV=3	CAZA1_HUMAN	SwissProt_2014_08.fasta	32 923,2	1	5	5	9	0.0007	0.36
Cells	with ciprofloxacin 1	Jurkat_with cipro 1	281474976711420 (F003645)	Thioredoxin reductase 1, cytoplasmic OS=Homo sapiens GN=TXNRD1 PE=1 SV=3	TRXR1_HUMAN	SwissProt_2014_08.fasta	70 906,9	1	4	4	7	0.0005	0.116
Cells	with ciprofloxacin 1	Jurkat_with cipro 1	281474976711420 (F003645)	Nucleolar RNA helicase 2 OS=Homo sapiens GN=DDX21 PE=1 SV=5	DDX21_HUMAN	SwissProt_2014_08.fasta	87 346,0	1	5	5	7	0.0005	0.0932
Cells	with ciprofloxacin 1	Jurkat_with cipro 1	281474976711420 (F003645)	Isocitrate dehydrogenase [NADP] cytoplasmic OS=Homo sapiens GN=IDH1 PE=1 SV=2	IDHC_HUMAN	SwissProt_2014_08.fasta	46 660,5	0.998	2	2	4	0.0003	0.0966
Cells	with ciprofloxacin 1	Jurkat_with cipro 1	281474976711420 (F003645)	2'-deoxynucleoside 5'-phosphate N-hydrolase 1 OS=Homo sapiens GN=DNPH1 PE=1 SV=1	DNPH1_HUMAN	SwissProt_2014_08.fasta	19 108,3	0.998	2	2	3	0.0002	0.184
Cells	with ciprofloxacin 1	Jurkat_with cipro 1	281474976711420 (F003645)	SUMO-activating enzyme subunit 2 OS=Homo sapiens GN=UBA2 PE=1 SV=2	SAE2_HUMAN	SwissProt_2014_08.fasta	71 225,2	0.998	2	2	2	0.0002	0.0719
Cells	with ciprofloxacin 1	Jurkat_with cipro 1	281474976711420 (F003645)	Small nuclear ribonucleoprotein Sm D3 OS=Homo sapiens GN=SNRPD3 PE=1 SV=1	SMD3_HUMAN	SwissProt_2014_08.fasta	13 916,6	1	3	3	6	0.0005	0.397
Cells	with ciprofloxacin 1	Jurkat_with cipro 1	281474976711420 (F003645)	60S ribosomal protein L6 OS=Homo sapiens GN=RPL6 PE=1 SV=3	RL6_HUMAN	SwissProt_2014_08.fasta	32 729,3	1	5	6	24	0.0018	0.26
Cells	with ciprofloxacin 1	Jurkat_with cipro 1	281474976711420 (F003645)	Prefoldin subunit 4 OS=Homo sapiens GN=PFDN4 PE=1 SV=1	PFD4_HUMAN	SwissProt_2014_08.fasta	15 314,6	0.998	2	2	3	0.0002	0.209
Cells	with ciprofloxacin 1	Jurkat_with cipro 1	281474976711420 (F003645)	Serine/threonine-protein phosphatase PP1-alpha catalytic subunit OS=Homo sapiens GN=PPP1CA PE=1 SV=1	PP1A_HUMAN	SwissProt_2014_08.fasta	37 513,9	1	6	6	17	0.0013	0.255
Cells	with ciprofloxacin 1	Jurkat_with cipro 1	281474976711420 (F003645)	N-alpha-acetyltransferase 15, NatA auxiliary subunit OS=Homo sapiens GN=NAA15 PE=1 SV=1	NAA15_HUMAN	SwissProt_2014_08.fasta	101 277,9	0.998	2	2	3	0.0002	0.0497
Cells	with ciprofloxacin 1	Jurkat_with cipro 1	281474976711420 (F003645)	Apoptotic chromatin condensation inducer in the nucleus OS=Homo sapiens GN=ACIN1 PE=1 SV=2	ACINU_HUMAN	SwissProt_2014_08.fasta	151 861,8	0.998	2	2	3	0.0002	0.0306
Cells	with ciprofloxacin 1	Jurkat_with cipro 1	281474976711420 (F003645)	Protein RCC2 OS=Homo sapiens GN=RCC2 PE=1 SV=2	RCC2_HUMAN	SwissProt_2014_08.fasta	56 084,8	0.998	2	2	2	0.0002	0.0766
Cells	with ciprofloxacin 1	Jurkat_with cipro 1	281474976711420 (F003645)	Dolichyl-diphosphooligosaccharide--protein glycosyltransferase subunit 1 OS=Homo sapiens GN=RPN1 PE=1 SV=1	RPN1_HUMAN	SwissProt_2014_08.fasta	68 571,0	1	4	4	7	0.0005	0.112
Cells	with ciprofloxacin 1	Jurkat_with cipro 1	281474976711420 (F003645)	BolA-like protein 2 OS=Homo sapiens GN=BOLA2 PE=1 SV=1	BOLA2_HUMAN	SwissProt_2014_08.fasta	10 116,4	0.998	2	2	4	0.0003	0.407
Cells	with ciprofloxacin 1	Jurkat_with cipro 1	281474976711420 (F003645)	Transgelin-2 OS=Homo sapiens GN=TAGLN2 PE=1 SV=3	TAGL2_HUMAN	SwissProt_2014_08.fasta	22 391,9	1	4	4	18	0.0014	0.342
Cells	with ciprofloxacin 1	Jurkat_with cipro 1	281474976711420 (F003645)	Fructose-2,6-bisphosphatase TIGAR OS=Homo sapiens GN=TIGAR PE=1 SV=1	TIGAR_HUMAN	SwissProt_2014_08.fasta	30 063,1	0.998	2	2	2	0.0002	0.13
Cells	with ciprofloxacin 1	Jurkat_with cipro 1	281474976711420 (F003645)	Tubulin-specific chaperone A OS=Homo sapiens GN=TBCA PE=1 SV=3	TBCA_HUMAN	SwissProt_2014_08.fasta	12 855,2	1	3	3	6	0.0005	0.269
Cells	with ciprofloxacin 1	Jurkat_with cipro 1	281474976711420 (F003645)	Actin, cytoplasmic 1 OS=Homo sapiens GN=ACTB PE=1 SV=1	ACTB_HUMAN,ACTG_HUMAN	SwissProt_2014_08.fasta	41 737,8	1	20	36	205	0.0156	0.72
Cells	with ciprofloxacin 1	Jurkat_with cipro 1	281474976711420 (F003645)	26S proteasome non-ATPase regulatory subunit 12 OS=Homo sapiens GN=PSMD12 PE=1 SV=3	PSD12_HUMAN	SwissProt_2014_08.fasta	52 906,2	1	4	4	8	0.0006	0.129
Cells	with ciprofloxacin 1	Jurkat_with cipro 1	281474976711420 (F003645)	Activated RNA polymerase II transcriptional coactivator p15 OS=Homo sapiens GN=SUB1 PE=1 SV=3	TCP4_HUMAN	SwissProt_2014_08.fasta	14 395,9	1	3	3	7	0.0005	0.362
Cells	with ciprofloxacin 1	Jurkat_with cipro 1	281474976711420 (F003645)	Actin-related protein 2/3 complex subunit 3 OS=Homo sapiens GN=ARPC3 PE=1 SV=3	ARPC3_HUMAN	SwissProt_2014_08.fasta	20 547,8	1	3	3	3	0.0002	0.152
Cells	with ciprofloxacin 1	Jurkat_with cipro 1	281474976711420 (F003645)	T-complex protein 1 subunit eta OS=Homo sapiens GN=CCT7 PE=1 SV=2	TCPH_HUMAN	SwissProt_2014_08.fasta	59 367,8	1	6	8	15	0.0011	0.217
Cells	with ciprofloxacin 1	Jurkat_with cipro 1	281474976711420 (F003645)	Transforming protein RhoA OS=Homo sapiens GN=RHOA PE=1 SV=1	RHOA_HUMAN	SwissProt_2014_08.fasta	21 768,4	1	3	3	6	0.0005	0.14
Cells	with ciprofloxacin 1	Jurkat_with cipro 1	281474976711420 (F003645)	L-lactate dehydrogenase A chain OS=Homo sapiens GN=LDHA PE=1 SV=2	LDHA_HUMAN	SwissProt_2014_08.fasta	36 689,2	1	13	15	81	0.0062	0.563
Cells	with ciprofloxacin 1	Jurkat_with cipro 1	281474976711420 (F003645)	Serine/arginine-rich splicing factor 3 OS=Homo sapiens GN=SRSF3 PE=1 SV=1	SRSF3_HUMAN	SwissProt_2014_08.fasta	19 330,0	0.999	2	2	3	0.0002	0.128
Cells	with ciprofloxacin 1	Jurkat_with cipro 1	281474976711420 (F003645)	40S ribosomal protein S2 OS=Homo sapiens GN=RPS2 PE=1 SV=2	RS2_HUMAN	SwissProt_2014_08.fasta	31 325,2	1	6	6	18	0.0014	0.259
Cells	with ciprofloxacin 1	Jurkat_with cipro 1	281474976711420 (F003645)	Peptidyl-prolyl cis-trans isomerase NIMA-interacting 1 OS=Homo sapiens GN=PIN1 PE=1 SV=1	PIN1_HUMAN	SwissProt_2014_08.fasta	18 243,7	0.998	2	2	2	0.0002	0.27
Cells	with ciprofloxacin 1	Jurkat_with cipro 1	281474976711420 (F003645)	Importin-5 OS=Homo sapiens GN=IPO5 PE=1 SV=4	IPO5_HUMAN	SwissProt_2014_08.fasta	123 632,2	1	7	7	13	0.001	0.108
Cells	with ciprofloxacin 1	Jurkat_with cipro 1	281474976711420 (F003645)	Acyl-CoA-binding protein OS=Homo sapiens GN=DBI PE=1 SV=2	ACBP_HUMAN	SwissProt_2014_08.fasta	10 044,8	0.998	2	2	4	0.0003	0.414
Cells	with ciprofloxacin 1	Jurkat_with cipro 1	281474976711420 (F003645)	Ras GTPase-activating protein-binding protein 1 OS=Homo sapiens GN=G3BP1 PE=1 SV=1	G3BP1_HUMAN	SwissProt_2014_08.fasta	52 162,8	1	3	3	5	0.0004	0.124
Cells	with ciprofloxacin 1	Jurkat_with cipro 1	281474976711420 (F003645)	Putative RNA-binding protein Luc7-like 2 OS=Homo sapiens GN=LUC7L2 PE=1 SV=2	LC7L2_HUMAN	SwissProt_2014_08.fasta	46 514,5	0.998	2	2	2	0.0002	0.0408
Cells	with ciprofloxacin 1	Jurkat_with cipro 1	281474976711420 (F003645)	Nascent polypeptide-associated complex subunit alpha, muscle-specific form OS=Homo sapiens GN=NACA PE=1 SV=1	NACAM_HUMAN,NACA_HUMAN	SwissProt_2014_08.fasta	205 422,8	1	4	4	10	0.0008	0.0265
Cells	with ciprofloxacin 1	Jurkat_with cipro 1	281474976711420 (F003645)	Protein DJ-1 OS=Homo sapiens GN=PARK7 PE=1 SV=2	PARK7_HUMAN	SwissProt_2014_08.fasta	19 891,2	1	5	5	9	0.0007	0.418
Cells	with ciprofloxacin 1	Jurkat_with cipro 1	281474976711420 (F003645)	Complement component 1 Q subcomponent-binding protein, mitochondrial OS=Homo sapiens GN=C1QBP PE=1 SV=1	C1QBP_HUMAN	SwissProt_2014_08.fasta	31 362,6	1	7	10	25	0.0019	0.337
Cells	with ciprofloxacin 1	Jurkat_with cipro 1	281474976711420 (F003645)	40S ribosomal protein S3a OS=Homo sapiens GN=RPS3A PE=1 SV=2	RS3A_HUMAN	SwissProt_2014_08.fasta	29 945,3	1	4	5	10	0.0008	0.17
Cells	with ciprofloxacin 1	Jurkat_with cipro 1	281474976711420 (F003645)	60S ribosomal protein L5 OS=Homo sapiens GN=RPL5 PE=1 SV=3	RL5_HUMAN	SwissProt_2014_08.fasta	34 363,5	1	3	5	8	0.0006	0.158
Cells	with ciprofloxacin 1	Jurkat_with cipro 1	281474976711420 (F003645)	Flap endonuclease 1 OS=Homo sapiens GN=FEN1 PE=1 SV=1	FEN1_HUMAN	SwissProt_2014_08.fasta	42 594,2	1	3	3	3	0.0002	0.176
Cells	with ciprofloxacin 1	Jurkat_with cipro 1	281474976711420 (F003645)	U5 small nuclear ribonucleoprotein 200 kDa helicase OS=Homo sapiens GN=SNRNP200 PE=1 SV=2	U520_HUMAN	SwissProt_2014_08.fasta	244 513,8	1	5	5	7	0.0005	0.0426
Cells	with ciprofloxacin 1	Jurkat_with cipro 1	281474976711420 (F003645)	Proliferating cell nuclear antigen OS=Homo sapiens GN=PCNA PE=1 SV=1	PCNA_HUMAN	SwissProt_2014_08.fasta	28 769,3	1	7	10	18	0.0014	0.51
Cells	with ciprofloxacin 1	Jurkat_with cipro 1	281474976711420 (F003645)	60S ribosomal protein L30 OS=Homo sapiens GN=RPL30 PE=1 SV=2	RL30_HUMAN	SwissProt_2014_08.fasta	12 784,7	0.998	2	2	2	0.0002	0.209
Cells	with ciprofloxacin 1	Jurkat_with cipro 1	281474976711420 (F003645)	Peptidyl-prolyl cis-trans isomerase H OS=Homo sapiens GN=PPIH PE=1 SV=1	PPIH_HUMAN	SwissProt_2014_08.fasta	19 208,1	0.998	2	2	2	0.0002	0.294
Cells	with ciprofloxacin 1	Jurkat_with cipro 1	281474976711420 (F003645)	Methylosome protein 50 OS=Homo sapiens GN=WDR77 PE=1 SV=1	MEP50_HUMAN	SwissProt_2014_08.fasta	36 723,2	0.998	2	2	2	0.0002	0.111
Cells	with ciprofloxacin 1	Jurkat_with cipro 1	281474976711420 (F003645)	Protein disulfide-isomerase A3 OS=Homo sapiens GN=PDIA3 PE=1 SV=4	PDIA3_HUMAN	SwissProt_2014_08.fasta	56 784,6	1	6	6	9	0.0007	0.218
Cells	with ciprofloxacin 1	Jurkat_with cipro 1	281474976711420 (F003645)	Stress-70 protein, mitochondrial OS=Homo sapiens GN=HSPA9 PE=1 SV=2	GRP75_HUMAN	SwissProt_2014_08.fasta	73 681,3	1	11	12	36	0.0027	0.243
Cells	with ciprofloxacin 1	Jurkat_with cipro 1	281474976711420 (F003645)	Glyceraldehyde-3-phosphate dehydrogenase OS=Homo sapiens GN=GAPDH PE=1 SV=3	G3P_HUMAN	SwissProt_2014_08.fasta	36 053,4	1	14	28	165	0.0126	0.606
Cells	with ciprofloxacin 1	Jurkat_with cipro 1	281474976711420 (F003645)	60S acidic ribosomal protein P0 OS=Homo sapiens GN=RPLP0 PE=1 SV=1	RLA0_HUMAN	SwissProt_2014_08.fasta	34 274,3	1	5	5	14	0.0011	0.215
Cells	with ciprofloxacin 1	Jurkat_with cipro 1	281474976711420 (F003645)	Isocitrate dehydrogenase [NAD] subunit alpha, mitochondrial OS=Homo sapiens GN=IDH3A PE=1 SV=1	IDH3A_HUMAN	SwissProt_2014_08.fasta	39 592,5	0.998	2	2	3	0.0002	0.0902
Cells	with ciprofloxacin 1	Jurkat_with cipro 1	281474976711420 (F003645)	Myosin regulatory light chain 12A OS=Homo sapiens GN=MYL12A PE=1 SV=2	ML12A_HUMAN,ML12B_HUMAN	SwissProt_2014_08.fasta	19 795,3	1	4	5	7	0.0005	0.339
Cells	with ciprofloxacin 1	Jurkat_with cipro 1	281474976711420 (F003645)	60S ribosomal protein L18 OS=Homo sapiens GN=RPL18 PE=1 SV=2	RL18_HUMAN	SwissProt_2014_08.fasta	21 635,2	0.998	2	2	6	0.0005	0.138
Cells	with ciprofloxacin 1	Jurkat_with cipro 1	281474976711420 (F003645)	Pyruvate kinase PKM OS=Homo sapiens GN=PKM PE=1 SV=4	KPYM_HUMAN	SwissProt_2014_08.fasta	57 937,5	1	18	19	71	0.0054	0.486
Cells	with ciprofloxacin 1	Jurkat_with cipro 1	281474976711420 (F003645)	Leukotriene A-4 hydrolase OS=Homo sapiens GN=LTA4H PE=1 SV=2	LKHA4_HUMAN	SwissProt_2014_08.fasta	69 287,1	0.998	2	2	3	0.0002	0.054
Cells	with ciprofloxacin 1	Jurkat_with cipro 1	281474976711420 (F003645)	Apoptosis-inducing factor 1, mitochondrial OS=Homo sapiens GN=AIFM1 PE=1 SV=1	AIFM1_HUMAN	SwissProt_2014_08.fasta	66 901,5	0.998	2	2	2	0.0002	0.0604
Cells	with ciprofloxacin 1	Jurkat_with cipro 1	281474976711420 (F003645)	Translationally-controlled tumor protein OS=Homo sapiens GN=TPT1 PE=1 SV=1	TCTP_HUMAN	SwissProt_2014_08.fasta	19 596,2	1	4	4	8	0.0006	0.442
Cells	with ciprofloxacin 1	Jurkat_with cipro 1	281474976711420 (F003645)	SH3 domain-binding glutamic acid-rich-like protein 3 OS=Homo sapiens GN=SH3BGRL3 PE=1 SV=1	SH3L3_HUMAN	SwissProt_2014_08.fasta	10 437,8	0.998	2	2	6	0.0005	0.215
Cells	with ciprofloxacin 1	Jurkat_with cipro 1	281474976711420 (F003645)	Endoplasmin OS=Homo sapiens GN=HSP90B1 PE=1 SV=1	ENPL_HUMAN	SwissProt_2014_08.fasta	92 471,7	1	12	14	23	0.0018	0.214
Cells	with ciprofloxacin 1	Jurkat_with cipro 1	281474976711420 (F003645)	60S ribosomal protein L17 OS=Homo sapiens GN=RPL17 PE=1 SV=3	RL17_HUMAN	SwissProt_2014_08.fasta	21 397,4	0.999	2	2	6	0.0005	0.185
Cells	with ciprofloxacin 1	Jurkat_with cipro 1	281474976711420 (F003645)	Elongation factor 1-gamma OS=Homo sapiens GN=EEF1G PE=1 SV=3	EF1G_HUMAN	SwissProt_2014_08.fasta	50 119,4	1	4	4	11	0.0008	0.112
Cells	with ciprofloxacin 1	Jurkat_with cipro 1	281474976711420 (F003645)	Eukaryotic translation initiation factor 3 subunit I OS=Homo sapiens GN=EIF3I PE=1 SV=1	EIF3I_HUMAN	SwissProt_2014_08.fasta	36 502,0	1	3	3	5	0.0004	0.255
Cells	with ciprofloxacin 1	Jurkat_with cipro 1	281474976711420 (F003645)	UMP-CMP kinase OS=Homo sapiens GN=CMPK1 PE=1 SV=3	KCY_HUMAN	SwissProt_2014_08.fasta	22 223,0	1	3	3	3	0.0002	0.245
Cells	with ciprofloxacin 1	Jurkat_with cipro 1	281474976711420 (F003645)	Elongation factor 1-delta OS=Homo sapiens GN=EEF1D PE=1 SV=5	EF1D_HUMAN	SwissProt_2014_08.fasta	31 121,9	0.998	2	2	2	0.0002	0.132
Cells	with ciprofloxacin 1	Jurkat_with cipro 1	281474976711420 (F003645)	Calcyclin-binding protein OS=Homo sapiens GN=CACYBP PE=1 SV=2	CYBP_HUMAN	SwissProt_2014_08.fasta	26 210,3	0.998	2	2	5	0.0004	0.189
Cells	with ciprofloxacin 1	Jurkat_with cipro 1	281474976711420 (F003645)	14-3-3 protein gamma OS=Homo sapiens GN=YWHAG PE=1 SV=2	1433G_HUMAN	SwissProt_2014_08.fasta	28 303,1	0.998	2	2	2	0.0002	0.178
Cells	with ciprofloxacin 1	Jurkat_with cipro 1	281474976711420 (F003645)	Heterogeneous nuclear ribonucleoproteins A2/B1 OS=Homo sapiens GN=HNRNPA2B1 PE=1 SV=2	ROA2_HUMAN	SwissProt_2014_08.fasta	37 430,3	1	7	7	17	0.0013	0.258
Cells	with ciprofloxacin 1	Jurkat_with cipro 1	281474976711420 (F003645)	Peptidyl-prolyl cis-trans isomerase FKBP5 OS=Homo sapiens GN=FKBP5 PE=1 SV=2	FKBP5_HUMAN	SwissProt_2014_08.fasta	51 213,6	1	3	3	4	0.0003	0.0788
Cells	with ciprofloxacin 1	Jurkat_with cipro 1	281474976711420 (F003645)	Acetyl-CoA acetyltransferase, mitochondrial OS=Homo sapiens GN=ACAT1 PE=1 SV=1	THIL_HUMAN	SwissProt_2014_08.fasta	45 199,8	0.999	2	2	6	0.0005	0.108
Cells	with ciprofloxacin 1	Jurkat_with cipro 1	281474976711420 (F003645)	tRNA (cytosine(34)-C(5))-methyltransferase OS=Homo sapiens GN=NSUN2 PE=1 SV=2	NSUN2_HUMAN	SwissProt_2014_08.fasta	86 472,8	1	2	2	3	0.0002	0.0404
Cells	with ciprofloxacin 1	Jurkat_with cipro 1	281474976711420 (F003645)	Elongation factor 1-alpha 1 OS=Homo sapiens GN=EEF1A1 PE=1 SV=1	EF1A1_HUMAN	SwissProt_2014_08.fasta	50 141,2	1	11	16	80	0.0061	0.416
Cells	with ciprofloxacin 1	Jurkat_with cipro 1	281474976711420 (F003645)	Coronin-1A OS=Homo sapiens GN=CORO1A PE=1 SV=4	COR1A_HUMAN	SwissProt_2014_08.fasta	51 026,1	0.998	2	2	4	0.0003	0.106
Cells	with ciprofloxacin 1	Jurkat_with cipro 1	281474976711420 (F003645)	Peroxiredoxin-2 OS=Homo sapiens GN=PRDX2 PE=1 SV=5	PRDX2_HUMAN	SwissProt_2014_08.fasta	21 892,4	1	4	6	33	0.0025	0.343
Cells	with ciprofloxacin 1	Jurkat_with cipro 1	281474976711420 (F003645)	ATP-dependent RNA helicase DDX3X OS=Homo sapiens GN=DDX3X PE=1 SV=3	DDX3X_HUMAN	SwissProt_2014_08.fasta	73 245,8	1	2	2	4	0.0003	0.071
Cells	with ciprofloxacin 1	Jurkat_with cipro 1	281474976711420 (F003645)	Phosphoglycerate mutase 1 OS=Homo sapiens GN=PGAM1 PE=1 SV=2	PGAM1_HUMAN	SwissProt_2014_08.fasta	28 804,8	1	8	12	29	0.0022	0.453
Cells	with ciprofloxacin 1	Jurkat_with cipro 1	281474976711420 (F003645)	Glutamine--tRNA ligase OS=Homo sapiens GN=QARS PE=1 SV=1	SYQ_HUMAN	SwissProt_2014_08.fasta	87 799,9	0.998	2	2	3	0.0002	0.0387
Cells	with ciprofloxacin 1	Jurkat_with cipro 1	281474976711420 (F003645)	Matrin-3 OS=Homo sapiens GN=MATR3 PE=1 SV=2	MATR3_HUMAN	SwissProt_2014_08.fasta	94 626,7	1	4	4	10	0.0008	0.0756
Cells	with ciprofloxacin 1	Jurkat_with cipro 1	281474976711420 (F003645)	Vimentin OS=Homo sapiens GN=VIM PE=1 SV=4	VIME_HUMAN	SwissProt_2014_08.fasta	53 652,7	1	11	12	23	0.0018	0.318
Cells	with ciprofloxacin 1	Jurkat_with cipro 1	281474976711420 (F003645)	Nuclease-sensitive element-binding protein 1 OS=Homo sapiens GN=YBX1 PE=1 SV=3	YBOX1_HUMAN	SwissProt_2014_08.fasta	35 923,8	1	4	4	10	0.0008	0.293
Cells	with ciprofloxacin 1	Jurkat_with cipro 1	281474976711420 (F003645)	40S ribosomal protein S17-like OS=Homo sapiens GN=RPS17L PE=1 SV=1	RS17L_HUMAN,RS17_HUMAN	SwissProt_2014_08.fasta	15 550,5	1	4	6	10	0.0008	0.363
Cells	with ciprofloxacin 1	Jurkat_with cipro 1	281474976711420 (F003645)	RuvB-like 2 OS=Homo sapiens GN=RUVBL2 PE=1 SV=3	RUVB2_HUMAN	SwissProt_2014_08.fasta	51 158,1	1	6	6	10	0.0008	0.235
Cells	with ciprofloxacin 1	Jurkat_with cipro 1	281474976711420 (F003645)	60S ribosomal protein L21 OS=Homo sapiens GN=RPL21 PE=1 SV=2	RL21_HUMAN	SwissProt_2014_08.fasta	18 565,0	0.998	2	2	6	0.0005	0.206
Cells	with ciprofloxacin 1	Jurkat_with cipro 1	281474976711420 (F003645)	Translin OS=Homo sapiens GN=TSN PE=1 SV=1	TSN_HUMAN	SwissProt_2014_08.fasta	26 183,4	0.998	2	2	2	0.0002	0.114
Cells	with ciprofloxacin 1	Jurkat_with cipro 1	281474976711420 (F003645)	SH3 domain-binding glutamic acid-rich-like protein OS=Homo sapiens GN=SH3BGRL PE=1 SV=1	SH3L1_HUMAN	SwissProt_2014_08.fasta	12 774,5	0.998	2	2	3	0.0002	0.272
Cells	with ciprofloxacin 1	Jurkat_with cipro 1	281474976711420 (F003645)	Platelet-activating factor acetylhydrolase IB subunit gamma OS=Homo sapiens GN=PAFAH1B3 PE=1 SV=1	PA1B3_HUMAN	SwissProt_2014_08.fasta	25 733,6	0.998	2	2	4	0.0003	0.143
Cells	with ciprofloxacin 1	Jurkat_with cipro 1	281474976711420 (F003645)	Isoleucine--tRNA ligase, cytoplasmic OS=Homo sapiens GN=IARS PE=1 SV=2	SYIC_HUMAN	SwissProt_2014_08.fasta	144 501,8	1	7	7	10	0.0008	0.0864
Cells	with ciprofloxacin 1	Jurkat_with cipro 1	281474976711420 (F003645)	Activator of 90 kDa heat shock protein ATPase homolog 1 OS=Homo sapiens GN=AHSA1 PE=1 SV=1	AHSA1_HUMAN	SwissProt_2014_08.fasta	38 274,4	1	4	4	6	0.0005	0.195
Cells	with ciprofloxacin 1	Jurkat_with cipro 1	281474976711420 (F003645)	Protein arginine N-methyltransferase 1 OS=Homo sapiens GN=PRMT1 PE=1 SV=2	ANM1_HUMAN	SwissProt_2014_08.fasta	41 516,1	1	4	4	7	0.0005	0.147
Cells	with ciprofloxacin 1	Jurkat_with cipro 1	281474976711420 (F003645)	Protein PRRC1 OS=Homo sapiens GN=PRRC1 PE=1 SV=1	PRRC1_HUMAN	SwissProt_2014_08.fasta	46 701,0	1	3	3	3	0.0002	0.108
Cells	with ciprofloxacin 1	Jurkat_with cipro 1	281474976711420 (F003645)	Glutaredoxin-3 OS=Homo sapiens GN=GLRX3 PE=1 SV=2	GLRX3_HUMAN	SwissProt_2014_08.fasta	37 432,8	1	3	3	7	0.0005	0.116
Cells	with ciprofloxacin 1	Jurkat_with cipro 1	281474976711420 (F003645)	6-phosphogluconate dehydrogenase, decarboxylating OS=Homo sapiens GN=PGD PE=1 SV=3	6PGD_HUMAN	SwissProt_2014_08.fasta	53 141,9	1	12	12	28	0.0021	0.371
Cells	with ciprofloxacin 1	Jurkat_with cipro 1	281474976711420 (F003645)	Extended synaptotagmin-1 OS=Homo sapiens GN=ESYT1 PE=1 SV=1	ESYT1_HUMAN	SwissProt_2014_08.fasta	122 859,1	0.998	2	2	2	0.0002	0.0263
Cells	with ciprofloxacin 1	Jurkat_with cipro 1	281474976711420 (F003645)	Peptidyl-prolyl cis-trans isomerase FKBP4 OS=Homo sapiens GN=FKBP4 PE=1 SV=3	FKBP4_HUMAN	SwissProt_2014_08.fasta	51 805,9	1	9	9	15	0.0011	0.314
Cells	with ciprofloxacin 1	Jurkat_with cipro 1	281474976711420 (F003645)	Tubulin alpha-1C chain OS=Homo sapiens GN=TUBA1C PE=1 SV=1	TBA1C_HUMAN	SwissProt_2014_08.fasta	49 895,5	0.998	2	2	6	0.0005	0.419
Cells	with ciprofloxacin 1	Jurkat_with cipro 1	281474976711420 (F003645)	Ribosomal L1 domain-containing protein 1 OS=Homo sapiens GN=RSL1D1 PE=1 SV=3	RL1D1_HUMAN	SwissProt_2014_08.fasta	54 974,7	0.998	2	2	5	0.0004	0.0673
Cells	with ciprofloxacin 1	Jurkat_with cipro 1	281474976711420 (F003645)	26S proteasome non-ATPase regulatory subunit 11 OS=Homo sapiens GN=PSMD11 PE=1 SV=3	PSD11_HUMAN	SwissProt_2014_08.fasta	47 466,3	0.998	2	2	4	0.0003	0.0592
Cells	with ciprofloxacin 1	Jurkat_with cipro 1	281474976711420 (F003645)	Alpha-soluble NSF attachment protein OS=Homo sapiens GN=NAPA PE=1 SV=3	SNAA_HUMAN	SwissProt_2014_08.fasta	33 234,1	1	4	4	6	0.0005	0.251
Cells	with ciprofloxacin 1	Jurkat_with cipro 1	281474976711420 (F003645)	Alpha-actinin-1 OS=Homo sapiens GN=ACTN1 PE=1 SV=2	ACTN1_HUMAN	SwissProt_2014_08.fasta	103 061,1	1	3	3	3	0.0002	0.159
Cells	with ciprofloxacin 1	Jurkat_with cipro 1	281474976711420 (F003645)	Prohibitin OS=Homo sapiens GN=PHB PE=1 SV=1	PHB_HUMAN	SwissProt_2014_08.fasta	29 804,6	1	4	5	12	0.0009	0.287
Cells	with ciprofloxacin 1	Jurkat_with cipro 1	281474976711420 (F003645)	Fructose-bisphosphate aldolase C OS=Homo sapiens GN=ALDOC PE=1 SV=2	ALDOC_HUMAN	SwissProt_2014_08.fasta	39 456,2	0.998	2	2	6	0.0005	0.162
Cells	with ciprofloxacin 1	Jurkat_with cipro 1	281474976711420 (F003645)	DnaJ homolog subfamily B member 11 OS=Homo sapiens GN=DNAJB11 PE=1 SV=1	DJB11_HUMAN	SwissProt_2014_08.fasta	40 514,6	0.998	2	2	2	0.0002	0.0782
Cells	with ciprofloxacin 1	Jurkat_with cipro 1	281474976711420 (F003645)	Nucleosome assembly protein 1-like 4 OS=Homo sapiens GN=NAP1L4 PE=1 SV=1	NP1L4_HUMAN	SwissProt_2014_08.fasta	42 823,9	1	4	4	14	0.0011	0.216
Cells	with ciprofloxacin 1	Jurkat_with cipro 1	281474976711420 (F003645)	Stathmin OS=Homo sapiens GN=STMN1 PE=1 SV=3	STMN1_HUMAN	SwissProt_2014_08.fasta	17 303,0	1	3	3	10	0.0008	0.174
Cells	with ciprofloxacin 1	Jurkat_with cipro 1	281474976711420 (F003645)	Alpha-centractin OS=Homo sapiens GN=ACTR1A PE=1 SV=1	ACTZ_HUMAN	SwissProt_2014_08.fasta	42 615,2	1	3	3	6	0.0005	0.168
Cells	with ciprofloxacin 1	Jurkat_with cipro 1	281474976711420 (F003645)	Mycophenolic acid acyl-glucuronide esterase, mitochondrial OS=Homo sapiens GN=ABHD10 PE=1 SV=1	ABHDA_HUMAN	SwissProt_2014_08.fasta	33 933,3	1	3	4	5	0.0004	0.163
Cells	with ciprofloxacin 1	Jurkat_with cipro 1	281474976711420 (F003645)	T-complex protein 1 subunit gamma OS=Homo sapiens GN=CCT3 PE=1 SV=4	TCPG_HUMAN	SwissProt_2014_08.fasta	60 535,4	1	8	9	16	0.0012	0.273
Cells	with ciprofloxacin 1	Jurkat_with cipro 1	281474976711420 (F003645)	Pre-mRNA-processing-splicing factor 8 OS=Homo sapiens GN=PRPF8 PE=1 SV=2	PRP8_HUMAN	SwissProt_2014_08.fasta	273 608,6	1	7	7	11	0.0008	0.0535
Cells	with ciprofloxacin 1	Jurkat_with cipro 1	281474976711420 (F003645)	Farnesyl pyrophosphate synthase OS=Homo sapiens GN=FDPS PE=1 SV=4	FPPS_HUMAN	SwissProt_2014_08.fasta	48 276,8	1	4	4	16	0.0012	0.162
Cells	with ciprofloxacin 1	Jurkat_with cipro 1	281474976711420 (F003645)	Coactosin-like protein OS=Homo sapiens GN=COTL1 PE=1 SV=3	COTL1_HUMAN	SwissProt_2014_08.fasta	15 945,2	0.998	2	4	6	0.0005	0.303
Cells	with ciprofloxacin 1	Jurkat_with cipro 1	281474976711420 (F003645)	T-complex protein 1 subunit theta OS=Homo sapiens GN=CCT8 PE=1 SV=4	TCPQ_HUMAN	SwissProt_2014_08.fasta	59 621,0	1	8	9	13	0.001	0.252
Cells	with ciprofloxacin 1	Jurkat_with cipro 1	281474976711420 (F003645)	60S ribosomal protein L27 OS=Homo sapiens GN=RPL27 PE=1 SV=2	RL27_HUMAN	SwissProt_2014_08.fasta	15 798,4	1	3	3	6	0.0005	0.257
Cells	with ciprofloxacin 1	Jurkat_with cipro 1	281474976711420 (F003645)	Histone H4 OS=Homo sapiens GN=HIST1H4A PE=1 SV=2	H4_HUMAN	SwissProt_2014_08.fasta	11 367,7	1	5	6	23	0.0018	0.35
Cells	with ciprofloxacin 1	Jurkat_with cipro 1	281474976711420 (F003645)	Histidine--tRNA ligase, cytoplasmic OS=Homo sapiens GN=HARS PE=1 SV=2	SYHC_HUMAN	SwissProt_2014_08.fasta	57 412,5	0.998	2	2	2	0.0002	0.057
Cells	with ciprofloxacin 1	Jurkat_with cipro 1	281474976711420 (F003645)	RNA-binding protein EWS OS=Homo sapiens GN=EWSR1 PE=1 SV=1	EWS_HUMAN	SwissProt_2014_08.fasta	68 478,4	0.998	2	2	2	0.0002	0.0595
Cells	with ciprofloxacin 1	Jurkat_with cipro 1	281474976711420 (F003645)	Bifunctional purine biosynthesis protein PURH OS=Homo sapiens GN=ATIC PE=1 SV=3	PUR9_HUMAN	SwissProt_2014_08.fasta	64 616,5	1	9	9	23	0.0018	0.27
Cells	with ciprofloxacin 1	Jurkat_with cipro 1	281474976711420 (F003645)	UPF0568 protein C14orf166 OS=Homo sapiens GN=C14orf166 PE=1 SV=1	CN166_HUMAN	SwissProt_2014_08.fasta	28 069,3	1	3	3	6	0.0005	0.205
Cells	with ciprofloxacin 1	Jurkat_with cipro 1	281474976711420 (F003645)	Hepatoma-derived growth factor OS=Homo sapiens GN=HDGF PE=1 SV=1	HDGF_HUMAN	SwissProt_2014_08.fasta	26 788,6	0.998	2	2	2	0.0002	0.183
Cells	with ciprofloxacin 1	Jurkat_with cipro 1	281474976711420 (F003645)	NAD-dependent malic enzyme, mitochondrial OS=Homo sapiens GN=ME2 PE=1 SV=1	MAOM_HUMAN	SwissProt_2014_08.fasta	65 446,2	1	3	3	8	0.0006	0.0839
Cells	with ciprofloxacin 1	Jurkat_with cipro 1	281474976711420 (F003645)	Chloride intracellular channel protein 1 OS=Homo sapiens GN=CLIC1 PE=1 SV=4	CLIC1_HUMAN	SwissProt_2014_08.fasta	26 923,3	1	6	6	6	0.0005	0.349
Cells	with ciprofloxacin 1	Jurkat_with cipro 1	281474976711420 (F003645)	Stomatin-like protein 2, mitochondrial OS=Homo sapiens GN=STOML2 PE=1 SV=1	STML2_HUMAN	SwissProt_2014_08.fasta	38 534,5	1	3	3	8	0.0006	0.171
Cells	with ciprofloxacin 1	Jurkat_with cipro 1	281474976711420 (F003645)	Programmed cell death protein 5 OS=Homo sapiens GN=PDCD5 PE=1 SV=3	PDCD5_HUMAN	SwissProt_2014_08.fasta	14 285,3	0.998	2	2	2	0.0002	0.192
Cells	with ciprofloxacin 1	Jurkat_with cipro 1	281474976711420 (F003645)	Pre-mRNA-processing factor 19 OS=Homo sapiens GN=PRPF19 PE=1 SV=1	PRP19_HUMAN	SwissProt_2014_08.fasta	55 181,3	1	3	3	5	0.0004	0.103
Cells	with ciprofloxacin 1	Jurkat_with cipro 1	281474976711420 (F003645)	Small nuclear ribonucleoprotein Sm D1 OS=Homo sapiens GN=SNRPD1 PE=1 SV=1	SMD1_HUMAN	SwissProt_2014_08.fasta	13 281,9	1	3	4	13	0.001	0.454
Cells	with ciprofloxacin 1	Jurkat_with cipro 1	281474976711420 (F003645)	X-ray repair cross-complementing protein 6 OS=Homo sapiens GN=XRCC6 PE=1 SV=2	XRCC6_HUMAN	SwissProt_2014_08.fasta	69 846,4	1	12	12	35	0.0027	0.312
Cells	with ciprofloxacin 1	Jurkat_with cipro 1	281474976711420 (F003645)	Nucleolin OS=Homo sapiens GN=NCL PE=1 SV=3	NUCL_HUMAN	SwissProt_2014_08.fasta	76 615,9	1	11	14	59	0.0045	0.23
Cells	with ciprofloxacin 1	Jurkat_with cipro 1	281474976711420 (F003645)	Histone-binding protein RBBP4 OS=Homo sapiens GN=RBBP4 PE=1 SV=3	RBBP4_HUMAN	SwissProt_2014_08.fasta	47 655,8	0.999	2	2	3	0.0002	0.118
Cells	with ciprofloxacin 1	Jurkat_with cipro 1	281474976711420 (F003645)	Bifunctional glutamate/proline--tRNA ligase OS=Homo sapiens GN=EPRS PE=1 SV=5	SYEP_HUMAN	SwissProt_2014_08.fasta	170 593,2	1	7	7	10	0.0008	0.0794
Cells	with ciprofloxacin 1	Jurkat_with cipro 1	281474976711420 (F003645)	Acidic leucine-rich nuclear phosphoprotein 32 family member E OS=Homo sapiens GN=ANP32E PE=1 SV=1	AN32E_HUMAN	SwissProt_2014_08.fasta	30 693,3	1	3	3	5	0.0004	0.131
Cells	with ciprofloxacin 1	Jurkat_with cipro 1	281474976711420 (F003645)	4F2 cell-surface antigen heavy chain OS=Homo sapiens GN=SLC3A2 PE=1 SV=3	4F2_HUMAN	SwissProt_2014_08.fasta	67 996,4	1	3	3	6	0.0005	0.0667
Cells	with ciprofloxacin 1	Jurkat_with cipro 1	281474976711420 (F003645)	Heat shock 70 kDa protein 4 OS=Homo sapiens GN=HSPA4 PE=1 SV=4	HSP74_HUMAN	SwissProt_2014_08.fasta	94 331,9	1	14	16	33	0.0025	0.194
Cells	with ciprofloxacin 1	Jurkat_with cipro 1	281474976711420 (F003645)	CTP synthase 1 OS=Homo sapiens GN=CTPS1 PE=1 SV=2	PYRG1_HUMAN	SwissProt_2014_08.fasta	66 690,7	0.998	2	2	4	0.0003	0.0575
Cells	with ciprofloxacin 1	Jurkat_with cipro 1	281474976711420 (F003645)	Sorbitol dehydrogenase OS=Homo sapiens GN=SORD PE=1 SV=4	DHSO_HUMAN	SwissProt_2014_08.fasta	38 324,6	0.998	2	2	2	0.0002	0.109
Cells	with ciprofloxacin 1	Jurkat_with cipro 1	281474976711420 (F003645)	GTP-binding nuclear protein Ran OS=Homo sapiens GN=RAN PE=1 SV=3	RAN_HUMAN	SwissProt_2014_08.fasta	24 423,1	1	3	3	7	0.0005	0.194
Cells	with ciprofloxacin 1	Jurkat_with cipro 1	281474976711420 (F003645)	Synaptic vesicle membrane protein VAT-1 homolog OS=Homo sapiens GN=VAT1 PE=1 SV=2	VAT1_HUMAN	SwissProt_2014_08.fasta	41 919,8	0.998	2	2	5	0.0004	0.0967
Cells	with ciprofloxacin 1	Jurkat_with cipro 1	281474976711420 (F003645)	Prosaposin OS=Homo sapiens GN=PSAP PE=1 SV=2	SAP_HUMAN	SwissProt_2014_08.fasta	58 112,0	0.998	2	3	29	0.0022	0.0668
Cells	with ciprofloxacin 1	Jurkat_with cipro 1	281474976711420 (F003645)	Eukaryotic translation initiation factor 5B OS=Homo sapiens GN=EIF5B PE=1 SV=4	IF2P_HUMAN	SwissProt_2014_08.fasta	138 831,5	1	3	3	3	0.0002	0.0648
Cells	with ciprofloxacin 1	Jurkat_with cipro 1	281474976711420 (F003645)	THO complex subunit 4 OS=Homo sapiens GN=ALYREF PE=1 SV=3	THOC4_HUMAN	SwissProt_2014_08.fasta	26 888,7	1	3	4	6	0.0005	0.241
Cells	with ciprofloxacin 1	Jurkat_with cipro 1	281474976711420 (F003645)	DnaJ homolog subfamily B member 1 OS=Homo sapiens GN=DNAJB1 PE=1 SV=4	DNJB1_HUMAN	SwissProt_2014_08.fasta	38 045,6	1	2	2	3	0.0002	0.0971
Cells	with ciprofloxacin 1	Jurkat_with cipro 1	281474976711420 (F003645)	Prothymosin alpha OS=Homo sapiens GN=PTMA PE=1 SV=2	PTMA_HUMAN	SwissProt_2014_08.fasta	12 202,5	1	5	5	18	0.0014	0.234
Cells	with ciprofloxacin 1	Jurkat_with cipro 1	281474976711420 (F003645)	Ubiquitin carboxyl-terminal hydrolase 14 OS=Homo sapiens GN=USP14 PE=1 SV=3	UBP14_HUMAN	SwissProt_2014_08.fasta	56 070,3	1	6	6	9	0.0007	0.198
Cells	with ciprofloxacin 1	Jurkat_with cipro 1	281474976711420 (F003645)	Ras-related protein Rab-1B OS=Homo sapiens GN=RAB1B PE=1 SV=1	RAB1B_HUMAN	SwissProt_2014_08.fasta	22 172,0	1	3	4	7	0.0005	0.269
Cells	with ciprofloxacin 1	Jurkat_with cipro 1	281474976711420 (F003645)	Cytosolic non-specific dipeptidase OS=Homo sapiens GN=CNDP2 PE=1 SV=2	CNDP2_HUMAN	SwissProt_2014_08.fasta	52 879,7	1	6	6	17	0.0013	0.227
Cells	with ciprofloxacin 1	Jurkat_with cipro 1	281474976711420 (F003645)	Keratin, type I cytoskeletal 9 OS=Homo sapiens GN=KRT9 PE=1 SV=3	K1C9_HUMAN	SwissProt_2014_08.fasta	62 065,9	0.998	2	2	3	0.0002	0.0674
Cells	with ciprofloxacin 1	Jurkat_with cipro 1	281474976711420 (F003645)	Nuclear ubiquitous casein and cyclin-dependent kinase substrate 1 OS=Homo sapiens GN=NUCKS1 PE=1 SV=1	NUCKS_HUMAN	SwissProt_2014_08.fasta	27 296,7	0.998	2	2	2	0.0002	0.111
Cells	with ciprofloxacin 1	Jurkat_with cipro 1	281474976711420 (F003645)	Voltage-dependent anion-selective channel protein 3 OS=Homo sapiens GN=VDAC3 PE=1 SV=1	VDAC3_HUMAN	SwissProt_2014_08.fasta	30 659,9	1	3	3	5	0.0004	0.233
Cells	with ciprofloxacin 1	Jurkat_with cipro 1	281474976711420 (F003645)	RNA-binding protein with serine-rich domain 1 OS=Homo sapiens GN=RNPS1 PE=1 SV=1	RNPS1_HUMAN	SwissProt_2014_08.fasta	34 209,6	0.998	2	2	2	0.0002	0.138
Cells	with ciprofloxacin 1	Jurkat_with cipro 1	281474976711420 (F003645)	Tubulin beta chain OS=Homo sapiens GN=TUBB PE=1 SV=2	TBB5_HUMAN	SwissProt_2014_08.fasta	49 670,6	1	21	32	116	0.0088	0.646
Cells	with ciprofloxacin 1	Jurkat_with cipro 1	281474976711420 (F003645)	Phosphoglucomutase-1 OS=Homo sapiens GN=PGM1 PE=1 SV=3	PGM1_HUMAN	SwissProt_2014_08.fasta	61 451,1	0.998	2	3	14	0.0011	0.0623
Cells	with ciprofloxacin 1	Jurkat_with cipro 1	281474976711420 (F003645)	Proliferation-associated protein 2G4 OS=Homo sapiens GN=PA2G4 PE=1 SV=3	PA2G4_HUMAN	SwissProt_2014_08.fasta	43 786,7	1	6	6	9	0.0007	0.269
Cells	with ciprofloxacin 1	Jurkat_with cipro 1	281474976711420 (F003645)	Thioredoxin domain-containing protein 5 OS=Homo sapiens GN=TXNDC5 PE=1 SV=2	TXND5_HUMAN	SwissProt_2014_08.fasta	47 629,1	1	4	4	8	0.0006	0.141
Cells	with ciprofloxacin 1	Jurkat_with cipro 1	281474976711420 (F003645)	Heterogeneous nuclear ribonucleoprotein A1 OS=Homo sapiens GN=HNRNPA1 PE=1 SV=5	ROA1_HUMAN	SwissProt_2014_08.fasta	38 747,0	1	10	13	36	0.0027	0.344
Cells	with ciprofloxacin 1	Jurkat_with cipro 1	281474976711420 (F003645)	14-3-3 protein zeta/delta OS=Homo sapiens GN=YWHAZ PE=1 SV=1	1433Z_HUMAN	SwissProt_2014_08.fasta	27 745,9	1	10	10	24	0.0018	0.38
Cells	with ciprofloxacin 1	Jurkat_with cipro 1	281474976711420 (F003645)	Rab GDP dissociation inhibitor alpha OS=Homo sapiens GN=GDI1 PE=1 SV=2	GDIA_HUMAN	SwissProt_2014_08.fasta	50 584,1	1	3	3	3	0.0002	0.21
Cells	with ciprofloxacin 1	Jurkat_with cipro 1	281474976711420 (F003645)	Peroxiredoxin-1 OS=Homo sapiens GN=PRDX1 PE=1 SV=1	PRDX1_HUMAN	SwissProt_2014_08.fasta	22 110,9	1	5	5	13	0.001	0.377
Cells	with ciprofloxacin 1	Jurkat_with cipro 1	281474976711420 (F003645)	Elongation factor 2 OS=Homo sapiens GN=EEF2 PE=1 SV=4	EF2_HUMAN	SwissProt_2014_08.fasta	95 340,1	1	24	26	104	0.0079	0.388
Cells	with ciprofloxacin 1	Jurkat_with cipro 1	281474976711420 (F003645)	Bifunctional UDP-N-acetylglucosamine 2-epimerase/N-acetylmannosamine kinase OS=Homo sapiens GN=GNE PE=1 SV=1	GLCNE_HUMAN	SwissProt_2014_08.fasta	79 276,2	0.998	2	2	2	0.0002	0.0596
Cells	with ciprofloxacin 1	Jurkat_with cipro 1	281474976711420 (F003645)	Replication protein A 14 kDa subunit OS=Homo sapiens GN=RPA3 PE=1 SV=1	RFA3_HUMAN	SwissProt_2014_08.fasta	13 569,1	0.998	2	2	5	0.0004	0.298
Cells	with ciprofloxacin 1	Jurkat_with cipro 1	281474976711420 (F003645)	FACT complex subunit SSRP1 OS=Homo sapiens GN=SSRP1 PE=1 SV=1	SSRP1_HUMAN	SwissProt_2014_08.fasta	81 077,6	1	7	7	11	0.0008	0.15
Cells	with ciprofloxacin 1	Jurkat_with cipro 1	281474976711420 (F003645)	Nuclear transport factor 2 OS=Homo sapiens GN=NUTF2 PE=1 SV=1	NTF2_HUMAN	SwissProt_2014_08.fasta	14 478,9	0.998	2	2	4	0.0003	0.339
Cells	with ciprofloxacin 1	Jurkat_with cipro 1	281474976711420 (F003645)	Prohibitin-2 OS=Homo sapiens GN=PHB2 PE=1 SV=2	PHB2_HUMAN	SwissProt_2014_08.fasta	33 297,6	1	4	6	12	0.0009	0.207
Cells	with ciprofloxacin 1	Jurkat_with cipro 1	281474976711420 (F003645)	Protein disulfide-isomerase OS=Homo sapiens GN=P4HB PE=1 SV=3	PDIA1_HUMAN	SwissProt_2014_08.fasta	57 118,1	1	4	4	11	0.0008	0.146
Cells	with ciprofloxacin 1	Jurkat_with cipro 1	281474976711420 (F003645)	Alpha-enolase OS=Homo sapiens GN=ENO1 PE=1 SV=2	ENOA_HUMAN	SwissProt_2014_08.fasta	47 170,2	1	18	30	150	0.0114	0.611
Cells	with ciprofloxacin 1	Jurkat_with cipro 1	281474976711420 (F003645)	Eukaryotic initiation factor 4A-III OS=Homo sapiens GN=EIF4A3 PE=1 SV=4	IF4A3_HUMAN	SwissProt_2014_08.fasta	46 872,4	0.997	2	2	15	0.0011	0.124
Cells	with ciprofloxacin 1	Jurkat_with cipro 1	281474976711420 (F003645)	RuvB-like 1 OS=Homo sapiens GN=RUVBL1 PE=1 SV=1	RUVB1_HUMAN	SwissProt_2014_08.fasta	50 229,4	1	4	5	5	0.0004	0.154
Cells	with ciprofloxacin 1	Jurkat_with cipro 1	281474976711420 (F003645)	Ethanolamine kinase 1 OS=Homo sapiens GN=ETNK1 PE=1 SV=1	EKI1_HUMAN	SwissProt_2014_08.fasta	50 968,7	0.998	2	2	2	0.0002	0.0819
Cells	with ciprofloxacin 1	Jurkat_with cipro 1	281474976711420 (F003645)	Ubiquitin carboxyl-terminal hydrolase 7 OS=Homo sapiens GN=USP7 PE=1 SV=2	UBP7_HUMAN	SwissProt_2014_08.fasta	128 305,0	1	4	4	5	0.0004	0.0599
Cells	with ciprofloxacin 1	Jurkat_with cipro 1	281474976711420 (F003645)	Macrophage-capping protein OS=Homo sapiens GN=CAPG PE=1 SV=2	CAPG_HUMAN	SwissProt_2014_08.fasta	38 498,9	1	3	3	7	0.0005	0.158
Cells	with ciprofloxacin 1	Jurkat_with cipro 1	281474976711420 (F003645)	Tripeptidyl-peptidase 2 OS=Homo sapiens GN=TPP2 PE=1 SV=4	TPP2_HUMAN	SwissProt_2014_08.fasta	138 352,9	1	3	3	3	0.0002	0.0576
Cells	with ciprofloxacin 1	Jurkat_with cipro 1	281474976711420 (F003645)	ERO1-like protein alpha OS=Homo sapiens GN=ERO1L PE=1 SV=2	ERO1A_HUMAN	SwissProt_2014_08.fasta	54 394,7	1	4	4	5	0.0004	0.128
Cells	with ciprofloxacin 1	Jurkat_with cipro 1	281474976711420 (F003645)	Ezrin OS=Homo sapiens GN=EZR PE=1 SV=4	EZRI_HUMAN	SwissProt_2014_08.fasta	69 414,7	1	3	3	5	0.0004	0.162
Cells	with ciprofloxacin 1	Jurkat_with cipro 1	281474976711420 (F003645)	Glucose-6-phosphate isomerase OS=Homo sapiens GN=GPI PE=1 SV=4	G6PI_HUMAN	SwissProt_2014_08.fasta	63 148,5	1	9	11	44	0.0034	0.283
Cells	with ciprofloxacin 1	Jurkat_with cipro 1	281474976711420 (F003645)	Microsomal glutathione S-transferase 3 OS=Homo sapiens GN=MGST3 PE=1 SV=1	MGST3_HUMAN	SwissProt_2014_08.fasta	16 516,6	1	3	3	3	0.0002	0.243
Cells	with ciprofloxacin 1	Jurkat_with cipro 1	281474976711420 (F003645)	6-phosphogluconolactonase OS=Homo sapiens GN=PGLS PE=1 SV=2	6PGL_HUMAN	SwissProt_2014_08.fasta	27 547,5	1	4	4	5	0.0004	0.264
Cells	with ciprofloxacin 1	Jurkat_with cipro 1	281474976711420 (F003645)	Splicing factor, proline- and glutamine-rich OS=Homo sapiens GN=SFPQ PE=1 SV=2	SFPQ_HUMAN	SwissProt_2014_08.fasta	76 149,5	1	2	2	6	0.0005	0.0438
Cells	with ciprofloxacin 1	Jurkat_with cipro 1	281474976711420 (F003645)	Ras-related protein Rab-1A OS=Homo sapiens GN=RAB1A PE=1 SV=3	RAB1A_HUMAN	SwissProt_2014_08.fasta	22 678,5	0.998	2	2	2	0.0002	0.263
Cells	with ciprofloxacin 1	Jurkat_with cipro 1	281474976711420 (F003645)	Superoxide dismutase [Cu-Zn] OS=Homo sapiens GN=SOD1 PE=1 SV=2	SODC_HUMAN	SwissProt_2014_08.fasta	15 935,3	0.998	2	4	10	0.0008	0.448
Cells	with ciprofloxacin 1	Jurkat_with cipro 1	281474976711420 (F003645)	Eukaryotic translation elongation factor 1 epsilon-1 OS=Homo sapiens GN=EEF1E1 PE=1 SV=1	MCA3_HUMAN	SwissProt_2014_08.fasta	19 811,2	0.998	2	2	3	0.0002	0.201
Cells	with ciprofloxacin 1	Jurkat_with cipro 1	281474976711420 (F003645)	116 kDa U5 small nuclear ribonucleoprotein component OS=Homo sapiens GN=EFTUD2 PE=1 SV=1	U5S1_HUMAN	SwissProt_2014_08.fasta	109 438,1	1	5	5	10	0.0008	0.0761
Cells	with ciprofloxacin 1	Jurkat_with cipro 1	281474976711420 (F003645)	Eukaryotic translation initiation factor 3 subunit G OS=Homo sapiens GN=EIF3G PE=1 SV=2	EIF3G_HUMAN	SwissProt_2014_08.fasta	35 612,0	0.998	2	2	3	0.0002	0.147
Cells	with ciprofloxacin 1	Jurkat_with cipro 1	281474976711420 (F003645)	26S proteasome non-ATPase regulatory subunit 8 OS=Homo sapiens GN=PSMD8 PE=1 SV=2	PSMD8_HUMAN	SwissProt_2014_08.fasta	39 613,9	1	3	3	6	0.0005	0.18
Cells	with ciprofloxacin 1	Jurkat_with cipro 1	281474976711420 (F003645)	Cytochrome b-c1 complex subunit Rieske, mitochondrial OS=Homo sapiens GN=UQCRFS1 PE=1 SV=2	UCRI_HUMAN	SwissProt_2014_08.fasta	29 667,8	0.998	2	2	5	0.0004	0.157
Cells	with ciprofloxacin 1	Jurkat_with cipro 1	281474976711420 (F003645)	14-3-3 protein epsilon OS=Homo sapiens GN=YWHAE PE=1 SV=1	1433E_HUMAN	SwissProt_2014_08.fasta	29 175,0	1	7	7	14	0.0011	0.357
Cells	with ciprofloxacin 1	Jurkat_with cipro 1	281474976711420 (F003645)	Cytochrome b-c1 complex subunit 2, mitochondrial OS=Homo sapiens GN=UQCRC2 PE=1 SV=3	QCR2_HUMAN	SwissProt_2014_08.fasta	48 443,4	1	3	3	6	0.0005	0.117
Cells	with ciprofloxacin 1	Jurkat_with cipro 1	281474976711420 (F003645)	Ubiquitin-like modifier-activating enzyme 1 OS=Homo sapiens GN=UBA1 PE=1 SV=3	UBA1_HUMAN	SwissProt_2014_08.fasta	117 850,3	1	11	13	40	0.003	0.183
Cells	with ciprofloxacin 1	Jurkat_with cipro 1	281474976711420 (F003645)	Heterogeneous nuclear ribonucleoprotein A0 OS=Homo sapiens GN=HNRNPA0 PE=1 SV=1	ROA0_HUMAN	SwissProt_2014_08.fasta	30 840,5	1	3	3	7	0.0005	0.226
Cells	with ciprofloxacin 1	Jurkat_with cipro 1	281474976711420 (F003645)	Interleukin enhancer-binding factor 2 OS=Homo sapiens GN=ILF2 PE=1 SV=2	ILF2_HUMAN	SwissProt_2014_08.fasta	43 062,7	1	3	3	3	0.0002	0.154
Cells	with ciprofloxacin 1	Jurkat_with cipro 1	281474976711420 (F003645)	Tubulin alpha-1B chain OS=Homo sapiens GN=TUBA1B PE=1 SV=1	TBA1B_HUMAN	SwissProt_2014_08.fasta	50 151,7	1	15	23	94	0.0072	0.455
Cells	with ciprofloxacin 1	Jurkat_with cipro 1	281474976711420 (F003645)	UV excision repair protein RAD23 homolog B OS=Homo sapiens GN=RAD23B PE=1 SV=1	RD23B_HUMAN	SwissProt_2014_08.fasta	43 171,1	0.998	2	2	4	0.0003	0.161
Cells	with ciprofloxacin 1	Jurkat_with cipro 1	281474976711420 (F003645)	ATP synthase subunit gamma, mitochondrial OS=Homo sapiens GN=ATP5C1 PE=1 SV=1	ATPG_HUMAN	SwissProt_2014_08.fasta	32 998,0	0.998	2	2	3	0.0002	0.0738
Cells	with ciprofloxacin 1	Jurkat_with cipro 1	281474976711420 (F003645)	Keratin, type II cytoskeletal 1 OS=Homo sapiens GN=KRT1 PE=1 SV=6	K2C1_HUMAN	SwissProt_2014_08.fasta	66 040,3	1	4	4	9	0.0007	0.0994
Cells	with ciprofloxacin 1	Jurkat_with cipro 1	281474976711420 (F003645)	Ras-related protein Rap-1b OS=Homo sapiens GN=RAP1B PE=1 SV=1	RAP1B_HUMAN	SwissProt_2014_08.fasta	20 824,9	1	3	3	8	0.0006	0.158
Cells	with ciprofloxacin 1	Jurkat_with cipro 1	281474976711420 (F003645)	Filamin-B OS=Homo sapiens GN=FLNB PE=1 SV=2	FLNB_HUMAN	SwissProt_2014_08.fasta	278 158,8	1	3	3	3	0.0002	0.0238
Cells	with ciprofloxacin 1	Jurkat_with cipro 1	281474976711420 (F003645)	Barrier-to-autointegration factor OS=Homo sapiens GN=BANF1 PE=1 SV=1	BAF_HUMAN	SwissProt_2014_08.fasta	10 058,7	0.998	2	2	5	0.0004	0.404
Cells	with ciprofloxacin 1	Jurkat_with cipro 1	281474976711420 (F003645)	AP-1 complex subunit mu-1 OS=Homo sapiens GN=AP1M1 PE=1 SV=3	AP1M1_HUMAN	SwissProt_2014_08.fasta	48 587,8	0.998	2	2	2	0.0002	0.0757
Cells	with ciprofloxacin 1	Jurkat_with cipro 1	281474976711420 (F003645)	Ubiquitin-40S ribosomal protein S27a OS=Homo sapiens GN=RPS27A PE=1 SV=2	RS27A_HUMAN	SwissProt_2014_08.fasta	17 965,6	1	2	2	5	0.0004	0.231
Cells	with ciprofloxacin 1	Jurkat_with cipro 1	281474976711420 (F003645)	Proline synthase co-transcribed bacterial homolog protein OS=Homo sapiens GN=PROSC PE=1 SV=1	PROSC_HUMAN	SwissProt_2014_08.fasta	30 343,8	0.998	2	3	5	0.0004	0.109
Cells	with ciprofloxacin 1	Jurkat_with cipro 1	281474976711420 (F003645)	Adenylosuccinate lyase OS=Homo sapiens GN=ADSL PE=1 SV=2	PUR8_HUMAN	SwissProt_2014_08.fasta	54 890,5	1	6	6	11	0.0008	0.24
Cells	with ciprofloxacin 1	Jurkat_with cipro 1	281474976711420 (F003645)	Transcription elongation factor B polypeptide 2 OS=Homo sapiens GN=TCEB2 PE=1 SV=1	ELOB_HUMAN	SwissProt_2014_08.fasta	13 133,2	0.998	2	2	2	0.0002	0.314
Cells	with ciprofloxacin 1	Jurkat_with cipro 1	281474976711420 (F003645)	Nuclear migration protein nudC OS=Homo sapiens GN=NUDC PE=1 SV=1	NUDC_HUMAN	SwissProt_2014_08.fasta	38 243,7	0.998	2	2	2	0.0002	0.0453
Cells	with ciprofloxacin 1	Jurkat_with cipro 1	281474976711420 (F003645)	Lanosterol synthase OS=Homo sapiens GN=LSS PE=1 SV=1	ERG7_HUMAN	SwissProt_2014_08.fasta	83 310,0	0.998	2	2	2	0.0002	0.0369
Cells	with ciprofloxacin 1	Jurkat_with cipro 1	281474976711420 (F003645)	Transformer-2 protein homolog beta OS=Homo sapiens GN=TRA2B PE=1 SV=1	TRA2B_HUMAN	SwissProt_2014_08.fasta	33 666,7	0.998	2	2	5	0.0004	0.104
Cells	with ciprofloxacin 1	Jurkat_with cipro 1	281474976711420 (F003645)	Nicotinamide phosphoribosyltransferase OS=Homo sapiens GN=NAMPT PE=1 SV=1	NAMPT_HUMAN	SwissProt_2014_08.fasta	55 522,5	0.998	2	2	4	0.0003	0.0774
Cells	with ciprofloxacin 1	Jurkat_with cipro 1	281474976711420 (F003645)	Beta-catenin-like protein 1 OS=Homo sapiens GN=CTNNBL1 PE=1 SV=1	CTBL1_HUMAN	SwissProt_2014_08.fasta	65 175,2	1	2	2	3	0.0002	0.0497
Cells	with ciprofloxacin 1	Jurkat_with cipro 1	281474976711420 (F003645)	Phosphoserine aminotransferase OS=Homo sapiens GN=PSAT1 PE=1 SV=2	SERC_HUMAN	SwissProt_2014_08.fasta	40 423,3	1	7	8	10	0.0008	0.295
Cells	with ciprofloxacin 1	Jurkat_with cipro 1	281474976711420 (F003645)	U6 snRNA-associated Sm-like protein LSm4 OS=Homo sapiens GN=LSM4 PE=1 SV=1	LSM4_HUMAN	SwissProt_2014_08.fasta	15 350,0	0.998	2	2	2	0.0002	0.266
Cells	with ciprofloxacin 1	Jurkat_with cipro 1	281474976711420 (F003645)	DNA replication licensing factor MCM7 OS=Homo sapiens GN=MCM7 PE=1 SV=4	MCM7_HUMAN	SwissProt_2014_08.fasta	81 309,0	1	11	11	26	0.002	0.238
Cells	with ciprofloxacin 1	Jurkat_with cipro 1	281474976711420 (F003645)	60S ribosomal protein L3 OS=Homo sapiens GN=RPL3 PE=1 SV=2	RL3_HUMAN	SwissProt_2014_08.fasta	46 109,5	1	5	7	16	0.0012	0.208
Cells	with ciprofloxacin 1	Jurkat_with cipro 1	281474976711420 (F003645)	Tyrosine--tRNA ligase, cytoplasmic OS=Homo sapiens GN=YARS PE=1 SV=4	SYYC_HUMAN	SwissProt_2014_08.fasta	59 145,1	1	3	3	4	0.0003	0.0663
Cells	with ciprofloxacin 1	Jurkat_with cipro 1	281474976711420 (F003645)	Eukaryotic peptide chain release factor GTP-binding subunit ERF3A OS=Homo sapiens GN=GSPT1 PE=1 SV=1	ERF3A_HUMAN	SwissProt_2014_08.fasta	55 756,7	1	6	6	7	0.0005	0.218
Cells	with ciprofloxacin 1	Jurkat_with cipro 1	281474976711420 (F003645)	Hsp90 co-chaperone Cdc37 OS=Homo sapiens GN=CDC37 PE=1 SV=1	CDC37_HUMAN	SwissProt_2014_08.fasta	44 468,2	0.998	2	2	3	0.0002	0.0423
Cells	with ciprofloxacin 1	Jurkat_with cipro 1	281474976711420 (F003645)	Cytoplasmic dynein 1 heavy chain 1 OS=Homo sapiens GN=DYNC1H1 PE=1 SV=5	DYHC1_HUMAN	SwissProt_2014_08.fasta	532 405,6	1	3	3	4	0.0003	0.0118
Cells	with ciprofloxacin 1	Jurkat_with cipro 1	281474976711420 (F003645)	Coatomer subunit beta OS=Homo sapiens GN=COPB1 PE=1 SV=3	COPB_HUMAN	SwissProt_2014_08.fasta	107 146,0	0.998	2	2	3	0.0002	0.0315
Cells	with ciprofloxacin 1	Jurkat_with cipro 1	281474976711420 (F003645)	Tubulin gamma-1 chain OS=Homo sapiens GN=TUBG1 PE=1 SV=2	TBG1_HUMAN	SwissProt_2014_08.fasta	51 171,2	1	2	2	2	0.0002	0.111
Cells	with ciprofloxacin 1	Jurkat_with cipro 1	281474976711420 (F003645)	Calponin-2 OS=Homo sapiens GN=CNN2 PE=1 SV=4	CNN2_HUMAN	SwissProt_2014_08.fasta	33 697,6	0.998	2	3	4	0.0003	0.107
Cells	with ciprofloxacin 1	Jurkat_with cipro 1	281474976711420 (F003645)	DNA damage-binding protein 1 OS=Homo sapiens GN=DDB1 PE=1 SV=1	DDB1_HUMAN	SwissProt_2014_08.fasta	126 970,2	1	10	10	16	0.0012	0.155
Cells	with ciprofloxacin 1	Jurkat_with cipro 1	281474976711420 (F003645)	Alcohol dehydrogenase class-3 OS=Homo sapiens GN=ADH5 PE=1 SV=4	ADHX_HUMAN	SwissProt_2014_08.fasta	39 723,8	0.998	2	2	4	0.0003	0.102
Cells	with ciprofloxacin 1	Jurkat_with cipro 1	281474976711420 (F003645)	26S protease regulatory subunit 4 OS=Homo sapiens GN=PSMC1 PE=1 SV=1	PRS4_HUMAN	SwissProt_2014_08.fasta	49 186,4	1	3	3	8	0.0006	0.13
Cells	with ciprofloxacin 1	Jurkat_with cipro 1	281474976711420 (F003645)	Fructose-bisphosphate aldolase A OS=Homo sapiens GN=ALDOA PE=1 SV=2	ALDOA_HUMAN	SwissProt_2014_08.fasta	39 420,6	1	13	18	50	0.0038	0.629
Cells	with ciprofloxacin 1	Jurkat_with cipro 1	281474976711420 (F003645)	Rap1 GTPase-GDP dissociation stimulator 1 OS=Homo sapiens GN=RAP1GDS1 PE=1 SV=3	GDS1_HUMAN	SwissProt_2014_08.fasta	66 318,1	1	4	4	9	0.0007	0.109
Cells	with ciprofloxacin 1	Jurkat_with cipro 1	281474976711420 (F003645)	T-complex protein 1 subunit zeta OS=Homo sapiens GN=CCT6A PE=1 SV=3	TCPZ_HUMAN	SwissProt_2014_08.fasta	58 025,3	1	7	9	28	0.0021	0.245
Cells	with ciprofloxacin 1	Jurkat_with cipro 1	281474976711420 (F003645)	T-complex protein 1 subunit epsilon OS=Homo sapiens GN=CCT5 PE=1 SV=1	TCPE_HUMAN	SwissProt_2014_08.fasta	59 672,4	1	6	7	17	0.0013	0.266
Cells	with ciprofloxacin 1	Jurkat_with cipro 1	281474976711420 (F003645)	Cathepsin D OS=Homo sapiens GN=CTSD PE=1 SV=1	CATD_HUMAN	SwissProt_2014_08.fasta	44 553,0	1	3	4	7	0.0005	0.121
Cells	with ciprofloxacin 1	Jurkat_with cipro 1	281474976711420 (F003645)	TIP41-like protein OS=Homo sapiens GN=TIPRL PE=1 SV=2	TIPRL_HUMAN	SwissProt_2014_08.fasta	31 444,8	0.998	2	2	5	0.0004	0.143
Cells	with ciprofloxacin 1	Jurkat_with cipro 1	281474976711420 (F003645)	Ubiquitin-conjugating enzyme E2 L3 OS=Homo sapiens GN=UBE2L3 PE=1 SV=1	UB2L3_HUMAN	SwissProt_2014_08.fasta	17 862,3	0.998	2	2	7	0.0005	0.24
Cells	with ciprofloxacin 1	Jurkat_with cipro 1	281474976711420 (F003645)	Dihydropyrimidinase-related protein 2 OS=Homo sapiens GN=DPYSL2 PE=1 SV=1	DPYL2_HUMAN	SwissProt_2014_08.fasta	62 294,0	1	7	7	13	0.001	0.217
Cells	with ciprofloxacin 1	Jurkat_with cipro 1	281474976711420 (F003645)	Spectrin alpha chain, non-erythrocytic 1 OS=Homo sapiens GN=SPTAN1 PE=1 SV=3	SPTN1_HUMAN	SwissProt_2014_08.fasta	284 542,7	1	15	15	17	0.0013	0.103
Cells	with ciprofloxacin 1	Jurkat_with cipro 1	281474976711420 (F003645)	Leucine--tRNA ligase, cytoplasmic OS=Homo sapiens GN=LARS PE=1 SV=2	SYLC_HUMAN	SwissProt_2014_08.fasta	134 470,8	1	9	9	15	0.0011	0.123
Cells	with ciprofloxacin 1	Jurkat_with cipro 1	281474976711420 (F003645)	Elongation factor 1-beta OS=Homo sapiens GN=EEF1B2 PE=1 SV=3	EF1B_HUMAN	SwissProt_2014_08.fasta	24 764,2	1	3	3	7	0.0005	0.204
Cells	with ciprofloxacin 1	Jurkat_with cipro 1	281474976711420 (F003645)	40S ribosomal protein S16 OS=Homo sapiens GN=RPS16 PE=1 SV=2	RS16_HUMAN	SwissProt_2014_08.fasta	16 445,9	0.998	2	2	2	0.0002	0.158
Cells	with ciprofloxacin 1	Jurkat_with cipro 1	281474976711420 (F003645)	Voltage-dependent anion-selective channel protein 2 OS=Homo sapiens GN=VDAC2 PE=1 SV=2	VDAC2_HUMAN	SwissProt_2014_08.fasta	31 567,3	1	6	6	10	0.0008	0.354
Cells	with ciprofloxacin 1	Jurkat_with cipro 1	281474976711420 (F003645)	Dihydrolipoyl dehydrogenase, mitochondrial OS=Homo sapiens GN=DLD PE=1 SV=2	DLDH_HUMAN	SwissProt_2014_08.fasta	54 177,5	0.998	2	2	7	0.0005	0.0648
Cells	with ciprofloxacin 1	Jurkat_with cipro 1	281474976711420 (F003645)	Adenosine deaminase OS=Homo sapiens GN=ADA PE=1 SV=3	ADA_HUMAN	SwissProt_2014_08.fasta	40 765,1	1	5	5	11	0.0008	0.24
Cells	with ciprofloxacin 1	Jurkat_with cipro 1	281474976711420 (F003645)	DNA replication licensing factor MCM6 OS=Homo sapiens GN=MCM6 PE=1 SV=1	MCM6_HUMAN	SwissProt_2014_08.fasta	92 890,6	1	4	4	6	0.0005	0.0889
Cells	with ciprofloxacin 1	Jurkat_with cipro 1	281474976711420 (F003645)	Hydroxyacyl-coenzyme A dehydrogenase, mitochondrial OS=Homo sapiens GN=HADH PE=1 SV=3	HCDH_HUMAN	SwissProt_2014_08.fasta	34 294,2	1	4	4	11	0.0008	0.312
Cells	with ciprofloxacin 1	Jurkat_with cipro 1	281474976711420 (F003645)	Guanine nucleotide-binding protein G(i) subunit alpha-2 OS=Homo sapiens GN=GNAI2 PE=1 SV=3	GNAI2_HUMAN	SwissProt_2014_08.fasta	40 452,0	1	3	4	7	0.0005	0.18
Cells	with ciprofloxacin 1	Jurkat_with cipro 1	281474976711420 (F003645)	Annexin A6 OS=Homo sapiens GN=ANXA6 PE=1 SV=3	ANXA6_HUMAN	SwissProt_2014_08.fasta	75 877,5	1	12	14	33	0.0025	0.288
Cells	with ciprofloxacin 1	Jurkat_with cipro 1	281474976711420 (F003645)	Spermidine synthase OS=Homo sapiens GN=SRM PE=1 SV=1	SPEE_HUMAN	SwissProt_2014_08.fasta	33 824,5	1	3	3	5	0.0004	0.175
Cells	with ciprofloxacin 1	Jurkat_with cipro 1	281474976711420 (F003645)	Endoplasmic reticulum aminopeptidase 1 OS=Homo sapiens GN=ERAP1 PE=1 SV=3	ERAP1_HUMAN	SwissProt_2014_08.fasta	107 237,9	1	3	3	5	0.0004	0.0606
Cells	with ciprofloxacin 1	Jurkat_with cipro 1	281474976711420 (F003645)	DNA-dependent protein kinase catalytic subunit OS=Homo sapiens GN=PRKDC PE=1 SV=3	PRKDC_HUMAN	SwissProt_2014_08.fasta	469 095,5	1	7	7	8	0.0006	0.0305
Cells	with ciprofloxacin 1	Jurkat_with cipro 1	281474976711420 (F003645)	S-adenosylmethionine synthase isoform type-2 OS=Homo sapiens GN=MAT2A PE=1 SV=1	METK2_HUMAN	SwissProt_2014_08.fasta	43 660,9	1	5	5	7	0.0005	0.147
Cells	with ciprofloxacin 1	Jurkat_with cipro 1	281474976711420 (F003645)	Guanine nucleotide-binding protein G(I)/G(S)/G(T) subunit beta-1 OS=Homo sapiens GN=GNB1 PE=1 SV=3	GBB1_HUMAN	SwissProt_2014_08.fasta	37 377,5	1	3	3	3	0.0002	0.171
Cells	with ciprofloxacin 1	Jurkat_with cipro 1	281474976711420 (F003645)	60S ribosomal protein L15 OS=Homo sapiens GN=RPL15 PE=1 SV=2	RL15_HUMAN	SwissProt_2014_08.fasta	24 146,5	1	3	4	9	0.0007	0.172
Cells	with ciprofloxacin 1	Jurkat_with cipro 1	281474976711420 (F003645)	Hypoxia up-regulated protein 1 OS=Homo sapiens GN=HYOU1 PE=1 SV=1	HYOU1_HUMAN	SwissProt_2014_08.fasta	111 336,8	1	7	8	14	0.0011	0.139
Cells	with ciprofloxacin 1	Jurkat_with cipro 1	281474976711420 (F003645)	Heterogeneous nuclear ribonucleoprotein Q OS=Homo sapiens GN=SYNCRIP PE=1 SV=2	HNRPQ_HUMAN	SwissProt_2014_08.fasta	69 603,5	1	5	5	11	0.0008	0.124
Cells	with ciprofloxacin 1	Jurkat_with cipro 1	281474976711420 (F003645)	Stress-induced-phosphoprotein 1 OS=Homo sapiens GN=STIP1 PE=1 SV=1	STIP1_HUMAN	SwissProt_2014_08.fasta	62 642,1	1	5	7	12	0.0009	0.136
Cells	with ciprofloxacin 1	Jurkat_with cipro 1	281474976711420 (F003645)	Histone H2B type 1-C/E/F/G/I OS=Homo sapiens GN=HIST1H2BC PE=1 SV=4	H2B1C_HUMAN,H2B1D_HUMAN,H2B1H_HUMAN,H2B1K_HUMAN,H2B1L_HUMAN,H2B1M_HUMAN,H2B1N_HUMAN,H2B2F_HUMAN,H2BFS_HUMAN	SwissProt_2014_08.fasta	13 906,6	1	2	5	34	0.0026	0.198
Cells	with ciprofloxacin 1	Jurkat_with cipro 1	281474976711420 (F003645)	Spliceosome RNA helicase DDX39B OS=Homo sapiens GN=DDX39B PE=1 SV=1	DX39B_HUMAN	SwissProt_2014_08.fasta	48 992,0	1	8	8	18	0.0014	0.266
Cells	with ciprofloxacin 1	Jurkat_with cipro 1	281474976711420 (F003645)	UDP-N-acetylhexosamine pyrophosphorylase OS=Homo sapiens GN=UAP1 PE=1 SV=3	UAP1_HUMAN	SwissProt_2014_08.fasta	58 769,5	1	4	4	4	0.0003	0.103
Cells	with ciprofloxacin 1	Jurkat_with cipro 1	281474976711420 (F003645)	Aspartate--tRNA ligase, cytoplasmic OS=Homo sapiens GN=DARS PE=1 SV=2	SYDC_HUMAN	SwissProt_2014_08.fasta	57 136,7	1	7	7	8	0.0006	0.218
Cells	with ciprofloxacin 1	Jurkat_with cipro 1	281474976711420 (F003645)	5'-3' exoribonuclease 2 OS=Homo sapiens GN=XRN2 PE=1 SV=1	XRN2_HUMAN	SwissProt_2014_08.fasta	108 585,7	0.998	2	2	2	0.0002	0.0326
Cells	with ciprofloxacin 1	Jurkat_with cipro 1	281474976711420 (F003645)	Proteasome subunit alpha type-7 OS=Homo sapiens GN=PSMA7 PE=1 SV=1	PSA7_HUMAN	SwissProt_2014_08.fasta	27 887,2	1	6	6	6	0.0005	0.335
Cells	with ciprofloxacin 1	Jurkat_with cipro 1	281474976711420 (F003645)	Thioredoxin domain-containing protein 17 OS=Homo sapiens GN=TXNDC17 PE=1 SV=1	TXD17_HUMAN	SwissProt_2014_08.fasta	13 940,4	0.998	2	2	5	0.0004	0.195
Cells	with ciprofloxacin 1	Jurkat_with cipro 1	281474976711420 (F003645)	Signal recognition particle subunit SRP68 OS=Homo sapiens GN=SRP68 PE=1 SV=2	SRP68_HUMAN	SwissProt_2014_08.fasta	70 732,0	0.998	2	2	2	0.0002	0.0686
Cells	with ciprofloxacin 1	Jurkat_with cipro 1	281474976711420 (F003645)	Clathrin heavy chain 1 OS=Homo sapiens GN=CLTC PE=1 SV=5	CLH1_HUMAN	SwissProt_2014_08.fasta	191 618,9	1	28	28	44	0.0034	0.248
Cells	with ciprofloxacin 1	Jurkat_with cipro 1	281474976711420 (F003645)	Cytochrome b-c1 complex subunit 1, mitochondrial OS=Homo sapiens GN=UQCRC1 PE=1 SV=3	QCR1_HUMAN	SwissProt_2014_08.fasta	52 645,9	1	3	3	6	0.0005	0.125
Cells	with ciprofloxacin 1	Jurkat_with cipro 1	281474976711420 (F003645)	Serine/threonine-protein phosphatase 2A catalytic subunit alpha isoform OS=Homo sapiens GN=PPP2CA PE=1 SV=1	PP2AA_HUMAN	SwissProt_2014_08.fasta	35 594,5	1	6	6	13	0.001	0.324
Cells	with ciprofloxacin 1	Jurkat_with cipro 1	281474976711420 (F003645)	Neutral alpha-glucosidase AB OS=Homo sapiens GN=GANAB PE=1 SV=3	GANAB_HUMAN	SwissProt_2014_08.fasta	106 875,9	1	7	7	15	0.0011	0.131
Cells	with ciprofloxacin 1	Jurkat_with cipro 1	281474976711420 (F003645)	ADP/ATP translocase 3 OS=Homo sapiens GN=SLC25A6 PE=1 SV=4	ADT3_HUMAN	SwissProt_2014_08.fasta	32 867,1	1	3	3	4	0.0003	0.164
Cells	with ciprofloxacin 1	Jurkat_with cipro 1	281474976711420 (F003645)	ATP-binding cassette sub-family D member 3 OS=Homo sapiens GN=ABCD3 PE=1 SV=1	ABCD3_HUMAN	SwissProt_2014_08.fasta	75 479,2	0.999	2	2	3	0.0002	0.047
Cells	with ciprofloxacin 1	Jurkat_with cipro 1	281474976711420 (F003645)	Bifunctional 3'-phosphoadenosine 5'-phosphosulfate synthase 1 OS=Homo sapiens GN=PAPSS1 PE=1 SV=2	PAPS1_HUMAN	SwissProt_2014_08.fasta	70 833,3	0.998	2	2	2	0.0002	0.0561
Cells	with ciprofloxacin 1	Jurkat_with cipro 1	281474976711420 (F003645)	40S ribosomal protein SA OS=Homo sapiens GN=RPSA PE=1 SV=4	RSSA_HUMAN	SwissProt_2014_08.fasta	32 854,1	1	5	6	11	0.0008	0.244
Cells	with ciprofloxacin 1	Jurkat_with cipro 1	281474976711420 (F003645)	D-3-phosphoglycerate dehydrogenase OS=Homo sapiens GN=PHGDH PE=1 SV=4	SERA_HUMAN	SwissProt_2014_08.fasta	56 650,6	1	6	8	35	0.0027	0.186
Cells	with ciprofloxacin 1	Jurkat_with cipro 1	281474976711420 (F003645)	Probable ATP-dependent RNA helicase DDX46 OS=Homo sapiens GN=DDX46 PE=1 SV=2	DDX46_HUMAN	SwissProt_2014_08.fasta	117 366,1	1	3	3	3	0.0002	0.0398
Cells	with ciprofloxacin 1	Jurkat_with cipro 1	281474976711420 (F003645)	Putative small nuclear ribonucleoprotein G-like protein 15 OS=Homo sapiens GN=SNRPGP15 PE=5 SV=2	RUXGL_HUMAN,RUXG_HUMAN	SwissProt_2014_08.fasta	8 544,3	0.998	2	2	4	0.0003	0.171
Cells	with ciprofloxacin 1	Jurkat_with cipro 1	281474976711420 (F003645)	Ribose-phosphate pyrophosphokinase 1 OS=Homo sapiens GN=PRPS1 PE=1 SV=2	PRPS1_HUMAN	SwissProt_2014_08.fasta	34 834,7	1	4	4	7	0.0005	0.22
Cells	with ciprofloxacin 1	Jurkat_with cipro 1	281474976711420 (F003645)	7,8-dihydro-8-oxoguanine triphosphatase OS=Homo sapiens GN=NUDT1 PE=1 SV=3	8ODP_HUMAN	SwissProt_2014_08.fasta	22 519,6	0.997	2	2	2	0.0002	0.142
Cells	with ciprofloxacin 1	Jurkat_with cipro 1	281474976711420 (F003645)	Serine/arginine-rich splicing factor 10 OS=Homo sapiens GN=SRSF10 PE=1 SV=1	SRS10_HUMAN	SwissProt_2014_08.fasta	31 301,7	0.998	2	2	2	0.0002	0.103
Cells	with ciprofloxacin 1	Jurkat_with cipro 1	281474976711420 (F003645)	Replication protein A 70 kDa DNA-binding subunit OS=Homo sapiens GN=RPA1 PE=1 SV=2	RFA1_HUMAN	SwissProt_2014_08.fasta	68 139,0	1	4	4	4	0.0003	0.127
Cells	with ciprofloxacin 1	Jurkat_with cipro 1	281474976711420 (F003645)	Heat shock protein 75 kDa, mitochondrial OS=Homo sapiens GN=TRAP1 PE=1 SV=3	TRAP1_HUMAN	SwissProt_2014_08.fasta	80 112,9	1	3	3	3	0.0002	0.115
Cells	with ciprofloxacin 1	Jurkat_with cipro 1	281474976711420 (F003645)	Filamin-A OS=Homo sapiens GN=FLNA PE=1 SV=4	FLNA_HUMAN	SwissProt_2014_08.fasta	280 729,4	1	8	8	12	0.0009	0.057
Cells	with ciprofloxacin 1	Jurkat_with cipro 1	281474976711420 (F003645)	Adenylyl cyclase-associated protein 1 OS=Homo sapiens GN=CAP1 PE=1 SV=5	CAP1_HUMAN	SwissProt_2014_08.fasta	51 901,6	0.998	2	2	3	0.0002	0.114
Cells	with ciprofloxacin 1	Jurkat_with cipro 1	281474976711420 (F003645)	ATP-dependent RNA helicase DDX18 OS=Homo sapiens GN=DDX18 PE=1 SV=2	DDX18_HUMAN	SwissProt_2014_08.fasta	75 409,7	0.998	2	2	6	0.0005	0.0418
Cells	with ciprofloxacin 1	Jurkat_with cipro 1	281474976711420 (F003645)	T-complex protein 1 subunit beta OS=Homo sapiens GN=CCT2 PE=1 SV=4	TCPB_HUMAN	SwissProt_2014_08.fasta	57 489,9	1	11	15	25	0.0019	0.301
Cells	with ciprofloxacin 1	Jurkat_with cipro 1	281474976711420 (F003645)	Voltage-gated potassium channel subunit beta-2 OS=Homo sapiens GN=KCNAB2 PE=1 SV=2	KCAB2_HUMAN	SwissProt_2014_08.fasta	41 001,5	1	4	4	4	0.0003	0.207
Cells	with ciprofloxacin 1	Jurkat_with cipro 1	281474976711420 (F003645)	Heterogeneous nuclear ribonucleoprotein F OS=Homo sapiens GN=HNRNPF PE=1 SV=3	HNRPF_HUMAN	SwissProt_2014_08.fasta	45 671,9	1	5	6	10	0.0008	0.248
Cells	with ciprofloxacin 1	Jurkat_with cipro 1	281474976711420 (F003645)	Costars family protein ABRACL OS=Homo sapiens GN=ABRACL PE=1 SV=1	ABRAL_HUMAN	SwissProt_2014_08.fasta	9 056,7	0.998	2	2	8	0.0006	0.198
Cells	with ciprofloxacin 1	Jurkat_with cipro 1	281474976711420 (F003645)	Calreticulin OS=Homo sapiens GN=CALR PE=1 SV=1	CALR_HUMAN	SwissProt_2014_08.fasta	48 142,9	1	11	15	41	0.0031	0.384
Cells	with ciprofloxacin 1	Jurkat_with cipro 1	281474976711420 (F003645)	WD repeat-containing protein 1 OS=Homo sapiens GN=WDR1 PE=1 SV=4	WDR1_HUMAN	SwissProt_2014_08.fasta	66 193,2	1	11	13	25	0.0019	0.373
Cells	with ciprofloxacin 1	Jurkat_with cipro 1	281474976711420 (F003645)	Transitional endoplasmic reticulum ATPase OS=Homo sapiens GN=VCP PE=1 SV=4	TERA_HUMAN	SwissProt_2014_08.fasta	89 324,8	1	13	13	40	0.003	0.246
Cells	with ciprofloxacin 1	Jurkat_with cipro 1	281474976711420 (F003645)	Ubiquitin carboxyl-terminal hydrolase 11 OS=Homo sapiens GN=USP11 PE=1 SV=3	UBP11_HUMAN	SwissProt_2014_08.fasta	109 817,3	1	3	3	4	0.0003	0.0374
Cells	with ciprofloxacin 1	Jurkat_with cipro 1	281474976711420 (F003645)	Annexin A2 OS=Homo sapiens GN=ANXA2 PE=1 SV=2	ANXA2_HUMAN	SwissProt_2014_08.fasta	38 606,1	1	3	3	3	0.0002	0.15
Cells	with ciprofloxacin 1	Jurkat_with cipro 1	281474976711420 (F003645)	Glyoxalase domain-containing protein 4 OS=Homo sapiens GN=GLOD4 PE=1 SV=1	GLOD4_HUMAN	SwissProt_2014_08.fasta	34 794,1	1	3	3	9	0.0007	0.166
Cells	with ciprofloxacin 1	Jurkat_with cipro 1	281474976711420 (F003645)	40S ribosomal protein S6 OS=Homo sapiens GN=RPS6 PE=1 SV=1	RS6_HUMAN	SwissProt_2014_08.fasta	28 681,7	1	3	3	4	0.0003	0.161
Cells	with ciprofloxacin 1	Jurkat_with cipro 1	281474976711420 (F003645)	60S ribosomal protein L13a OS=Homo sapiens GN=RPL13A PE=1 SV=2	RL13A_HUMAN	SwissProt_2014_08.fasta	23 577,9	0.998	2	2	5	0.0004	0.113
Cells	with ciprofloxacin 1	Jurkat_with cipro 1	281474976711420 (F003645)	Transportin-3 OS=Homo sapiens GN=TNPO3 PE=1 SV=3	TNPO3_HUMAN	SwissProt_2014_08.fasta	104 204,3	0.998	2	2	17	0.0013	0.0455
Cells	with ciprofloxacin 1	Jurkat_with cipro 1	281474976711420 (F003645)	Macrophage migration inhibitory factor OS=Homo sapiens GN=MIF PE=1 SV=4	MIF_HUMAN	SwissProt_2014_08.fasta	12 476,5	0.998	2	2	5	0.0004	0.174
Cells	with ciprofloxacin 1	Jurkat_with cipro 1	281474976711420 (F003645)	Cell cycle and apoptosis regulator protein 2 OS=Homo sapiens GN=CCAR2 PE=1 SV=2	CCAR2_HUMAN	SwissProt_2014_08.fasta	102 903,1	0.999	2	2	2	0.0002	0.0542
Cells	with ciprofloxacin 1	Jurkat_with cipro 1	281474976711420 (F003645)	Actin-related protein 3 OS=Homo sapiens GN=ACTR3 PE=1 SV=3	ARP3_HUMAN	SwissProt_2014_08.fasta	47 371,9	1	4	5	13	0.001	0.179
Cells	with ciprofloxacin 1	Jurkat_with cipro 1	281474976711420 (F003645)	Chromobox protein homolog 1 OS=Homo sapiens GN=CBX1 PE=1 SV=1	CBX1_HUMAN	SwissProt_2014_08.fasta	21 418,1	0.998	2	2	6	0.0005	0.178
Cells	with ciprofloxacin 1	Jurkat_with cipro 1	281474976711420 (F003645)	Putative pre-mRNA-splicing factor ATP-dependent RNA helicase DHX15 OS=Homo sapiens GN=DHX15 PE=1 SV=2	DHX15_HUMAN	SwissProt_2014_08.fasta	90 935,2	1	7	7	10	0.0008	0.127
Cells	with ciprofloxacin 1	Jurkat_with cipro 1	281474976711420 (F003645)	Exportin-2 OS=Homo sapiens GN=CSE1L PE=1 SV=3	XPO2_HUMAN	SwissProt_2014_08.fasta	110 421,9	1	3	3	5	0.0004	0.0505
Cells	with ciprofloxacin 1	Jurkat_with cipro 1	281474976711420 (F003645)	Plastin-2 OS=Homo sapiens GN=LCP1 PE=1 SV=6	PLSL_HUMAN	SwissProt_2014_08.fasta	70 291,2	1	26	28	72	0.0055	0.553
Cells	with ciprofloxacin 1	Jurkat_with cipro 1	281474976711420 (F003645)	Tryptophan--tRNA ligase, cytoplasmic OS=Homo sapiens GN=WARS PE=1 SV=2	SYWC_HUMAN	SwissProt_2014_08.fasta	53 167,6	0.998	2	2	5	0.0004	0.0786
Cells	with ciprofloxacin 1	Jurkat_with cipro 1	281474976711420 (F003645)	Nucleosome assembly protein 1-like 1 OS=Homo sapiens GN=NAP1L1 PE=1 SV=1	NP1L1_HUMAN	SwissProt_2014_08.fasta	45 375,0	1	5	5	20	0.0015	0.192
Cells	with ciprofloxacin 1	Jurkat_with cipro 1	281474976711420 (F003645)	Probable ATP-dependent RNA helicase DDX17 OS=Homo sapiens GN=DDX17 PE=1 SV=2	DDX17_HUMAN	SwissProt_2014_08.fasta	80 274,0	1	3	3	7	0.0005	0.107
Cells	with ciprofloxacin 1	Jurkat_with cipro 1	281474976711420 (F003645)	T-complex protein 1 subunit delta OS=Homo sapiens GN=CCT4 PE=1 SV=4	TCPD_HUMAN	SwissProt_2014_08.fasta	57 926,0	1	9	9	21	0.0016	0.267
Cells	with ciprofloxacin 1	Jurkat_with cipro 1	281474976711420 (F003645)	Rho GDP-dissociation inhibitor 1 OS=Homo sapiens GN=ARHGDIA PE=1 SV=3	GDIR1_HUMAN	SwissProt_2014_08.fasta	23 207,5	0.998	2	2	2	0.0002	0.0833
Cells	with ciprofloxacin 1	Jurkat_with cipro 1	281474976711420 (F003645)	Cyclin-dependent kinase 6 OS=Homo sapiens GN=CDK6 PE=1 SV=1	CDK6_HUMAN	SwissProt_2014_08.fasta	36 938,8	0.998	2	2	4	0.0003	0.0982
Cells	with ciprofloxacin 1	Jurkat_with cipro 1	281474976711420 (F003645)	Multifunctional protein ADE2 OS=Homo sapiens GN=PAICS PE=1 SV=3	PUR6_HUMAN	SwissProt_2014_08.fasta	47 080,0	1	8	8	22	0.0017	0.311
Cells	with ciprofloxacin 1	Jurkat_with cipro 1	281474976711420 (F003645)	Phosphoglycerate kinase 1 OS=Homo sapiens GN=PGK1 PE=1 SV=3	PGK1_HUMAN	SwissProt_2014_08.fasta	44 615,3	1	12	14	49	0.0037	0.48
Cells	with ciprofloxacin 1	Jurkat_with cipro 1	281474976711420 (F003645)	RNA-binding protein 39 OS=Homo sapiens GN=RBM39 PE=1 SV=2	RBM39_HUMAN	SwissProt_2014_08.fasta	59 381,4	1	4	4	4	0.0003	0.128
Cells	with ciprofloxacin 1	Jurkat_with cipro 1	281474976711420 (F003645)	Plasminogen activator inhibitor 1 RNA-binding protein OS=Homo sapiens GN=SERBP1 PE=1 SV=2	PAIRB_HUMAN	SwissProt_2014_08.fasta	44 965,8	0.998	2	2	4	0.0003	0.076
Cells	with ciprofloxacin 1	Jurkat_with cipro 1	281474976711420 (F003645)	Annexin A5 OS=Homo sapiens GN=ANXA5 PE=1 SV=2	ANXA5_HUMAN	SwissProt_2014_08.fasta	35 938,6	1	8	8	20	0.0015	0.378
Cells	with ciprofloxacin 1	Jurkat_with cipro 1	281474976711420 (F003645)	3-mercaptopyruvate sulfurtransferase OS=Homo sapiens GN=MPST PE=1 SV=3	THTM_HUMAN	SwissProt_2014_08.fasta	33 178,8	0.998	2	2	4	0.0003	0.0976
Cells	with ciprofloxacin 1	Jurkat_with cipro 1	281474976711420 (F003645)	DNA replication licensing factor MCM5 OS=Homo sapiens GN=MCM5 PE=1 SV=5	MCM5_HUMAN	SwissProt_2014_08.fasta	82 288,3	1	8	8	13	0.001	0.158
Cells	with ciprofloxacin 1	Jurkat_with cipro 1	281474976711420 (F003645)	Tubulin beta-4B chain OS=Homo sapiens GN=TUBB4B PE=1 SV=1	TBB4B_HUMAN	SwissProt_2014_08.fasta	49 830,7	1	6	6	16	0.0012	0.645
Cells	with ciprofloxacin 1	Jurkat_with cipro 1	281474976711420 (F003645)	Casein kinase II subunit alpha OS=Homo sapiens GN=CSNK2A1 PE=1 SV=1	CSK21_HUMAN	SwissProt_2014_08.fasta	45 144,5	1	4	4	5	0.0004	0.189
Cells	with ciprofloxacin 1	Jurkat_with cipro 1	281474976711420 (F003645)	Phosphatidylethanolamine-binding protein 1 OS=Homo sapiens GN=PEBP1 PE=1 SV=3	PEBP1_HUMAN	SwissProt_2014_08.fasta	21 056,9	1	7	7	13	0.001	0.647
Cells	with ciprofloxacin 1	Jurkat_with cipro 1	281474976711420 (F003645)	ATP-dependent RNA helicase A OS=Homo sapiens GN=DHX9 PE=1 SV=4	DHX9_HUMAN	SwissProt_2014_08.fasta	140 961,5	1	18	19	67	0.0051	0.235
Cells	with ciprofloxacin 1	Jurkat_with cipro 1	281474976711420 (F003645)	tRNA-splicing ligase RtcB homolog OS=Homo sapiens GN=RTCB PE=1 SV=1	RTCB_HUMAN	SwissProt_2014_08.fasta	55 210,2	1	2	2	4	0.0003	0.0911
Cells	with ciprofloxacin 1	Jurkat_with cipro 1	281474976711420 (F003645)	Phenylalanine--tRNA ligase alpha subunit OS=Homo sapiens GN=FARSA PE=1 SV=3	SYFA_HUMAN	SwissProt_2014_08.fasta	57 564,5	1	4	4	5	0.0004	0.157
Cells	with ciprofloxacin 1	Jurkat_with cipro 1	281474976711420 (F003645)	Dynein light chain 2, cytoplasmic OS=Homo sapiens GN=DYNLL2 PE=1 SV=1	DYL2_HUMAN	SwissProt_2014_08.fasta	10 350,1	0.998	2	2	2	0.0002	0.135
Cells	with ciprofloxacin 1	Jurkat_with cipro 1	281474976711420 (F003645)	Hydroxymethylglutaryl-CoA synthase, cytoplasmic OS=Homo sapiens GN=HMGCS1 PE=1 SV=2	HMCS1_HUMAN	SwissProt_2014_08.fasta	57 295,0	1	12	14	29	0.0022	0.331
Cells	with ciprofloxacin 1	Jurkat_with cipro 1	281474976711420 (F003645)	Aldose reductase OS=Homo sapiens GN=AKR1B1 PE=1 SV=3	ALDR_HUMAN	SwissProt_2014_08.fasta	35 853,9	1	4	4	10	0.0008	0.263
Cells	with ciprofloxacin 1	Jurkat_with cipro 1	281474976711420 (F003645)	Acidic leucine-rich nuclear phosphoprotein 32 family member B OS=Homo sapiens GN=ANP32B PE=1 SV=1	AN32B_HUMAN	SwissProt_2014_08.fasta	28 788,7	0.998	2	2	2	0.0002	0.159
Cells	with ciprofloxacin 1	Jurkat_with cipro 1	281474976711420 (F003645)	Actin-related protein 2 OS=Homo sapiens GN=ACTR2 PE=1 SV=1	ARP2_HUMAN	SwissProt_2014_08.fasta	44 761,7	0.998	2	2	4	0.0003	0.0812
Cells	with ciprofloxacin 1	Jurkat_with cipro 1	281474976711420 (F003645)	Eukaryotic initiation factor 4A-I OS=Homo sapiens GN=EIF4A1 PE=1 SV=1	IF4A1_HUMAN	SwissProt_2014_08.fasta	46 155,3	1	10	10	24	0.0018	0.347
Cells	with ciprofloxacin 1	Jurkat_with cipro 1	281474976711420 (F003645)	60S ribosomal protein L14 OS=Homo sapiens GN=RPL14 PE=1 SV=4	RL14_HUMAN	SwissProt_2014_08.fasta	23 432,3	0.998	2	2	3	0.0002	0.102
Cells	with ciprofloxacin 1	Jurkat_with cipro 1	281474976711420 (F003645)	Heterogeneous nuclear ribonucleoprotein R OS=Homo sapiens GN=HNRNPR PE=1 SV=1	HNRPR_HUMAN	SwissProt_2014_08.fasta	70 943,9	1	5	5	11	0.0008	0.106
Cells	with ciprofloxacin 1	Jurkat_with cipro 1	281474976711420 (F003645)	Ran-specific GTPase-activating protein OS=Homo sapiens GN=RANBP1 PE=1 SV=1	RANG_HUMAN	SwissProt_2014_08.fasta	23 310,8	1	3	3	10	0.0008	0.274
Cells	with ciprofloxacin 1	Jurkat_with cipro 1	281474976711420 (F003645)	ATP-dependent RNA helicase DDX39A OS=Homo sapiens GN=DDX39A PE=1 SV=2	DX39A_HUMAN	SwissProt_2014_08.fasta	49 129,8	1	3	3	5	0.0004	0.267
Cells	with ciprofloxacin 1	Jurkat_with cipro 1	281474976711420 (F003645)	Proteasome subunit alpha type-6 OS=Homo sapiens GN=PSMA6 PE=1 SV=1	PSA6_HUMAN	SwissProt_2014_08.fasta	27 399,5	1	3	3	3	0.0002	0.15
Cells	with ciprofloxacin 1	Jurkat_with cipro 1	281474976711420 (F003645)	Serine/threonine-protein phosphatase 2A 55 kDa regulatory subunit B alpha isoform OS=Homo sapiens GN=PPP2R2A PE=1 SV=1	2ABA_HUMAN	SwissProt_2014_08.fasta	51 693,4	1	3	3	9	0.0007	0.123
Cells	with ciprofloxacin 1	Jurkat_with cipro 1	281474976711420 (F003645)	Ras-related protein Rab-11B OS=Homo sapiens GN=RAB11B PE=1 SV=4	RB11B_HUMAN	SwissProt_2014_08.fasta	24 489,0	0.999	2	2	3	0.0002	0.156
Cells	with ciprofloxacin 1	Jurkat_with cipro 1	281474976711420 (F003645)	60S ribosomal protein L23 OS=Homo sapiens GN=RPL23 PE=1 SV=1	RL23_HUMAN	SwissProt_2014_08.fasta	14 865,9	0.998	2	2	4	0.0003	0.271
Cells	with ciprofloxacin 1	Jurkat_with cipro 1	281474976711420 (F003645)	Glycogen debranching enzyme OS=Homo sapiens GN=AGL PE=1 SV=3	GDE_HUMAN	SwissProt_2014_08.fasta	174 767,6	0.998	2	2	3	0.0002	0.0235
Cells	with ciprofloxacin 1	Jurkat_with cipro 1	281474976711420 (F003645)	Deoxycytidine kinase OS=Homo sapiens GN=DCK PE=1 SV=1	DCK_HUMAN	SwissProt_2014_08.fasta	30 519,3	0.998	2	2	2	0.0002	0.115
Cells	with ciprofloxacin 1	Jurkat_with cipro 1	281474976711420 (F003645)	3-hydroxyacyl-CoA dehydrogenase type-2 OS=Homo sapiens GN=HSD17B10 PE=1 SV=3	HCD2_HUMAN	SwissProt_2014_08.fasta	26 923,1	1	6	8	12	0.0009	0.406
Cells	with ciprofloxacin 1	Jurkat_with cipro 1	281474976711420 (F003645)	Myosin-9 OS=Homo sapiens GN=MYH9 PE=1 SV=4	MYH9_HUMAN	SwissProt_2014_08.fasta	226 537,5	1	31	36	72	0.0055	0.231
Cells	with ciprofloxacin 1	Jurkat_with cipro 1	281474976711420 (F003645)	40S ribosomal protein S7 OS=Homo sapiens GN=RPS7 PE=1 SV=1	RS7_HUMAN	SwissProt_2014_08.fasta	22 127,5	1	5	5	14	0.0011	0.392
Cells	with ciprofloxacin 1	Jurkat_with cipro 1	281474976711420 (F003645)	Splicing factor U2AF 35 kDa subunit OS=Homo sapiens GN=U2AF1 PE=1 SV=3	U2AF1_HUMAN	SwissProt_2014_08.fasta	27 872,2	0.998	2	2	3	0.0002	0.175
Cells	with ciprofloxacin 1	Jurkat_with cipro 1	281474976711420 (F003645)	Deoxyhypusine synthase OS=Homo sapiens GN=DHPS PE=1 SV=1	DHYS_HUMAN	SwissProt_2014_08.fasta	40 971,3	0.998	2	2	5	0.0004	0.114
Cells	with ciprofloxacin 1	Jurkat_with cipro 1	281474976711420 (F003645)	Cytochrome b5 type B OS=Homo sapiens GN=CYB5B PE=1 SV=2	CYB5B_HUMAN	SwissProt_2014_08.fasta	16 332,4	0.998	2	2	2	0.0002	0.315
Cells	with ciprofloxacin 1	Jurkat_with cipro 1	281474976711420 (F003645)	Proteasome subunit beta type-5 OS=Homo sapiens GN=PSMB5 PE=1 SV=3	PSB5_HUMAN	SwissProt_2014_08.fasta	28 481,0	0.998	2	2	2	0.0002	0.141
Cells	with ciprofloxacin 1	Jurkat_with cipro 1	281474976711420 (F003645)	Bcl-2-associated transcription factor 1 OS=Homo sapiens GN=BCLAF1 PE=1 SV=2	BCLF1_HUMAN	SwissProt_2014_08.fasta	106 125,3	0.998	2	2	2	0.0002	0.0522
Cells	with ciprofloxacin 1	Jurkat_with cipro 1	281474976711420 (F003645)	DNA replication licensing factor MCM4 OS=Homo sapiens GN=MCM4 PE=1 SV=5	MCM4_HUMAN	SwissProt_2014_08.fasta	96 560,6	1	15	15	32	0.0024	0.3
Cells	with ciprofloxacin 1	Jurkat_with cipro 1	281474976711420 (F003645)	Ribose-phosphate pyrophosphokinase 2 OS=Homo sapiens GN=PRPS2 PE=1 SV=2	PRPS2_HUMAN	SwissProt_2014_08.fasta	34 769,5	0.998	2	2	2	0.0002	0.283
Cells	with ciprofloxacin 1	Jurkat_with cipro 1	281474976711420 (F003645)	Poly(rC)-binding protein 2 OS=Homo sapiens GN=PCBP2 PE=1 SV=1	PCBP2_HUMAN	SwissProt_2014_08.fasta	38 580,9	0.998	2	2	3	0.0002	0.142
Cells	with ciprofloxacin 1	Jurkat_with cipro 1	281474976711420 (F003645)	ATP synthase subunit O, mitochondrial OS=Homo sapiens GN=ATP5O PE=1 SV=1	ATPO_HUMAN	SwissProt_2014_08.fasta	23 277,4	0.998	2	3	8	0.0006	0.169
Cells	with ciprofloxacin 1	Jurkat_with cipro 1	281474976711420 (F003645)	Cytochrome c1, heme protein, mitochondrial OS=Homo sapiens GN=CYC1 PE=1 SV=3	CY1_HUMAN	SwissProt_2014_08.fasta	35 422,8	1	3	3	5	0.0004	0.197
Cells	with ciprofloxacin 1	Jurkat_with cipro 1	281474976711420 (F003645)	Serine hydroxymethyltransferase, mitochondrial OS=Homo sapiens GN=SHMT2 PE=1 SV=3	GLYM_HUMAN	SwissProt_2014_08.fasta	55 994,7	1	3	3	7	0.0005	0.0754
Cells	with ciprofloxacin 1	Jurkat_with cipro 1	281474976711420 (F003645)	Splicing factor 3B subunit 3 OS=Homo sapiens GN=SF3B3 PE=1 SV=4	SF3B3_HUMAN	SwissProt_2014_08.fasta	135 579,4	1	9	10	13	0.001	0.119
Cells	with ciprofloxacin 1	Jurkat_with cipro 1	281474976711420 (F003645)	ATP-binding cassette sub-family E member 1 OS=Homo sapiens GN=ABCE1 PE=1 SV=1	ABCE1_HUMAN	SwissProt_2014_08.fasta	67 316,4	1	4	4	6	0.0005	0.114
Cells	with ciprofloxacin 1	Jurkat_with cipro 1	281474976711420 (F003645)	Tubulin--tyrosine ligase-like protein 12 OS=Homo sapiens GN=TTLL12 PE=1 SV=2	TTL12_HUMAN	SwissProt_2014_08.fasta	74 403,7	1	5	5	6	0.0005	0.14
Cells	with ciprofloxacin 1	Jurkat_with cipro 1	281474976711420 (F003645)	26S protease regulatory subunit 10B OS=Homo sapiens GN=PSMC6 PE=1 SV=1	PRS10_HUMAN	SwissProt_2014_08.fasta	44 174,9	1	3	3	4	0.0003	0.157
Cells	with ciprofloxacin 1	Jurkat_with cipro 1	281474976711420 (F003645)	Xaa-Pro aminopeptidase 1 OS=Homo sapiens GN=XPNPEP1 PE=1 SV=3	XPP1_HUMAN	SwissProt_2014_08.fasta	69 919,2	0.998	2	2	2	0.0002	0.0498
Cells	with ciprofloxacin 1	Jurkat_with cipro 1	281474976711420 (F003645)	Serine/threonine-protein phosphatase 2A 65 kDa regulatory subunit A alpha isoform OS=Homo sapiens GN=PPP2R1A PE=1 SV=4	2AAA_HUMAN	SwissProt_2014_08.fasta	65 309,7	1	6	7	9	0.0007	0.173
Cells	with ciprofloxacin 1	Jurkat_with cipro 1	281474976711420 (F003645)	DNA-directed RNA polymerases I, II, and III subunit RPABC3 OS=Homo sapiens GN=POLR2H PE=1 SV=4	RPAB3_HUMAN	SwissProt_2014_08.fasta	17 144,2	0.998	2	2	2	0.0002	0.267
Cells	with ciprofloxacin 1	Jurkat_with cipro 1	281474976711420 (F003645)	60S ribosomal protein L13 OS=Homo sapiens GN=RPL13 PE=1 SV=4	RL13_HUMAN	SwissProt_2014_08.fasta	24 262,2	0.998	2	2	2	0.0002	0.104
Cells	with ciprofloxacin 1	Jurkat_with cipro 1	281474976711420 (F003645)	NudC domain-containing protein 1 OS=Homo sapiens GN=NUDCD1 PE=1 SV=2	NUDC1_HUMAN	SwissProt_2014_08.fasta	66 758,0	0.998	2	2	2	0.0002	0.072
Cells	with ciprofloxacin 1	Jurkat_with cipro 1	281474976711420 (F003645)	Aspartate aminotransferase, cytoplasmic OS=Homo sapiens GN=GOT1 PE=1 SV=3	AATC_HUMAN	SwissProt_2014_08.fasta	46 248,1	1	4	4	12	0.0009	0.165
Cells	with ciprofloxacin 1	Jurkat_with cipro 1	281474976711420 (F003645)	Ras-related protein Rab-14 OS=Homo sapiens GN=RAB14 PE=1 SV=4	RAB14_HUMAN	SwissProt_2014_08.fasta	23 897,6	1	3	3	4	0.0003	0.219
Cells	with ciprofloxacin 1	Jurkat_with cipro 1	281474976711420 (F003645)	Phosphoribosyl pyrophosphate synthase-associated protein 1 OS=Homo sapiens GN=PRPSAP1 PE=1 SV=2	KPRA_HUMAN	SwissProt_2014_08.fasta	39 394,5	1	3	3	3	0.0002	0.138
Cells	with ciprofloxacin 1	Jurkat_with cipro 1	281474976711420 (F003645)	Aspartate aminotransferase, mitochondrial OS=Homo sapiens GN=GOT2 PE=1 SV=3	AATM_HUMAN	SwissProt_2014_08.fasta	47 518,6	1	7	7	11	0.0008	0.302
Cells	with ciprofloxacin 1	Jurkat_with cipro 1	281474976711420 (F003645)	Proteasome subunit alpha type-5 OS=Homo sapiens GN=PSMA5 PE=1 SV=3	PSA5_HUMAN	SwissProt_2014_08.fasta	26 411,3	1	4	4	6	0.0005	0.29
Cells	with ciprofloxacin 1	Jurkat_with cipro 1	281474976711420 (F003645)	V-type proton ATPase catalytic subunit A OS=Homo sapiens GN=ATP6V1A PE=1 SV=2	VATA_HUMAN	SwissProt_2014_08.fasta	68 305,5	1	4	4	4	0.0003	0.1
Cells	with ciprofloxacin 1	Jurkat_with cipro 1	281474976711420 (F003645)	26S protease regulatory subunit 6B OS=Homo sapiens GN=PSMC4 PE=1 SV=2	PRS6B_HUMAN	SwissProt_2014_08.fasta	47 367,7	1	3	3	14	0.0011	0.134
Cells	with ciprofloxacin 1	Jurkat_with cipro 1	281474976711420 (F003645)	ATPase ASNA1 OS=Homo sapiens GN=ASNA1 PE=1 SV=2	ASNA_HUMAN	SwissProt_2014_08.fasta	38 793,5	1	3	3	3	0.0002	0.17
Cells	with ciprofloxacin 1	Jurkat_with cipro 1	281474976711420 (F003645)	Cold shock domain-containing protein E1 OS=Homo sapiens GN=CSDE1 PE=1 SV=2	CSDE1_HUMAN	SwissProt_2014_08.fasta	88 885,0	0.998	2	2	2	0.0002	0.0388
Cells	with ciprofloxacin 1	Jurkat_with cipro 1	281474976711420 (F003645)	Alanine--tRNA ligase, cytoplasmic OS=Homo sapiens GN=AARS PE=1 SV=2	SYAC_HUMAN	SwissProt_2014_08.fasta	106 813,2	1	9	11	20	0.0015	0.16
Cells	with ciprofloxacin 1	Jurkat_with cipro 1	281474976711420 (F003645)	Eukaryotic translation initiation factor 3 subunit D OS=Homo sapiens GN=EIF3D PE=1 SV=1	EIF3D_HUMAN	SwissProt_2014_08.fasta	63 973,8	1	6	6	12	0.0009	0.177
Cells	with ciprofloxacin 1	Jurkat_with cipro 1	281474976711420 (F003645)	26S proteasome non-ATPase regulatory subunit 5 OS=Homo sapiens GN=PSMD5 PE=1 SV=3	PSMD5_HUMAN	SwissProt_2014_08.fasta	56 197,0	0.999	2	2	2	0.0002	0.0635
Cells	with ciprofloxacin 1	Jurkat_with cipro 1	281474976711420 (F003645)	Staphylococcal nuclease domain-containing protein 1 OS=Homo sapiens GN=SND1 PE=1 SV=1	SND1_HUMAN	SwissProt_2014_08.fasta	101 998,5	1	9	9	15	0.0011	0.162
Cells	with ciprofloxacin 1	Jurkat_with cipro 1	281474976711420 (F003645)	Delta(3,5)-Delta(2,4)-dienoyl-CoA isomerase, mitochondrial OS=Homo sapiens GN=ECH1 PE=1 SV=2	ECH1_HUMAN	SwissProt_2014_08.fasta	35 816,2	1	3	3	7	0.0005	0.162
Cells	with ciprofloxacin 1	Jurkat_with cipro 1	281474976711420 (F003645)	Nuclear autoantigenic sperm protein OS=Homo sapiens GN=NASP PE=1 SV=2	NASP_HUMAN	SwissProt_2014_08.fasta	85 235,5	1	5	5	19	0.0015	0.129
Cells	with ciprofloxacin 1	Jurkat_with cipro 1	281474976711420 (F003645)	14-3-3 protein beta/alpha OS=Homo sapiens GN=YWHAB PE=1 SV=3	1433B_HUMAN	SwissProt_2014_08.fasta	28 083,1	0.998	2	3	5	0.0004	0.167
Cells	with ciprofloxacin 1	Jurkat_with cipro 1	281474976711420 (F003645)	E3 ubiquitin-protein ligase UBR4 OS=Homo sapiens GN=UBR4 PE=1 SV=1	UBR4_HUMAN	SwissProt_2014_08.fasta	573 842,5	1	3	3	3	0.0002	0.0098
Cells	with ciprofloxacin 1	Jurkat_with cipro 1	281474976711420 (F003645)	Drebrin OS=Homo sapiens GN=DBN1 PE=1 SV=4	DREB_HUMAN	SwissProt_2014_08.fasta	71 428,6	1	6	6	10	0.0008	0.146
Cells	with ciprofloxacin 1	Jurkat_with cipro 1	281474976711420 (F003645)	Aconitate hydratase, mitochondrial OS=Homo sapiens GN=ACO2 PE=1 SV=2	ACON_HUMAN	SwissProt_2014_08.fasta	85 428,0	1	4	5	9	0.0007	0.109
Cells	with ciprofloxacin 1	Jurkat_with cipro 1	281474976711420 (F003645)	Exportin-1 OS=Homo sapiens GN=XPO1 PE=1 SV=1	XPO1_HUMAN	SwissProt_2014_08.fasta	123 388,9	1	5	5	7	0.0005	0.0663
Cells	with ciprofloxacin 1	Jurkat_with cipro 1	281474976711420 (F003645)	CAD protein OS=Homo sapiens GN=CAD PE=1 SV=3	PYR1_HUMAN	SwissProt_2014_08.fasta	242 982,5	1	10	10	12	0.0009	0.0845
Cells	with ciprofloxacin 1	Jurkat_with cipro 1	281474976711420 (F003645)	Small nuclear ribonucleoprotein E OS=Homo sapiens GN=SNRPE PE=1 SV=1	RUXE_HUMAN	SwissProt_2014_08.fasta	10 803,9	0.998	2	2	5	0.0004	0.25
Cells	with ciprofloxacin 1	Jurkat_with cipro 1	281474976711420 (F003645)	Huntingtin-interacting protein K OS=Homo sapiens GN=HYPK PE=1 SV=2	HYPK_HUMAN	SwissProt_2014_08.fasta	14 665,7	1	3	3	5	0.0004	0.426
Cells	with ciprofloxacin 1	Jurkat_with cipro 1	281474976711420 (F003645)	Heterogeneous nuclear ribonucleoprotein A/B OS=Homo sapiens GN=HNRNPAB PE=1 SV=2	ROAA_HUMAN	SwissProt_2014_08.fasta	36 225,2	1	3	3	4	0.0003	0.0994
Cells	with ciprofloxacin 1	Jurkat_with cipro 1	281474976711420 (F003645)	Glycylpeptide N-tetradecanoyltransferase 1 OS=Homo sapiens GN=NMT1 PE=1 SV=2	NMT1_HUMAN	SwissProt_2014_08.fasta	56 807,0	0.998	2	2	2	0.0002	0.0605
Cells	with ciprofloxacin 1	Jurkat_with cipro 1	281474976711420 (F003645)	Succinate dehydrogenase [ubiquinone] flavoprotein subunit, mitochondrial OS=Homo sapiens GN=SDHA PE=1 SV=2	SDHA_HUMAN	SwissProt_2014_08.fasta	72 691,8	1	3	3	8	0.0006	0.0949
Cells	with ciprofloxacin 1	Jurkat_with cipro 1	281474976711420 (F003645)	Splicing factor 3B subunit 2 OS=Homo sapiens GN=SF3B2 PE=1 SV=2	SF3B2_HUMAN	SwissProt_2014_08.fasta	100 229,4	1	3	3	4	0.0003	0.0793
Cells	with ciprofloxacin 1	Jurkat_with cipro 1	281474976711420 (F003645)	Rho guanine nucleotide exchange factor 2 OS=Homo sapiens GN=ARHGEF2 PE=1 SV=4	ARHG2_HUMAN	SwissProt_2014_08.fasta	111 545,9	1	2	2	3	0.0002	0.0416
Cells	with ciprofloxacin 1	Jurkat_with cipro 1	281474976711420 (F003645)	ATP synthase subunit alpha, mitochondrial OS=Homo sapiens GN=ATP5A1 PE=1 SV=1	ATPA_HUMAN	SwissProt_2014_08.fasta	59 752,1	1	11	13	34	0.0026	0.311
Cells	with ciprofloxacin 1	Jurkat_with cipro 1	281474976711420 (F003645)	Heterogeneous nuclear ribonucleoprotein D0 OS=Homo sapiens GN=HNRNPD PE=1 SV=1	HNRPD_HUMAN	SwissProt_2014_08.fasta	38 434,5	1	4	5	9	0.0007	0.132
Cells	with ciprofloxacin 1	Jurkat_with cipro 1	281474976711420 (F003645)	Serine--tRNA ligase, cytoplasmic OS=Homo sapiens GN=SARS PE=1 SV=3	SYSC_HUMAN	SwissProt_2014_08.fasta	58 778,7	1	3	4	4	0.0003	0.138
Cells	with ciprofloxacin 1	Jurkat_with cipro 1	281474976711420 (F003645)	Squalene synthase OS=Homo sapiens GN=FDFT1 PE=1 SV=1	FDFT_HUMAN	SwissProt_2014_08.fasta	48 116,4	1	3	3	5	0.0004	0.101
Cells	with ciprofloxacin 1	Jurkat_with cipro 1	281474976711420 (F003645)	Gamma-enolase OS=Homo sapiens GN=ENO2 PE=1 SV=3	ENOG_HUMAN	SwissProt_2014_08.fasta	47 269,7	1	6	8	16	0.0012	0.422
Cells	with ciprofloxacin 1	Jurkat_with cipro 1	281474976711420 (F003645)	Superkiller viralicidic activity 2-like 2 OS=Homo sapiens GN=SKIV2L2 PE=1 SV=3	SK2L2_HUMAN	SwissProt_2014_08.fasta	117 808,3	1	2	2	2	0.0002	0.023
Cells	with ciprofloxacin 1	Jurkat_with cipro 1	281474976711420 (F003645)	Thioredoxin-dependent peroxide reductase, mitochondrial OS=Homo sapiens GN=PRDX3 PE=1 SV=3	PRDX3_HUMAN	SwissProt_2014_08.fasta	27 692,7	1	3	3	7	0.0005	0.242
Cells	with ciprofloxacin 1	Jurkat_with cipro 1	281474976711420 (F003645)	Myosin light polypeptide 6 OS=Homo sapiens GN=MYL6 PE=1 SV=2	MYL6_HUMAN	SwissProt_2014_08.fasta	16 929,8	1	4	4	14	0.0011	0.384
Cells	with ciprofloxacin 1	Jurkat_with cipro 1	281474976711420 (F003645)	26S protease regulatory subunit 6A OS=Homo sapiens GN=PSMC3 PE=1 SV=3	PRS6A_HUMAN	SwissProt_2014_08.fasta	49 205,0	1	7	7	16	0.0012	0.237
Cells	with ciprofloxacin 1	Jurkat_with cipro 1	281474976711420 (F003645)	Tubulin beta-4A chain OS=Homo sapiens GN=TUBB4A PE=1 SV=2	TBB4A_HUMAN	SwissProt_2014_08.fasta	49 585,5	0.998	2	2	4	0.0003	0.59
Cells	with ciprofloxacin 1	Jurkat_with cipro 1	281474976711420 (F003645)	Tropomyosin alpha-4 chain OS=Homo sapiens GN=TPM4 PE=1 SV=3	TPM4_HUMAN	SwissProt_2014_08.fasta	28 522,4	1	4	4	6	0.0005	0.117
Cells	with ciprofloxacin 1	Jurkat_with cipro 1	281474976711420 (F003645)	Lupus La protein OS=Homo sapiens GN=SSB PE=1 SV=2	LA_HUMAN	SwissProt_2014_08.fasta	46 839,0	1	7	7	9	0.0007	0.179
Cells	with ciprofloxacin 1	Jurkat_with cipro 1	281474976711420 (F003645)	Protein diaphanous homolog 1 OS=Homo sapiens GN=DIAPH1 PE=1 SV=2	DIAP1_HUMAN	SwissProt_2014_08.fasta	141 352,9	0.998	2	2	2	0.0002	0.0283
Cells	with ciprofloxacin 1	Jurkat_with cipro 1	281474976711420 (F003645)	Protein transport protein Sec23A OS=Homo sapiens GN=SEC23A PE=1 SV=2	SC23A_HUMAN	SwissProt_2014_08.fasta	86 162,6	0.998	2	2	3	0.0002	0.0379
Cells	with ciprofloxacin 1	Jurkat_with cipro 1	281474976711420 (F003645)	Glutathione S-transferase Mu 1 OS=Homo sapiens GN=GSTM1 PE=1 SV=3	GSTM1_HUMAN	SwissProt_2014_08.fasta	25 713,7	0.998	2	2	4	0.0003	0.138
Cells	with ciprofloxacin 1	Jurkat_with cipro 1	281474976711420 (F003645)	Aflatoxin B1 aldehyde reductase member 2 OS=Homo sapiens GN=AKR7A2 PE=1 SV=3	ARK72_HUMAN	SwissProt_2014_08.fasta	39 589,0	0.998	2	3	3	0.0002	0.0836
Cells	with ciprofloxacin 1	Jurkat_with cipro 1	281474976711420 (F003645)	Cytoplasmic aconitate hydratase OS=Homo sapiens GN=ACO1 PE=1 SV=3	ACOC_HUMAN	SwissProt_2014_08.fasta	98 401,0	1	3	4	8	0.0006	0.0787
Cells	with ciprofloxacin 1	Jurkat_with cipro 1	281474976711420 (F003645)	Nucleoside diphosphate kinase B OS=Homo sapiens GN=NME2 PE=1 SV=1	NDKB_HUMAN	SwissProt_2014_08.fasta	17 298,3	1	3	5	38	0.0029	0.336
Cells	with ciprofloxacin 1	Jurkat_with cipro 1	281474976711420 (F003645)	Acidic leucine-rich nuclear phosphoprotein 32 family member A OS=Homo sapiens GN=ANP32A PE=1 SV=1	AN32A_HUMAN	SwissProt_2014_08.fasta	28 586,1	1	3	4	5	0.0004	0.129
Cells	with ciprofloxacin 1	Jurkat_with cipro 1	281474976711420 (F003645)	RNA-binding protein FUS OS=Homo sapiens GN=FUS PE=1 SV=1	FUS_HUMAN	SwissProt_2014_08.fasta	53 426,0	0.998	2	2	10	0.0008	0.0627
Cells	with ciprofloxacin 1	Jurkat_with cipro 1	281474976711420 (F003645)	Polyadenylate-binding protein 2 OS=Homo sapiens GN=PABPN1 PE=1 SV=3	PABP2_HUMAN	SwissProt_2014_08.fasta	32 749,5	0.998	2	2	2	0.0002	0.127
Cells	with ciprofloxacin 1	Jurkat_with cipro 1	281474976711420 (F003645)	Glutamine--fructose-6-phosphate aminotransferase [isomerizing] 1 OS=Homo sapiens GN=GFPT1 PE=1 SV=3	GFPT1_HUMAN	SwissProt_2014_08.fasta	78 807,7	1	6	6	8	0.0006	0.143
Cells	with ciprofloxacin 1	Jurkat_with cipro 1	281474976711420 (F003645)	FACT complex subunit SPT16 OS=Homo sapiens GN=SUPT16H PE=1 SV=1	SP16H_HUMAN	SwissProt_2014_08.fasta	119 917,4	1	5	5	10	0.0008	0.0678
Cells	with ciprofloxacin 1	Jurkat_with cipro 1	281474976711420 (F003645)	Lysine--tRNA ligase OS=Homo sapiens GN=KARS PE=1 SV=3	SYK_HUMAN	SwissProt_2014_08.fasta	68 050,4	0.998	2	2	5	0.0004	0.0553
Cells	with ciprofloxacin 1	Jurkat_with cipro 1	281474976711420 (F003645)	Succinyl-CoA:3-ketoacid coenzyme A transferase 1, mitochondrial OS=Homo sapiens GN=OXCT1 PE=1 SV=1	SCOT1_HUMAN	SwissProt_2014_08.fasta	56 158,8	0.998	2	3	6	0.0005	0.0673
Cells	with ciprofloxacin 1	Jurkat_with cipro 1	281474976711420 (F003645)	Cytosolic purine 5'-nucleotidase OS=Homo sapiens GN=NT5C2 PE=1 SV=1	5NTC_HUMAN	SwissProt_2014_08.fasta	64 972,5	0.998	2	2	2	0.0002	0.0749
Cells	with ciprofloxacin 1	Jurkat_with cipro 1	281474976711420 (F003645)	ATP-citrate synthase OS=Homo sapiens GN=ACLY PE=1 SV=3	ACLY_HUMAN	SwissProt_2014_08.fasta	120 842,8	1	25	27	73	0.0056	0.336
Cells	with ciprofloxacin 1	Jurkat_with cipro 1	281474976711420 (F003645)	Fatty acid-binding protein, epidermal OS=Homo sapiens GN=FABP5 PE=1 SV=3	FABP5_HUMAN	SwissProt_2014_08.fasta	15 164,4	1	3	3	4	0.0003	0.274
Cells	with ciprofloxacin 1	Jurkat_with cipro 1	281474976711420 (F003645)	40S ribosomal protein S11 OS=Homo sapiens GN=RPS11 PE=1 SV=3	RS11_HUMAN	SwissProt_2014_08.fasta	18 431,3	0.998	2	2	5	0.0004	0.184
Cells	with ciprofloxacin 1	Jurkat_with cipro 1	281474976711420 (F003645)	Glutamate dehydrogenase 1, mitochondrial OS=Homo sapiens GN=GLUD1 PE=1 SV=2	DHE3_HUMAN	SwissProt_2014_08.fasta	61 399,7	1	4	4	5	0.0004	0.136
Cells	with ciprofloxacin 1	Jurkat_with cipro 1	281474976711420 (F003645)	Protein ERGIC-53 OS=Homo sapiens GN=LMAN1 PE=1 SV=2	LMAN1_HUMAN	SwissProt_2014_08.fasta	57 549,2	1	4	4	5	0.0004	0.206
Cells	with ciprofloxacin 1	Jurkat_with cipro 1	281474976711420 (F003645)	Inorganic pyrophosphatase OS=Homo sapiens GN=PPA1 PE=1 SV=2	IPYR_HUMAN	SwissProt_2014_08.fasta	32 660,6	1	5	5	17	0.0013	0.311
Cells	with ciprofloxacin 1	Jurkat_with cipro 1	281474976711420 (F003645)	Cation-independent mannose-6-phosphate receptor OS=Homo sapiens GN=IGF2R PE=1 SV=3	MPRI_HUMAN	SwissProt_2014_08.fasta	274 372,7	0.998	2	2	2	0.0002	0.0181
Cells	with ciprofloxacin 1	Jurkat_with cipro 1	281474976711420 (F003645)	Prolyl endopeptidase OS=Homo sapiens GN=PREP PE=1 SV=2	PPCE_HUMAN	SwissProt_2014_08.fasta	80 701,5	1	5	5	5	0.0004	0.113
Cells	with ciprofloxacin 1	Jurkat_with cipro 1	281474976711420 (F003645)	Phosphoribosylformylglycinamidine synthase OS=Homo sapiens GN=PFAS PE=1 SV=4	PUR4_HUMAN	SwissProt_2014_08.fasta	144 733,8	0.998	2	2	3	0.0002	0.0419
Cells	with ciprofloxacin 1	Jurkat_with cipro 1	281474976711420 (F003645)	Protein FAM49B OS=Homo sapiens GN=FAM49B PE=1 SV=1	FA49B_HUMAN	SwissProt_2014_08.fasta	36 748,7	0.998	2	2	5	0.0004	0.0957
Cells	with ciprofloxacin 1	Jurkat_with cipro 1	281474976711420 (F003645)	DNA replication licensing factor MCM3 OS=Homo sapiens GN=MCM3 PE=1 SV=3	MCM3_HUMAN	SwissProt_2014_08.fasta	90 982,6	1	8	9	17	0.0013	0.144
Cells	with ciprofloxacin 1	Jurkat_with cipro 1	281474976711420 (F003645)	Tropomyosin alpha-3 chain OS=Homo sapiens GN=TPM3 PE=1 SV=2	TPM3_HUMAN	SwissProt_2014_08.fasta	32 951,4	1	4	4	4	0.0003	0.151
Cells	with ciprofloxacin 1	Jurkat_with cipro 1	281474976711420 (F003645)	Isocitrate dehydrogenase [NADP], mitochondrial OS=Homo sapiens GN=IDH2 PE=1 SV=2	IDHP_HUMAN	SwissProt_2014_08.fasta	50 910,4	1	6	6	13	0.001	0.226
Cells	with ciprofloxacin 1	Jurkat_with cipro 1	281474976711420 (F003645)	Fatty acid synthase OS=Homo sapiens GN=FASN PE=1 SV=3	FAS_HUMAN	SwissProt_2014_08.fasta	273 427,1	1	28	29	63	0.0048	0.196
Cells	with ciprofloxacin 1	Jurkat_with cipro 1	281474976711420 (F003645)	60S ribosomal protein L9 OS=Homo sapiens GN=RPL9 PE=1 SV=1	RL9_HUMAN	SwissProt_2014_08.fasta	21 863,7	1	3	4	5	0.0004	0.266
Cells	with ciprofloxacin 1	Jurkat_with cipro 1	281474976711420 (F003645)	Protein C10 OS=Homo sapiens GN=C12orf57 PE=1 SV=1	C10_HUMAN	SwissProt_2014_08.fasta	13 178,2	0.998	2	3	9	0.0007	0.286
Cells	with ciprofloxacin 1	Jurkat_with cipro 1	281474976711420 (F003645)	Quinone oxidoreductase OS=Homo sapiens GN=CRYZ PE=1 SV=1	QOR_HUMAN	SwissProt_2014_08.fasta	35 207,3	0.998	2	2	4	0.0003	0.155
Cells	with ciprofloxacin 1	Jurkat_with cipro 1	281474976711420 (F003645)	Marginal zone B- and B1-cell-specific protein OS=Homo sapiens GN=MZB1 PE=1 SV=1	MZB1_HUMAN	SwissProt_2014_08.fasta	20 694,6	1	4	4	6	0.0005	0.423
Cells	with ciprofloxacin 1	Jurkat_with cipro 1	281474976711420 (F003645)	DNA-(apurinic or apyrimidinic site) lyase OS=Homo sapiens GN=APEX1 PE=1 SV=2	APEX1_HUMAN	SwissProt_2014_08.fasta	35 555,7	1	3	4	7	0.0005	0.17
Cells	with ciprofloxacin 1	Jurkat_with cipro 1	281474976711420 (F003645)	X-ray repair cross-complementing protein 5 OS=Homo sapiens GN=XRCC5 PE=1 SV=3	XRCC5_HUMAN	SwissProt_2014_08.fasta	82 707,1	1	10	10	27	0.0021	0.236
Cells	with ciprofloxacin 1	Jurkat_with cipro 1	281474976711420 (F003645)	Polypyrimidine tract-binding protein 1 OS=Homo sapiens GN=PTBP1 PE=1 SV=1	PTBP1_HUMAN	SwissProt_2014_08.fasta	57 222,5	1	5	6	15	0.0011	0.215
Cells	with ciprofloxacin 1	Jurkat_with cipro 1	281474976711420 (F003645)	60S ribosomal protein L12 OS=Homo sapiens GN=RPL12 PE=1 SV=1	RL12_HUMAN	SwissProt_2014_08.fasta	17 819,1	1	2	2	5	0.0004	0.206
Cells	with ciprofloxacin 1	Jurkat_with cipro 1	281474976711420 (F003645)	Deoxyuridine 5'-triphosphate nucleotidohydrolase, mitochondrial OS=Homo sapiens GN=DUT PE=1 SV=4	DUT_HUMAN	SwissProt_2014_08.fasta	26 563,8	1	4	4	7	0.0005	0.25
Cells	with ciprofloxacin 1	Jurkat_with cipro 1	281474976711420 (F003645)	NEDD8 OS=Homo sapiens GN=NEDD8 PE=1 SV=1	NEDD8_HUMAN	SwissProt_2014_08.fasta	9 072,0	0.998	2	2	4	0.0003	0.346
Cells	with ciprofloxacin 1	Jurkat_with cipro 1	281474976711420 (F003645)	Fumarate hydratase, mitochondrial OS=Homo sapiens GN=FH PE=1 SV=3	FUMH_HUMAN	SwissProt_2014_08.fasta	54 637,8	1	4	5	10	0.0008	0.182
Cells	with ciprofloxacin 1	Jurkat_with cipro 1	281474976711420 (F003645)	40S ribosomal protein S4, X isoform OS=Homo sapiens GN=RPS4X PE=1 SV=2	RS4X_HUMAN	SwissProt_2014_08.fasta	29 599,3	1	6	6	15	0.0011	0.232
Cells	with ciprofloxacin 1	Jurkat_with cipro 1	281474976711420 (F003645)	Tyrosine-protein kinase ZAP-70 OS=Homo sapiens GN=ZAP70 PE=1 SV=1	ZAP70_HUMAN	SwissProt_2014_08.fasta	69 874,3	1	7	7	9	0.0007	0.171
Cells	with ciprofloxacin 1	Jurkat_with cipro 1	281474976711420 (F003645)	Proteasome subunit alpha type-4 OS=Homo sapiens GN=PSMA4 PE=1 SV=1	PSA4_HUMAN	SwissProt_2014_08.fasta	29 484,8	1	4	5	10	0.0008	0.287
Cells	with ciprofloxacin 1	Jurkat_with cipro 1	281474976711420 (F003645)	Coatomer subunit alpha OS=Homo sapiens GN=COPA PE=1 SV=2	COPA_HUMAN	SwissProt_2014_08.fasta	138 349,3	1	5	5	5	0.0004	0.076
Cells	with ciprofloxacin 1	Jurkat_with cipro 1	281474976711420 (F003645)	Glucose-6-phosphate 1-dehydrogenase OS=Homo sapiens GN=G6PD PE=1 SV=4	G6PD_HUMAN	SwissProt_2014_08.fasta	59 258,1	1	6	6	15	0.0011	0.171
Cells	with ciprofloxacin 1	Jurkat_with cipro 1	281474976711420 (F003645)	Heat shock 70 kDa protein 4L OS=Homo sapiens GN=HSPA4L PE=1 SV=3	HS74L_HUMAN	SwissProt_2014_08.fasta	94 514,5	0.998	2	2	3	0.0002	0.0691
Cells	with ciprofloxacin 1	Jurkat_with cipro 1	281474976711420 (F003645)	10 kDa heat shock protein, mitochondrial OS=Homo sapiens GN=HSPE1 PE=1 SV=2	CH10_HUMAN	SwissProt_2014_08.fasta	10 931,8	0.998	2	2	9	0.0007	0.255
Cells	with ciprofloxacin 1	Jurkat_with cipro 1	281474976711420 (F003645)	Adenosylhomocysteinase OS=Homo sapiens GN=AHCY PE=1 SV=4	SAHH_HUMAN	SwissProt_2014_08.fasta	47 717,1	1	3	3	11	0.0008	0.118
Cells	with ciprofloxacin 1	Jurkat_with cipro 1	281474976711420 (F003645)	Eukaryotic translation initiation factor 3 subunit C OS=Homo sapiens GN=EIF3C PE=1 SV=1	EIF3C_HUMAN	SwissProt_2014_08.fasta	105 347,2	0.998	2	2	2	0.0002	0.0416
Cells	with ciprofloxacin 1	Jurkat_with cipro 1	281474976711420 (F003645)	40S ribosomal protein S5 OS=Homo sapiens GN=RPS5 PE=1 SV=4	RS5_HUMAN	SwissProt_2014_08.fasta	22 877,0	1	3	4	9	0.0007	0.235
Cells	with ciprofloxacin 1	Jurkat_with cipro 1	281474976711420 (F003645)	Proteasome subunit beta type-3 OS=Homo sapiens GN=PSMB3 PE=1 SV=2	PSB3_HUMAN	SwissProt_2014_08.fasta	22 949,6	1	3	4	10	0.0008	0.259
Cells	with ciprofloxacin 1	Jurkat_with cipro 1	281474976711420 (F003645)	GMP synthase [glutamine-hydrolyzing] OS=Homo sapiens GN=GMPS PE=1 SV=1	GUAA_HUMAN	SwissProt_2014_08.fasta	76 716,7	1	4	4	8	0.0006	0.115
Cells	with ciprofloxacin 1	Jurkat_with cipro 1	281474976711420 (F003645)	Vacuolar protein sorting-associated protein 35 OS=Homo sapiens GN=VPS35 PE=1 SV=2	VPS35_HUMAN	SwissProt_2014_08.fasta	91 710,0	1	3	3	3	0.0002	0.0503
Cells	with ciprofloxacin 1	Jurkat_with cipro 1	281474976711420 (F003645)	Voltage-dependent anion-selective channel protein 1 OS=Homo sapiens GN=VDAC1 PE=1 SV=2	VDAC1_HUMAN	SwissProt_2014_08.fasta	30 773,9	1	7	8	14	0.0011	0.431
Cells	with ciprofloxacin 1	Jurkat_with cipro 1	281474976711420 (F003645)	Cullin-associated NEDD8-dissociated protein 1 OS=Homo sapiens GN=CAND1 PE=1 SV=2	CAND1_HUMAN	SwissProt_2014_08.fasta	136 381,1	1	4	4	8	0.0006	0.0577
Cells	with ciprofloxacin 1	Jurkat_with cipro 1	281474976711420 (F003645)	Arginine--tRNA ligase, cytoplasmic OS=Homo sapiens GN=RARS PE=1 SV=2	SYRC_HUMAN	SwissProt_2014_08.fasta	75 382,0	1	5	5	8	0.0006	0.0924
Cells	with ciprofloxacin 1	Jurkat_with cipro 1	281474976711420 (F003645)	Proteasome activator complex subunit 3 OS=Homo sapiens GN=PSME3 PE=1 SV=1	PSME3_HUMAN	SwissProt_2014_08.fasta	29 507,3	1	4	4	8	0.0006	0.209
Cells	with ciprofloxacin 1	Jurkat_with cipro 1	281474976711420 (F003645)	Unconventional myosin-Ig OS=Homo sapiens GN=MYO1G PE=1 SV=2	MYO1G_HUMAN	SwissProt_2014_08.fasta	116 443,6	1	3	3	3	0.0002	0.053
Cells	with ciprofloxacin 1	Jurkat_with cipro 1	281474976711420 (F003645)	Glucosamine-6-phosphate isomerase 1 OS=Homo sapiens GN=GNPDA1 PE=1 SV=1	GNPI1_HUMAN	SwissProt_2014_08.fasta	32 669,4	1	3	3	4	0.0003	0.183
Cells	with ciprofloxacin 1	Jurkat_with cipro 1	281474976711420 (F003645)	Poly(U)-binding-splicing factor PUF60 OS=Homo sapiens GN=PUF60 PE=1 SV=1	PUF60_HUMAN	SwissProt_2014_08.fasta	59 875,6	1	3	3	4	0.0003	0.107
Cells	with ciprofloxacin 1	Jurkat_with cipro 1	281474976711420 (F003645)	Ribonucleoside-diphosphate reductase subunit M2 OS=Homo sapiens GN=RRM2 PE=1 SV=1	RIR2_HUMAN	SwissProt_2014_08.fasta	44 879,2	0.998	2	2	2	0.0002	0.0643
Cells	with ciprofloxacin 1	Jurkat_with cipro 1	281474976711420 (F003645)	Heat shock protein 105 kDa OS=Homo sapiens GN=HSPH1 PE=1 SV=1	HS105_HUMAN	SwissProt_2014_08.fasta	96 865,8	1	6	6	11	0.0008	0.107
Cells	with ciprofloxacin 1	Jurkat_with cipro 1	281474976711420 (F003645)	Triosephosphate isomerase OS=Homo sapiens GN=TPI1 PE=1 SV=3	TPIS_HUMAN	SwissProt_2014_08.fasta	30 790,8	1	10	12	36	0.0027	0.577
Cells	with ciprofloxacin 1	Jurkat_with cipro 1	281474976711420 (F003645)	Profilin-1 OS=Homo sapiens GN=PFN1 PE=1 SV=2	PROF1_HUMAN	SwissProt_2014_08.fasta	15 054,3	1	7	10	26	0.002	0.55
Cells	with ciprofloxacin 1	Jurkat_with cipro 1	281474976711420 (F003645)	Peptidyl-prolyl cis-trans isomerase A OS=Homo sapiens GN=PPIA PE=1 SV=2	PPIA_HUMAN	SwissProt_2014_08.fasta	18 012,9	1	8	14	64	0.0049	0.667
Cells	with ciprofloxacin 1	Jurkat_with cipro 1	281474976711420 (F003645)	Heterogeneous nuclear ribonucleoprotein H3 OS=Homo sapiens GN=HNRNPH3 PE=1 SV=2	HNRH3_HUMAN	SwissProt_2014_08.fasta	36 927,6	1	4	5	7	0.0005	0.22
Cells	with ciprofloxacin 1	Jurkat_with cipro 1	281474976711420 (F003645)	Hsp70-binding protein 1 OS=Homo sapiens GN=HSPBP1 PE=1 SV=1	HPBP1_HUMAN	SwissProt_2014_08.fasta	39 473,9	0.998	2	2	3	0.0002	0.0994
Cells	with ciprofloxacin 1	Jurkat_with cipro 1	281474976711420 (F003645)	Peroxiredoxin-6 OS=Homo sapiens GN=PRDX6 PE=1 SV=3	PRDX6_HUMAN	SwissProt_2014_08.fasta	25 036,1	1	4	5	10	0.0008	0.295
Cells	with ciprofloxacin 1	Jurkat_with cipro 1	281474976711420 (F003645)	Splicing factor 3B subunit 1 OS=Homo sapiens GN=SF3B1 PE=1 SV=3	SF3B1_HUMAN	SwissProt_2014_08.fasta	145 835,3	1	5	5	10	0.0008	0.0706
Cells	with ciprofloxacin 1	Jurkat_with cipro 1	281474976711420 (F003645)	Heat shock protein HSP 90-beta OS=Homo sapiens GN=HSP90AB1 PE=1 SV=4	HS90B_HUMAN	SwissProt_2014_08.fasta	83 267,3	1	13	19	85	0.0065	0.356
Cells	with ciprofloxacin 1	Jurkat_with cipro 1	281474976711420 (F003645)	Guanine nucleotide-binding protein subunit beta-2-like 1 OS=Homo sapiens GN=GNB2L1 PE=1 SV=3	GBLP_HUMAN	SwissProt_2014_08.fasta	35 077,0	1	8	10	25	0.0019	0.479
Cells	with ciprofloxacin 1	Jurkat_with cipro 1	281474976711420 (F003645)	Transcription factor BTF3 OS=Homo sapiens GN=BTF3 PE=1 SV=1	BTF3_HUMAN	SwissProt_2014_08.fasta	22 168,3	1	4	5	10	0.0008	0.34
Cells	with ciprofloxacin 1	Jurkat_with cipro 1	281474976711420 (F003645)	Heterogeneous nuclear ribonucleoproteins C1/C2 OS=Homo sapiens GN=HNRNPC PE=1 SV=4	HNRPC_HUMAN	SwissProt_2014_08.fasta	33 670,5	1	3	3	6	0.0005	0.127
Cells	with ciprofloxacin 1	Jurkat_with cipro 1	281474976711420 (F003645)	78 kDa glucose-regulated protein OS=Homo sapiens GN=HSPA5 PE=1 SV=2	GRP78_HUMAN	SwissProt_2014_08.fasta	72 334,7	1	9	9	26	0.002	0.229
Cells	with ciprofloxacin 1	Jurkat_with cipro 1	281474976711420 (F003645)	Adenine phosphoribosyltransferase OS=Homo sapiens GN=APRT PE=1 SV=2	APT_HUMAN	SwissProt_2014_08.fasta	19 608,5	1	4	5	10	0.0008	0.372
Cells	with ciprofloxacin 1	Jurkat_with cipro 1	281474976711420 (F003645)	Heterogeneous nuclear ribonucleoprotein M OS=Homo sapiens GN=HNRNPM PE=1 SV=3	HNRPM_HUMAN	SwissProt_2014_08.fasta	77 517,3	1	4	4	6	0.0005	0.101
Cells	with ciprofloxacin 1	Jurkat_with cipro 1	281474976711420 (F003645)	Myosin-10 OS=Homo sapiens GN=MYH10 PE=1 SV=3	MYH10_HUMAN	SwissProt_2014_08.fasta	229 005,3	1	4	4	7	0.0005	0.0719
Cells	with ciprofloxacin 1	Jurkat_with cipro 1	281474976711420 (F003645)	60S acidic ribosomal protein P1 OS=Homo sapiens GN=RPLP1 PE=1 SV=1	RLA1_HUMAN	SwissProt_2014_08.fasta	11 514,1	0.998	2	3	18	0.0014	0.667
Cells	with ciprofloxacin 1	Jurkat_with cipro 1	281474976711420 (F003645)	Splicing factor U2AF 65 kDa subunit OS=Homo sapiens GN=U2AF2 PE=1 SV=4	U2AF2_HUMAN	SwissProt_2014_08.fasta	53 501,2	1	4	5	7	0.0005	0.166
Cells	with ciprofloxacin 1	Jurkat_with cipro 1	281474976711420 (F003645)	C-1-tetrahydrofolate synthase, cytoplasmic OS=Homo sapiens GN=MTHFD1 PE=1 SV=3	C1TC_HUMAN	SwissProt_2014_08.fasta	101 561,5	1	9	9	17	0.0013	0.156
Cells	with ciprofloxacin 1	Jurkat_with cipro 1	281474976711420 (F003645)	N-acetyl-D-glucosamine kinase OS=Homo sapiens GN=NAGK PE=1 SV=4	NAGK_HUMAN	SwissProt_2014_08.fasta	37 377,1	1	4	4	4	0.0003	0.247
Cells	with ciprofloxacin 1	Jurkat_with cipro 1	281474976711420 (F003645)	Signal recognition particle 14 kDa protein OS=Homo sapiens GN=SRP14 PE=1 SV=2	SRP14_HUMAN	SwissProt_2014_08.fasta	14 570,6	1	3	3	8	0.0006	0.25
Cells	with ciprofloxacin 1	Jurkat_with cipro 1	281474976711420 (F003645)	Beta-hexosaminidase subunit beta OS=Homo sapiens GN=HEXB PE=1 SV=3	HEXB_HUMAN	SwissProt_2014_08.fasta	63 113,3	0.998	2	2	2	0.0002	0.0558
Cells	with ciprofloxacin 1	Jurkat_with cipro 1	281474976711420 (F003645)	Far upstream element-binding protein 2 OS=Homo sapiens GN=KHSRP PE=1 SV=4	FUBP2_HUMAN	SwissProt_2014_08.fasta	73 115,6	1	3	3	3	0.0002	0.0478
Cells	with ciprofloxacin 1	Jurkat_with cipro 1	281474976711420 (F003645)	Eukaryotic translation initiation factor 3 subunit B OS=Homo sapiens GN=EIF3B PE=1 SV=3	EIF3B_HUMAN	SwissProt_2014_08.fasta	92 482,8	1	9	9	17	0.0013	0.151
Cells	with ciprofloxacin 1	Jurkat_with cipro 1	281474976711420 (F003645)	Phosphate carrier protein, mitochondrial OS=Homo sapiens GN=SLC25A3 PE=1 SV=2	MPCP_HUMAN	SwissProt_2014_08.fasta	40 095,9	0.998	2	2	3	0.0002	0.0746
Cells	with ciprofloxacin 1	Jurkat_with cipro 1	281474976711420 (F003645)	26S proteasome non-ATPase regulatory subunit 3 OS=Homo sapiens GN=PSMD3 PE=1 SV=2	PSMD3_HUMAN	SwissProt_2014_08.fasta	60 979,6	1	3	3	6	0.0005	0.0768
Cells	with ciprofloxacin 1	Jurkat_with cipro 1	281474976711420 (F003645)	Eukaryotic translation initiation factor 3 subunit L OS=Homo sapiens GN=EIF3L PE=1 SV=1	EIF3L_HUMAN	SwissProt_2014_08.fasta	66 729,3	1	4	4	5	0.0004	0.105
Cells	with ciprofloxacin 1	Jurkat_with cipro 1	281474976711420 (F003645)	Cofilin-1 OS=Homo sapiens GN=CFL1 PE=1 SV=3	COF1_HUMAN	SwissProt_2014_08.fasta	18 503,2	1	9	10	34	0.0026	0.59
Cells	with ciprofloxacin 1	Jurkat_with cipro 1	281474976711420 (F003645)	Transferrin receptor protein 1 OS=Homo sapiens GN=TFRC PE=1 SV=2	TFR1_HUMAN	SwissProt_2014_08.fasta	84 873,6	0.998	2	2	2	0.0002	0.0461
Cells	with ciprofloxacin 1	Jurkat_with cipro 1	281474976711420 (F003645)	S-formylglutathione hydrolase OS=Homo sapiens GN=ESD PE=1 SV=2	ESTD_HUMAN	SwissProt_2014_08.fasta	31 463,6	1	4	5	11	0.0008	0.294
Cells	with ciprofloxacin 1	Jurkat_with cipro 1	281474976711420 (F003645)	Splicing factor 3A subunit 1 OS=Homo sapiens GN=SF3A1 PE=1 SV=1	SF3A1_HUMAN	SwissProt_2014_08.fasta	88 886,1	1	3	3	3	0.0002	0.0706
Cells	with ciprofloxacin 1	Jurkat_with cipro 1	281474976711420 (F003645)	Polyadenylate-binding protein 1 OS=Homo sapiens GN=PABPC1 PE=1 SV=2	PABP1_HUMAN	SwissProt_2014_08.fasta	70 671,3	1	7	8	14	0.0011	0.149
Cells	with ciprofloxacin 1	Jurkat_with cipro 1	281474976711420 (F003645)	Protein disulfide-isomerase A6 OS=Homo sapiens GN=PDIA6 PE=1 SV=1	PDIA6_HUMAN	SwissProt_2014_08.fasta	48 122,3	0.998	2	2	4	0.0003	0.0614
Cells	with ciprofloxacin 1	Jurkat_with cipro 1	281474976711420 (F003645)	ATP synthase subunit beta, mitochondrial OS=Homo sapiens GN=ATP5B PE=1 SV=3	ATPB_HUMAN	SwissProt_2014_08.fasta	56 560,6	1	12	13	43	0.0033	0.338
Cells	with ciprofloxacin 1	Jurkat_with cipro 1	281474976711420 (F003645)	Glutathione S-transferase P OS=Homo sapiens GN=GSTP1 PE=1 SV=2	GSTP1_HUMAN	SwissProt_2014_08.fasta	23 356,7	1	9	13	47	0.0036	0.643
Cells	with ciprofloxacin 1	Jurkat_with cipro 1	281474976711420 (F003645)	14-3-3 protein theta OS=Homo sapiens GN=YWHAQ PE=1 SV=1	1433T_HUMAN	SwissProt_2014_08.fasta	27 765,4	1	4	4	6	0.0005	0.241
Cells	with ciprofloxacin 1	Jurkat_with cipro 1	281474976711420 (F003645)	Proteasome activator complex subunit 2 OS=Homo sapiens GN=PSME2 PE=1 SV=4	PSME2_HUMAN	SwissProt_2014_08.fasta	27 402,3	1	4	5	10	0.0008	0.276
Cells	with ciprofloxacin 1	Jurkat_with cipro 1	281474976711420 (F003645)	Thioredoxin-like protein 1 OS=Homo sapiens GN=TXNL1 PE=1 SV=3	TXNL1_HUMAN	SwissProt_2014_08.fasta	32 251,4	1	3	3	5	0.0004	0.187
Cells	with ciprofloxacin 1	Jurkat_with cipro 1	281474976711420 (F003645)	Cell division control protein 42 homolog OS=Homo sapiens GN=CDC42 PE=1 SV=2	CDC42_HUMAN	SwissProt_2014_08.fasta	21 258,8	1	3	3	6	0.0005	0.199
Cells	with ciprofloxacin 1	Jurkat_with cipro 1	281474976711420 (F003645)	Glutathione S-transferase Mu 3 OS=Homo sapiens GN=GSTM3 PE=1 SV=3	GSTM3_HUMAN	SwissProt_2014_08.fasta	26 561,1	1	3	3	7	0.0005	0.129
Cells	with ciprofloxacin 1	Jurkat_with cipro 1	281474976711420 (F003645)	Peroxiredoxin-5, mitochondrial OS=Homo sapiens GN=PRDX5 PE=1 SV=4	PRDX5_HUMAN	SwissProt_2014_08.fasta	22 086,4	1	5	5	10	0.0008	0.285
Cells	with ciprofloxacin 1	Jurkat_with cipro 1	281474976711420 (F003645)	Serine-threonine kinase receptor-associated protein OS=Homo sapiens GN=STRAP PE=1 SV=1	STRAP_HUMAN	SwissProt_2014_08.fasta	38 439,4	1	5	5	6	0.0005	0.26
Cells	with ciprofloxacin 1	Jurkat_with cipro 1	281474976711420 (F003645)	T-complex protein 1 subunit alpha OS=Homo sapiens GN=TCP1 PE=1 SV=1	TCPA_HUMAN	SwissProt_2014_08.fasta	60 345,2	1	7	8	17	0.0013	0.221
Cells	with ciprofloxacin 1	Jurkat_with cipro 1	281474976711420 (F003645)	Threonine--tRNA ligase, cytoplasmic OS=Homo sapiens GN=TARS PE=1 SV=3	SYTC_HUMAN	SwissProt_2014_08.fasta	83 437,8	1	6	6	8	0.0006	0.14
Cells	with ciprofloxacin 1	Jurkat_with cipro 1	281474976711420 (F003645)	Presequence protease, mitochondrial OS=Homo sapiens GN=PITRM1 PE=1 SV=3	PREP_HUMAN	SwissProt_2014_08.fasta	117 415,5	0.998	2	2	3	0.0002	0.0366
Cells	with ciprofloxacin 1	Jurkat_with cipro 1	281474976711420 (F003645)	COP9 signalosome complex subunit 4 OS=Homo sapiens GN=COPS4 PE=1 SV=1	CSN4_HUMAN	SwissProt_2014_08.fasta	46 270,2	1	3	3	4	0.0003	0.113
Cells	with ciprofloxacin 1	Jurkat_with cipro 1	281474976711420 (F003645)	40S ribosomal protein S10 OS=Homo sapiens GN=RPS10 PE=1 SV=1	RS10_HUMAN	SwissProt_2014_08.fasta	18 898,3	1	4	4	9	0.0007	0.327
Cells	with ciprofloxacin 1	Jurkat_with cipro 1	281474976711420 (F003645)	ADP/ATP translocase 2 OS=Homo sapiens GN=SLC25A5 PE=1 SV=7	ADT2_HUMAN	SwissProt_2014_08.fasta	32 853,5	1	5	5	11	0.0008	0.201
Cells	with ciprofloxacin 1	Jurkat_with cipro 1	281474976711420 (F003645)	40S ribosomal protein S8 OS=Homo sapiens GN=RPS8 PE=1 SV=2	RS8_HUMAN	SwissProt_2014_08.fasta	24 206,4	1	4	5	10	0.0008	0.255
Cells	with ciprofloxacin 1	Jurkat_with cipro 1	281474976711420 (F003645)	Interleukin enhancer-binding factor 3 OS=Homo sapiens GN=ILF3 PE=1 SV=3	ILF3_HUMAN	SwissProt_2014_08.fasta	95 338,9	1	4	5	10	0.0008	0.0996
Cells	with ciprofloxacin 1	Jurkat_with cipro 1	281474976711420 (F003645)	Malate dehydrogenase, cytoplasmic OS=Homo sapiens GN=MDH1 PE=1 SV=4	MDHC_HUMAN	SwissProt_2014_08.fasta	36 426,9	1	4	5	10	0.0008	0.192
Cells	with ciprofloxacin 1	Jurkat_with cipro 1	281474976711420 (F003645)	Histone H2A type 1-A OS=Homo sapiens GN=HIST1H2AA PE=1 SV=3	H2A1A_HUMAN,H2AX_HUMAN	SwissProt_2014_08.fasta	14 234,2	0.998	2	4	13	0.001	0.176
Cells	with ciprofloxacin 1	Jurkat_with cipro 1	281474976711420 (F003645)	Calnexin OS=Homo sapiens GN=CANX PE=1 SV=2	CALX_HUMAN	SwissProt_2014_08.fasta	67 570,2	0.998	2	2	4	0.0003	0.0524
Cells	with ciprofloxacin 1	Jurkat_with cipro 1	281474976711420 (F003645)	Nardilysin OS=Homo sapiens GN=NRD1 PE=1 SV=2	NRDC_HUMAN	SwissProt_2014_08.fasta	131 575,7	0.998	2	2	3	0.0002	0.0296
Cells	with ciprofloxacin 1	Jurkat_with cipro 1	281474976711420 (F003645)	Malate dehydrogenase, mitochondrial OS=Homo sapiens GN=MDH2 PE=1 SV=3	MDHM_HUMAN	SwissProt_2014_08.fasta	35 503,7	1	6	7	23	0.0018	0.287
Cells	with ciprofloxacin 1	Jurkat_with cipro 1	281474976711420 (F003645)	Leucine-rich PPR motif-containing protein, mitochondrial OS=Homo sapiens GN=LRPPRC PE=1 SV=3	LPPRC_HUMAN	SwissProt_2014_08.fasta	157 912,2	1	9	9	9	0.0007	0.125
Cells	with ciprofloxacin 1	Jurkat_with cipro 1	281474976711420 (F003645)	Biliverdin reductase A OS=Homo sapiens GN=BLVRA PE=1 SV=2	BIEA_HUMAN	SwissProt_2014_08.fasta	33 429,0	0.998	2	2	3	0.0002	0.0912
Cells	with ciprofloxacin 1	Jurkat_with cipro 1	281474976711420 (F003645)	60 kDa heat shock protein, mitochondrial OS=Homo sapiens GN=HSPD1 PE=1 SV=2	CH60_HUMAN	SwissProt_2014_08.fasta	61 055,7	1	26	36	145	0.011	0.606
Cells	with ciprofloxacin 1	Jurkat_with cipro 1	281474976711420 (F003645)	Non-POU domain-containing octamer-binding protein OS=Homo sapiens GN=NONO PE=1 SV=4	NONO_HUMAN	SwissProt_2014_08.fasta	54 231,6	1	2	3	3	0.0002	0.0977
Cells	with ciprofloxacin 1	Jurkat_with cipro 1	281474976711420 (F003645)	DNA replication licensing factor MCM2 OS=Homo sapiens GN=MCM2 PE=1 SV=4	MCM2_HUMAN	SwissProt_2014_08.fasta	101 898,1	1	11	11	21	0.0016	0.22
Cells	with ciprofloxacin 1	Jurkat_with cipro 1	281474976711420 (F003645)	Importin subunit beta-1 OS=Homo sapiens GN=KPNB1 PE=1 SV=2	IMB1_HUMAN	SwissProt_2014_08.fasta	97 171,3	1	8	8	21	0.0016	0.142
Cells	with ciprofloxacin 1	Jurkat_with cipro 1	281474976711420 (F003645)	26S proteasome non-ATPase regulatory subunit 2 OS=Homo sapiens GN=PSMD2 PE=1 SV=3	PSMD2_HUMAN	SwissProt_2014_08.fasta	100 202,2	1	6	6	12	0.0009	0.126
Cells	with ciprofloxacin 1	Jurkat_with cipro 1	281474976711420 (F003645)	60S ribosomal protein L8 OS=Homo sapiens GN=RPL8 PE=1 SV=2	RL8_HUMAN	SwissProt_2014_08.fasta	28 024,8	1	4	5	8	0.0006	0.202
Cells	with ciprofloxacin 1	Jurkat_with cipro 1	281474976711420 (F003645)	ATP-dependent RNA helicase DDX1 OS=Homo sapiens GN=DDX1 PE=1 SV=2	DDX1_HUMAN	SwissProt_2014_08.fasta	82 433,2	1	3	3	4	0.0003	0.0743
Cells	with ciprofloxacin 1	Jurkat_with cipro 1	281474976711420 (F003645)	DnaJ homolog subfamily A member 1 OS=Homo sapiens GN=DNAJA1 PE=1 SV=2	DNJA1_HUMAN	SwissProt_2014_08.fasta	44 868,6	0.998	2	2	2	0.0002	0.106
Cells	with ciprofloxacin 1	Jurkat_with cipro 1	281474976711420 (F003645)	Casein kinase II subunit beta OS=Homo sapiens GN=CSNK2B PE=1 SV=1	CSK2B_HUMAN	SwissProt_2014_08.fasta	24 942,9	0.998	2	2	3	0.0002	0.144
Cells	without ciprofloxacin 1	Jurkat_without cipro 1	281474976711408 (F003629)	Protein SET OS=Homo sapiens GN=SET PE=1 SV=3	SET_HUMAN	SwissProt_2014_08.fasta	33 489,4	1	3	3	12	0.0009	0.255
Cells	without ciprofloxacin 1	Jurkat_without cipro 1	281474976711408 (F003629)	Alpha-actinin-4 OS=Homo sapiens GN=ACTN4 PE=1 SV=2	ACTN4_HUMAN	SwissProt_2014_08.fasta	104 857,2	1	12	12	21	0.0015	0.202
Cells	without ciprofloxacin 1	Jurkat_without cipro 1	281474976711408 (F003629)	Thioredoxin-dependent peroxide reductase, mitochondrial OS=Homo sapiens GN=PRDX3 PE=1 SV=3	PRDX3_HUMAN	SwissProt_2014_08.fasta	27 692,7	1	2	2	5	0.0004	0.176
Cells	without ciprofloxacin 1	Jurkat_without cipro 1	281474976711408 (F003629)	Eukaryotic peptide chain release factor GTP-binding subunit ERF3A OS=Homo sapiens GN=GSPT1 PE=1 SV=1	ERF3A_HUMAN	SwissProt_2014_08.fasta	55 756,7	1	3	3	3	0.0002	0.132
Cells	without ciprofloxacin 1	Jurkat_without cipro 1	281474976711408 (F003629)	Trifunctional purine biosynthetic protein adenosine-3 OS=Homo sapiens GN=GART PE=1 SV=1	PUR2_HUMAN	SwissProt_2014_08.fasta	107 768,4	1	7	7	13	0.001	0.139
Cells	without ciprofloxacin 1	Jurkat_without cipro 1	281474976711408 (F003629)	Prostaglandin E synthase 3 OS=Homo sapiens GN=PTGES3 PE=1 SV=1	TEBP_HUMAN	SwissProt_2014_08.fasta	18 697,9	1	3	3	5	0.0004	0.262
Cells	without ciprofloxacin 1	Jurkat_without cipro 1	281474976711408 (F003629)	F-actin-capping protein subunit alpha-2 OS=Homo sapiens GN=CAPZA2 PE=1 SV=3	CAZA2_HUMAN	SwissProt_2014_08.fasta	32 949,2	1	5	5	6	0.0004	0.269
Cells	without ciprofloxacin 1	Jurkat_without cipro 1	281474976711408 (F003629)	Nucleophosmin OS=Homo sapiens GN=NPM1 PE=1 SV=2	NPM_HUMAN	SwissProt_2014_08.fasta	32 575,5	1	5	8	31	0.0023	0.333
Cells	without ciprofloxacin 1	Jurkat_without cipro 1	281474976711408 (F003629)	Importin subunit alpha-1 OS=Homo sapiens GN=KPNA2 PE=1 SV=1	IMA1_HUMAN	SwissProt_2014_08.fasta	57 862,5	0.998	2	2	3	0.0002	0.0794
Cells	without ciprofloxacin 1	Jurkat_without cipro 1	281474976711408 (F003629)	S-adenosylmethionine synthase isoform type-2 OS=Homo sapiens GN=MAT2A PE=1 SV=1	METK2_HUMAN	SwissProt_2014_08.fasta	43 660,9	1	3	3	3	0.0002	0.122
Cells	without ciprofloxacin 1	Jurkat_without cipro 1	281474976711408 (F003629)	Elongation factor 1-gamma OS=Homo sapiens GN=EEF1G PE=1 SV=3	EF1G_HUMAN	SwissProt_2014_08.fasta	50 119,4	1	6	6	15	0.0011	0.245
Cells	without ciprofloxacin 1	Jurkat_without cipro 1	281474976711408 (F003629)	Ras-related protein Rab-5C OS=Homo sapiens GN=RAB5C PE=1 SV=2	RAB5C_HUMAN	SwissProt_2014_08.fasta	23 482,7	0.998	2	2	2	0.0001	0.194
Cells	without ciprofloxacin 1	Jurkat_without cipro 1	281474976711408 (F003629)	Probable ATP-dependent RNA helicase DDX5 OS=Homo sapiens GN=DDX5 PE=1 SV=1	DDX5_HUMAN	SwissProt_2014_08.fasta	69 149,7	1	6	6	14	0.001	0.178
Cells	without ciprofloxacin 1	Jurkat_without cipro 1	281474976711408 (F003629)	Elongation factor Tu, mitochondrial OS=Homo sapiens GN=TUFM PE=1 SV=2	EFTU_HUMAN	SwissProt_2014_08.fasta	49 542,4	1	5	5	7	0.0005	0.212
Cells	without ciprofloxacin 1	Jurkat_without cipro 1	281474976711408 (F003629)	Hypoxanthine-guanine phosphoribosyltransferase OS=Homo sapiens GN=HPRT1 PE=1 SV=2	HPRT_HUMAN	SwissProt_2014_08.fasta	24 580,2	0.998	2	2	2	0.0001	0.106
Cells	without ciprofloxacin 1	Jurkat_without cipro 1	281474976711408 (F003629)	Rho GDP-dissociation inhibitor 2 OS=Homo sapiens GN=ARHGDIB PE=1 SV=3	GDIR2_HUMAN	SwissProt_2014_08.fasta	22 988,4	1	4	5	17	0.0012	0.358
Cells	without ciprofloxacin 1	Jurkat_without cipro 1	281474976711408 (F003629)	Aminopeptidase B OS=Homo sapiens GN=RNPEP PE=1 SV=2	AMPB_HUMAN	SwissProt_2014_08.fasta	72 597,4	0.998	2	2	2	0.0001	0.0538
Cells	without ciprofloxacin 1	Jurkat_without cipro 1	281474976711408 (F003629)	60S ribosomal protein L7 OS=Homo sapiens GN=RPL7 PE=1 SV=1	RL7_HUMAN	SwissProt_2014_08.fasta	29 227,7	1	5	5	11	0.0008	0.218
Cells	without ciprofloxacin 1	Jurkat_without cipro 1	281474976711408 (F003629)	Ribonucleoside-diphosphate reductase large subunit OS=Homo sapiens GN=RRM1 PE=1 SV=1	RIR1_HUMAN	SwissProt_2014_08.fasta	90 073,5	0.998	2	2	5	0.0004	0.0581
Cells	without ciprofloxacin 1	Jurkat_without cipro 1	281474976711408 (F003629)	Serpin B8 OS=Homo sapiens GN=SERPINB8 PE=1 SV=2	SPB8_HUMAN	SwissProt_2014_08.fasta	42 767,9	0.998	2	2	2	0.0001	0.0856
Cells	without ciprofloxacin 1	Jurkat_without cipro 1	281474976711408 (F003629)	Cytosol aminopeptidase OS=Homo sapiens GN=LAP3 PE=1 SV=3	AMPL_HUMAN	SwissProt_2014_08.fasta	56 167,8	1	4	4	6	0.0004	0.139
Cells	without ciprofloxacin 1	Jurkat_without cipro 1	281474976711408 (F003629)	60S ribosomal protein L4 OS=Homo sapiens GN=RPL4 PE=1 SV=5	RL4_HUMAN	SwissProt_2014_08.fasta	47 699,1	1	6	6	13	0.001	0.201
Cells	without ciprofloxacin 1	Jurkat_without cipro 1	281474976711408 (F003629)	Dolichyl-diphosphooligosaccharide--protein glycosyltransferase subunit 2 OS=Homo sapiens GN=RPN2 PE=1 SV=3	RPN2_HUMAN	SwissProt_2014_08.fasta	69 284,8	1	4	4	9	0.0007	0.143
Cells	without ciprofloxacin 1	Jurkat_without cipro 1	281474976711408 (F003629)	Heat shock protein HSP 90-alpha OS=Homo sapiens GN=HSP90AA1 PE=1 SV=5	HS90A_HUMAN	SwissProt_2014_08.fasta	84 663,2	1	23	35	163	0.0119	0.408
Cells	without ciprofloxacin 1	Jurkat_without cipro 1	281474976711408 (F003629)	Translationally-controlled tumor protein OS=Homo sapiens GN=TPT1 PE=1 SV=1	TCTP_HUMAN	SwissProt_2014_08.fasta	19 596,2	1	3	4	9	0.0007	0.36
Cells	without ciprofloxacin 1	Jurkat_without cipro 1	281474976711408 (F003629)	Cytosolic acyl coenzyme A thioester hydrolase OS=Homo sapiens GN=ACOT7 PE=1 SV=3	BACH_HUMAN	SwissProt_2014_08.fasta	41 795,0	1	6	6	16	0.0012	0.218
Cells	without ciprofloxacin 1	Jurkat_without cipro 1	281474976711408 (F003629)	60S ribosomal protein L10 OS=Homo sapiens GN=RPL10 PE=1 SV=4	RL10_HUMAN	SwissProt_2014_08.fasta	24 604,6	0.998	2	3	8	0.0006	0.192
Cells	without ciprofloxacin 1	Jurkat_without cipro 1	281474976711408 (F003629)	Guanine nucleotide-binding protein-like 1 OS=Homo sapiens GN=GNL1 PE=1 SV=2	GNL1_HUMAN	SwissProt_2014_08.fasta	68 660,8	0.998	2	2	2	0.0001	0.0692
Cells	without ciprofloxacin 1	Jurkat_without cipro 1	281474976711408 (F003629)	F-actin-capping protein subunit beta OS=Homo sapiens GN=CAPZB PE=1 SV=4	CAPZB_HUMAN	SwissProt_2014_08.fasta	31 351,6	0.998	2	2	14	0.001	0.141
Cells	without ciprofloxacin 1	Jurkat_without cipro 1	281474976711408 (F003629)	60S acidic ribosomal protein P2 OS=Homo sapiens GN=RPLP2 PE=1 SV=1	RLA2_HUMAN	SwissProt_2014_08.fasta	11 665,5	1	4	5	11	0.0008	0.557
Cells	without ciprofloxacin 1	Jurkat_without cipro 1	281474976711408 (F003629)	Heterogeneous nuclear ribonucleoprotein L OS=Homo sapiens GN=HNRNPL PE=1 SV=2	HNRPL_HUMAN	SwissProt_2014_08.fasta	64 132,8	1	6	6	12	0.0009	0.222
Cells	without ciprofloxacin 1	Jurkat_without cipro 1	281474976711408 (F003629)	Tripeptidyl-peptidase 2 OS=Homo sapiens GN=TPP2 PE=1 SV=4	TPP2_HUMAN	SwissProt_2014_08.fasta	138 352,9	1	3	3	4	0.0003	0.0448
Cells	without ciprofloxacin 1	Jurkat_without cipro 1	281474976711408 (F003629)	Spectrin beta chain, non-erythrocytic 1 OS=Homo sapiens GN=SPTBN1 PE=1 SV=2	SPTB2_HUMAN	SwissProt_2014_08.fasta	274 613,4	0.998	2	2	2	0.0001	0.0127
Cells	without ciprofloxacin 1	Jurkat_without cipro 1	281474976711408 (F003629)	Uroporphyrinogen decarboxylase OS=Homo sapiens GN=UROD PE=1 SV=2	DCUP_HUMAN	SwissProt_2014_08.fasta	40 787,2	0.998	2	2	3	0.0002	0.128
Cells	without ciprofloxacin 1	Jurkat_without cipro 1	281474976711408 (F003629)	U2 small nuclear ribonucleoprotein A' OS=Homo sapiens GN=SNRPA1 PE=1 SV=2	RU2A_HUMAN	SwissProt_2014_08.fasta	28 417,1	0.998	2	3	3	0.0002	0.165
Cells	without ciprofloxacin 1	Jurkat_without cipro 1	281474976711408 (F003629)	Proteasome subunit alpha type-2 OS=Homo sapiens GN=PSMA2 PE=1 SV=2	PSA2_HUMAN	SwissProt_2014_08.fasta	25 898,9	1	6	7	15	0.0011	0.483
Cells	without ciprofloxacin 1	Jurkat_without cipro 1	281474976711408 (F003629)	L-lactate dehydrogenase B chain OS=Homo sapiens GN=LDHB PE=1 SV=2	LDHB_HUMAN	SwissProt_2014_08.fasta	36 638,6	1	8	13	79	0.0058	0.389
Cells	without ciprofloxacin 1	Jurkat_without cipro 1	281474976711408 (F003629)	Nascent polypeptide-associated complex subunit alpha, muscle-specific form OS=Homo sapiens GN=NACA PE=1 SV=1	NACAM_HUMAN,NACA_HUMAN	SwissProt_2014_08.fasta	205 422,8	1	4	4	11	0.0008	0.0265
Cells	without ciprofloxacin 1	Jurkat_without cipro 1	281474976711408 (F003629)	Regulator of nonsense transcripts 1 OS=Homo sapiens GN=UPF1 PE=1 SV=2	RENT1_HUMAN	SwissProt_2014_08.fasta	124 346,9	0.998	2	2	2	0.0001	0.0248
Cells	without ciprofloxacin 1	Jurkat_without cipro 1	281474976711408 (F003629)	Eukaryotic translation initiation factor 3 subunit A OS=Homo sapiens GN=EIF3A PE=1 SV=1	EIF3A_HUMAN	SwissProt_2014_08.fasta	166 574,9	0.998	2	2	3	0.0002	0.021
Cells	without ciprofloxacin 1	Jurkat_without cipro 1	281474976711408 (F003629)	40S ribosomal protein S3 OS=Homo sapiens GN=RPS3 PE=1 SV=2	RS3_HUMAN	SwissProt_2014_08.fasta	26 688,6	1	6	6	17	0.0012	0.296
Cells	without ciprofloxacin 1	Jurkat_without cipro 1	281474976711408 (F003629)	60S ribosomal protein L7a OS=Homo sapiens GN=RPL7A PE=1 SV=2	RL7A_HUMAN	SwissProt_2014_08.fasta	29 996,3	1	5	6	29	0.0021	0.248
Cells	without ciprofloxacin 1	Jurkat_without cipro 1	281474976711408 (F003629)	Glutathione reductase, mitochondrial OS=Homo sapiens GN=GSR PE=1 SV=2	GSHR_HUMAN	SwissProt_2014_08.fasta	56 257,4	0.998	2	2	2	0.0001	0.0958
Cells	without ciprofloxacin 1	Jurkat_without cipro 1	281474976711408 (F003629)	ATP synthase subunit alpha, mitochondrial OS=Homo sapiens GN=ATP5A1 PE=1 SV=1	ATPA_HUMAN	SwissProt_2014_08.fasta	59 752,1	1	10	12	35	0.0026	0.336
Cells	without ciprofloxacin 1	Jurkat_without cipro 1	281474976711408 (F003629)	Glycine--tRNA ligase OS=Homo sapiens GN=GARS PE=1 SV=3	SYG_HUMAN	SwissProt_2014_08.fasta	83 167,6	1	6	7	23	0.0017	0.16
Cells	without ciprofloxacin 1	Jurkat_without cipro 1	281474976711408 (F003629)	Heat shock cognate 71 kDa protein OS=Homo sapiens GN=HSPA8 PE=1 SV=1	HSP7C_HUMAN	SwissProt_2014_08.fasta	70 899,8	1	24	30	106	0.0078	0.54
Cells	without ciprofloxacin 1	Jurkat_without cipro 1	281474976711408 (F003629)	Septin-2 OS=Homo sapiens GN=SEPT2 PE=1 SV=1	SEPT2_HUMAN	SwissProt_2014_08.fasta	41 488,2	0.998	2	2	2	0.0001	0.0776
Cells	without ciprofloxacin 1	Jurkat_without cipro 1	281474976711408 (F003629)	Proteasome activator complex subunit 1 OS=Homo sapiens GN=PSME1 PE=1 SV=1	PSME1_HUMAN	SwissProt_2014_08.fasta	28 723,9	1	5	5	8	0.0006	0.285
Cells	without ciprofloxacin 1	Jurkat_without cipro 1	281474976711408 (F003629)	Eukaryotic translation initiation factor 5A-1 OS=Homo sapiens GN=EIF5A PE=1 SV=2	IF5A1_HUMAN	SwissProt_2014_08.fasta	16 832,7	1	4	5	25	0.0018	0.39
Cells	without ciprofloxacin 1	Jurkat_without cipro 1	281474976711408 (F003629)	Purine nucleoside phosphorylase OS=Homo sapiens GN=PNP PE=1 SV=2	PNPH_HUMAN	SwissProt_2014_08.fasta	32 118,0	1	9	11	21	0.0015	0.443
Cells	without ciprofloxacin 1	Jurkat_without cipro 1	281474976711408 (F003629)	Heterogeneous nuclear ribonucleoprotein H OS=Homo sapiens GN=HNRNPH1 PE=1 SV=4	HNRH1_HUMAN	SwissProt_2014_08.fasta	49 229,8	1	6	7	36	0.0026	0.267
Cells	without ciprofloxacin 1	Jurkat_without cipro 1	281474976711408 (F003629)	ATP-dependent 6-phosphofructokinase, platelet type OS=Homo sapiens GN=PFKP PE=1 SV=2	PFKAP_HUMAN	SwissProt_2014_08.fasta	85 597,4	1	6	7	7	0.0005	0.175
Cells	without ciprofloxacin 1	Jurkat_without cipro 1	281474976711408 (F003629)	Histone-binding protein RBBP4 OS=Homo sapiens GN=RBBP4 PE=1 SV=3	RBBP4_HUMAN	SwissProt_2014_08.fasta	47 655,8	1	3	3	4	0.0003	0.165
Cells	without ciprofloxacin 1	Jurkat_without cipro 1	281474976711408 (F003629)	60S acidic ribosomal protein P1 OS=Homo sapiens GN=RPLP1 PE=1 SV=1	RLA1_HUMAN	SwissProt_2014_08.fasta	11 514,1	0.998	2	4	15	0.0011	0.667
Cells	without ciprofloxacin 1	Jurkat_without cipro 1	281474976711408 (F003629)	Copine-1 OS=Homo sapiens GN=CPNE1 PE=1 SV=1	CPNE1_HUMAN	SwissProt_2014_08.fasta	59 058,6	0.998	2	2	3	0.0002	0.054
Cells	without ciprofloxacin 1	Jurkat_without cipro 1	281474976711408 (F003629)	Heterogeneous nuclear ribonucleoprotein U OS=Homo sapiens GN=HNRNPU PE=1 SV=6	HNRPU_HUMAN	SwissProt_2014_08.fasta	90 585,2	1	12	15	28	0.0021	0.24
Cells	without ciprofloxacin 1	Jurkat_without cipro 1	281474976711408 (F003629)	Transketolase OS=Homo sapiens GN=TKT PE=1 SV=3	TKT_HUMAN	SwissProt_2014_08.fasta	67 879,4	1	12	13	56	0.0041	0.456
Cells	without ciprofloxacin 1	Jurkat_without cipro 1	281474976711408 (F003629)	Mitochondrial 2-oxoglutarate/malate carrier protein OS=Homo sapiens GN=SLC25A11 PE=1 SV=3	M2OM_HUMAN	SwissProt_2014_08.fasta	34 063,2	0.998	2	2	2	0.0001	0.0605
Cells	without ciprofloxacin 1	Jurkat_without cipro 1	281474976711408 (F003629)	U6 snRNA-associated Sm-like protein LSm8 OS=Homo sapiens GN=LSM8 PE=1 SV=3	LSM8_HUMAN	SwissProt_2014_08.fasta	10 402,6	0.998	2	2	3	0.0002	0.417
Cells	without ciprofloxacin 1	Jurkat_without cipro 1	281474976711408 (F003629)	Putative RNA-binding protein 3 OS=Homo sapiens GN=RBM3 PE=1 SV=1	RBM3_HUMAN	SwissProt_2014_08.fasta	17 170,6	0.998	2	2	2	0.0001	0.299
Cells	without ciprofloxacin 1	Jurkat_without cipro 1	281474976711408 (F003629)	Inosine-5'-monophosphate dehydrogenase 2 OS=Homo sapiens GN=IMPDH2 PE=1 SV=2	IMDH2_HUMAN	SwissProt_2014_08.fasta	55 806,5	0.998	2	2	2	0.0001	0.0584
Cells	without ciprofloxacin 1	Jurkat_without cipro 1	281474976711408 (F003629)	26S proteasome non-ATPase regulatory subunit 1 OS=Homo sapiens GN=PSMD1 PE=1 SV=2	PSMD1_HUMAN	SwissProt_2014_08.fasta	105 839,2	1	7	7	9	0.0007	0.142
Cells	without ciprofloxacin 1	Jurkat_without cipro 1	281474976711408 (F003629)	Histidine triad nucleotide-binding protein 1 OS=Homo sapiens GN=HINT1 PE=1 SV=2	HINT1_HUMAN	SwissProt_2014_08.fasta	13 802,1	0.998	2	2	4	0.0003	0.349
Cells	without ciprofloxacin 1	Jurkat_without cipro 1	281474976711408 (F003629)	Histone acetyltransferase type B catalytic subunit OS=Homo sapiens GN=HAT1 PE=1 SV=1	HAT1_HUMAN	SwissProt_2014_08.fasta	49 514,3	0.998	2	2	3	0.0002	0.103
Cells	without ciprofloxacin 1	Jurkat_without cipro 1	281474976711408 (F003629)	Acetyl-CoA acetyltransferase, cytosolic OS=Homo sapiens GN=ACAT2 PE=1 SV=2	THIC_HUMAN	SwissProt_2014_08.fasta	41 350,4	1	9	13	33	0.0024	0.537
Cells	without ciprofloxacin 1	Jurkat_without cipro 1	281474976711408 (F003629)	Trifunctional enzyme subunit alpha, mitochondrial OS=Homo sapiens GN=HADHA PE=1 SV=2	ECHA_HUMAN	SwissProt_2014_08.fasta	83 001,9	1	5	5	7	0.0005	0.147
Cells	without ciprofloxacin 1	Jurkat_without cipro 1	281474976711408 (F003629)	Melanoma-associated antigen 4 OS=Homo sapiens GN=MAGEA4 PE=1 SV=2	MAGA4_HUMAN	SwissProt_2014_08.fasta	34 899,0	1	3	3	4	0.0003	0.148
Cells	without ciprofloxacin 1	Jurkat_without cipro 1	281474976711408 (F003629)	Septin-1 OS=Homo sapiens GN=SEPT1 PE=1 SV=2	SEPT1_HUMAN	SwissProt_2014_08.fasta	41 971,2	0.998	2	2	2	0.0001	0.0981
Cells	without ciprofloxacin 1	Jurkat_without cipro 1	281474976711408 (F003629)	Transcription intermediary factor 1-beta OS=Homo sapiens GN=TRIM28 PE=1 SV=5	TIF1B_HUMAN	SwissProt_2014_08.fasta	88 549,0	0.998	2	2	3	0.0002	0.0671
Cells	without ciprofloxacin 1	Jurkat_without cipro 1	281474976711408 (F003629)	40S ribosomal protein S15a OS=Homo sapiens GN=RPS15A PE=1 SV=2	RS15A_HUMAN	SwissProt_2014_08.fasta	14 840,0	1	3	3	5	0.0004	0.331
Cells	without ciprofloxacin 1	Jurkat_without cipro 1	281474976711408 (F003629)	Ras-related protein Rab-7a OS=Homo sapiens GN=RAB7A PE=1 SV=1	RAB7A_HUMAN	SwissProt_2014_08.fasta	23 490,0	1	5	5	5	0.0004	0.377
Cells	without ciprofloxacin 1	Jurkat_without cipro 1	281474976711408 (F003629)	26S protease regulatory subunit 8 OS=Homo sapiens GN=PSMC5 PE=1 SV=1	PRS8_HUMAN	SwissProt_2014_08.fasta	45 627,2	1	4	5	7	0.0005	0.165
Cells	without ciprofloxacin 1	Jurkat_without cipro 1	281474976711408 (F003629)	Bleomycin hydrolase OS=Homo sapiens GN=BLMH PE=1 SV=1	BLMH_HUMAN	SwissProt_2014_08.fasta	52 562,6	1	3	3	3	0.0002	0.114
Cells	without ciprofloxacin 1	Jurkat_without cipro 1	281474976711408 (F003629)	Moesin OS=Homo sapiens GN=MSN PE=1 SV=3	MOES_HUMAN	SwissProt_2014_08.fasta	67 821,8	1	13	18	76	0.0056	0.303
Cells	without ciprofloxacin 1	Jurkat_without cipro 1	281474976711408 (F003629)	40S ribosomal protein S18 OS=Homo sapiens GN=RPS18 PE=1 SV=3	RS18_HUMAN	SwissProt_2014_08.fasta	17 719,3	0.998	2	2	5	0.0004	0.112
Cells	without ciprofloxacin 1	Jurkat_without cipro 1	281474976711408 (F003629)	Cyclin-dependent kinase 1 OS=Homo sapiens GN=CDK1 PE=1 SV=3	CDK1_HUMAN	SwissProt_2014_08.fasta	34 097,3	0.998	2	2	3	0.0002	0.121
Cells	without ciprofloxacin 1	Jurkat_without cipro 1	281474976711408 (F003629)	Rho GDP-dissociation inhibitor 1 OS=Homo sapiens GN=ARHGDIA PE=1 SV=3	GDIR1_HUMAN	SwissProt_2014_08.fasta	23 207,5	0.998	2	2	11	0.0008	0.279
Cells	without ciprofloxacin 1	Jurkat_without cipro 1	281474976711408 (F003629)	ADP-ribosylation factor 1 OS=Homo sapiens GN=ARF1 PE=1 SV=2	ARF1_HUMAN,ARF3_HUMAN	SwissProt_2014_08.fasta	20 697,6	1	4	5	11	0.0008	0.309
Cells	without ciprofloxacin 1	Jurkat_without cipro 1	281474976711408 (F003629)	F-actin-capping protein subunit alpha-1 OS=Homo sapiens GN=CAPZA1 PE=1 SV=3	CAZA1_HUMAN	SwissProt_2014_08.fasta	32 923,2	1	4	4	10	0.0007	0.29
Cells	without ciprofloxacin 1	Jurkat_without cipro 1	281474976711408 (F003629)	Thioredoxin reductase 1, cytoplasmic OS=Homo sapiens GN=TXNRD1 PE=1 SV=3	TRXR1_HUMAN	SwissProt_2014_08.fasta	70 906,9	1	7	7	12	0.0009	0.259
Cells	without ciprofloxacin 1	Jurkat_without cipro 1	281474976711408 (F003629)	Nucleolar RNA helicase 2 OS=Homo sapiens GN=DDX21 PE=1 SV=5	DDX21_HUMAN	SwissProt_2014_08.fasta	87 346,0	1	5	5	6	0.0004	0.112
Cells	without ciprofloxacin 1	Jurkat_without cipro 1	281474976711408 (F003629)	Isocitrate dehydrogenase [NADP] cytoplasmic OS=Homo sapiens GN=IDH1 PE=1 SV=2	IDHC_HUMAN	SwissProt_2014_08.fasta	46 660,5	0.998	2	2	2	0.0001	0.0966
Cells	without ciprofloxacin 1	Jurkat_without cipro 1	281474976711408 (F003629)	2'-deoxynucleoside 5'-phosphate N-hydrolase 1 OS=Homo sapiens GN=DNPH1 PE=1 SV=1	DNPH1_HUMAN	SwissProt_2014_08.fasta	19 108,3	0.998	2	2	3	0.0002	0.184
Cells	without ciprofloxacin 1	Jurkat_without cipro 1	281474976711408 (F003629)	Small nuclear ribonucleoprotein Sm D3 OS=Homo sapiens GN=SNRPD3 PE=1 SV=1	SMD3_HUMAN	SwissProt_2014_08.fasta	13 916,6	0.998	2	2	2	0.0001	0.325
Cells	without ciprofloxacin 1	Jurkat_without cipro 1	281474976711408 (F003629)	60S ribosomal protein L6 OS=Homo sapiens GN=RPL6 PE=1 SV=3	RL6_HUMAN	SwissProt_2014_08.fasta	32 729,3	1	5	5	18	0.0013	0.229
Cells	without ciprofloxacin 1	Jurkat_without cipro 1	281474976711408 (F003629)	Histone H2B type 1-B OS=Homo sapiens GN=HIST1H2BB PE=1 SV=2	H2B1B_HUMAN,H2B1J_HUMAN,H2B1O_HUMAN,H2B2E_HUMAN	SwissProt_2014_08.fasta	13 950,8	0.998	2	2	3	0.0002	0.198
Cells	without ciprofloxacin 1	Jurkat_without cipro 1	281474976711408 (F003629)	Serine/threonine-protein phosphatase PP1-alpha catalytic subunit OS=Homo sapiens GN=PPP1CA PE=1 SV=1	PP1A_HUMAN	SwissProt_2014_08.fasta	37 513,9	1	7	7	13	0.001	0.294
Cells	without ciprofloxacin 1	Jurkat_without cipro 1	281474976711408 (F003629)	Apoptotic chromatin condensation inducer in the nucleus OS=Homo sapiens GN=ACIN1 PE=1 SV=2	ACINU_HUMAN	SwissProt_2014_08.fasta	151 861,8	1	3	3	3	0.0002	0.0433
Cells	without ciprofloxacin 1	Jurkat_without cipro 1	281474976711408 (F003629)	Interleukin enhancer-binding factor 3 OS=Homo sapiens GN=ILF3 PE=1 SV=3	ILF3_HUMAN	SwissProt_2014_08.fasta	95 338,9	1	5	5	7	0.0005	0.0962
Cells	without ciprofloxacin 1	Jurkat_without cipro 1	281474976711408 (F003629)	Dolichyl-diphosphooligosaccharide--protein glycosyltransferase subunit 1 OS=Homo sapiens GN=RPN1 PE=1 SV=1	RPN1_HUMAN	SwissProt_2014_08.fasta	68 571,0	1	3	3	7	0.0005	0.0956
Cells	without ciprofloxacin 1	Jurkat_without cipro 1	281474976711408 (F003629)	BolA-like protein 2 OS=Homo sapiens GN=BOLA2 PE=1 SV=1	BOLA2_HUMAN	SwissProt_2014_08.fasta	10 116,4	0.998	2	2	2	0.0001	0.407
Cells	without ciprofloxacin 1	Jurkat_without cipro 1	281474976711408 (F003629)	Transgelin-2 OS=Homo sapiens GN=TAGLN2 PE=1 SV=3	TAGL2_HUMAN	SwissProt_2014_08.fasta	22 391,9	1	6	7	28	0.0021	0.437
Cells	without ciprofloxacin 1	Jurkat_without cipro 1	281474976711408 (F003629)	Tubulin-specific chaperone A OS=Homo sapiens GN=TBCA PE=1 SV=3	TBCA_HUMAN	SwissProt_2014_08.fasta	12 855,2	0.998	2	2	4	0.0003	0.269
Cells	without ciprofloxacin 1	Jurkat_without cipro 1	281474976711408 (F003629)	Actin, cytoplasmic 1 OS=Homo sapiens GN=ACTB PE=1 SV=1	ACTB_HUMAN,ACTG_HUMAN	SwissProt_2014_08.fasta	41 737,8	1	18	33	237	0.0173	0.688
Cells	without ciprofloxacin 1	Jurkat_without cipro 1	281474976711408 (F003629)	26S proteasome non-ATPase regulatory subunit 12 OS=Homo sapiens GN=PSMD12 PE=1 SV=3	PSD12_HUMAN	SwissProt_2014_08.fasta	52 906,2	1	5	5	10	0.0007	0.197
Cells	without ciprofloxacin 1	Jurkat_without cipro 1	281474976711408 (F003629)	Activated RNA polymerase II transcriptional coactivator p15 OS=Homo sapiens GN=SUB1 PE=1 SV=3	TCP4_HUMAN	SwissProt_2014_08.fasta	14 395,9	0.998	2	2	3	0.0002	0.189
Cells	without ciprofloxacin 1	Jurkat_without cipro 1	281474976711408 (F003629)	T-complex protein 1 subunit eta OS=Homo sapiens GN=CCT7 PE=1 SV=2	TCPH_HUMAN	SwissProt_2014_08.fasta	59 367,8	1	9	11	26	0.0019	0.262
Cells	without ciprofloxacin 1	Jurkat_without cipro 1	281474976711408 (F003629)	Transforming protein RhoA OS=Homo sapiens GN=RHOA PE=1 SV=1	RHOA_HUMAN	SwissProt_2014_08.fasta	21 768,4	1	4	4	9	0.0007	0.347
Cells	without ciprofloxacin 1	Jurkat_without cipro 1	281474976711408 (F003629)	L-lactate dehydrogenase A chain OS=Homo sapiens GN=LDHA PE=1 SV=2	LDHA_HUMAN	SwissProt_2014_08.fasta	36 689,2	1	14	19	103	0.0075	0.572
Cells	without ciprofloxacin 1	Jurkat_without cipro 1	281474976711408 (F003629)	U2 small nuclear ribonucleoprotein B'' OS=Homo sapiens GN=SNRPB2 PE=1 SV=1	RU2B_HUMAN	SwissProt_2014_08.fasta	25 487,5	0.998	2	2	5	0.0004	0.164
Cells	without ciprofloxacin 1	Jurkat_without cipro 1	281474976711408 (F003629)	40S ribosomal protein S2 OS=Homo sapiens GN=RPS2 PE=1 SV=2	RS2_HUMAN	SwissProt_2014_08.fasta	31 325,2	1	5	6	21	0.0015	0.218
Cells	without ciprofloxacin 1	Jurkat_without cipro 1	281474976711408 (F003629)	V-type proton ATPase catalytic subunit A OS=Homo sapiens GN=ATP6V1A PE=1 SV=2	VATA_HUMAN	SwissProt_2014_08.fasta	68 305,5	1	4	4	6	0.0004	0.115
Cells	without ciprofloxacin 1	Jurkat_without cipro 1	281474976711408 (F003629)	Importin-5 OS=Homo sapiens GN=IPO5 PE=1 SV=4	IPO5_HUMAN	SwissProt_2014_08.fasta	123 632,2	1	6	6	8	0.0006	0.108
Cells	without ciprofloxacin 1	Jurkat_without cipro 1	281474976711408 (F003629)	Ras GTPase-activating protein-binding protein 1 OS=Homo sapiens GN=G3BP1 PE=1 SV=1	G3BP1_HUMAN	SwissProt_2014_08.fasta	52 162,8	1	3	3	6	0.0004	0.124
Cells	without ciprofloxacin 1	Jurkat_without cipro 1	281474976711408 (F003629)	Ras-related protein Rap-1b OS=Homo sapiens GN=RAP1B PE=1 SV=1	RAP1B_HUMAN	SwissProt_2014_08.fasta	20 824,9	1	3	3	7	0.0005	0.288
Cells	without ciprofloxacin 1	Jurkat_without cipro 1	281474976711408 (F003629)	Protein DJ-1 OS=Homo sapiens GN=PARK7 PE=1 SV=2	PARK7_HUMAN	SwissProt_2014_08.fasta	19 891,2	1	4	5	31	0.0023	0.37
Cells	without ciprofloxacin 1	Jurkat_without cipro 1	281474976711408 (F003629)	Complement component 1 Q subcomponent-binding protein, mitochondrial OS=Homo sapiens GN=C1QBP PE=1 SV=1	C1QBP_HUMAN	SwissProt_2014_08.fasta	31 362,6	1	7	10	37	0.0027	0.411
Cells	without ciprofloxacin 1	Jurkat_without cipro 1	281474976711408 (F003629)	Heterogeneous nuclear ribonucleoprotein A3 OS=Homo sapiens GN=HNRNPA3 PE=1 SV=2	ROA3_HUMAN	SwissProt_2014_08.fasta	39 595,1	0.998	2	2	5	0.0004	0.0847
Cells	without ciprofloxacin 1	Jurkat_without cipro 1	281474976711408 (F003629)	Bifunctional glutamate/proline--tRNA ligase OS=Homo sapiens GN=EPRS PE=1 SV=5	SYEP_HUMAN	SwissProt_2014_08.fasta	170 593,2	1	8	8	14	0.001	0.107
Cells	without ciprofloxacin 1	Jurkat_without cipro 1	281474976711408 (F003629)	40S ribosomal protein S3a OS=Homo sapiens GN=RPS3A PE=1 SV=2	RS3A_HUMAN	SwissProt_2014_08.fasta	29 945,3	1	3	4	14	0.001	0.121
Cells	without ciprofloxacin 1	Jurkat_without cipro 1	281474976711408 (F003629)	60S ribosomal protein L5 OS=Homo sapiens GN=RPL5 PE=1 SV=3	RL5_HUMAN	SwissProt_2014_08.fasta	34 363,5	1	4	5	15	0.0011	0.276
Cells	without ciprofloxacin 1	Jurkat_without cipro 1	281474976711408 (F003629)	U5 small nuclear ribonucleoprotein 200 kDa helicase OS=Homo sapiens GN=SNRNP200 PE=1 SV=2	U520_HUMAN	SwissProt_2014_08.fasta	244 513,8	1	9	9	16	0.0012	0.0861
Cells	without ciprofloxacin 1	Jurkat_without cipro 1	281474976711408 (F003629)	Proliferating cell nuclear antigen OS=Homo sapiens GN=PCNA PE=1 SV=1	PCNA_HUMAN	SwissProt_2014_08.fasta	28 769,3	1	7	9	25	0.0018	0.494
Cells	without ciprofloxacin 1	Jurkat_without cipro 1	281474976711408 (F003629)	60S ribosomal protein L30 OS=Homo sapiens GN=RPL30 PE=1 SV=2	RL30_HUMAN	SwissProt_2014_08.fasta	12 784,7	1	3	3	3	0.0002	0.339
Cells	without ciprofloxacin 1	Jurkat_without cipro 1	281474976711408 (F003629)	Twinfilin-2 OS=Homo sapiens GN=TWF2 PE=1 SV=2	TWF2_HUMAN	SwissProt_2014_08.fasta	39 548,9	0.998	2	2	2	0.0001	0.109
Cells	without ciprofloxacin 1	Jurkat_without cipro 1	281474976711408 (F003629)	Methylosome protein 50 OS=Homo sapiens GN=WDR77 PE=1 SV=1	MEP50_HUMAN	SwissProt_2014_08.fasta	36 723,2	0.998	2	2	3	0.0002	0.111
Cells	without ciprofloxacin 1	Jurkat_without cipro 1	281474976711408 (F003629)	Protein disulfide-isomerase A3 OS=Homo sapiens GN=PDIA3 PE=1 SV=4	PDIA3_HUMAN	SwissProt_2014_08.fasta	56 784,6	1	6	6	10	0.0007	0.162
Cells	without ciprofloxacin 1	Jurkat_without cipro 1	281474976711408 (F003629)	Stress-70 protein, mitochondrial OS=Homo sapiens GN=HSPA9 PE=1 SV=2	GRP75_HUMAN	SwissProt_2014_08.fasta	73 681,3	1	11	11	26	0.0019	0.277
Cells	without ciprofloxacin 1	Jurkat_without cipro 1	281474976711408 (F003629)	Glyceraldehyde-3-phosphate dehydrogenase OS=Homo sapiens GN=GAPDH PE=1 SV=3	G3P_HUMAN	SwissProt_2014_08.fasta	36 053,4	1	13	27	198	0.0145	0.666
Cells	without ciprofloxacin 1	Jurkat_without cipro 1	281474976711408 (F003629)	60S acidic ribosomal protein P0 OS=Homo sapiens GN=RPLP0 PE=1 SV=1	RLA0_HUMAN	SwissProt_2014_08.fasta	34 274,3	1	4	4	14	0.001	0.215
Cells	without ciprofloxacin 1	Jurkat_without cipro 1	281474976711408 (F003629)	Isocitrate dehydrogenase [NAD] subunit alpha, mitochondrial OS=Homo sapiens GN=IDH3A PE=1 SV=1	IDH3A_HUMAN	SwissProt_2014_08.fasta	39 592,5	0.998	2	2	2	0.0001	0.0902
Cells	without ciprofloxacin 1	Jurkat_without cipro 1	281474976711408 (F003629)	Myosin regulatory light chain 12A OS=Homo sapiens GN=MYL12A PE=1 SV=2	ML12A_HUMAN,ML12B_HUMAN	SwissProt_2014_08.fasta	19 795,3	1	3	3	4	0.0003	0.281
Cells	without ciprofloxacin 1	Jurkat_without cipro 1	281474976711408 (F003629)	60S ribosomal protein L18 OS=Homo sapiens GN=RPL18 PE=1 SV=2	RL18_HUMAN	SwissProt_2014_08.fasta	21 635,2	0.998	2	2	5	0.0004	0.138
Cells	without ciprofloxacin 1	Jurkat_without cipro 1	281474976711408 (F003629)	Pyruvate kinase PKM OS=Homo sapiens GN=PKM PE=1 SV=4	KPYM_HUMAN	SwissProt_2014_08.fasta	57 937,5	1	17	20	77	0.0056	0.499
Cells	without ciprofloxacin 1	Jurkat_without cipro 1	281474976711408 (F003629)	SH3 domain-binding glutamic acid-rich-like protein 3 OS=Homo sapiens GN=SH3BGRL3 PE=1 SV=1	SH3L3_HUMAN	SwissProt_2014_08.fasta	10 437,8	0.998	2	2	3	0.0002	0.215
Cells	without ciprofloxacin 1	Jurkat_without cipro 1	281474976711408 (F003629)	Endoplasmin OS=Homo sapiens GN=HSP90B1 PE=1 SV=1	ENPL_HUMAN	SwissProt_2014_08.fasta	92 471,7	1	12	13	27	0.002	0.202
Cells	without ciprofloxacin 1	Jurkat_without cipro 1	281474976711408 (F003629)	60S ribosomal protein L17 OS=Homo sapiens GN=RPL17 PE=1 SV=3	RL17_HUMAN	SwissProt_2014_08.fasta	21 397,4	1	2	2	5	0.0004	0.185
Cells	without ciprofloxacin 1	Jurkat_without cipro 1	281474976711408 (F003629)	Eukaryotic translation initiation factor 3 subunit I OS=Homo sapiens GN=EIF3I PE=1 SV=1	EIF3I_HUMAN	SwissProt_2014_08.fasta	36 502,0	1	6	6	6	0.0004	0.375
Cells	without ciprofloxacin 1	Jurkat_without cipro 1	281474976711408 (F003629)	Peroxiredoxin-5, mitochondrial OS=Homo sapiens GN=PRDX5 PE=1 SV=4	PRDX5_HUMAN	SwissProt_2014_08.fasta	22 086,4	1	4	4	7	0.0005	0.229
Cells	without ciprofloxacin 1	Jurkat_without cipro 1	281474976711408 (F003629)	Lon protease homolog, mitochondrial OS=Homo sapiens GN=LONP1 PE=1 SV=2	LONM_HUMAN	SwissProt_2014_08.fasta	106 491,3	1	3	3	5	0.0004	0.0897
Cells	without ciprofloxacin 1	Jurkat_without cipro 1	281474976711408 (F003629)	UMP-CMP kinase OS=Homo sapiens GN=CMPK1 PE=1 SV=3	KCY_HUMAN	SwissProt_2014_08.fasta	22 223,0	1	4	4	6	0.0004	0.332
Cells	without ciprofloxacin 1	Jurkat_without cipro 1	281474976711408 (F003629)	Elongation factor 1-delta OS=Homo sapiens GN=EEF1D PE=1 SV=5	EF1D_HUMAN	SwissProt_2014_08.fasta	31 121,9	1	4	4	8	0.0006	0.256
Cells	without ciprofloxacin 1	Jurkat_without cipro 1	281474976711408 (F003629)	14-3-3 protein gamma OS=Homo sapiens GN=YWHAG PE=1 SV=2	1433G_HUMAN	SwissProt_2014_08.fasta	28 303,1	1	3	5	23	0.0017	0.259
Cells	without ciprofloxacin 1	Jurkat_without cipro 1	281474976711408 (F003629)	Heterogeneous nuclear ribonucleoproteins A2/B1 OS=Homo sapiens GN=HNRNPA2B1 PE=1 SV=2	ROA2_HUMAN	SwissProt_2014_08.fasta	37 430,3	1	4	4	17	0.0012	0.119
Cells	without ciprofloxacin 1	Jurkat_without cipro 1	281474976711408 (F003629)	Peptidyl-prolyl cis-trans isomerase FKBP5 OS=Homo sapiens GN=FKBP5 PE=1 SV=2	FKBP5_HUMAN	SwissProt_2014_08.fasta	51 213,6	1	3	3	3	0.0002	0.081
Cells	without ciprofloxacin 1	Jurkat_without cipro 1	281474976711408 (F003629)	tRNA (cytosine(34)-C(5))-methyltransferase OS=Homo sapiens GN=NSUN2 PE=1 SV=2	NSUN2_HUMAN	SwissProt_2014_08.fasta	86 472,8	1	3	3	4	0.0003	0.0704
Cells	without ciprofloxacin 1	Jurkat_without cipro 1	281474976711408 (F003629)	Elongation factor 1-alpha 1 OS=Homo sapiens GN=EEF1A1 PE=1 SV=1	EF1A1_HUMAN	SwissProt_2014_08.fasta	50 141,2	1	13	23	113	0.0083	0.524
Cells	without ciprofloxacin 1	Jurkat_without cipro 1	281474976711408 (F003629)	Coronin-1A OS=Homo sapiens GN=CORO1A PE=1 SV=4	COR1A_HUMAN	SwissProt_2014_08.fasta	51 026,1	1	5	6	28	0.0021	0.226
Cells	without ciprofloxacin 1	Jurkat_without cipro 1	281474976711408 (F003629)	Peroxiredoxin-2 OS=Homo sapiens GN=PRDX2 PE=1 SV=5	PRDX2_HUMAN	SwissProt_2014_08.fasta	21 892,4	1	4	7	21	0.0015	0.439
Cells	without ciprofloxacin 1	Jurkat_without cipro 1	281474976711408 (F003629)	ATP-dependent RNA helicase DDX3X OS=Homo sapiens GN=DDX3X PE=1 SV=3	DDX3X_HUMAN	SwissProt_2014_08.fasta	73 245,8	1	2	2	3	0.0002	0.0514
Cells	without ciprofloxacin 1	Jurkat_without cipro 1	281474976711408 (F003629)	26S protease regulatory subunit 7 OS=Homo sapiens GN=PSMC2 PE=1 SV=3	PRS7_HUMAN	SwissProt_2014_08.fasta	48 635,6	0.998	2	2	4	0.0003	0.0716
Cells	without ciprofloxacin 1	Jurkat_without cipro 1	281474976711408 (F003629)	Phosphoglycerate mutase 1 OS=Homo sapiens GN=PGAM1 PE=1 SV=2	PGAM1_HUMAN	SwissProt_2014_08.fasta	28 804,8	1	9	12	46	0.0034	0.575
Cells	without ciprofloxacin 1	Jurkat_without cipro 1	281474976711408 (F003629)	Glutamine--tRNA ligase OS=Homo sapiens GN=QARS PE=1 SV=1	SYQ_HUMAN	SwissProt_2014_08.fasta	87 799,9	1	4	5	7	0.0005	0.0877
Cells	without ciprofloxacin 1	Jurkat_without cipro 1	281474976711408 (F003629)	BH3-interacting domain death agonist OS=Homo sapiens GN=BID PE=1 SV=1	BID_HUMAN	SwissProt_2014_08.fasta	21 995,3	0.998	2	3	12	0.0009	0.221
Cells	without ciprofloxacin 1	Jurkat_without cipro 1	281474976711408 (F003629)	Matrin-3 OS=Homo sapiens GN=MATR3 PE=1 SV=2	MATR3_HUMAN	SwissProt_2014_08.fasta	94 626,7	1	3	3	6	0.0004	0.0579
Cells	without ciprofloxacin 1	Jurkat_without cipro 1	281474976711408 (F003629)	Vimentin OS=Homo sapiens GN=VIM PE=1 SV=4	VIME_HUMAN	SwissProt_2014_08.fasta	53 652,7	1	9	11	24	0.0018	0.328
Cells	without ciprofloxacin 1	Jurkat_without cipro 1	281474976711408 (F003629)	ATP-dependent RNA helicase A OS=Homo sapiens GN=DHX9 PE=1 SV=4	DHX9_HUMAN	SwissProt_2014_08.fasta	140 961,5	1	14	15	38	0.0028	0.203
Cells	without ciprofloxacin 1	Jurkat_without cipro 1	281474976711408 (F003629)	Nuclease-sensitive element-binding protein 1 OS=Homo sapiens GN=YBX1 PE=1 SV=3	YBOX1_HUMAN	SwissProt_2014_08.fasta	35 923,8	0.998	2	2	6	0.0004	0.145
Cells	without ciprofloxacin 1	Jurkat_without cipro 1	281474976711408 (F003629)	40S ribosomal protein S17-like OS=Homo sapiens GN=RPS17L PE=1 SV=1	RS17L_HUMAN,RS17_HUMAN	SwissProt_2014_08.fasta	15 550,5	1	3	4	8	0.0006	0.333
Cells	without ciprofloxacin 1	Jurkat_without cipro 1	281474976711408 (F003629)	RuvB-like 2 OS=Homo sapiens GN=RUVBL2 PE=1 SV=3	RUVB2_HUMAN	SwissProt_2014_08.fasta	51 158,1	0.998	2	2	2	0.0001	0.0648
Cells	without ciprofloxacin 1	Jurkat_without cipro 1	281474976711408 (F003629)	SUMO-activating enzyme subunit 1 OS=Homo sapiens GN=SAE1 PE=1 SV=1	SAE1_HUMAN	SwissProt_2014_08.fasta	38 450,1	0.998	2	2	7	0.0005	0.124
Cells	without ciprofloxacin 1	Jurkat_without cipro 1	281474976711408 (F003629)	ADP/ATP translocase 2 OS=Homo sapiens GN=SLC25A5 PE=1 SV=7	ADT2_HUMAN	SwissProt_2014_08.fasta	32 853,5	1	5	5	14	0.001	0.171
Cells	without ciprofloxacin 1	Jurkat_without cipro 1	281474976711408 (F003629)	Platelet-activating factor acetylhydrolase IB subunit gamma OS=Homo sapiens GN=PAFAH1B3 PE=1 SV=1	PA1B3_HUMAN	SwissProt_2014_08.fasta	25 733,6	1	3	3	9	0.0007	0.247
Cells	without ciprofloxacin 1	Jurkat_without cipro 1	281474976711408 (F003629)	Activator of 90 kDa heat shock protein ATPase homolog 1 OS=Homo sapiens GN=AHSA1 PE=1 SV=1	AHSA1_HUMAN	SwissProt_2014_08.fasta	38 274,4	1	5	5	9	0.0007	0.278
Cells	without ciprofloxacin 1	Jurkat_without cipro 1	281474976711408 (F003629)	Protein arginine N-methyltransferase 1 OS=Homo sapiens GN=PRMT1 PE=1 SV=2	ANM1_HUMAN	SwissProt_2014_08.fasta	41 516,1	1	6	6	6	0.0004	0.194
Cells	without ciprofloxacin 1	Jurkat_without cipro 1	281474976711408 (F003629)	Isoleucine--tRNA ligase, mitochondrial OS=Homo sapiens GN=IARS2 PE=1 SV=2	SYIM_HUMAN	SwissProt_2014_08.fasta	113 794,1	0.998	2	2	2	0.0001	0.0652
Cells	without ciprofloxacin 1	Jurkat_without cipro 1	281474976711408 (F003629)	RNA-binding protein Musashi homolog 2 OS=Homo sapiens GN=MSI2 PE=1 SV=1	MSI2H_HUMAN	SwissProt_2014_08.fasta	35 196,8	0.998	2	2	2	0.0001	0.0945
Cells	without ciprofloxacin 1	Jurkat_without cipro 1	281474976711408 (F003629)	Interleukin enhancer-binding factor 2 OS=Homo sapiens GN=ILF2 PE=1 SV=2	ILF2_HUMAN	SwissProt_2014_08.fasta	43 062,7	1	4	4	11	0.0008	0.221
Cells	without ciprofloxacin 1	Jurkat_without cipro 1	281474976711408 (F003629)	14-3-3 protein eta OS=Homo sapiens GN=YWHAH PE=1 SV=4	1433F_HUMAN	SwissProt_2014_08.fasta	28 219,6	0.998	2	2	3	0.0002	0.0732
Cells	without ciprofloxacin 1	Jurkat_without cipro 1	281474976711408 (F003629)	6-phosphogluconate dehydrogenase, decarboxylating OS=Homo sapiens GN=PGD PE=1 SV=3	6PGD_HUMAN	SwissProt_2014_08.fasta	53 141,9	1	12	13	65	0.0048	0.408
Cells	without ciprofloxacin 1	Jurkat_without cipro 1	281474976711408 (F003629)	Peptidyl-prolyl cis-trans isomerase FKBP4 OS=Homo sapiens GN=FKBP4 PE=1 SV=3	FKBP4_HUMAN	SwissProt_2014_08.fasta	51 805,9	1	8	8	15	0.0011	0.224
Cells	without ciprofloxacin 1	Jurkat_without cipro 1	281474976711408 (F003629)	Tubulin alpha-1C chain OS=Homo sapiens GN=TUBA1C PE=1 SV=1	TBA1C_HUMAN	SwissProt_2014_08.fasta	49 895,5	0.998	2	2	8	0.0006	0.673
Cells	without ciprofloxacin 1	Jurkat_without cipro 1	281474976711408 (F003629)	26S proteasome non-ATPase regulatory subunit 11 OS=Homo sapiens GN=PSMD11 PE=1 SV=3	PSD11_HUMAN	SwissProt_2014_08.fasta	47 466,3	0.998	2	2	3	0.0002	0.0782
Cells	without ciprofloxacin 1	Jurkat_without cipro 1	281474976711408 (F003629)	Alpha-soluble NSF attachment protein OS=Homo sapiens GN=NAPA PE=1 SV=3	SNAA_HUMAN	SwissProt_2014_08.fasta	33 234,1	0.998	2	2	2	0.0001	0.0881
Cells	without ciprofloxacin 1	Jurkat_without cipro 1	281474976711408 (F003629)	Septin-9 OS=Homo sapiens GN=SEPT9 PE=1 SV=2	SEPT9_HUMAN	SwissProt_2014_08.fasta	65 402,3	1	4	4	4	0.0003	0.128
Cells	without ciprofloxacin 1	Jurkat_without cipro 1	281474976711408 (F003629)	Alpha-actinin-1 OS=Homo sapiens GN=ACTN1 PE=1 SV=2	ACTN1_HUMAN	SwissProt_2014_08.fasta	103 061,1	0.998	2	2	2	0.0001	0.151
Cells	without ciprofloxacin 1	Jurkat_without cipro 1	281474976711408 (F003629)	Actin-related protein 2/3 complex subunit 2 OS=Homo sapiens GN=ARPC2 PE=1 SV=1	ARPC2_HUMAN	SwissProt_2014_08.fasta	34 333,7	1	3	3	7	0.0005	0.253
Cells	without ciprofloxacin 1	Jurkat_without cipro 1	281474976711408 (F003629)	Prohibitin OS=Homo sapiens GN=PHB PE=1 SV=1	PHB_HUMAN	SwissProt_2014_08.fasta	29 804,6	1	4	4	10	0.0007	0.287
Cells	without ciprofloxacin 1	Jurkat_without cipro 1	281474976711408 (F003629)	Fructose-bisphosphate aldolase C OS=Homo sapiens GN=ALDOC PE=1 SV=2	ALDOC_HUMAN	SwissProt_2014_08.fasta	39 456,2	0.998	2	2	2	0.0001	0.162
Cells	without ciprofloxacin 1	Jurkat_without cipro 1	281474976711408 (F003629)	Electron transfer flavoprotein subunit alpha, mitochondrial OS=Homo sapiens GN=ETFA PE=1 SV=1	ETFA_HUMAN	SwissProt_2014_08.fasta	35 080,1	1	3	3	4	0.0003	0.201
Cells	without ciprofloxacin 1	Jurkat_without cipro 1	281474976711408 (F003629)	Nucleosome assembly protein 1-like 4 OS=Homo sapiens GN=NAP1L4 PE=1 SV=1	NP1L4_HUMAN	SwissProt_2014_08.fasta	42 823,9	1	4	4	8	0.0006	0.189
Cells	without ciprofloxacin 1	Jurkat_without cipro 1	281474976711408 (F003629)	Stathmin OS=Homo sapiens GN=STMN1 PE=1 SV=3	STMN1_HUMAN	SwissProt_2014_08.fasta	17 303,0	0.998	2	2	12	0.0009	0.094
Cells	without ciprofloxacin 1	Jurkat_without cipro 1	281474976711408 (F003629)	Alpha-centractin OS=Homo sapiens GN=ACTR1A PE=1 SV=1	ACTZ_HUMAN	SwissProt_2014_08.fasta	42 615,2	0.999	2	2	2	0.0001	0.0878
Cells	without ciprofloxacin 1	Jurkat_without cipro 1	281474976711408 (F003629)	T-complex protein 1 subunit gamma OS=Homo sapiens GN=CCT3 PE=1 SV=4	TCPG_HUMAN	SwissProt_2014_08.fasta	60 535,4	1	9	9	16	0.0012	0.288
Cells	without ciprofloxacin 1	Jurkat_without cipro 1	281474976711408 (F003629)	Pre-mRNA-processing-splicing factor 8 OS=Homo sapiens GN=PRPF8 PE=1 SV=2	PRP8_HUMAN	SwissProt_2014_08.fasta	273 608,6	1	7	7	11	0.0008	0.0621
Cells	without ciprofloxacin 1	Jurkat_without cipro 1	281474976711408 (F003629)	Farnesyl pyrophosphate synthase OS=Homo sapiens GN=FDPS PE=1 SV=4	FPPS_HUMAN	SwissProt_2014_08.fasta	48 276,8	1	6	7	16	0.0012	0.215
Cells	without ciprofloxacin 1	Jurkat_without cipro 1	281474976711408 (F003629)	Coactosin-like protein OS=Homo sapiens GN=COTL1 PE=1 SV=3	COTL1_HUMAN	SwissProt_2014_08.fasta	15 945,2	1	3	5	9	0.0007	0.387
Cells	without ciprofloxacin 1	Jurkat_without cipro 1	281474976711408 (F003629)	T-complex protein 1 subunit theta OS=Homo sapiens GN=CCT8 PE=1 SV=4	TCPQ_HUMAN	SwissProt_2014_08.fasta	59 621,0	1	7	8	15	0.0011	0.235
Cells	without ciprofloxacin 1	Jurkat_without cipro 1	281474976711408 (F003629)	Isoleucine--tRNA ligase, cytoplasmic OS=Homo sapiens GN=IARS PE=1 SV=2	SYIC_HUMAN	SwissProt_2014_08.fasta	144 501,8	1	3	3	5	0.0004	0.0428
Cells	without ciprofloxacin 1	Jurkat_without cipro 1	281474976711408 (F003629)	Histone H4 OS=Homo sapiens GN=HIST1H4A PE=1 SV=2	H4_HUMAN	SwissProt_2014_08.fasta	11 367,7	1	5	6	33	0.0024	0.311
Cells	without ciprofloxacin 1	Jurkat_without cipro 1	281474976711408 (F003629)	Histidine--tRNA ligase, cytoplasmic OS=Homo sapiens GN=HARS PE=1 SV=2	SYHC_HUMAN	SwissProt_2014_08.fasta	57 412,5	0.998	2	2	2	0.0001	0.0786
Cells	without ciprofloxacin 1	Jurkat_without cipro 1	281474976711408 (F003629)	Bifunctional purine biosynthesis protein PURH OS=Homo sapiens GN=ATIC PE=1 SV=3	PUR9_HUMAN	SwissProt_2014_08.fasta	64 616,5	1	9	9	25	0.0018	0.302
Cells	without ciprofloxacin 1	Jurkat_without cipro 1	281474976711408 (F003629)	NAD-dependent malic enzyme, mitochondrial OS=Homo sapiens GN=ME2 PE=1 SV=1	MAOM_HUMAN	SwissProt_2014_08.fasta	65 446,2	1	6	6	10	0.0007	0.248
Cells	without ciprofloxacin 1	Jurkat_without cipro 1	281474976711408 (F003629)	Chloride intracellular channel protein 1 OS=Homo sapiens GN=CLIC1 PE=1 SV=4	CLIC1_HUMAN	SwissProt_2014_08.fasta	26 923,3	1	5	5	5	0.0004	0.407
Cells	without ciprofloxacin 1	Jurkat_without cipro 1	281474976711408 (F003629)	Stomatin-like protein 2, mitochondrial OS=Homo sapiens GN=STOML2 PE=1 SV=1	STML2_HUMAN	SwissProt_2014_08.fasta	38 534,5	1	3	3	7	0.0005	0.208
Cells	without ciprofloxacin 1	Jurkat_without cipro 1	281474976711408 (F003629)	Programmed cell death protein 5 OS=Homo sapiens GN=PDCD5 PE=1 SV=3	PDCD5_HUMAN	SwissProt_2014_08.fasta	14 285,3	0.998	2	2	3	0.0002	0.192
Cells	without ciprofloxacin 1	Jurkat_without cipro 1	281474976711408 (F003629)	Pre-mRNA-processing factor 19 OS=Homo sapiens GN=PRPF19 PE=1 SV=1	PRP19_HUMAN	SwissProt_2014_08.fasta	55 181,3	1	4	4	6	0.0004	0.2
Cells	without ciprofloxacin 1	Jurkat_without cipro 1	281474976711408 (F003629)	Small nuclear ribonucleoprotein Sm D1 OS=Homo sapiens GN=SNRPD1 PE=1 SV=1	SMD1_HUMAN	SwissProt_2014_08.fasta	13 281,9	1	3	4	32	0.0023	0.454
Cells	without ciprofloxacin 1	Jurkat_without cipro 1	281474976711408 (F003629)	Rab GDP dissociation inhibitor beta OS=Homo sapiens GN=GDI2 PE=1 SV=2	GDIB_HUMAN	SwissProt_2014_08.fasta	50 665,5	1	15	17	39	0.0029	0.449
Cells	without ciprofloxacin 1	Jurkat_without cipro 1	281474976711408 (F003629)	Ribonuclease inhibitor OS=Homo sapiens GN=RNH1 PE=1 SV=2	RINI_HUMAN	SwissProt_2014_08.fasta	49 974,4	0.998	2	2	2	0.0001	0.119
Cells	without ciprofloxacin 1	Jurkat_without cipro 1	281474976711408 (F003629)	Microtubule-associated protein RP/EB family member 1 OS=Homo sapiens GN=MAPRE1 PE=1 SV=3	MARE1_HUMAN	SwissProt_2014_08.fasta	29 999,5	0.998	2	2	5	0.0004	0.138
Cells	without ciprofloxacin 1	Jurkat_without cipro 1	281474976711408 (F003629)	Acidic leucine-rich nuclear phosphoprotein 32 family member E OS=Homo sapiens GN=ANP32E PE=1 SV=1	AN32E_HUMAN	SwissProt_2014_08.fasta	30 693,3	1	3	3	8	0.0006	0.131
Cells	without ciprofloxacin 1	Jurkat_without cipro 1	281474976711408 (F003629)	4F2 cell-surface antigen heavy chain OS=Homo sapiens GN=SLC3A2 PE=1 SV=3	4F2_HUMAN	SwissProt_2014_08.fasta	67 996,4	1	3	3	6	0.0004	0.0667
Cells	without ciprofloxacin 1	Jurkat_without cipro 1	281474976711408 (F003629)	Heat shock 70 kDa protein 4 OS=Homo sapiens GN=HSPA4 PE=1 SV=4	HSP74_HUMAN	SwissProt_2014_08.fasta	94 331,9	1	10	13	24	0.0018	0.2
Cells	without ciprofloxacin 1	Jurkat_without cipro 1	281474976711408 (F003629)	GTP-binding nuclear protein Ran OS=Homo sapiens GN=RAN PE=1 SV=3	RAN_HUMAN	SwissProt_2014_08.fasta	24 423,1	1	3	3	8	0.0006	0.194
Cells	without ciprofloxacin 1	Jurkat_without cipro 1	281474976711408 (F003629)	Synaptic vesicle membrane protein VAT-1 homolog OS=Homo sapiens GN=VAT1 PE=1 SV=2	VAT1_HUMAN	SwissProt_2014_08.fasta	41 919,8	1	5	5	8	0.0006	0.204
Cells	without ciprofloxacin 1	Jurkat_without cipro 1	281474976711408 (F003629)	Mitochondrial import receptor subunit TOM40 homolog OS=Homo sapiens GN=TOMM40 PE=1 SV=1	TOM40_HUMAN	SwissProt_2014_08.fasta	37 893,2	1	3	3	4	0.0003	0.169
Cells	without ciprofloxacin 1	Jurkat_without cipro 1	281474976711408 (F003629)	THO complex subunit 4 OS=Homo sapiens GN=ALYREF PE=1 SV=3	THOC4_HUMAN	SwissProt_2014_08.fasta	26 888,7	0.998	2	3	3	0.0002	0.198
Cells	without ciprofloxacin 1	Jurkat_without cipro 1	281474976711408 (F003629)	Ubiquitin carboxyl-terminal hydrolase 14 OS=Homo sapiens GN=USP14 PE=1 SV=3	UBP14_HUMAN	SwissProt_2014_08.fasta	56 070,3	1	6	7	9	0.0007	0.243
Cells	without ciprofloxacin 1	Jurkat_without cipro 1	281474976711408 (F003629)	Ras-related protein Rab-1B OS=Homo sapiens GN=RAB1B PE=1 SV=1	RAB1B_HUMAN	SwissProt_2014_08.fasta	22 172,0	1	4	4	8	0.0006	0.363
Cells	without ciprofloxacin 1	Jurkat_without cipro 1	281474976711408 (F003629)	Cytosolic non-specific dipeptidase OS=Homo sapiens GN=CNDP2 PE=1 SV=2	CNDP2_HUMAN	SwissProt_2014_08.fasta	52 879,7	1	3	3	5	0.0004	0.135
Cells	without ciprofloxacin 1	Jurkat_without cipro 1	281474976711408 (F003629)	Keratin, type I cytoskeletal 9 OS=Homo sapiens GN=KRT9 PE=1 SV=3	K1C9_HUMAN	SwissProt_2014_08.fasta	62 065,9	1	6	8	11	0.0008	0.217
Cells	without ciprofloxacin 1	Jurkat_without cipro 1	281474976711408 (F003629)	Voltage-dependent anion-selective channel protein 3 OS=Homo sapiens GN=VDAC3 PE=1 SV=1	VDAC3_HUMAN	SwissProt_2014_08.fasta	30 659,9	1	3	3	9	0.0007	0.233
Cells	without ciprofloxacin 1	Jurkat_without cipro 1	281474976711408 (F003629)	ATP-dependent RNA helicase DDX1 OS=Homo sapiens GN=DDX1 PE=1 SV=2	DDX1_HUMAN	SwissProt_2014_08.fasta	82 433,2	1	3	3	5	0.0004	0.077
Cells	without ciprofloxacin 1	Jurkat_without cipro 1	281474976711408 (F003629)	Splicing factor 1 OS=Homo sapiens GN=SF1 PE=1 SV=4	SF01_HUMAN	SwissProt_2014_08.fasta	68 330,5	0.998	2	2	3	0.0002	0.0532
Cells	without ciprofloxacin 1	Jurkat_without cipro 1	281474976711408 (F003629)	Tubulin beta chain OS=Homo sapiens GN=TUBB PE=1 SV=2	TBB5_HUMAN	SwissProt_2014_08.fasta	49 670,6	1	22	34	159	0.0116	0.734
Cells	without ciprofloxacin 1	Jurkat_without cipro 1	281474976711408 (F003629)	Trifunctional enzyme subunit beta, mitochondrial OS=Homo sapiens GN=HADHB PE=1 SV=3	ECHB_HUMAN	SwissProt_2014_08.fasta	51 296,0	1	2	2	2	0.0001	0.0992
Cells	without ciprofloxacin 1	Jurkat_without cipro 1	281474976711408 (F003629)	Proliferation-associated protein 2G4 OS=Homo sapiens GN=PA2G4 PE=1 SV=3	PA2G4_HUMAN	SwissProt_2014_08.fasta	43 786,7	1	6	6	10	0.0007	0.234
Cells	without ciprofloxacin 1	Jurkat_without cipro 1	281474976711408 (F003629)	Thioredoxin domain-containing protein 5 OS=Homo sapiens GN=TXNDC5 PE=1 SV=2	TXND5_HUMAN	SwissProt_2014_08.fasta	47 629,1	1	3	3	5	0.0004	0.088
Cells	without ciprofloxacin 1	Jurkat_without cipro 1	281474976711408 (F003629)	Heterogeneous nuclear ribonucleoprotein A1 OS=Homo sapiens GN=HNRNPA1 PE=1 SV=5	ROA1_HUMAN	SwissProt_2014_08.fasta	38 747,0	1	7	9	25	0.0018	0.212
Cells	without ciprofloxacin 1	Jurkat_without cipro 1	281474976711408 (F003629)	14-3-3 protein zeta/delta OS=Homo sapiens GN=YWHAZ PE=1 SV=1	1433Z_HUMAN	SwissProt_2014_08.fasta	27 745,9	1	7	7	28	0.0021	0.278
Cells	without ciprofloxacin 1	Jurkat_without cipro 1	281474976711408 (F003629)	Peroxiredoxin-1 OS=Homo sapiens GN=PRDX1 PE=1 SV=1	PRDX1_HUMAN	SwissProt_2014_08.fasta	22 110,9	1	4	5	16	0.0012	0.327
Cells	without ciprofloxacin 1	Jurkat_without cipro 1	281474976711408 (F003629)	Elongation factor 2 OS=Homo sapiens GN=EEF2 PE=1 SV=4	EF2_HUMAN	SwissProt_2014_08.fasta	95 340,1	1	24	30	121	0.0089	0.492
Cells	without ciprofloxacin 1	Jurkat_without cipro 1	281474976711408 (F003629)	Replication protein A 14 kDa subunit OS=Homo sapiens GN=RPA3 PE=1 SV=1	RFA3_HUMAN	SwissProt_2014_08.fasta	13 569,1	0.999	2	2	2	0.0001	0.298
Cells	without ciprofloxacin 1	Jurkat_without cipro 1	281474976711408 (F003629)	FACT complex subunit SSRP1 OS=Homo sapiens GN=SSRP1 PE=1 SV=1	SSRP1_HUMAN	SwissProt_2014_08.fasta	81 077,6	1	7	7	13	0.001	0.169
Cells	without ciprofloxacin 1	Jurkat_without cipro 1	281474976711408 (F003629)	Prohibitin-2 OS=Homo sapiens GN=PHB2 PE=1 SV=2	PHB2_HUMAN	SwissProt_2014_08.fasta	33 297,6	1	4	5	5	0.0004	0.197
Cells	without ciprofloxacin 1	Jurkat_without cipro 1	281474976711408 (F003629)	Protein disulfide-isomerase OS=Homo sapiens GN=P4HB PE=1 SV=3	PDIA1_HUMAN	SwissProt_2014_08.fasta	57 118,1	1	6	8	33	0.0024	0.234
Cells	without ciprofloxacin 1	Jurkat_without cipro 1	281474976711408 (F003629)	Alpha-enolase OS=Homo sapiens GN=ENO1 PE=1 SV=2	ENOA_HUMAN	SwissProt_2014_08.fasta	47 170,2	1	16	30	186	0.0136	0.588
Cells	without ciprofloxacin 1	Jurkat_without cipro 1	281474976711408 (F003629)	Eukaryotic initiation factor 4A-III OS=Homo sapiens GN=EIF4A3 PE=1 SV=4	IF4A3_HUMAN	SwissProt_2014_08.fasta	46 872,4	1	4	5	10	0.0007	0.226
Cells	without ciprofloxacin 1	Jurkat_without cipro 1	281474976711408 (F003629)	RuvB-like 1 OS=Homo sapiens GN=RUVBL1 PE=1 SV=1	RUVB1_HUMAN	SwissProt_2014_08.fasta	50 229,4	1	4	4	4	0.0003	0.158
Cells	without ciprofloxacin 1	Jurkat_without cipro 1	281474976711408 (F003629)	Ubiquitin carboxyl-terminal hydrolase 7 OS=Homo sapiens GN=USP7 PE=1 SV=2	UBP7_HUMAN	SwissProt_2014_08.fasta	128 305,0	1	4	4	7	0.0005	0.0544
Cells	without ciprofloxacin 1	Jurkat_without cipro 1	281474976711408 (F003629)	Nucleolar and coiled-body phosphoprotein 1 OS=Homo sapiens GN=NOLC1 PE=1 SV=2	NOLC1_HUMAN	SwissProt_2014_08.fasta	73 604,2	0.998	2	2	8	0.0006	0.0544
Cells	without ciprofloxacin 1	Jurkat_without cipro 1	281474976711408 (F003629)	Ezrin OS=Homo sapiens GN=EZR PE=1 SV=4	EZRI_HUMAN	SwissProt_2014_08.fasta	69 414,7	1	2	2	5	0.0004	0.137
Cells	without ciprofloxacin 1	Jurkat_without cipro 1	281474976711408 (F003629)	Glucose-6-phosphate isomerase OS=Homo sapiens GN=GPI PE=1 SV=4	G6PI_HUMAN	SwissProt_2014_08.fasta	63 148,5	1	6	7	30	0.0022	0.244
Cells	without ciprofloxacin 1	Jurkat_without cipro 1	281474976711408 (F003629)	Splicing factor, proline- and glutamine-rich OS=Homo sapiens GN=SFPQ PE=1 SV=2	SFPQ_HUMAN	SwissProt_2014_08.fasta	76 149,5	1	4	4	9	0.0007	0.122
Cells	without ciprofloxacin 1	Jurkat_without cipro 1	281474976711408 (F003629)	Superoxide dismutase [Cu-Zn] OS=Homo sapiens GN=SOD1 PE=1 SV=2	SODC_HUMAN	SwissProt_2014_08.fasta	15 935,3	1	3	3	8	0.0006	0.448
Cells	without ciprofloxacin 1	Jurkat_without cipro 1	281474976711408 (F003629)	116 kDa U5 small nuclear ribonucleoprotein component OS=Homo sapiens GN=EFTUD2 PE=1 SV=1	U5S1_HUMAN	SwissProt_2014_08.fasta	109 438,1	1	7	7	12	0.0009	0.117
Cells	without ciprofloxacin 1	Jurkat_without cipro 1	281474976711408 (F003629)	26S proteasome non-ATPase regulatory subunit 8 OS=Homo sapiens GN=PSMD8 PE=1 SV=2	PSMD8_HUMAN	SwissProt_2014_08.fasta	39 613,9	1	3	3	5	0.0004	0.18
Cells	without ciprofloxacin 1	Jurkat_without cipro 1	281474976711408 (F003629)	14-3-3 protein epsilon OS=Homo sapiens GN=YWHAE PE=1 SV=1	1433E_HUMAN	SwissProt_2014_08.fasta	29 175,0	1	7	7	29	0.0021	0.333
Cells	without ciprofloxacin 1	Jurkat_without cipro 1	281474976711408 (F003629)	Cytochrome b-c1 complex subunit 2, mitochondrial OS=Homo sapiens GN=UQCRC2 PE=1 SV=3	QCR2_HUMAN	SwissProt_2014_08.fasta	48 443,4	1	4	4	4	0.0003	0.208
Cells	without ciprofloxacin 1	Jurkat_without cipro 1	281474976711408 (F003629)	Ubiquitin-like modifier-activating enzyme 1 OS=Homo sapiens GN=UBA1 PE=1 SV=3	UBA1_HUMAN	SwissProt_2014_08.fasta	117 850,3	1	17	18	73	0.0053	0.335
Cells	without ciprofloxacin 1	Jurkat_without cipro 1	281474976711408 (F003629)	Heterogeneous nuclear ribonucleoprotein A0 OS=Homo sapiens GN=HNRNPA0 PE=1 SV=1	ROA0_HUMAN	SwissProt_2014_08.fasta	30 840,5	1	3	3	7	0.0005	0.187
Cells	without ciprofloxacin 1	Jurkat_without cipro 1	281474976711408 (F003629)	Tubulin alpha-1B chain OS=Homo sapiens GN=TUBA1B PE=1 SV=1	TBA1B_HUMAN	SwissProt_2014_08.fasta	50 151,7	1	21	30	160	0.0117	0.71
Cells	without ciprofloxacin 1	Jurkat_without cipro 1	281474976711408 (F003629)	Keratin, type II cytoskeletal 1 OS=Homo sapiens GN=KRT1 PE=1 SV=6	K2C1_HUMAN	SwissProt_2014_08.fasta	66 040,3	1	6	6	15	0.0011	0.135
Cells	without ciprofloxacin 1	Jurkat_without cipro 1	281474976711408 (F003629)	Paraspeckle component 1 OS=Homo sapiens GN=PSPC1 PE=1 SV=1	PSPC1_HUMAN	SwissProt_2014_08.fasta	58 744,5	0.998	2	2	2	0.0001	0.0707
Cells	without ciprofloxacin 1	Jurkat_without cipro 1	281474976711408 (F003629)	Phosphoglucomutase-2 OS=Homo sapiens GN=PGM2 PE=1 SV=4	PGM2_HUMAN	SwissProt_2014_08.fasta	68 285,7	0.998	2	2	4	0.0003	0.049
Cells	without ciprofloxacin 1	Jurkat_without cipro 1	281474976711408 (F003629)	Ras-related protein Rab-11B OS=Homo sapiens GN=RAB11B PE=1 SV=4	RB11B_HUMAN	SwissProt_2014_08.fasta	24 489,0	0.998	2	2	3	0.0002	0.142
Cells	without ciprofloxacin 1	Jurkat_without cipro 1	281474976711408 (F003629)	Filamin-B OS=Homo sapiens GN=FLNB PE=1 SV=2	FLNB_HUMAN	SwissProt_2014_08.fasta	278 158,8	1	4	4	4	0.0003	0.0415
Cells	without ciprofloxacin 1	Jurkat_without cipro 1	281474976711408 (F003629)	Barrier-to-autointegration factor OS=Homo sapiens GN=BANF1 PE=1 SV=1	BAF_HUMAN	SwissProt_2014_08.fasta	10 058,7	0.998	2	2	3	0.0002	0.404
Cells	without ciprofloxacin 1	Jurkat_without cipro 1	281474976711408 (F003629)	Keratin, type II cytoskeletal 2 epidermal OS=Homo sapiens GN=KRT2 PE=1 SV=2	K22E_HUMAN	SwissProt_2014_08.fasta	65 433,9	0.997	2	2	4	0.0003	0.0329
Cells	without ciprofloxacin 1	Jurkat_without cipro 1	281474976711408 (F003629)	40S ribosomal protein S15 OS=Homo sapiens GN=RPS15 PE=1 SV=2	RS15_HUMAN	SwissProt_2014_08.fasta	17 040,8	0.998	2	2	7	0.0005	0.317
Cells	without ciprofloxacin 1	Jurkat_without cipro 1	281474976711408 (F003629)	Ubiquitin-40S ribosomal protein S27a OS=Homo sapiens GN=RPS27A PE=1 SV=2	RS27A_HUMAN	SwissProt_2014_08.fasta	17 965,6	1	4	4	5	0.0004	0.372
Cells	without ciprofloxacin 1	Jurkat_without cipro 1	281474976711408 (F003629)	Ribosome biogenesis protein BOP1 OS=Homo sapiens GN=BOP1 PE=1 SV=2	BOP1_HUMAN	SwissProt_2014_08.fasta	83 629,3	0.998	2	2	2	0.0001	0.0643
Cells	without ciprofloxacin 1	Jurkat_without cipro 1	281474976711408 (F003629)	Adenylosuccinate lyase OS=Homo sapiens GN=ADSL PE=1 SV=2	PUR8_HUMAN	SwissProt_2014_08.fasta	54 890,5	0.998	2	2	2	0.0001	0.0682
Cells	without ciprofloxacin 1	Jurkat_without cipro 1	281474976711408 (F003629)	Nuclear migration protein nudC OS=Homo sapiens GN=NUDC PE=1 SV=1	NUDC_HUMAN	SwissProt_2014_08.fasta	38 243,7	0.998	2	3	9	0.0007	0.139
Cells	without ciprofloxacin 1	Jurkat_without cipro 1	281474976711408 (F003629)	Transformer-2 protein homolog beta OS=Homo sapiens GN=TRA2B PE=1 SV=1	TRA2B_HUMAN	SwissProt_2014_08.fasta	33 666,7	1	3	4	9	0.0007	0.177
Cells	without ciprofloxacin 1	Jurkat_without cipro 1	281474976711408 (F003629)	Nicotinamide phosphoribosyltransferase OS=Homo sapiens GN=NAMPT PE=1 SV=1	NAMPT_HUMAN	SwissProt_2014_08.fasta	55 522,5	0.998	2	2	4	0.0003	0.102
Cells	without ciprofloxacin 1	Jurkat_without cipro 1	281474976711408 (F003629)	Phosphoserine aminotransferase OS=Homo sapiens GN=PSAT1 PE=1 SV=2	SERC_HUMAN	SwissProt_2014_08.fasta	40 423,3	1	4	4	7	0.0005	0.216
Cells	without ciprofloxacin 1	Jurkat_without cipro 1	281474976711408 (F003629)	DNA replication licensing factor MCM7 OS=Homo sapiens GN=MCM7 PE=1 SV=4	MCM7_HUMAN	SwissProt_2014_08.fasta	81 309,0	1	11	11	28	0.0021	0.252
Cells	without ciprofloxacin 1	Jurkat_without cipro 1	281474976711408 (F003629)	cAMP-dependent protein kinase catalytic subunit alpha OS=Homo sapiens GN=PRKACA PE=1 SV=2	KAPCA_HUMAN	SwissProt_2014_08.fasta	40 591,4	0.998	2	2	4	0.0003	0.123
Cells	without ciprofloxacin 1	Jurkat_without cipro 1	281474976711408 (F003629)	60S ribosomal protein L3 OS=Homo sapiens GN=RPL3 PE=1 SV=2	RL3_HUMAN	SwissProt_2014_08.fasta	46 109,5	1	4	5	12	0.0009	0.159
Cells	without ciprofloxacin 1	Jurkat_without cipro 1	281474976711408 (F003629)	Tyrosine--tRNA ligase, cytoplasmic OS=Homo sapiens GN=YARS PE=1 SV=4	SYYC_HUMAN	SwissProt_2014_08.fasta	59 145,1	0.998	2	2	2	0.0001	0.0795
Cells	without ciprofloxacin 1	Jurkat_without cipro 1	281474976711408 (F003629)	Guanine nucleotide-binding protein G(I)/G(S)/G(T) subunit beta-2 OS=Homo sapiens GN=GNB2 PE=1 SV=3	GBB2_HUMAN	SwissProt_2014_08.fasta	37 331,8	1	3	3	4	0.0003	0.356
Cells	without ciprofloxacin 1	Jurkat_without cipro 1	281474976711408 (F003629)	Hsp90 co-chaperone Cdc37 OS=Homo sapiens GN=CDC37 PE=1 SV=1	CDC37_HUMAN	SwissProt_2014_08.fasta	44 468,2	0.998	2	2	2	0.0001	0.0979
Cells	without ciprofloxacin 1	Jurkat_without cipro 1	281474976711408 (F003629)	Sodium/potassium-transporting ATPase subunit alpha-1 OS=Homo sapiens GN=ATP1A1 PE=1 SV=1	AT1A1_HUMAN	SwissProt_2014_08.fasta	112 899,5	0.998	2	2	2	0.0001	0.0518
Cells	without ciprofloxacin 1	Jurkat_without cipro 1	281474976711408 (F003629)	MICOS complex subunit MIC60 OS=Homo sapiens GN=IMMT PE=1 SV=1	MIC60_HUMAN		0	0.998	2	2	2	0.0001	0
Cells	without ciprofloxacin 1	Jurkat_without cipro 1	281474976711408 (F003629)	TAR DNA-binding protein 43 OS=Homo sapiens GN=TARDBP PE=1 SV=1	TADBP_HUMAN	SwissProt_2014_08.fasta	44 739,7	1	4	4	7	0.0005	0.232
Cells	without ciprofloxacin 1	Jurkat_without cipro 1	281474976711408 (F003629)	40S ribosomal protein S10 OS=Homo sapiens GN=RPS10 PE=1 SV=1	RS10_HUMAN	SwissProt_2014_08.fasta	18 898,3	1	4	4	6	0.0004	0.327
Cells	without ciprofloxacin 1	Jurkat_without cipro 1	281474976711408 (F003629)	Phosphoglucomutase-1 OS=Homo sapiens GN=PGM1 PE=1 SV=3	PGM1_HUMAN	SwissProt_2014_08.fasta	61 451,1	1	3	3	10	0.0007	0.107
Cells	without ciprofloxacin 1	Jurkat_without cipro 1	281474976711408 (F003629)	DNA damage-binding protein 1 OS=Homo sapiens GN=DDB1 PE=1 SV=1	DDB1_HUMAN	SwissProt_2014_08.fasta	126 970,2	1	6	6	8	0.0006	0.0877
Cells	without ciprofloxacin 1	Jurkat_without cipro 1	281474976711408 (F003629)	Alcohol dehydrogenase class-3 OS=Homo sapiens GN=ADH5 PE=1 SV=4	ADHX_HUMAN	SwissProt_2014_08.fasta	39 723,8	1	6	6	14	0.001	0.412
Cells	without ciprofloxacin 1	Jurkat_without cipro 1	281474976711408 (F003629)	26S protease regulatory subunit 4 OS=Homo sapiens GN=PSMC1 PE=1 SV=1	PRS4_HUMAN	SwissProt_2014_08.fasta	49 186,4	1	3	3	6	0.0004	0.13
Cells	without ciprofloxacin 1	Jurkat_without cipro 1	281474976711408 (F003629)	Fructose-bisphosphate aldolase A OS=Homo sapiens GN=ALDOA PE=1 SV=2	ALDOA_HUMAN	SwissProt_2014_08.fasta	39 420,6	1	10	14	50	0.0037	0.541
Cells	without ciprofloxacin 1	Jurkat_without cipro 1	281474976711408 (F003629)	Rap1 GTPase-GDP dissociation stimulator 1 OS=Homo sapiens GN=RAP1GDS1 PE=1 SV=3	GDS1_HUMAN	SwissProt_2014_08.fasta	66 318,1	1	5	5	23	0.0017	0.178
Cells	without ciprofloxacin 1	Jurkat_without cipro 1	281474976711408 (F003629)	T-complex protein 1 subunit zeta OS=Homo sapiens GN=CCT6A PE=1 SV=3	TCPZ_HUMAN	SwissProt_2014_08.fasta	58 025,3	1	7	8	25	0.0018	0.264
Cells	without ciprofloxacin 1	Jurkat_without cipro 1	281474976711408 (F003629)	Glycogen debranching enzyme OS=Homo sapiens GN=AGL PE=1 SV=3	GDE_HUMAN	SwissProt_2014_08.fasta	174 767,6	0.998	2	2	2	0.0001	0.0189
Cells	without ciprofloxacin 1	Jurkat_without cipro 1	281474976711408 (F003629)	T-complex protein 1 subunit epsilon OS=Homo sapiens GN=CCT5 PE=1 SV=1	TCPE_HUMAN	SwissProt_2014_08.fasta	59 672,4	1	8	8	24	0.0018	0.344
Cells	without ciprofloxacin 1	Jurkat_without cipro 1	281474976711408 (F003629)	Cathepsin D OS=Homo sapiens GN=CTSD PE=1 SV=1	CATD_HUMAN	SwissProt_2014_08.fasta	44 553,0	0.998	2	2	4	0.0003	0.0728
Cells	without ciprofloxacin 1	Jurkat_without cipro 1	281474976711408 (F003629)	Ubiquitin-conjugating enzyme E2 L3 OS=Homo sapiens GN=UBE2L3 PE=1 SV=1	UB2L3_HUMAN	SwissProt_2014_08.fasta	17 862,3	1	3	3	7	0.0005	0.403
Cells	without ciprofloxacin 1	Jurkat_without cipro 1	281474976711408 (F003629)	Dihydropyrimidinase-related protein 2 OS=Homo sapiens GN=DPYSL2 PE=1 SV=1	DPYL2_HUMAN	SwissProt_2014_08.fasta	62 294,0	1	9	9	23	0.0017	0.336
Cells	without ciprofloxacin 1	Jurkat_without cipro 1	281474976711408 (F003629)	Spectrin alpha chain, non-erythrocytic 1 OS=Homo sapiens GN=SPTAN1 PE=1 SV=3	SPTN1_HUMAN	SwissProt_2014_08.fasta	284 542,7	1	4	4	5	0.0004	0.0295
Cells	without ciprofloxacin 1	Jurkat_without cipro 1	281474976711408 (F003629)	Leucine--tRNA ligase, cytoplasmic OS=Homo sapiens GN=LARS PE=1 SV=2	SYLC_HUMAN	SwissProt_2014_08.fasta	134 470,8	1	9	9	12	0.0009	0.128
Cells	without ciprofloxacin 1	Jurkat_without cipro 1	281474976711408 (F003629)	S-formylglutathione hydrolase OS=Homo sapiens GN=ESD PE=1 SV=2	ESTD_HUMAN	SwissProt_2014_08.fasta	31 463,6	1	7	7	16	0.0012	0.603
Cells	without ciprofloxacin 1	Jurkat_without cipro 1	281474976711408 (F003629)	26S protease regulatory subunit 6B OS=Homo sapiens GN=PSMC4 PE=1 SV=2	PRS6B_HUMAN	SwissProt_2014_08.fasta	47 367,7	1	3	4	8	0.0006	0.165
Cells	without ciprofloxacin 1	Jurkat_without cipro 1	281474976711408 (F003629)	Elongation factor 1-beta OS=Homo sapiens GN=EEF1B2 PE=1 SV=3	EF1B_HUMAN	SwissProt_2014_08.fasta	24 764,2	1	4	5	9	0.0007	0.347
Cells	without ciprofloxacin 1	Jurkat_without cipro 1	281474976711408 (F003629)	Voltage-dependent anion-selective channel protein 2 OS=Homo sapiens GN=VDAC2 PE=1 SV=2	VDAC2_HUMAN	SwissProt_2014_08.fasta	31 567,3	1	6	7	11	0.0008	0.364
Cells	without ciprofloxacin 1	Jurkat_without cipro 1	281474976711408 (F003629)	Proteasome subunit beta type-7 OS=Homo sapiens GN=PSMB7 PE=1 SV=1	PSB7_HUMAN	SwissProt_2014_08.fasta	29 965,9	0.998	2	2	5	0.0004	0.242
Cells	without ciprofloxacin 1	Jurkat_without cipro 1	281474976711408 (F003629)	Dihydrolipoyl dehydrogenase, mitochondrial OS=Homo sapiens GN=DLD PE=1 SV=2	DLDH_HUMAN	SwissProt_2014_08.fasta	54 177,5	1	5	5	6	0.0004	0.202
Cells	without ciprofloxacin 1	Jurkat_without cipro 1	281474976711408 (F003629)	Adenosine deaminase OS=Homo sapiens GN=ADA PE=1 SV=3	ADA_HUMAN	SwissProt_2014_08.fasta	40 765,1	1	9	9	25	0.0018	0.399
Cells	without ciprofloxacin 1	Jurkat_without cipro 1	281474976711408 (F003629)	DNA replication licensing factor MCM6 OS=Homo sapiens GN=MCM6 PE=1 SV=1	MCM6_HUMAN	SwissProt_2014_08.fasta	92 890,6	1	9	9	14	0.001	0.172
Cells	without ciprofloxacin 1	Jurkat_without cipro 1	281474976711408 (F003629)	Hydroxyacyl-coenzyme A dehydrogenase, mitochondrial OS=Homo sapiens GN=HADH PE=1 SV=3	HCDH_HUMAN	SwissProt_2014_08.fasta	34 294,2	1	7	8	32	0.0023	0.522
Cells	without ciprofloxacin 1	Jurkat_without cipro 1	281474976711408 (F003629)	RNA-binding motif protein, X chromosome OS=Homo sapiens GN=RBMX PE=1 SV=3	RBMX_HUMAN	SwissProt_2014_08.fasta	42 333,7	0.998	2	2	3	0.0002	0.0844
Cells	without ciprofloxacin 1	Jurkat_without cipro 1	281474976711408 (F003629)	Heterogeneous nuclear ribonucleoprotein K OS=Homo sapiens GN=HNRNPK PE=1 SV=1	HNRPK_HUMAN	SwissProt_2014_08.fasta	50 978,5	1	8	9	26	0.0019	0.263
Cells	without ciprofloxacin 1	Jurkat_without cipro 1	281474976711408 (F003629)	Guanine nucleotide-binding protein G(i) subunit alpha-2 OS=Homo sapiens GN=GNAI2 PE=1 SV=3	GNAI2_HUMAN	SwissProt_2014_08.fasta	40 452,0	1	3	3	3	0.0002	0.104
Cells	without ciprofloxacin 1	Jurkat_without cipro 1	281474976711408 (F003629)	Annexin A6 OS=Homo sapiens GN=ANXA6 PE=1 SV=3	ANXA6_HUMAN	SwissProt_2014_08.fasta	75 877,5	1	5	5	15	0.0011	0.128
Cells	without ciprofloxacin 1	Jurkat_without cipro 1	281474976711408 (F003629)	Spermidine synthase OS=Homo sapiens GN=SRM PE=1 SV=1	SPEE_HUMAN	SwissProt_2014_08.fasta	33 824,5	1	3	3	4	0.0003	0.222
Cells	without ciprofloxacin 1	Jurkat_without cipro 1	281474976711408 (F003629)	Phenylalanine--tRNA ligase beta subunit OS=Homo sapiens GN=FARSB PE=1 SV=3	SYFB_HUMAN	SwissProt_2014_08.fasta	66 118,5	0.998	2	2	2	0.0001	0.0849
Cells	without ciprofloxacin 1	Jurkat_without cipro 1	281474976711408 (F003629)	Replication protein A 32 kDa subunit OS=Homo sapiens GN=RPA2 PE=1 SV=1	RFA2_HUMAN	SwissProt_2014_08.fasta	29 246,7	0.997	2	2	4	0.0003	0.181
Cells	without ciprofloxacin 1	Jurkat_without cipro 1	281474976711408 (F003629)	Histone H2A type 1-A OS=Homo sapiens GN=HIST1H2AA PE=1 SV=3	H2A1A_HUMAN,H2AX_HUMAN	SwissProt_2014_08.fasta	14 234,2	0.999	2	3	15	0.0011	0.176
Cells	without ciprofloxacin 1	Jurkat_without cipro 1	281474976711408 (F003629)	Atlastin-3 OS=Homo sapiens GN=ATL3 PE=1 SV=1	ATLA3_HUMAN	SwissProt_2014_08.fasta	60 543,2	0.998	2	2	2	0.0001	0.0795
Cells	without ciprofloxacin 1	Jurkat_without cipro 1	281474976711408 (F003629)	DNA-dependent protein kinase catalytic subunit OS=Homo sapiens GN=PRKDC PE=1 SV=3	PRKDC_HUMAN	SwissProt_2014_08.fasta	469 095,5	1	8	8	13	0.001	0.0329
Cells	without ciprofloxacin 1	Jurkat_without cipro 1	281474976711408 (F003629)	Guanine nucleotide-binding protein G(I)/G(S)/G(T) subunit beta-1 OS=Homo sapiens GN=GNB1 PE=1 SV=3	GBB1_HUMAN	SwissProt_2014_08.fasta	37 377,5	1	4	4	7	0.0005	0.262
Cells	without ciprofloxacin 1	Jurkat_without cipro 1	281474976711408 (F003629)	60S ribosomal protein L15 OS=Homo sapiens GN=RPL15 PE=1 SV=2	RL15_HUMAN	SwissProt_2014_08.fasta	24 146,5	1	2	2	2	0.0001	0.127
Cells	without ciprofloxacin 1	Jurkat_without cipro 1	281474976711408 (F003629)	Hypoxia up-regulated protein 1 OS=Homo sapiens GN=HYOU1 PE=1 SV=1	HYOU1_HUMAN	SwissProt_2014_08.fasta	111 336,8	1	8	8	11	0.0008	0.158
Cells	without ciprofloxacin 1	Jurkat_without cipro 1	281474976711408 (F003629)	Heterogeneous nuclear ribonucleoprotein Q OS=Homo sapiens GN=SYNCRIP PE=1 SV=2	HNRPQ_HUMAN	SwissProt_2014_08.fasta	69 603,5	1	3	3	6	0.0004	0.0738
Cells	without ciprofloxacin 1	Jurkat_without cipro 1	281474976711408 (F003629)	Stress-induced-phosphoprotein 1 OS=Homo sapiens GN=STIP1 PE=1 SV=1	STIP1_HUMAN	SwissProt_2014_08.fasta	62 642,1	1	5	6	14	0.001	0.155
Cells	without ciprofloxacin 1	Jurkat_without cipro 1	281474976711408 (F003629)	Keratin, type I cytoskeletal 10 OS=Homo sapiens GN=KRT10 PE=1 SV=6	K1C10_HUMAN	SwissProt_2014_08.fasta	58 828,8	1	6	6	14	0.001	0.182
Cells	without ciprofloxacin 1	Jurkat_without cipro 1	281474976711408 (F003629)	Histone H2B type 1-C/E/F/G/I OS=Homo sapiens GN=HIST1H2BC PE=1 SV=4	H2B1C_HUMAN,H2B1D_HUMAN,H2B1H_HUMAN,H2B1K_HUMAN,H2B1L_HUMAN,H2B1M_HUMAN,H2B1N_HUMAN,H2B2F_HUMAN,H2BFS_HUMAN	SwissProt_2014_08.fasta	13 906,6	1	3	5	82	0.006	0.198
Cells	without ciprofloxacin 1	Jurkat_without cipro 1	281474976711408 (F003629)	Spliceosome RNA helicase DDX39B OS=Homo sapiens GN=DDX39B PE=1 SV=1	DX39B_HUMAN	SwissProt_2014_08.fasta	48 992,0	1	5	5	15	0.0011	0.206
Cells	without ciprofloxacin 1	Jurkat_without cipro 1	281474976711408 (F003629)	Chromobox protein homolog 3 OS=Homo sapiens GN=CBX3 PE=1 SV=4	CBX3_HUMAN	SwissProt_2014_08.fasta	20 812,0	0.998	2	2	8	0.0006	0.311
Cells	without ciprofloxacin 1	Jurkat_without cipro 1	281474976711408 (F003629)	Aspartate--tRNA ligase, cytoplasmic OS=Homo sapiens GN=DARS PE=1 SV=2	SYDC_HUMAN	SwissProt_2014_08.fasta	57 136,7	1	4	4	5	0.0004	0.116
Cells	without ciprofloxacin 1	Jurkat_without cipro 1	281474976711408 (F003629)	40S ribosomal protein S24 OS=Homo sapiens GN=RPS24 PE=1 SV=1	RS24_HUMAN	SwissProt_2014_08.fasta	15 423,8	0.998	2	3	7	0.0005	0.203
Cells	without ciprofloxacin 1	Jurkat_without cipro 1	281474976711408 (F003629)	Proteasome subunit alpha type-7 OS=Homo sapiens GN=PSMA7 PE=1 SV=1	PSA7_HUMAN	SwissProt_2014_08.fasta	27 887,2	1	7	7	9	0.0007	0.371
Cells	without ciprofloxacin 1	Jurkat_without cipro 1	281474976711408 (F003629)	Thioredoxin domain-containing protein 17 OS=Homo sapiens GN=TXNDC17 PE=1 SV=1	TXD17_HUMAN	SwissProt_2014_08.fasta	13 940,4	1	3	3	5	0.0004	0.358
Cells	without ciprofloxacin 1	Jurkat_without cipro 1	281474976711408 (F003629)	Eukaryotic translation initiation factor 3 subunit F OS=Homo sapiens GN=EIF3F PE=1 SV=1	EIF3F_HUMAN	SwissProt_2014_08.fasta	37 563,5	0.999	2	2	5	0.0004	0.132
Cells	without ciprofloxacin 1	Jurkat_without cipro 1	281474976711408 (F003629)	Myosin-10 OS=Homo sapiens GN=MYH10 PE=1 SV=3	MYH10_HUMAN	SwissProt_2014_08.fasta	229 005,3	1	5	5	7	0.0005	0.0764
Cells	without ciprofloxacin 1	Jurkat_without cipro 1	281474976711408 (F003629)	Histone H3.3 OS=Homo sapiens GN=H3F3A PE=1 SV=2	H33_HUMAN	SwissProt_2014_08.fasta	15 328,7	0.999	2	3	13	0.001	0.301
Cells	without ciprofloxacin 1	Jurkat_without cipro 1	281474976711408 (F003629)	Clathrin heavy chain 1 OS=Homo sapiens GN=CLTC PE=1 SV=5	CLH1_HUMAN	SwissProt_2014_08.fasta	191 618,9	1	23	25	53	0.0039	0.243
Cells	without ciprofloxacin 1	Jurkat_without cipro 1	281474976711408 (F003629)	Cytochrome b-c1 complex subunit 1, mitochondrial OS=Homo sapiens GN=UQCRC1 PE=1 SV=3	QCR1_HUMAN	SwissProt_2014_08.fasta	52 645,9	0.998	2	2	3	0.0002	0.104
Cells	without ciprofloxacin 1	Jurkat_without cipro 1	281474976711408 (F003629)	Serine/threonine-protein phosphatase 2A catalytic subunit alpha isoform OS=Homo sapiens GN=PPP2CA PE=1 SV=1	PP2AA_HUMAN	SwissProt_2014_08.fasta	35 594,5	1	7	7	10	0.0007	0.395
Cells	without ciprofloxacin 1	Jurkat_without cipro 1	281474976711408 (F003629)	Neutral alpha-glucosidase AB OS=Homo sapiens GN=GANAB PE=1 SV=3	GANAB_HUMAN	SwissProt_2014_08.fasta	106 875,9	1	6	6	14	0.001	0.114
Cells	without ciprofloxacin 1	Jurkat_without cipro 1	281474976711408 (F003629)	ADP/ATP translocase 3 OS=Homo sapiens GN=SLC25A6 PE=1 SV=4	ADT3_HUMAN	SwissProt_2014_08.fasta	32 867,1	0.998	2	2	2	0.0001	0.178
Cells	without ciprofloxacin 1	Jurkat_without cipro 1	281474976711408 (F003629)	Poly [ADP-ribose] polymerase 1 OS=Homo sapiens GN=PARP1 PE=1 SV=4	PARP1_HUMAN	SwissProt_2014_08.fasta	113 087,8	1	3	3	5	0.0004	0.0621
Cells	without ciprofloxacin 1	Jurkat_without cipro 1	281474976711408 (F003629)	Bifunctional 3'-phosphoadenosine 5'-phosphosulfate synthase 1 OS=Homo sapiens GN=PAPSS1 PE=1 SV=2	PAPS1_HUMAN	SwissProt_2014_08.fasta	70 833,3	1	3	3	3	0.0002	0.0753
Cells	without ciprofloxacin 1	Jurkat_without cipro 1	281474976711408 (F003629)	40S ribosomal protein SA OS=Homo sapiens GN=RPSA PE=1 SV=4	RSSA_HUMAN	SwissProt_2014_08.fasta	32 854,1	1	4	5	11	0.0008	0.278
Cells	without ciprofloxacin 1	Jurkat_without cipro 1	281474976711408 (F003629)	D-3-phosphoglycerate dehydrogenase OS=Homo sapiens GN=PHGDH PE=1 SV=4	SERA_HUMAN	SwissProt_2014_08.fasta	56 650,6	1	8	9	20	0.0015	0.278
Cells	without ciprofloxacin 1	Jurkat_without cipro 1	281474976711408 (F003629)	Ribose-phosphate pyrophosphokinase 1 OS=Homo sapiens GN=PRPS1 PE=1 SV=2	PRPS1_HUMAN	SwissProt_2014_08.fasta	34 834,7	1	6	6	8	0.0006	0.33
Cells	without ciprofloxacin 1	Jurkat_without cipro 1	281474976711408 (F003629)	Prosaposin OS=Homo sapiens GN=PSAP PE=1 SV=2	SAP_HUMAN	SwissProt_2014_08.fasta	58 112,0	1	3	4	25	0.0018	0.0916
Cells	without ciprofloxacin 1	Jurkat_without cipro 1	281474976711408 (F003629)	Heat shock protein 75 kDa, mitochondrial OS=Homo sapiens GN=TRAP1 PE=1 SV=3	TRAP1_HUMAN	SwissProt_2014_08.fasta	80 112,9	1	3	3	3	0.0002	0.115
Cells	without ciprofloxacin 1	Jurkat_without cipro 1	281474976711408 (F003629)	Filamin-A OS=Homo sapiens GN=FLNA PE=1 SV=4	FLNA_HUMAN	SwissProt_2014_08.fasta	280 729,4	1	10	10	15	0.0011	0.0937
Cells	without ciprofloxacin 1	Jurkat_without cipro 1	281474976711408 (F003629)	Dipeptidyl peptidase 3 OS=Homo sapiens GN=DPP3 PE=1 SV=2	DPP3_HUMAN	SwissProt_2014_08.fasta	82 591,6	0.998	2	2	2	0.0001	0.0556
Cells	without ciprofloxacin 1	Jurkat_without cipro 1	281474976711408 (F003629)	Bifunctional epoxide hydrolase 2 OS=Homo sapiens GN=EPHX2 PE=1 SV=2	HYES_HUMAN	SwissProt_2014_08.fasta	62 617,1	0.998	2	2	2	0.0001	0.0847
Cells	without ciprofloxacin 1	Jurkat_without cipro 1	281474976711408 (F003629)	T-complex protein 1 subunit beta OS=Homo sapiens GN=CCT2 PE=1 SV=4	TCPB_HUMAN	SwissProt_2014_08.fasta	57 489,9	1	13	13	26	0.0019	0.35
Cells	without ciprofloxacin 1	Jurkat_without cipro 1	281474976711408 (F003629)	Ubiquitin carboxyl-terminal hydrolase 5 OS=Homo sapiens GN=USP5 PE=1 SV=2	UBP5_HUMAN	SwissProt_2014_08.fasta	95 788,1	1	3	3	3	0.0002	0.0688
Cells	without ciprofloxacin 1	Jurkat_without cipro 1	281474976711408 (F003629)	Calreticulin OS=Homo sapiens GN=CALR PE=1 SV=1	CALR_HUMAN	SwissProt_2014_08.fasta	48 142,9	1	11	14	64	0.0047	0.516
Cells	without ciprofloxacin 1	Jurkat_without cipro 1	281474976711408 (F003629)	WD repeat-containing protein 1 OS=Homo sapiens GN=WDR1 PE=1 SV=4	WDR1_HUMAN	SwissProt_2014_08.fasta	66 193,2	1	12	14	38	0.0028	0.447
Cells	without ciprofloxacin 1	Jurkat_without cipro 1	281474976711408 (F003629)	40S ribosomal protein S23 OS=Homo sapiens GN=RPS23 PE=1 SV=3	RS23_HUMAN	SwissProt_2014_08.fasta	15 807,7	1	3	3	11	0.0008	0.273
Cells	without ciprofloxacin 1	Jurkat_without cipro 1	281474976711408 (F003629)	Transitional endoplasmic reticulum ATPase OS=Homo sapiens GN=VCP PE=1 SV=4	TERA_HUMAN	SwissProt_2014_08.fasta	89 324,8	1	11	12	26	0.0019	0.254
Cells	without ciprofloxacin 1	Jurkat_without cipro 1	281474976711408 (F003629)	Splicing factor 3B subunit 4 OS=Homo sapiens GN=SF3B4 PE=1 SV=1	SF3B4_HUMAN	SwissProt_2014_08.fasta	44 386,5	0.998	2	2	6	0.0004	0.111
[truncated: 2,381 more rows]
