# Supplementary material for: Antibiotic-induced release of small extracellular vesicles (exosomes) with surface-associated DNA
Source: Sci Rep. 2017 Aug 15;7:8202. doi: 10.1038/s41598-017-08392-1 (PMC5557920; doi:10.1038/s41598-017-08392-1)
Supplement: Supplementary file 3 — Supplementary Dataset S2 [file 41598_2017_8392_MOESM3_ESM.xls]

## Sheet: Supplementary Dataset S2
Jurkat Cells
Experiment: Cells
	Peak List Generator: unknown
		Version: unknown
		Charge States Calculated: unknown
		Deisotoped: unknown
		Textual Annotation: unknown
	Database Set: 2 Databases
		Database Name: a subset of the SwissProt_2014_08 database
			Version: unknown
			Taxonomy: All Entries
			Number of Proteins: 2026
		Database Name: the SwissProt_2015_08 database
			Version: unknown
			Taxonomy: Homo sapiens
			Number of Proteins: 20204
		Does database contain common contaminants?: unknown
	Search Engine Set: 2 Search Engines
		Search Engine: Mascot
			Version: Mascot
			Samples: All Samples
			Fragment Tolerance: 0,050 Da (Monoisotopic)
			Parent Tolerance: 7,0 PPM (Monoisotopic)
			Fixed Modifications: +18 on O (O+18), +57 on C (Carbamidomethyl)
			Variable Modifications: +1 on NQ (Deamidation), +16 on M (Oxidation)
			Database: the SwissProt_2015_08 database (selected for Homo sapiens, unknown version, 20204 entries)
			Digestion Enzyme: Trypsin
			Max Missed Cleavages: 2
			Probability Model:
				281474976711169 (F003399): Peptide Prophet [+1,+2,+3,+4,+5,+6 and above]
				281474976711168 (F003398): Peptide Prophet [+1,+2,+3,+4,+5,+6 and above]
				281474976711170 (F003400): Peptide Prophet [+1,+2,+3,+4,+5,+6 and above]
		Search Engine: X! Tandem
			Version: 2007.01.01.1
			Samples: All Samples
			Fragment Tolerance: 0,050 Da (Monoisotopic)
			Parent Tolerance: 7,0 PPM (Monoisotopic)
			Fixed Modifications: +18 on O (O+18), +57 on C (Carbamidomethyl)
			Variable Modifications: +1 on NQ (Deamidation), +16 on M (Oxidation)
			Database: a subset of the SwissProt_2014_08 database
			Digestion Enzyme: Trypsin
			Max Missed Cleavages: 2
			Probability Model:
				281474976711169 (F003399): Peptide Prophet [+1,+2,+3,+4 and above]
				281474976711168 (F003398): Peptide Prophet [+1,+2,+3,+4 and above]
				281474976711170 (F003400): Peptide Prophet [+1,+2,+3,+4 and above]
	Scaffold: Version: Scaffold_4.5.1
		Modification Metadata Set: Unknown modifications
			Source: Unknown
			Comment:
		Protein Grouping Strategy: Experiment-wide grouping with binary peptide-protein weights
		Peptide Thresholds: 95,0% minimum
		Protein Thresholds: 95,0% minimum and 2 peptides minimum
		Peptide FDR: 0,0% (Decoy)
		Protein FDR: 0,0% (Decoy)
		GO Annotation Source(s): Unknown
Experiment name	Biological sample category	Biological sample name	MS/MS sample name	Protein name	Protein accession numbers	Database sources	Protein molecular weight (Da)	Protein identification probability	Exclusive unique peptide count	Exclusive unique spectrum count	Exclusive spectrum count	Percentage of total spectra	Percentage sequence coverage
cells	activated	activated	281474976711169 (F003399)	NSFL1 cofactor p47 OS=Homo sapiens GN=NSFL1C PE=1 SV=2	NSF1C_HUMAN	SwissProt_2014_08.fasta	40 573,2	1	3	3	3	0.0001	0.124
cells	activated	activated	281474976711169 (F003399)	Tryptophan--tRNA ligase, cytoplasmic OS=Homo sapiens GN=WARS PE=1 SV=2	SYWC_HUMAN	SwissProt_2014_08.fasta	53 167,6	1	3	4	9	0.0004	0.127
cells	activated	activated	281474976711169 (F003399)	Protein SET OS=Homo sapiens GN=SET PE=1 SV=3	SET_HUMAN	SwissProt_2014_08.fasta	33 489,4	1	3	3	6	0.0003	0.128
cells	activated	activated	281474976711169 (F003399)	60 kDa SS-A/Ro ribonucleoprotein OS=Homo sapiens GN=TROVE2 PE=1 SV=2	RO60_HUMAN	SwissProt_2014_08.fasta	60 672,1	0.998	2	2	4	0.0002	0.0446
cells	activated	activated	281474976711169 (F003399)	4F2 cell-surface antigen heavy chain OS=Homo sapiens GN=SLC3A2 PE=1 SV=3	4F2_HUMAN	SwissProt_2014_08.fasta	67 996,4	0.998	2	2	5	0.0002	0.0413
cells	activated	activated	281474976711169 (F003399)	Alpha-actinin-4 OS=Homo sapiens GN=ACTN4 PE=1 SV=2	ACTN4_HUMAN	SwissProt_2014_08.fasta	104 857,2	1	6	6	9	0.0004	0.0834
cells	activated	activated	281474976711169 (F003399)	Myb-binding protein 1A OS=Homo sapiens GN=MYBBP1A PE=1 SV=2	MBB1A_HUMAN	SwissProt_2014_08.fasta	148 858,3	1	8	8	12	0.0006	0.0941
cells	activated	activated	281474976711169 (F003399)	U2 small nuclear ribonucleoprotein B'' OS=Homo sapiens GN=SNRPB2 PE=1 SV=1	RU2B_HUMAN	SwissProt_2014_08.fasta	25 487,5	1	2	2	3	0.0001	0.0933
cells	activated	activated	281474976711169 (F003399)	Serine/threonine-protein kinase PAK 2 OS=Homo sapiens GN=PAK2 PE=1 SV=3	PAK2_HUMAN	SwissProt_2014_08.fasta	58 044,1	1	3	3	4	0.0002	0.0859
cells	activated	activated	281474976711169 (F003399)	26S proteasome non-ATPase regulatory subunit 14 OS=Homo sapiens GN=PSMD14 PE=1 SV=1	PSDE_HUMAN	SwissProt_2014_08.fasta	34 576,6	1	4	5	10	0.0005	0.281
cells	activated	activated	281474976711169 (F003399)	Calmodulin OS=Homo sapiens GN=CALM1 PE=1 SV=2	CALM_HUMAN	SwissProt_2014_08.fasta	16 838,0	1	4	6	10	0.0005	0.617
cells	activated	activated	281474976711169 (F003399)	Rho GDP-dissociation inhibitor 2 OS=Homo sapiens GN=ARHGDIB PE=1 SV=3	GDIR2_HUMAN	SwissProt_2014_08.fasta	22 988,4	1	4	5	13	0.0006	0.358
cells	activated	activated	281474976711169 (F003399)	Trifunctional purine biosynthetic protein adenosine-3 OS=Homo sapiens GN=GART PE=1 SV=1	PUR2_HUMAN	SwissProt_2014_08.fasta	107 768,4	1	7	7	12	0.0006	0.114
cells	activated	activated	281474976711169 (F003399)	Prostaglandin E synthase 3 OS=Homo sapiens GN=PTGES3 PE=1 SV=1	TEBP_HUMAN	SwissProt_2014_08.fasta	18 697,9	1	2	2	2	0.0001	0.188
cells	activated	activated	281474976711169 (F003399)	F-actin-capping protein subunit alpha-2 OS=Homo sapiens GN=CAPZA2 PE=1 SV=3	CAZA2_HUMAN	SwissProt_2014_08.fasta	32 949,2	0.998	2	2	2	0.0001	0.126
cells	activated	activated	281474976711169 (F003399)	Tyrosine-protein kinase Lck OS=Homo sapiens GN=LCK PE=1 SV=6	LCK_HUMAN	SwissProt_2014_08.fasta	58 002,0	1	3	3	8	0.0004	0.0982
cells	activated	activated	281474976711169 (F003399)	Nucleophosmin OS=Homo sapiens GN=NPM1 PE=1 SV=2	NPM_HUMAN	SwissProt_2014_08.fasta	32 575,5	1	8	11	30	0.0015	0.364
cells	activated	activated	281474976711169 (F003399)	Importin subunit alpha-1 OS=Homo sapiens GN=KPNA2 PE=1 SV=1	IMA1_HUMAN	SwissProt_2014_08.fasta	57 862,5	1	5	5	13	0.0006	0.204
cells	activated	activated	281474976711169 (F003399)	Asparagine synthetase [glutamine-hydrolyzing] OS=Homo sapiens GN=ASNS PE=1 SV=4	ASNS_HUMAN	SwissProt_2014_08.fasta	64 371,7	1	3	3	4	0.0002	0.0766
cells	activated	activated	281474976711169 (F003399)	Elongation factor 1-gamma OS=Homo sapiens GN=EEF1G PE=1 SV=3	EF1G_HUMAN	SwissProt_2014_08.fasta	50 119,4	1	8	9	14	0.0007	0.211
cells	activated	activated	281474976711169 (F003399)	Ras-related protein Rab-5C OS=Homo sapiens GN=RAB5C PE=1 SV=2	RAB5C_HUMAN	SwissProt_2014_08.fasta	23 482,7	1	4	4	7	0.0003	0.296
cells	activated	activated	281474976711169 (F003399)	Exportin-2 OS=Homo sapiens GN=CSE1L PE=1 SV=3	XPO2_HUMAN	SwissProt_2014_08.fasta	110 421,9	1	8	10	16	0.0008	0.133
cells	activated	activated	281474976711169 (F003399)	Cat eye syndrome critical region protein 5 OS=Homo sapiens GN=CECR5 PE=1 SV=1	CECR5_HUMAN	SwissProt_2014_08.fasta	46 321,6	1	4	4	8	0.0004	0.139
cells	activated	activated	281474976711169 (F003399)	Probable ATP-dependent RNA helicase DDX5 OS=Homo sapiens GN=DDX5 PE=1 SV=1	DDX5_HUMAN	SwissProt_2014_08.fasta	69 149,7	1	7	7	11	0.0005	0.275
cells	activated	activated	281474976711169 (F003399)	60S ribosomal protein L23a OS=Homo sapiens GN=RPL23A PE=1 SV=1	RL23A_HUMAN	SwissProt_2014_08.fasta	17 696,2	1	4	4	8	0.0004	0.295
cells	activated	activated	281474976711169 (F003399)	Elongation factor Tu, mitochondrial OS=Homo sapiens GN=TUFM PE=1 SV=2	EFTU_HUMAN	SwissProt_2014_08.fasta	49 542,4	1	9	11	17	0.0008	0.325
cells	activated	activated	281474976711169 (F003399)	Hypoxanthine-guanine phosphoribosyltransferase OS=Homo sapiens GN=HPRT1 PE=1 SV=2	HPRT_HUMAN	SwissProt_2014_08.fasta	24 580,2	1	3	3	6	0.0003	0.151
cells	activated	activated	281474976711169 (F003399)	60S ribosomal protein L35 OS=Homo sapiens GN=RPL35 PE=1 SV=2	RL35_HUMAN	SwissProt_2014_08.fasta	14 552,5	0.998	2	3	3	0.0001	0.187
cells	activated	activated	281474976711169 (F003399)	RNA-binding protein Raly OS=Homo sapiens GN=RALY PE=1 SV=1	RALY_HUMAN	SwissProt_2014_08.fasta	32 463,9	1	2	2	3	0.0001	0.0686
cells	activated	activated	281474976711169 (F003399)	Aminopeptidase B OS=Homo sapiens GN=RNPEP PE=1 SV=2	AMPB_HUMAN	SwissProt_2014_08.fasta	72 597,4	1	2	2	2	0.0001	0.0308
cells	activated	activated	281474976711169 (F003399)	Annexin A1 OS=Homo sapiens GN=ANXA1 PE=1 SV=2	ANXA1_HUMAN	SwissProt_2014_08.fasta	38 715,9	0.998	2	2	2	0.0001	0.0838
cells	activated	activated	281474976711169 (F003399)	60S ribosomal protein L7 OS=Homo sapiens GN=RPL7 PE=1 SV=1	RL7_HUMAN	SwissProt_2014_08.fasta	29 227,7	1	7	7	12	0.0006	0.258
cells	activated	activated	281474976711169 (F003399)	Histone H2B type 1-C/E/F/G/I OS=Homo sapiens GN=HIST1H2BC PE=1 SV=4	H2B1C_HUMAN,H2B1D_HUMAN,H2B1H_HUMAN,H2B1K_HUMAN,H2B1L_HUMAN,H2B1M_HUMAN,H2B1N_HUMAN,H2B2F_HUMAN	SwissProt_2014_08.fasta	13 906,6	1	5	8	126	0.0062	0.341
cells	activated	activated	281474976711169 (F003399)	Sarcoplasmic/endoplasmic reticulum calcium ATPase 2 OS=Homo sapiens GN=ATP2A2 PE=1 SV=1	AT2A2_HUMAN	SwissProt_2014_08.fasta	114 758,8	0.998	2	2	2	0.0001	0.047
cells	activated	activated	281474976711169 (F003399)	Calponin-2 OS=Homo sapiens GN=CNN2 PE=1 SV=4	CNN2_HUMAN	SwissProt_2014_08.fasta	33 697,6	1	3	3	3	0.0001	0.142
cells	activated	activated	281474976711169 (F003399)	Asparagine--tRNA ligase, cytoplasmic OS=Homo sapiens GN=NARS PE=1 SV=1	SYNC_HUMAN	SwissProt_2014_08.fasta	62 944,3	1	3	3	3	0.0001	0.0894
cells	activated	activated	281474976711169 (F003399)	Dolichyl-diphosphooligosaccharide--protein glycosyltransferase subunit 2 OS=Homo sapiens GN=RPN2 PE=1 SV=3	RPN2_HUMAN	SwissProt_2014_08.fasta	69 284,8	1	9	10	14	0.0007	0.239
cells	activated	activated	281474976711169 (F003399)	Heat shock protein HSP 90-alpha OS=Homo sapiens GN=HSP90AA1 PE=1 SV=5	HS90A_HUMAN	SwissProt_2014_08.fasta	84 663,2	1	18	23	51	0.0025	0.41
cells	activated	activated	281474976711169 (F003399)	Cytosolic acyl coenzyme A thioester hydrolase OS=Homo sapiens GN=ACOT7 PE=1 SV=3	BACH_HUMAN	SwissProt_2014_08.fasta	41 795,0	1	7	8	12	0.0006	0.258
cells	activated	activated	281474976711169 (F003399)	60S ribosomal protein L10 OS=Homo sapiens GN=RPL10 PE=1 SV=4	RL10_HUMAN	SwissProt_2014_08.fasta	24 604,6	1	5	6	7	0.0003	0.299
cells	activated	activated	281474976711169 (F003399)	F-actin-capping protein subunit beta OS=Homo sapiens GN=CAPZB PE=1 SV=4	CAPZB_HUMAN	SwissProt_2014_08.fasta	31 351,6	1	3	4	10	0.0005	0.184
cells	activated	activated	281474976711169 (F003399)	60S acidic ribosomal protein P2 OS=Homo sapiens GN=RPLP2 PE=1 SV=1	RLA2_HUMAN	SwissProt_2014_08.fasta	11 665,5	1	2	3	6	0.0003	0.243
cells	activated	activated	281474976711169 (F003399)	Protein RCC2 OS=Homo sapiens GN=RCC2 PE=1 SV=2	RCC2_HUMAN	SwissProt_2014_08.fasta	56 084,8	1	2	2	2	0.0001	0.0651
cells	activated	activated	281474976711169 (F003399)	Heterogeneous nuclear ribonucleoprotein L OS=Homo sapiens GN=HNRNPL PE=1 SV=2	HNRPL_HUMAN	SwissProt_2014_08.fasta	64 132,8	1	9	10	16	0.0008	0.216
cells	activated	activated	281474976711169 (F003399)	Probable ATP-dependent RNA helicase DDX47 OS=Homo sapiens GN=DDX47 PE=1 SV=1	DDX47_HUMAN	SwissProt_2014_08.fasta	50 648,4	1	2	3	7	0.0003	0.0615
cells	activated	activated	281474976711169 (F003399)	Actin-related protein 2/3 complex subunit 4 OS=Homo sapiens GN=ARPC4 PE=1 SV=3	ARPC4_HUMAN	SwissProt_2014_08.fasta	19 667,4	1	3	3	3	0.0001	0.185
cells	activated	activated	281474976711169 (F003399)	Mesencephalic astrocyte-derived neurotrophic factor OS=Homo sapiens GN=MANF PE=1 SV=3	MANF_HUMAN	SwissProt_2014_08.fasta	20 701,3	1	4	4	4	0.0002	0.264
cells	activated	activated	281474976711169 (F003399)	U2 small nuclear ribonucleoprotein A' OS=Homo sapiens GN=SNRPA1 PE=1 SV=2	RU2A_HUMAN	SwissProt_2014_08.fasta	28 417,1	1	2	2	2	0.0001	0.122
cells	activated	activated	281474976711169 (F003399)	Proteasome subunit alpha type-2 OS=Homo sapiens GN=PSMA2 PE=1 SV=2	PSA2_HUMAN	SwissProt_2014_08.fasta	25 898,9	1	7	7	18	0.0009	0.427
cells	activated	activated	281474976711169 (F003399)	L-lactate dehydrogenase B chain OS=Homo sapiens GN=LDHB PE=1 SV=2	LDHB_HUMAN	SwissProt_2014_08.fasta	36 638,6	1	15	21	65	0.0032	0.557
cells	activated	activated	281474976711169 (F003399)	40S ribosomal protein S3 OS=Homo sapiens GN=RPS3 PE=1 SV=2	RS3_HUMAN	SwissProt_2014_08.fasta	26 688,6	1	11	11	22	0.0011	0.556
cells	activated	activated	281474976711169 (F003399)	Eukaryotic translation initiation factor 3 subunit M OS=Homo sapiens GN=EIF3M PE=1 SV=1	EIF3M_HUMAN	SwissProt_2014_08.fasta	42 503,9	1	3	3	3	0.0001	0.107
cells	activated	activated	281474976711169 (F003399)	Proteasome subunit beta type-1 OS=Homo sapiens GN=PSMB1 PE=1 SV=2	PSB1_HUMAN	SwissProt_2014_08.fasta	26 490,5	1	3	4	11	0.0005	0.216
cells	activated	activated	281474976711169 (F003399)	Methionine--tRNA ligase, cytoplasmic OS=Homo sapiens GN=MARS PE=1 SV=2	SYMC_HUMAN	SwissProt_2014_08.fasta	101 117,5	1	6	6	7	0.0003	0.0978
cells	activated	activated	281474976711169 (F003399)	Thymosin beta-4 OS=Homo sapiens GN=TMSB4X PE=1 SV=2	TYB4_HUMAN	SwissProt_2014_08.fasta	5 052,9	1	5	8	17	0.0008	0.568
cells	activated	activated	281474976711169 (F003399)	60S ribosomal protein L7a OS=Homo sapiens GN=RPL7A PE=1 SV=2	RL7A_HUMAN	SwissProt_2014_08.fasta	29 996,3	1	6	7	13	0.0006	0.188
cells	activated	activated	281474976711169 (F003399)	Proteasome subunit alpha type-1 OS=Homo sapiens GN=PSMA1 PE=1 SV=1	PSA1_HUMAN	SwissProt_2014_08.fasta	29 556,0	1	4	4	4	0.0002	0.186
cells	activated	activated	281474976711169 (F003399)	Actin, cytoplasmic 1 OS=Homo sapiens GN=ACTB PE=1 SV=1	ACTB_HUMAN,ACTG_HUMAN	SwissProt_2014_08.fasta	41 737,8	1	19	39	262	0.013	0.688
cells	activated	activated	281474976711169 (F003399)	Trifunctional enzyme subunit beta, mitochondrial OS=Homo sapiens GN=HADHB PE=1 SV=3	ECHB_HUMAN	SwissProt_2014_08.fasta	51 296,0	1	3	3	3	0.0001	0.108
cells	activated	activated	281474976711169 (F003399)	Heat shock cognate 71 kDa protein OS=Homo sapiens GN=HSPA8 PE=1 SV=1	HSP7C_HUMAN	SwissProt_2014_08.fasta	70 899,8	1	25	33	81	0.004	0.46
cells	activated	activated	281474976711169 (F003399)	U6 snRNA-associated Sm-like protein LSm2 OS=Homo sapiens GN=LSM2 PE=1 SV=1	LSM2_HUMAN	SwissProt_2014_08.fasta	10 834,6	0.998	2	2	2	0.0001	0.4
cells	activated	activated	281474976711169 (F003399)	Proteasome activator complex subunit 1 OS=Homo sapiens GN=PSME1 PE=1 SV=1	PSME1_HUMAN	SwissProt_2014_08.fasta	28 723,9	1	5	5	6	0.0003	0.269
cells	activated	activated	281474976711169 (F003399)	Elongation factor 1-alpha 1 OS=Homo sapiens GN=EEF1A1 PE=1 SV=1	EF1A1_HUMAN,EF1A3_HUMAN	SwissProt_2014_08.fasta	50 141,2	1	14	23	87	0.0043	0.478
cells	activated	activated	281474976711169 (F003399)	Eukaryotic translation initiation factor 5A-1 OS=Homo sapiens GN=EIF5A PE=1 SV=2	IF5A1_HUMAN	SwissProt_2014_08.fasta	16 832,7	1	5	6	11	0.0005	0.403
cells	activated	activated	281474976711169 (F003399)	Purine nucleoside phosphorylase OS=Homo sapiens GN=PNP PE=1 SV=2	PNPH_HUMAN	SwissProt_2014_08.fasta	32 118,0	1	7	8	19	0.0009	0.329
cells	activated	activated	281474976711169 (F003399)	Ras GTPase-activating protein-binding protein 1 OS=Homo sapiens GN=G3BP1 PE=1 SV=1	G3BP1_HUMAN	SwissProt_2014_08.fasta	52 162,8	0.998	2	2	2	0.0001	0.0708
cells	activated	activated	281474976711169 (F003399)	Heterogeneous nuclear ribonucleoprotein H OS=Homo sapiens GN=HNRNPH1 PE=1 SV=4	HNRH1_HUMAN	SwissProt_2014_08.fasta	49 229,8	1	8	10	25	0.0012	0.265
cells	activated	activated	281474976711169 (F003399)	ATP-dependent 6-phosphofructokinase, platelet type OS=Homo sapiens GN=PFKP PE=1 SV=2	PFKAP_HUMAN	SwissProt_2014_08.fasta	85 597,4	1	9	9	13	0.0006	0.181
cells	activated	activated	281474976711169 (F003399)	Nuclear pore complex protein Nup93 OS=Homo sapiens GN=NUP93 PE=1 SV=2	NUP93_HUMAN	SwissProt_2014_08.fasta	93 491,2	1	3	3	3	0.0001	0.0659
cells	activated	activated	281474976711169 (F003399)	Nuclear pore complex protein Nup155 OS=Homo sapiens GN=NUP155 PE=1 SV=1	NU155_HUMAN	SwissProt_2014_08.fasta	155 203,0	0.998	2	2	3	0.0001	0.0288
cells	activated	activated	281474976711169 (F003399)	Histone-binding protein RBBP4 OS=Homo sapiens GN=RBBP4 PE=1 SV=3	RBBP4_HUMAN	SwissProt_2014_08.fasta	47 655,8	1	3	3	4	0.0002	0.0682
cells	activated	activated	281474976711169 (F003399)	40S ribosomal protein S19 OS=Homo sapiens GN=RPS19 PE=1 SV=2	RS19_HUMAN	SwissProt_2014_08.fasta	16 060,5	1	9	9	10	0.0005	0.469
cells	activated	activated	281474976711169 (F003399)	Heterogeneous nuclear ribonucleoprotein K OS=Homo sapiens GN=HNRNPK PE=1 SV=1	HNRPK_HUMAN	SwissProt_2014_08.fasta	50 978,5	1	12	15	48	0.0024	0.324
cells	activated	activated	281474976711169 (F003399)	Ras-related protein Rab-8A OS=Homo sapiens GN=RAB8A PE=1 SV=1	RAB8A_HUMAN	SwissProt_2014_08.fasta	23 669,7	0.998	2	2	2	0.0001	0.242
cells	activated	activated	281474976711169 (F003399)	Myosin regulatory light chain 12A OS=Homo sapiens GN=MYL12A PE=1 SV=2	ML12A_HUMAN,ML12B_HUMAN	SwissProt_2014_08.fasta	19 795,3	1	5	5	8	0.0004	0.345
cells	activated	activated	281474976711169 (F003399)	BolA-like protein 2 OS=Homo sapiens GN=BOLA2 PE=1 SV=1	BOLA2_HUMAN	SwissProt_2014_08.fasta	10 116,4	1	2	2	2	0.0001	0.407
cells	activated	activated	281474976711169 (F003399)	Enhancer of mRNA-decapping protein 4 OS=Homo sapiens GN=EDC4 PE=1 SV=1	EDC4_HUMAN	SwissProt_2014_08.fasta	151 662,2	0.998	2	2	3	0.0001	0.0328
cells	activated	activated	281474976711169 (F003399)	Heterogeneous nuclear ribonucleoprotein U OS=Homo sapiens GN=HNRNPU PE=1 SV=6	HNRPU_HUMAN	SwissProt_2014_08.fasta	90 585,2	1	12	13	22	0.0011	0.19
cells	activated	activated	281474976711169 (F003399)	Nucleolar protein 58 OS=Homo sapiens GN=NOP58 PE=1 SV=1	NOP58_HUMAN	SwissProt_2014_08.fasta	59 580,2	1	3	3	12	0.0006	0.1
cells	activated	activated	281474976711169 (F003399)	Transketolase OS=Homo sapiens GN=TKT PE=1 SV=3	TKT_HUMAN	SwissProt_2014_08.fasta	67 879,4	1	13	16	39	0.0019	0.331
cells	activated	activated	281474976711169 (F003399)	Ubiquitin-conjugating enzyme E2 N OS=Homo sapiens GN=UBE2N PE=1 SV=1	UBE2N_HUMAN	SwissProt_2014_08.fasta	17 138,6	1	2	3	4	0.0002	0.257
cells	activated	activated	281474976711169 (F003399)	SH3 domain-binding glutamic acid-rich-like protein 3 OS=Homo sapiens GN=SH3BGRL3 PE=1 SV=1	SH3L3_HUMAN	SwissProt_2014_08.fasta	10 437,8	0.998	2	2	4	0.0002	0.312
cells	activated	activated	281474976711169 (F003399)	Protein disulfide-isomerase A4 OS=Homo sapiens GN=PDIA4 PE=1 SV=2	PDIA4_HUMAN	SwissProt_2014_08.fasta	72 934,0	1	7	7	7	0.0003	0.127
cells	activated	activated	281474976711169 (F003399)	Eukaryotic translation initiation factor 3 subunit A OS=Homo sapiens GN=EIF3A PE=1 SV=1	EIF3A_HUMAN	SwissProt_2014_08.fasta	166 574,9	1	4	4	8	0.0004	0.0412
cells	activated	activated	281474976711169 (F003399)	26S proteasome non-ATPase regulatory subunit 1 OS=Homo sapiens GN=PSMD1 PE=1 SV=2	PSMD1_HUMAN	SwissProt_2014_08.fasta	105 839,2	1	4	5	10	0.0005	0.0724
cells	activated	activated	281474976711169 (F003399)	Cytosol aminopeptidase OS=Homo sapiens GN=LAP3 PE=1 SV=3	AMPL_HUMAN	SwissProt_2014_08.fasta	56 167,8	1	2	2	2	0.0001	0.0636
cells	activated	activated	281474976711169 (F003399)	Leucine-rich repeat-containing protein 47 OS=Homo sapiens GN=LRRC47 PE=1 SV=1	LRC47_HUMAN	SwissProt_2014_08.fasta	63 474,8	0.999	2	2	2	0.0001	0.0635
cells	activated	activated	281474976711169 (F003399)	Eukaryotic translation initiation factor 3 subunit C OS=Homo sapiens GN=EIF3C PE=1 SV=1	EIF3C_HUMAN,EIFCL_HUMAN	SwissProt_2014_08.fasta	105 347,2	0.998	2	2	2	0.0001	0.0296
cells	activated	activated	281474976711169 (F003399)	Histone acetyltransferase type B catalytic subunit OS=Homo sapiens GN=HAT1 PE=1 SV=1	HAT1_HUMAN	SwissProt_2014_08.fasta	49 514,3	1	3	4	6	0.0003	0.141
cells	activated	activated	281474976711169 (F003399)	Acetyl-CoA acetyltransferase, cytosolic OS=Homo sapiens GN=ACAT2 PE=1 SV=2	THIC_HUMAN	SwissProt_2014_08.fasta	41 350,4	1	7	11	23	0.0011	0.36
cells	activated	activated	281474976711169 (F003399)	Trifunctional enzyme subunit alpha, mitochondrial OS=Homo sapiens GN=HADHA PE=1 SV=2	ECHA_HUMAN	SwissProt_2014_08.fasta	83 001,9	1	7	7	12	0.0006	0.176
cells	activated	activated	281474976711169 (F003399)	Enoyl-CoA hydratase, mitochondrial OS=Homo sapiens GN=ECHS1 PE=1 SV=4	ECHM_HUMAN	SwissProt_2014_08.fasta	31 388,2	1	4	4	7	0.0003	0.234
cells	activated	activated	281474976711169 (F003399)	Transcription intermediary factor 1-beta OS=Homo sapiens GN=TRIM28 PE=1 SV=5	TIF1B_HUMAN	SwissProt_2014_08.fasta	88 549,0	1	3	3	4	0.0002	0.0443
cells	activated	activated	281474976711169 (F003399)	40S ribosomal protein S15a OS=Homo sapiens GN=RPS15A PE=1 SV=2	RS15A_HUMAN	SwissProt_2014_08.fasta	14 840,0	1	2	2	5	0.0002	0.131
cells	activated	activated	281474976711169 (F003399)	26S proteasome non-ATPase regulatory subunit 13 OS=Homo sapiens GN=PSMD13 PE=1 SV=2	PSD13_HUMAN	SwissProt_2014_08.fasta	42 945,9	1	3	3	3	0.0001	0.128
cells	activated	activated	281474976711169 (F003399)	Exportin-7 OS=Homo sapiens GN=XPO7 PE=1 SV=3	XPO7_HUMAN	SwissProt_2014_08.fasta	123 912,8	0.998	2	2	2	0.0001	0.0285
cells	activated	activated	281474976711169 (F003399)	Ras-related protein Rab-7a OS=Homo sapiens GN=RAB7A PE=1 SV=1	RAB7A_HUMAN	SwissProt_2014_08.fasta	23 490,0	1	4	4	4	0.0002	0.246
cells	activated	activated	281474976711169 (F003399)	26S protease regulatory subunit 8 OS=Homo sapiens GN=PSMC5 PE=1 SV=1	PRS8_HUMAN	SwissProt_2014_08.fasta	45 627,2	1	6	6	7	0.0003	0.2
cells	activated	activated	281474976711169 (F003399)	Bleomycin hydrolase OS=Homo sapiens GN=BLMH PE=1 SV=1	BLMH_HUMAN	SwissProt_2014_08.fasta	52 562,6	1	4	4	6	0.0003	0.116
cells	activated	activated	281474976711169 (F003399)	Moesin OS=Homo sapiens GN=MSN PE=1 SV=3	MOES_HUMAN	SwissProt_2014_08.fasta	67 821,8	1	20	21	37	0.0018	0.343
cells	activated	activated	281474976711169 (F003399)	Proline synthase co-transcribed bacterial homolog protein OS=Homo sapiens GN=PROSC PE=1 SV=1	PROSC_HUMAN	SwissProt_2014_08.fasta	30 343,8	0.998	2	2	3	0.0001	0.109
cells	activated	activated	281474976711169 (F003399)	40S ribosomal protein S18 OS=Homo sapiens GN=RPS18 PE=1 SV=3	RS18_HUMAN	SwissProt_2014_08.fasta	17 719,3	1	5	6	14	0.0007	0.322
cells	activated	activated	281474976711169 (F003399)	Rho GDP-dissociation inhibitor 1 OS=Homo sapiens GN=ARHGDIA PE=1 SV=3	GDIR1_HUMAN	SwissProt_2014_08.fasta	23 207,5	1	6	6	9	0.0004	0.456
cells	activated	activated	281474976711169 (F003399)	ADP-ribosylation factor 1 OS=Homo sapiens GN=ARF1 PE=1 SV=2	ARF1_HUMAN,ARF3_HUMAN	SwissProt_2014_08.fasta	20 697,6	1	7	7	13	0.0006	0.436
cells	activated	activated	281474976711169 (F003399)	F-actin-capping protein subunit alpha-1 OS=Homo sapiens GN=CAPZA1 PE=1 SV=3	CAZA1_HUMAN	SwissProt_2014_08.fasta	32 923,2	0.998	2	2	2	0.0001	0.0874
cells	activated	activated	281474976711169 (F003399)	Thioredoxin reductase 1, cytoplasmic OS=Homo sapiens GN=TXNRD1 PE=1 SV=3	TRXR1_HUMAN	SwissProt_2014_08.fasta	70 906,9	1	5	6	9	0.0004	0.171
cells	activated	activated	281474976711169 (F003399)	Nucleolar RNA helicase 2 OS=Homo sapiens GN=DDX21 PE=1 SV=5	DDX21_HUMAN	SwissProt_2014_08.fasta	87 346,0	1	3	3	7	0.0003	0.0562
cells	activated	activated	281474976711169 (F003399)	Replication factor C subunit 5 OS=Homo sapiens GN=RFC5 PE=1 SV=1	RFC5_HUMAN	SwissProt_2014_08.fasta	38 498,4	0.998	2	2	3	0.0001	0.0824
cells	activated	activated	281474976711169 (F003399)	Heterogeneous nuclear ribonucleoprotein H3 OS=Homo sapiens GN=HNRNPH3 PE=1 SV=2	HNRH3_HUMAN	SwissProt_2014_08.fasta	36 927,6	1	3	3	7	0.0003	0.121
cells	activated	activated	281474976711169 (F003399)	Serine/arginine-rich splicing factor 10 OS=Homo sapiens GN=SRSF10 PE=1 SV=1	SRS10_HUMAN	SwissProt_2014_08.fasta	31 301,7	0.998	2	2	3	0.0001	0.103
cells	activated	activated	281474976711169 (F003399)	60S ribosomal protein L6 OS=Homo sapiens GN=RPL6 PE=1 SV=3	RL6_HUMAN	SwissProt_2014_08.fasta	32 729,3	1	6	6	18	0.0009	0.267
cells	activated	activated	281474976711169 (F003399)	Tubulin beta-4B chain OS=Homo sapiens GN=TUBB4B PE=1 SV=1	TBB4B_HUMAN	SwissProt_2014_08.fasta	49 830,7	1	5	5	19	0.0009	0.672
cells	activated	activated	281474976711169 (F003399)	ATP-dependent Clp protease proteolytic subunit, mitochondrial OS=Homo sapiens GN=CLPP PE=1 SV=1	CLPP_HUMAN	SwissProt_2014_08.fasta	30 180,5	0.998	2	2	2	0.0001	0.0975
cells	activated	activated	281474976711169 (F003399)	Interleukin enhancer-binding factor 3 OS=Homo sapiens GN=ILF3 PE=1 SV=3	ILF3_HUMAN	SwissProt_2014_08.fasta	95 338,9	1	5	5	7	0.0003	0.0872
cells	activated	activated	281474976711169 (F003399)	Dolichyl-diphosphooligosaccharide--protein glycosyltransferase subunit 1 OS=Homo sapiens GN=RPN1 PE=1 SV=1	RPN1_HUMAN	SwissProt_2014_08.fasta	68 571,0	1	3	3	6	0.0003	0.056
cells	activated	activated	281474976711169 (F003399)	Non-histone chromosomal protein HMG-17 OS=Homo sapiens GN=HMGN2 PE=1 SV=3	HMGN2_HUMAN	SwissProt_2014_08.fasta	9 393,1	1	3	6	9	0.0004	0.422
cells	activated	activated	281474976711169 (F003399)	Transgelin-2 OS=Homo sapiens GN=TAGLN2 PE=1 SV=3	TAGL2_HUMAN	SwissProt_2014_08.fasta	22 391,9	1	9	11	25	0.0012	0.573
cells	activated	activated	281474976711169 (F003399)	Extended synaptotagmin-2 OS=Homo sapiens GN=ESYT2 PE=1 SV=1	ESYT2_HUMAN	SwissProt_2014_08.fasta	102 360,9	0.998	2	2	3	0.0001	0.0326
cells	activated	activated	281474976711169 (F003399)	4-trimethylaminobutyraldehyde dehydrogenase OS=Homo sapiens GN=ALDH9A1 PE=1 SV=3	AL9A1_HUMAN	SwissProt_2014_08.fasta	53 802,0	0.999	2	2	2	0.0001	0.0547
cells	activated	activated	281474976711169 (F003399)	Tubulin-specific chaperone A OS=Homo sapiens GN=TBCA PE=1 SV=3	TBCA_HUMAN	SwissProt_2014_08.fasta	12 855,2	1	4	4	5	0.0002	0.454
cells	activated	activated	281474976711169 (F003399)	26S proteasome non-ATPase regulatory subunit 12 OS=Homo sapiens GN=PSMD12 PE=1 SV=3	PSD12_HUMAN	SwissProt_2014_08.fasta	52 906,2	1	3	4	8	0.0004	0.0987
cells	activated	activated	281474976711169 (F003399)	Phosphoribosyl pyrophosphate synthase-associated protein 2 OS=Homo sapiens GN=PRPSAP2 PE=1 SV=1	KPRB_HUMAN	SwissProt_2014_08.fasta	40 926,6	1	2	2	2	0.0001	0.0813
cells	activated	activated	281474976711169 (F003399)	Activated RNA polymerase II transcriptional coactivator p15 OS=Homo sapiens GN=SUB1 PE=1 SV=3	TCP4_HUMAN	SwissProt_2014_08.fasta	14 395,9	1	4	4	4	0.0002	0.268
cells	activated	activated	281474976711169 (F003399)	60S ribosomal protein L19 OS=Homo sapiens GN=RPL19 PE=1 SV=1	RL19_HUMAN	SwissProt_2014_08.fasta	23 467,4	1	4	4	6	0.0003	0.224
cells	activated	activated	281474976711169 (F003399)	AP-1 complex subunit gamma-1 OS=Homo sapiens GN=AP1G1 PE=1 SV=5	AP1G1_HUMAN	SwissProt_2014_08.fasta	91 354,3	0.998	2	3	4	0.0002	0.0462
cells	activated	activated	281474976711169 (F003399)	T-complex protein 1 subunit eta OS=Homo sapiens GN=CCT7 PE=1 SV=2	TCPH_HUMAN	SwissProt_2014_08.fasta	59 367,8	1	15	17	30	0.0015	0.411
cells	activated	activated	281474976711169 (F003399)	Transforming protein RhoA OS=Homo sapiens GN=RHOA PE=1 SV=1	RHOA_HUMAN	SwissProt_2014_08.fasta	21 768,4	1	3	5	11	0.0005	0.259
cells	activated	activated	281474976711169 (F003399)	L-lactate dehydrogenase A chain OS=Homo sapiens GN=LDHA PE=1 SV=2	LDHA_HUMAN	SwissProt_2014_08.fasta	36 689,2	1	20	26	94	0.0047	0.678
cells	activated	activated	281474976711169 (F003399)	Serine/arginine-rich splicing factor 3 OS=Homo sapiens GN=SRSF3 PE=1 SV=1	SRSF3_HUMAN	SwissProt_2014_08.fasta	19 330,0	1	3	3	5	0.0002	0.274
cells	activated	activated	281474976711169 (F003399)	60S ribosomal protein L28 OS=Homo sapiens GN=RPL28 PE=1 SV=3	RL28_HUMAN	SwissProt_2014_08.fasta	15 747,9	1	3	3	5	0.0002	0.19
cells	activated	activated	281474976711169 (F003399)	Reticulon-4 OS=Homo sapiens GN=RTN4 PE=1 SV=2	RTN4_HUMAN	SwissProt_2014_08.fasta	129 934,6	0.998	2	2	2	0.0001	0.0227
cells	activated	activated	281474976711169 (F003399)	40S ribosomal protein S2 OS=Homo sapiens GN=RPS2 PE=1 SV=2	RS2_HUMAN	SwissProt_2014_08.fasta	31 325,2	1	6	7	11	0.0005	0.253
cells	activated	activated	281474976711169 (F003399)	Double-stranded RNA-specific adenosine deaminase OS=Homo sapiens GN=ADAR PE=1 SV=4	DSRAD_HUMAN	SwissProt_2014_08.fasta	136 070,0	0.999	2	2	2	0.0001	0.0212
cells	activated	activated	281474976711169 (F003399)	Structural maintenance of chromosomes protein 3 OS=Homo sapiens GN=SMC3 PE=1 SV=2	SMC3_HUMAN	SwissProt_2014_08.fasta	141 547,1	1	2	2	2	0.0001	0.0288
cells	activated	activated	281474976711169 (F003399)	Importin-5 OS=Homo sapiens GN=IPO5 PE=1 SV=4	IPO5_HUMAN	SwissProt_2014_08.fasta	123 632,2	1	7	7	12	0.0006	0.106
cells	activated	activated	281474976711169 (F003399)	Nascent polypeptide-associated complex subunit alpha, muscle-specific form OS=Homo sapiens GN=NACA PE=1 SV=1	NACAM_HUMAN,NACA_HUMAN	SwissProt_2014_08.fasta	205 422,8	1	4	4	7	0.0003	0.0274
cells	activated	activated	281474976711169 (F003399)	Protein DJ-1 OS=Homo sapiens GN=PARK7 PE=1 SV=2	PARK7_HUMAN	SwissProt_2014_08.fasta	19 891,2	1	4	5	7	0.0003	0.339
cells	activated	activated	281474976711169 (F003399)	Complement component 1 Q subcomponent-binding protein, mitochondrial OS=Homo sapiens GN=C1QBP PE=1 SV=1	C1QBP_HUMAN	SwissProt_2014_08.fasta	31 362,6	1	6	8	13	0.0006	0.333
cells	activated	activated	281474976711169 (F003399)	Probable ATP-dependent RNA helicase DDX52 OS=Homo sapiens GN=DDX52 PE=1 SV=3	DDX52_HUMAN	SwissProt_2014_08.fasta	67 500,4	1	3	3	4	0.0002	0.102
cells	activated	activated	281474976711169 (F003399)	Heterogeneous nuclear ribonucleoprotein A3 OS=Homo sapiens GN=HNRNPA3 PE=1 SV=2	ROA3_HUMAN	SwissProt_2014_08.fasta	39 595,1	1	4	4	6	0.0003	0.161
cells	activated	activated	281474976711169 (F003399)	Bifunctional glutamate/proline--tRNA ligase OS=Homo sapiens GN=EPRS PE=1 SV=5	SYEP_HUMAN	SwissProt_2014_08.fasta	170 593,2	1	7	7	9	0.0004	0.0734
cells	activated	activated	281474976711169 (F003399)	Prefoldin subunit 5 OS=Homo sapiens GN=PFDN5 PE=1 SV=2	PFD5_HUMAN	SwissProt_2014_08.fasta	17 328,4	0.998	2	3	5	0.0002	0.214
cells	activated	activated	281474976711169 (F003399)	40S ribosomal protein S3a OS=Homo sapiens GN=RPS3A PE=1 SV=2	RS3A_HUMAN	SwissProt_2014_08.fasta	29 945,3	1	8	10	16	0.0008	0.284
cells	activated	activated	281474976711169 (F003399)	Small nuclear ribonucleoprotein Sm D2 OS=Homo sapiens GN=SNRPD2 PE=1 SV=1	SMD2_HUMAN	SwissProt_2014_08.fasta	13 527,1	0.998	2	2	2	0.0001	0.246
cells	activated	activated	281474976711169 (F003399)	60S ribosomal protein L5 OS=Homo sapiens GN=RPL5 PE=1 SV=3	RL5_HUMAN	SwissProt_2014_08.fasta	34 363,5	1	6	6	9	0.0004	0.253
cells	activated	activated	281474976711169 (F003399)	Signal recognition particle subunit SRP68 OS=Homo sapiens GN=SRP68 PE=1 SV=2	SRP68_HUMAN	SwissProt_2014_08.fasta	70 732,0	1	2	2	2	0.0001	0.0526
cells	activated	activated	281474976711169 (F003399)	Flap endonuclease 1 OS=Homo sapiens GN=FEN1 PE=1 SV=1	FEN1_HUMAN	SwissProt_2014_08.fasta	42 594,2	1	5	6	8	0.0004	0.203
cells	activated	activated	281474976711169 (F003399)	Thioredoxin-dependent peroxide reductase, mitochondrial OS=Homo sapiens GN=PRDX3 PE=1 SV=3	PRDX3_HUMAN	SwissProt_2014_08.fasta	27 692,7	1	4	5	6	0.0003	0.211
cells	activated	activated	281474976711169 (F003399)	60S ribosomal protein L30 OS=Homo sapiens GN=RPL30 PE=1 SV=2	RL30_HUMAN	SwissProt_2014_08.fasta	12 784,7	1	3	3	5	0.0002	0.409
cells	activated	activated	281474976711169 (F003399)	Delta-1-pyrroline-5-carboxylate synthase OS=Homo sapiens GN=ALDH18A1 PE=1 SV=2	P5CS_HUMAN	SwissProt_2014_08.fasta	87 302,9	1	7	7	13	0.0006	0.114
cells	activated	activated	281474976711169 (F003399)	60S ribosomal protein L11 OS=Homo sapiens GN=RPL11 PE=1 SV=2	RL11_HUMAN	SwissProt_2014_08.fasta	20 253,2	1	3	3	7	0.0003	0.169
cells	activated	activated	281474976711169 (F003399)	Protein disulfide-isomerase A3 OS=Homo sapiens GN=PDIA3 PE=1 SV=4	PDIA3_HUMAN	SwissProt_2014_08.fasta	56 784,6	1	5	5	10	0.0005	0.0931
cells	activated	activated	281474976711169 (F003399)	MARCKS-related protein OS=Homo sapiens GN=MARCKSL1 PE=1 SV=2	MRP_HUMAN	SwissProt_2014_08.fasta	19 528,6	0.998	2	2	3	0.0001	0.144
cells	activated	activated	281474976711169 (F003399)	Stress-70 protein, mitochondrial OS=Homo sapiens GN=HSPA9 PE=1 SV=2	GRP75_HUMAN	SwissProt_2014_08.fasta	73 681,3	1	20	21	48	0.0024	0.404
cells	activated	activated	281474976711169 (F003399)	Glyceraldehyde-3-phosphate dehydrogenase OS=Homo sapiens GN=GAPDH PE=1 SV=3	G3P_HUMAN	SwissProt_2014_08.fasta	36 053,4	1	18	37	181	0.009	0.734
cells	activated	activated	281474976711169 (F003399)	60S acidic ribosomal protein P0 OS=Homo sapiens GN=RPLP0 PE=1 SV=1	RLA0_HUMAN	SwissProt_2014_08.fasta	34 274,3	1	8	8	21	0.001	0.404
cells	activated	activated	281474976711169 (F003399)	Isocitrate dehydrogenase [NAD] subunit alpha, mitochondrial OS=Homo sapiens GN=IDH3A PE=1 SV=1	IDH3A_HUMAN	SwissProt_2014_08.fasta	39 592,5	1	3	3	9	0.0004	0.139
cells	activated	activated	281474976711169 (F003399)	Tricarboxylate transport protein, mitochondrial OS=Homo sapiens GN=SLC25A1 PE=1 SV=2	TXTP_HUMAN	SwissProt_2014_08.fasta	34 013,2	1	2	2	6	0.0003	0.148
cells	activated	activated	281474976711169 (F003399)	U5 small nuclear ribonucleoprotein 200 kDa helicase OS=Homo sapiens GN=SNRNP200 PE=1 SV=2	U520_HUMAN	SwissProt_2014_08.fasta	244 513,8	1	8	8	12	0.0006	0.0571
cells	activated	activated	281474976711169 (F003399)	Pyruvate kinase PKM OS=Homo sapiens GN=PKM PE=1 SV=4	KPYM_HUMAN	SwissProt_2014_08.fasta	57 937,5	1	28	34	97	0.0048	0.593
cells	activated	activated	281474976711169 (F003399)	Lamin-B1 OS=Homo sapiens GN=LMNB1 PE=1 SV=2	LMNB1_HUMAN	SwissProt_2014_08.fasta	66 409,6	1	9	9	12	0.0006	0.184
cells	activated	activated	281474976711169 (F003399)	Translationally-controlled tumor protein OS=Homo sapiens GN=TPT1 PE=1 SV=1	TCTP_HUMAN	SwissProt_2014_08.fasta	19 596,2	1	2	2	2	0.0001	0.355
cells	activated	activated	281474976711169 (F003399)	40S ribosomal protein S27-like OS=Homo sapiens GN=RPS27L PE=1 SV=3	RS27L_HUMAN,RS27_HUMAN	SwissProt_2014_08.fasta	9 477,0	0.998	2	2	3	0.0001	0.25
cells	activated	activated	281474976711169 (F003399)	Endoplasmin OS=Homo sapiens GN=HSP90B1 PE=1 SV=1	ENPL_HUMAN	SwissProt_2014_08.fasta	92 471,7	1	9	9	12	0.0006	0.169
cells	activated	activated	281474976711169 (F003399)	60S ribosomal protein L17 OS=Homo sapiens GN=RPL17 PE=1 SV=3	RL17_HUMAN	SwissProt_2014_08.fasta	21 397,4	0.999	2	3	6	0.0003	0.136
cells	activated	activated	281474976711169 (F003399)	Eukaryotic translation initiation factor 3 subunit I OS=Homo sapiens GN=EIF3I PE=1 SV=1	EIF3I_HUMAN	SwissProt_2014_08.fasta	36 502,0	1	4	4	4	0.0002	0.206
cells	activated	activated	281474976711169 (F003399)	Lon protease homolog, mitochondrial OS=Homo sapiens GN=LONP1 PE=1 SV=2	LONM_HUMAN	SwissProt_2014_08.fasta	106 491,3	1	3	3	3	0.0001	0.0553
cells	activated	activated	281474976711169 (F003399)	UMP-CMP kinase OS=Homo sapiens GN=CMPK1 PE=1 SV=3	KCY_HUMAN	SwissProt_2014_08.fasta	22 223,0	1	2	2	4	0.0002	0.148
cells	activated	activated	281474976711169 (F003399)	Elongation factor 1-delta OS=Homo sapiens GN=EEF1D PE=1 SV=5	EF1D_HUMAN	SwissProt_2014_08.fasta	31 121,9	1	5	5	11	0.0005	0.263
cells	activated	activated	281474976711169 (F003399)	Translocon-associated protein subunit delta OS=Homo sapiens GN=SSR4 PE=1 SV=1	SSRD_HUMAN	SwissProt_2014_08.fasta	18 998,8	1	3	3	5	0.0002	0.231
cells	activated	activated	281474976711169 (F003399)	Calcyclin-binding protein OS=Homo sapiens GN=CACYBP PE=1 SV=2	CYBP_HUMAN	SwissProt_2014_08.fasta	26 210,3	1	4	5	6	0.0003	0.254
cells	activated	activated	281474976711169 (F003399)	14-3-3 protein gamma OS=Homo sapiens GN=YWHAG PE=1 SV=2	1433G_HUMAN	SwissProt_2014_08.fasta	28 303,1	1	9	9	13	0.0006	0.514
cells	activated	activated	281474976711169 (F003399)	Tubulin beta-6 chain OS=Homo sapiens GN=TUBB6 PE=1 SV=1	TBB6_HUMAN	SwissProt_2014_08.fasta	49 857,2	0.998	2	2	4	0.0002	0.224
cells	activated	activated	281474976711169 (F003399)	Eukaryotic translation initiation factor 3 subunit H OS=Homo sapiens GN=EIF3H PE=1 SV=1	EIF3H_HUMAN	SwissProt_2014_08.fasta	39 930,6	1	3	3	5	0.0002	0.105
cells	activated	activated	281474976711169 (F003399)	Heterogeneous nuclear ribonucleoproteins A2/B1 OS=Homo sapiens GN=HNRNPA2B1 PE=1 SV=2	ROA2_HUMAN	SwissProt_2014_08.fasta	37 430,3	1	13	18	41	0.002	0.439
cells	activated	activated	281474976711169 (F003399)	2-oxoglutarate dehydrogenase, mitochondrial OS=Homo sapiens GN=OGDH PE=1 SV=3	ODO1_HUMAN	SwissProt_2014_08.fasta	115 936,7	0.999	2	2	4	0.0002	0.0254
cells	activated	activated	281474976711169 (F003399)	Mitochondrial import receptor subunit TOM22 homolog OS=Homo sapiens GN=TOMM22 PE=1 SV=3	TOM22_HUMAN	SwissProt_2014_08.fasta	15 522,1	1	3	3	5	0.0002	0.338
cells	activated	activated	281474976711169 (F003399)	Acetyl-CoA acetyltransferase, mitochondrial OS=Homo sapiens GN=ACAT1 PE=1 SV=1	THIL_HUMAN	SwissProt_2014_08.fasta	45 199,8	1	4	6	17	0.0008	0.176
cells	activated	activated	281474976711169 (F003399)	tRNA (cytosine(34)-C(5))-methyltransferase OS=Homo sapiens GN=NSUN2 PE=1 SV=2	NSUN2_HUMAN	SwissProt_2014_08.fasta	86 472,8	1	3	3	7	0.0003	0.0652
cells	activated	activated	281474976711169 (F003399)	Coronin-1A OS=Homo sapiens GN=CORO1A PE=1 SV=4	COR1A_HUMAN	SwissProt_2014_08.fasta	51 026,1	1	4	4	8	0.0004	0.154
cells	activated	activated	281474976711169 (F003399)	Eukaryotic translation initiation factor 6 OS=Homo sapiens GN=EIF6 PE=1 SV=1	IF6_HUMAN	SwissProt_2014_08.fasta	26 598,2	0.998	2	2	2	0.0001	0.139
cells	activated	activated	281474976711169 (F003399)	40S ribosomal protein S28 OS=Homo sapiens GN=RPS28 PE=1 SV=1	RS28_HUMAN	SwissProt_2014_08.fasta	7 840,9	0.998	2	2	2	0.0001	0.333
cells	activated	activated	281474976711169 (F003399)	Peroxiredoxin-2 OS=Homo sapiens GN=PRDX2 PE=1 SV=5	PRDX2_HUMAN	SwissProt_2014_08.fasta	21 892,4	1	5	8	25	0.0012	0.283
cells	activated	activated	281474976711169 (F003399)	Glycine--tRNA ligase OS=Homo sapiens GN=GARS PE=1 SV=3	SYG_HUMAN	SwissProt_2014_08.fasta	83 167,6	1	8	9	23	0.0011	0.187
cells	activated	activated	281474976711169 (F003399)	26S protease regulatory subunit 7 OS=Homo sapiens GN=PSMC2 PE=1 SV=3	PRS7_HUMAN	SwissProt_2014_08.fasta	48 635,6	0.999	2	2	4	0.0002	0.0647
cells	activated	activated	281474976711169 (F003399)	Electron transfer flavoprotein subunit beta OS=Homo sapiens GN=ETFB PE=1 SV=3	ETFB_HUMAN	SwissProt_2014_08.fasta	27 843,6	1	2	2	2	0.0001	0.0863
cells	activated	activated	281474976711169 (F003399)	Serine/threonine-protein phosphatase 2A activator OS=Homo sapiens GN=PPP2R4 PE=1 SV=3	PTPA_HUMAN	SwissProt_2014_08.fasta	40 667,8	0.998	2	2	4	0.0002	0.109
cells	activated	activated	281474976711169 (F003399)	Glutamine--tRNA ligase OS=Homo sapiens GN=QARS PE=1 SV=1	SYQ_HUMAN	SwissProt_2014_08.fasta	87 799,9	1	3	3	4	0.0002	0.0361
cells	activated	activated	281474976711169 (F003399)	Matrin-3 OS=Homo sapiens GN=MATR3 PE=1 SV=2	MATR3_HUMAN	SwissProt_2014_08.fasta	94 626,7	1	10	11	27	0.0013	0.19
cells	activated	activated	281474976711169 (F003399)	Vimentin OS=Homo sapiens GN=VIM PE=1 SV=4	VIME_HUMAN	SwissProt_2014_08.fasta	53 652,7	1	15	15	33	0.0016	0.403
cells	activated	activated	281474976711169 (F003399)	ATP-dependent RNA helicase A OS=Homo sapiens GN=DHX9 PE=1 SV=4	DHX9_HUMAN	SwissProt_2014_08.fasta	140 961,5	1	19	22	40	0.002	0.198
cells	activated	activated	281474976711169 (F003399)	Nuclease-sensitive element-binding protein 1 OS=Homo sapiens GN=YBX1 PE=1 SV=3	YBOX1_HUMAN	SwissProt_2014_08.fasta	35 923,8	1	7	7	10	0.0005	0.38
cells	activated	activated	281474976711169 (F003399)	40S ribosomal protein S17-like OS=Homo sapiens GN=RPS17L PE=1 SV=1	RS17L_HUMAN,RS17_HUMAN	SwissProt_2014_08.fasta	15 550,5	1	5	7	14	0.0007	0.504
cells	activated	activated	281474976711169 (F003399)	RuvB-like 2 OS=Homo sapiens GN=RUVBL2 PE=1 SV=3	RUVB2_HUMAN	SwissProt_2014_08.fasta	51 158,1	1	4	4	8	0.0004	0.153
cells	activated	activated	281474976711169 (F003399)	Transportin-1 OS=Homo sapiens GN=TNPO1 PE=1 SV=2	TNPO1_HUMAN	SwissProt_2014_08.fasta	102 358,8	1	5	5	6	0.0003	0.0624
cells	activated	activated	281474976711169 (F003399)	Nucleolar protein 56 OS=Homo sapiens GN=NOP56 PE=1 SV=4	NOP56_HUMAN	SwissProt_2014_08.fasta	66 052,0	1	5	5	8	0.0004	0.14
cells	activated	activated	281474976711169 (F003399)	60S ribosomal protein L37a OS=Homo sapiens GN=RPL37A PE=1 SV=2	RL37A_HUMAN	SwissProt_2014_08.fasta	10 275,4	0.998	2	2	5	0.0002	0.293
cells	activated	activated	281474976711169 (F003399)	Nucleolar GTP-binding protein 1 OS=Homo sapiens GN=GTPBP4 PE=1 SV=3	NOG1_HUMAN	SwissProt_2014_08.fasta	73 967,3	0.998	2	2	2	0.0001	0.0631
cells	activated	activated	281474976711169 (F003399)	SUMO-activating enzyme subunit 1 OS=Homo sapiens GN=SAE1 PE=1 SV=1	SAE1_HUMAN	SwissProt_2014_08.fasta	38 450,1	0.998	2	2	5	0.0002	0.078
cells	activated	activated	281474976711169 (F003399)	40S ribosomal protein S26 OS=Homo sapiens GN=RPS26 PE=1 SV=3	RS26_HUMAN	SwissProt_2014_08.fasta	13 015,5	1	2	2	3	0.0001	0.261
cells	activated	activated	281474976711169 (F003399)	Translational activator GCN1 OS=Homo sapiens GN=GCN1L1 PE=1 SV=6	GCN1L_HUMAN	SwissProt_2014_08.fasta	292 764,4	1	4	4	7	0.0003	0.0266
cells	activated	activated	281474976711169 (F003399)	Platelet-activating factor acetylhydrolase IB subunit gamma OS=Homo sapiens GN=PAFAH1B3 PE=1 SV=1	PA1B3_HUMAN	SwissProt_2014_08.fasta	25 733,6	1	2	2	4	0.0002	0.0779
cells	activated	activated	281474976711169 (F003399)	Isoleucine--tRNA ligase, cytoplasmic OS=Homo sapiens GN=IARS PE=1 SV=2	SYIC_HUMAN	SwissProt_2014_08.fasta	144 501,8	1	4	4	6	0.0003	0.0468
cells	activated	activated	281474976711169 (F003399)	Activator of 90 kDa heat shock protein ATPase homolog 1 OS=Homo sapiens GN=AHSA1 PE=1 SV=1	AHSA1_HUMAN	SwissProt_2014_08.fasta	38 274,4	1	3	3	5	0.0002	0.127
cells	activated	activated	281474976711169 (F003399)	Tumor protein D52 OS=Homo sapiens GN=TPD52 PE=1 SV=2	TPD52_HUMAN	SwissProt_2014_08.fasta	24 327,5	1	3	3	4	0.0002	0.179
cells	activated	activated	281474976711169 (F003399)	Regulator of chromosome condensation OS=Homo sapiens GN=RCC1 PE=1 SV=1	RCC1_HUMAN	SwissProt_2014_08.fasta	44 967,8	1	2	2	2	0.0001	0.076
cells	activated	activated	281474976711169 (F003399)	Glutaredoxin-3 OS=Homo sapiens GN=GLRX3 PE=1 SV=2	GLRX3_HUMAN	SwissProt_2014_08.fasta	37 432,8	0.999	2	2	4	0.0002	0.0746
cells	activated	activated	281474976711169 (F003399)	14-3-3 protein eta OS=Homo sapiens GN=YWHAH PE=1 SV=4	1433F_HUMAN	SwissProt_2014_08.fasta	28 219,6	1	3	3	3	0.0001	0.248
cells	activated	activated	281474976711169 (F003399)	UTP--glucose-1-phosphate uridylyltransferase OS=Homo sapiens GN=UGP2 PE=1 SV=5	UGPA_HUMAN	SwissProt_2014_08.fasta	56 942,0	1	3	3	3	0.0001	0.124
cells	activated	activated	281474976711169 (F003399)	Cofilin-1 OS=Homo sapiens GN=CFL1 PE=1 SV=3	COF1_HUMAN	SwissProt_2014_08.fasta	18 503,2	1	6	6	16	0.0008	0.494
cells	activated	activated	281474976711169 (F003399)	Extended synaptotagmin-1 OS=Homo sapiens GN=ESYT1 PE=1 SV=1	ESYT1_HUMAN	SwissProt_2014_08.fasta	122 859,1	0.998	2	3	5	0.0002	0.0263
cells	activated	activated	281474976711169 (F003399)	Peptidyl-prolyl cis-trans isomerase FKBP4 OS=Homo sapiens GN=FKBP4 PE=1 SV=3	FKBP4_HUMAN	SwissProt_2014_08.fasta	51 805,9	1	4	4	5	0.0002	0.129
cells	activated	activated	281474976711169 (F003399)	Hemoglobin subunit alpha OS=Homo sapiens GN=HBA1 PE=1 SV=2	HBA_HUMAN	SwissProt_2014_08.fasta	15 257,6	1	3	5	11	0.0005	0.282
cells	activated	activated	281474976711169 (F003399)	Protein phosphatase 1 regulatory subunit 7 OS=Homo sapiens GN=PPP1R7 PE=1 SV=1	PP1R7_HUMAN	SwissProt_2014_08.fasta	41 566,3	0.998	2	2	4	0.0002	0.0806
cells	activated	activated	281474976711169 (F003399)	Ribosomal L1 domain-containing protein 1 OS=Homo sapiens GN=RSL1D1 PE=1 SV=3	RL1D1_HUMAN	SwissProt_2014_08.fasta	54 974,7	1	6	6	10	0.0005	0.153
cells	activated	activated	281474976711169 (F003399)	DnaJ homolog subfamily A member 1 OS=Homo sapiens GN=DNAJA1 PE=1 SV=2	DNJA1_HUMAN	SwissProt_2014_08.fasta	44 868,6	0.998	2	2	2	0.0001	0.0932
cells	activated	activated	281474976711169 (F003399)	Exportin-5 OS=Homo sapiens GN=XPO5 PE=1 SV=1	XPO5_HUMAN	SwissProt_2014_08.fasta	136 314,8	1	3	3	4	0.0002	0.0365
cells	activated	activated	281474976711169 (F003399)	Prohibitin OS=Homo sapiens GN=PHB PE=1 SV=1	PHB_HUMAN	SwissProt_2014_08.fasta	29 804,6	1	11	12	16	0.0008	0.533
cells	activated	activated	281474976711169 (F003399)	Fructose-bisphosphate aldolase C OS=Homo sapiens GN=ALDOC PE=1 SV=2	ALDOC_HUMAN	SwissProt_2014_08.fasta	39 456,2	1	5	6	10	0.0005	0.283
cells	activated	activated	281474976711169 (F003399)	Electron transfer flavoprotein subunit alpha, mitochondrial OS=Homo sapiens GN=ETFA PE=1 SV=1	ETFA_HUMAN	SwissProt_2014_08.fasta	35 080,1	1	5	5	9	0.0004	0.255
cells	activated	activated	281474976711169 (F003399)	Nucleosome assembly protein 1-like 4 OS=Homo sapiens GN=NAP1L4 PE=1 SV=1	NP1L4_HUMAN	SwissProt_2014_08.fasta	42 823,9	0.998	2	2	8	0.0004	0.088
cells	activated	activated	281474976711169 (F003399)	Stathmin OS=Homo sapiens GN=STMN1 PE=1 SV=3	STMN1_HUMAN	SwissProt_2014_08.fasta	17 303,0	1	8	9	21	0.001	0.463
cells	activated	activated	281474976711169 (F003399)	Alpha-centractin OS=Homo sapiens GN=ACTR1A PE=1 SV=1	ACTZ_HUMAN	SwissProt_2014_08.fasta	42 615,2	1	3	3	9	0.0004	0.136
cells	activated	activated	281474976711169 (F003399)	T-complex protein 1 subunit gamma OS=Homo sapiens GN=CCT3 PE=1 SV=4	TCPG_HUMAN	SwissProt_2014_08.fasta	60 535,4	1	7	7	20	0.001	0.209
cells	activated	activated	281474976711169 (F003399)	Pre-mRNA-processing-splicing factor 8 OS=Homo sapiens GN=PRPF8 PE=1 SV=2	PRP8_HUMAN	SwissProt_2014_08.fasta	273 608,6	1	8	8	13	0.0006	0.0574
cells	activated	activated	281474976711169 (F003399)	Malignant T-cell-amplified sequence 1 OS=Homo sapiens GN=MCTS1 PE=1 SV=1	MCTS1_HUMAN	SwissProt_2014_08.fasta	20 555,9	0.998	2	3	7	0.0003	0.204
cells	activated	activated	281474976711169 (F003399)	Farnesyl pyrophosphate synthase OS=Homo sapiens GN=FDPS PE=1 SV=4	FPPS_HUMAN	SwissProt_2014_08.fasta	48 276,8	1	2	3	4	0.0002	0.0501
cells	activated	activated	281474976711169 (F003399)	ATP-dependent RNA helicase DDX3X OS=Homo sapiens GN=DDX3X PE=1 SV=3	DDX3X_HUMAN	SwissProt_2014_08.fasta	73 245,8	1	7	8	13	0.0006	0.165
cells	activated	activated	281474976711169 (F003399)	T-complex protein 1 subunit theta OS=Homo sapiens GN=CCT8 PE=1 SV=4	TCPQ_HUMAN	SwissProt_2014_08.fasta	59 621,0	1	19	20	35	0.0017	0.442
cells	activated	activated	281474976711169 (F003399)	60S ribosomal protein L27 OS=Homo sapiens GN=RPL27 PE=1 SV=2	RL27_HUMAN	SwissProt_2014_08.fasta	15 798,4	1	2	2	2	0.0001	0.213
cells	activated	activated	281474976711169 (F003399)	Histone H4 OS=Homo sapiens GN=HIST1H4A PE=1 SV=2	H4_HUMAN	SwissProt_2014_08.fasta	11 367,7	1	10	17	129	0.0064	0.544
cells	activated	activated	281474976711169 (F003399)	Histidine--tRNA ligase, cytoplasmic OS=Homo sapiens GN=HARS PE=1 SV=2	SYHC_HUMAN	SwissProt_2014_08.fasta	57 412,5	0.999	2	2	3	0.0001	0.0354
cells	activated	activated	281474976711169 (F003399)	C-terminal-binding protein 1 OS=Homo sapiens GN=CTBP1 PE=1 SV=2	CTBP1_HUMAN	SwissProt_2014_08.fasta	47 535,4	1	3	3	3	0.0001	0.0841
cells	activated	activated	281474976711169 (F003399)	Bifunctional purine biosynthesis protein PURH OS=Homo sapiens GN=ATIC PE=1 SV=3	PUR9_HUMAN	SwissProt_2014_08.fasta	64 616,5	1	13	14	27	0.0013	0.328
cells	activated	activated	281474976711169 (F003399)	UPF0568 protein C14orf166 OS=Homo sapiens GN=C14orf166 PE=1 SV=1	CN166_HUMAN	SwissProt_2014_08.fasta	28 069,3	1	3	3	7	0.0003	0.205
cells	activated	activated	281474976711169 (F003399)	NAD(P)H-hydrate epimerase OS=Homo sapiens GN=APOA1BP PE=1 SV=2	NNRE_HUMAN	SwissProt_2014_08.fasta	31 675,4	0.999	2	2	3	0.0001	0.128
cells	activated	activated	281474976711169 (F003399)	Heterochromatin protein 1-binding protein 3 OS=Homo sapiens GN=HP1BP3 PE=1 SV=1	HP1B3_HUMAN	SwissProt_2014_08.fasta	61 208,7	1	4	4	4	0.0002	0.0832
cells	activated	activated	281474976711169 (F003399)	NAD-dependent malic enzyme, mitochondrial OS=Homo sapiens GN=ME2 PE=1 SV=1	MAOM_HUMAN	SwissProt_2014_08.fasta	65 446,2	1	3	3	4	0.0002	0.104
cells	activated	activated	281474976711169 (F003399)	Chloride intracellular channel protein 1 OS=Homo sapiens GN=CLIC1 PE=1 SV=4	CLIC1_HUMAN	SwissProt_2014_08.fasta	26 923,3	1	5	5	8	0.0004	0.311
cells	activated	activated	281474976711169 (F003399)	Mitochondrial import inner membrane translocase subunit TIM44 OS=Homo sapiens GN=TIMM44 PE=1 SV=2	TIM44_HUMAN	SwissProt_2014_08.fasta	51 357,1	0.998	2	2	2	0.0001	0.0553
cells	activated	activated	281474976711169 (F003399)	60S ribosomal protein L36 OS=Homo sapiens GN=RPL36 PE=1 SV=3	RL36_HUMAN	SwissProt_2014_08.fasta	12 254,2	0.998	2	2	3	0.0001	0.2
cells	activated	activated	281474976711169 (F003399)	cAMP-dependent protein kinase catalytic subunit beta OS=Homo sapiens GN=PRKACB PE=1 SV=2	KAPCB_HUMAN	SwissProt_2014_08.fasta	40 624,4	0.999	2	2	2	0.0001	0.0883
cells	activated	activated	281474976711169 (F003399)	Hydroxymethylglutaryl-CoA synthase, cytoplasmic OS=Homo sapiens GN=HMGCS1 PE=1 SV=2	HMCS1_HUMAN	SwissProt_2014_08.fasta	57 295,0	1	5	5	9	0.0004	0.185
cells	activated	activated	281474976711169 (F003399)	Pre-mRNA-processing factor 19 OS=Homo sapiens GN=PRPF19 PE=1 SV=1	PRP19_HUMAN	SwissProt_2014_08.fasta	55 181,3	1	5	5	5	0.0002	0.202
cells	activated	activated	281474976711169 (F003399)	60S ribosomal protein L4 OS=Homo sapiens GN=RPL4 PE=1 SV=5	RL4_HUMAN	SwissProt_2014_08.fasta	47 699,1	1	10	10	19	0.0009	0.328
cells	activated	activated	281474976711169 (F003399)	Rab GDP dissociation inhibitor beta OS=Homo sapiens GN=GDI2 PE=1 SV=2	GDIB_HUMAN	SwissProt_2014_08.fasta	50 665,5	1	7	9	20	0.001	0.238
cells	activated	activated	281474976711169 (F003399)	Bifunctional 3'-phosphoadenosine 5'-phosphosulfate synthase 1 OS=Homo sapiens GN=PAPSS1 PE=1 SV=2	PAPS1_HUMAN	SwissProt_2014_08.fasta	70 833,3	0.998	2	2	4	0.0002	0.0465
cells	activated	activated	281474976711169 (F003399)	Monofunctional C1-tetrahydrofolate synthase, mitochondrial OS=Homo sapiens GN=MTHFD1L PE=1 SV=1	C1TM_HUMAN	SwissProt_2014_08.fasta	105 791,9	1	2	2	4	0.0002	0.0419
cells	activated	activated	281474976711169 (F003399)	Nucleolin OS=Homo sapiens GN=NCL PE=1 SV=3	NUCL_HUMAN	SwissProt_2014_08.fasta	76 615,9	1	16	18	39	0.0019	0.265
cells	activated	activated	281474976711169 (F003399)	Ribonuclease inhibitor OS=Homo sapiens GN=RNH1 PE=1 SV=2	RINI_HUMAN	SwissProt_2014_08.fasta	49 974,4	1	3	3	4	0.0002	0.104
cells	activated	activated	281474976711169 (F003399)	Acidic leucine-rich nuclear phosphoprotein 32 family member E OS=Homo sapiens GN=ANP32E PE=1 SV=1	AN32E_HUMAN	SwissProt_2014_08.fasta	30 693,3	0.998	2	2	3	0.0001	0.0709
cells	activated	activated	281474976711169 (F003399)	60S ribosomal protein L35a OS=Homo sapiens GN=RPL35A PE=1 SV=2	RL35A_HUMAN	SwissProt_2014_08.fasta	12 538,1	0.999	2	3	4	0.0002	0.173
cells	activated	activated	281474976711169 (F003399)	Heat shock 70 kDa protein 4 OS=Homo sapiens GN=HSPA4 PE=1 SV=4	HSP74_HUMAN	SwissProt_2014_08.fasta	94 331,9	1	12	12	22	0.0011	0.2
cells	activated	activated	281474976711169 (F003399)	CTP synthase 1 OS=Homo sapiens GN=CTPS1 PE=1 SV=2	PYRG1_HUMAN	SwissProt_2014_08.fasta	66 690,7	1	4	5	8	0.0004	0.102
cells	activated	activated	281474976711169 (F003399)	GTP-binding nuclear protein Ran OS=Homo sapiens GN=RAN PE=1 SV=3	RAN_HUMAN	SwissProt_2014_08.fasta	24 423,1	1	7	7	19	0.0009	0.56
cells	activated	activated	281474976711169 (F003399)	Adenosine kinase OS=Homo sapiens GN=ADK PE=1 SV=2	ADK_HUMAN	SwissProt_2014_08.fasta	40 546,6	0.998	2	2	4	0.0002	0.0994
cells	activated	activated	281474976711169 (F003399)	Stomatin-like protein 2, mitochondrial OS=Homo sapiens GN=STOML2 PE=1 SV=1	STML2_HUMAN	SwissProt_2014_08.fasta	38 534,5	1	6	6	12	0.0006	0.264
cells	activated	activated	281474976711169 (F003399)	Synaptic vesicle membrane protein VAT-1 homolog OS=Homo sapiens GN=VAT1 PE=1 SV=2	VAT1_HUMAN	SwissProt_2014_08.fasta	41 919,8	1	5	5	9	0.0004	0.252
cells	activated	activated	281474976711169 (F003399)	60S ribosomal protein L18 OS=Homo sapiens GN=RPL18 PE=1 SV=2	RL18_HUMAN	SwissProt_2014_08.fasta	21 635,2	1	6	7	17	0.0008	0.335
cells	activated	activated	281474976711169 (F003399)	Mitochondrial import receptor subunit TOM40 homolog OS=Homo sapiens GN=TOMM40 PE=1 SV=1	TOM40_HUMAN	SwissProt_2014_08.fasta	37 893,2	1	4	4	5	0.0002	0.163
cells	activated	activated	281474976711169 (F003399)	THO complex subunit 4 OS=Homo sapiens GN=ALYREF PE=1 SV=3	THOC4_HUMAN	SwissProt_2014_08.fasta	26 888,7	0.998	2	2	3	0.0001	0.113
cells	activated	activated	281474976711169 (F003399)	Talin-1 OS=Homo sapiens GN=TLN1 PE=1 SV=3	TLN1_HUMAN	SwissProt_2014_08.fasta	269 765,1	1	4	4	4	0.0002	0.0366
cells	activated	activated	281474976711169 (F003399)	Serine/arginine-rich splicing factor 1 OS=Homo sapiens GN=SRSF1 PE=1 SV=2	SRSF1_HUMAN	SwissProt_2014_08.fasta	27 745,1	1	2	2	2	0.0001	0.137
cells	activated	activated	281474976711169 (F003399)	H/ACA ribonucleoprotein complex subunit 4 OS=Homo sapiens GN=DKC1 PE=1 SV=3	DKC1_HUMAN	SwissProt_2014_08.fasta	57 675,2	0.998	2	2	3	0.0001	0.0545
cells	activated	activated	281474976711169 (F003399)	Ubiquitin carboxyl-terminal hydrolase 14 OS=Homo sapiens GN=USP14 PE=1 SV=3	UBP14_HUMAN	SwissProt_2014_08.fasta	56 070,3	1	3	3	6	0.0003	0.0972
cells	activated	activated	281474976711169 (F003399)	60S ribosomal protein L26 OS=Homo sapiens GN=RPL26 PE=1 SV=1	RL26_HUMAN	SwissProt_2014_08.fasta	17 258,4	1	5	5	7	0.0003	0.338
cells	activated	activated	281474976711169 (F003399)	60S ribosomal protein L34 OS=Homo sapiens GN=RPL34 PE=1 SV=3	RL34_HUMAN	SwissProt_2014_08.fasta	13 293,1	0.998	2	2	2	0.0001	0.0855
cells	activated	activated	281474976711169 (F003399)	Ras-related protein Rab-1B OS=Homo sapiens GN=RAB1B PE=1 SV=1	RAB1B_HUMAN	SwissProt_2014_08.fasta	22 172,0	0.998	2	3	3	0.0001	0.443
cells	activated	activated	281474976711169 (F003399)	Serine/threonine-protein kinase OSR1 OS=Homo sapiens GN=OXSR1 PE=1 SV=1	OXSR1_HUMAN	SwissProt_2014_08.fasta	58 023,4	1	4	4	4	0.0002	0.0873
cells	activated	activated	281474976711169 (F003399)	Cytosolic non-specific dipeptidase OS=Homo sapiens GN=CNDP2 PE=1 SV=2	CNDP2_HUMAN	SwissProt_2014_08.fasta	52 879,7	1	6	6	6	0.0003	0.194
cells	activated	activated	281474976711169 (F003399)	6-phosphogluconate dehydrogenase, decarboxylating OS=Homo sapiens GN=PGD PE=1 SV=3	6PGD_HUMAN	SwissProt_2014_08.fasta	53 141,9	1	11	12	24	0.0012	0.35
cells	activated	activated	281474976711169 (F003399)	Proteasome subunit beta type-3 OS=Homo sapiens GN=PSMB3 PE=1 SV=2	PSB3_HUMAN	SwissProt_2014_08.fasta	22 949,6	1	3	4	8	0.0004	0.239
cells	activated	activated	281474976711169 (F003399)	Voltage-dependent anion-selective channel protein 3 OS=Homo sapiens GN=VDAC3 PE=1 SV=1	VDAC3_HUMAN	SwissProt_2014_08.fasta	30 659,9	1	4	4	8	0.0004	0.194
cells	activated	activated	281474976711169 (F003399)	ATP-dependent RNA helicase DDX1 OS=Homo sapiens GN=DDX1 PE=1 SV=2	DDX1_HUMAN	SwissProt_2014_08.fasta	82 433,2	1	5	6	6	0.0003	0.124
cells	activated	activated	281474976711169 (F003399)	Tubulin beta chain OS=Homo sapiens GN=TUBB PE=1 SV=2	TBB5_HUMAN	SwissProt_2014_08.fasta	49 670,6	1	26	40	185	0.0092	0.734
cells	activated	activated	281474976711169 (F003399)	Lamin-B receptor OS=Homo sapiens GN=LBR PE=1 SV=2	LBR_HUMAN	SwissProt_2014_08.fasta	70 706,3	0.998	2	2	3	0.0001	0.0472
cells	activated	activated	281474976711169 (F003399)	Proliferation-associated protein 2G4 OS=Homo sapiens GN=PA2G4 PE=1 SV=3	PA2G4_HUMAN	SwissProt_2014_08.fasta	43 786,7	1	8	9	12	0.0006	0.264
cells	activated	activated	281474976711169 (F003399)	EKC/KEOPS complex subunit TPRKB OS=Homo sapiens GN=TPRKB PE=1 SV=1	TPRKB_HUMAN	SwissProt_2014_08.fasta	19 662,0	1	3	4	5	0.0002	0.303
cells	activated	activated	281474976711169 (F003399)	Heterogeneous nuclear ribonucleoprotein A1 OS=Homo sapiens GN=HNRNPA1 PE=1 SV=5	ROA1_HUMAN	SwissProt_2014_08.fasta	38 747,0	1	11	13	29	0.0014	0.435
cells	activated	activated	281474976711169 (F003399)	Ras-related protein Rab-2A OS=Homo sapiens GN=RAB2A PE=1 SV=1	RAB2A_HUMAN	SwissProt_2014_08.fasta	23 546,2	1	3	3	4	0.0002	0.203
cells	activated	activated	281474976711169 (F003399)	14-3-3 protein zeta/delta OS=Homo sapiens GN=YWHAZ PE=1 SV=1	1433Z_HUMAN	SwissProt_2014_08.fasta	27 745,9	1	13	13	29	0.0014	0.486
cells	activated	activated	281474976711169 (F003399)	Peroxiredoxin-1 OS=Homo sapiens GN=PRDX1 PE=1 SV=1	PRDX1_HUMAN	SwissProt_2014_08.fasta	22 110,9	1	10	13	29	0.0014	0.568
cells	activated	activated	281474976711169 (F003399)	Elongation factor 2 OS=Homo sapiens GN=EEF2 PE=1 SV=4	EF2_HUMAN	SwissProt_2014_08.fasta	95 340,1	1	30	36	88	0.0044	0.455
cells	activated	activated	281474976711169 (F003399)	Replication protein A 14 kDa subunit OS=Homo sapiens GN=RPA3 PE=1 SV=1	RFA3_HUMAN	SwissProt_2014_08.fasta	13 569,1	0.998	2	2	4	0.0002	0.347
cells	activated	activated	281474976711169 (F003399)	FACT complex subunit SSRP1 OS=Homo sapiens GN=SSRP1 PE=1 SV=1	SSRP1_HUMAN	SwissProt_2014_08.fasta	81 077,6	1	5	5	8	0.0004	0.116
cells	activated	activated	281474976711169 (F003399)	Uridine 5'-monophosphate synthase OS=Homo sapiens GN=UMPS PE=1 SV=1	UMPS_HUMAN	SwissProt_2014_08.fasta	52 222,6	0.999	2	2	3	0.0001	0.0604
cells	activated	activated	281474976711169 (F003399)	Prohibitin-2 OS=Homo sapiens GN=PHB2 PE=1 SV=2	PHB2_HUMAN	SwissProt_2014_08.fasta	33 297,6	1	7	8	11	0.0005	0.355
cells	activated	activated	281474976711169 (F003399)	GTP-binding protein SAR1a OS=Homo sapiens GN=SAR1A PE=1 SV=1	SAR1A_HUMAN	SwissProt_2014_08.fasta	22 367,8	0.998	2	3	4	0.0002	0.177
cells	activated	activated	281474976711169 (F003399)	Protein disulfide-isomerase OS=Homo sapiens GN=P4HB PE=1 SV=3	PDIA1_HUMAN	SwissProt_2014_08.fasta	57 118,1	1	6	8	17	0.0008	0.213
cells	activated	activated	281474976711169 (F003399)	Alpha-enolase OS=Homo sapiens GN=ENO1 PE=1 SV=2	ENOA_HUMAN	SwissProt_2014_08.fasta	47 170,2	1	27	45	201	0.0099	0.696
cells	activated	activated	281474976711169 (F003399)	Ras-related C3 botulinum toxin substrate 1 OS=Homo sapiens GN=RAC1 PE=1 SV=1	RAC1_HUMAN	SwissProt_2014_08.fasta	21 450,6	1	3	3	4	0.0002	0.188
cells	activated	activated	281474976711169 (F003399)	Probable ubiquitin carboxyl-terminal hydrolase FAF-X OS=Homo sapiens GN=USP9X PE=1 SV=3	USP9X_HUMAN	SwissProt_2014_08.fasta	292 284,2	0.998	2	2	2	0.0001	0.0132
cells	activated	activated	281474976711169 (F003399)	Eukaryotic initiation factor 4A-III OS=Homo sapiens GN=EIF4A3 PE=1 SV=4	IF4A3_HUMAN	SwissProt_2014_08.fasta	46 872,4	1	10	14	23	0.0011	0.389
cells	activated	activated	281474976711169 (F003399)	RuvB-like 1 OS=Homo sapiens GN=RUVBL1 PE=1 SV=1	RUVB1_HUMAN	SwissProt_2014_08.fasta	50 229,4	1	7	7	8	0.0004	0.248
cells	activated	activated	281474976711169 (F003399)	Retinoblastoma-associated protein OS=Homo sapiens GN=RB1 PE=1 SV=2	RB_HUMAN	SwissProt_2014_08.fasta	106 164,6	1	4	6	13	0.0006	0.0851
cells	activated	activated	281474976711169 (F003399)	Ubiquitin carboxyl-terminal hydrolase 7 OS=Homo sapiens GN=USP7 PE=1 SV=2	UBP7_HUMAN	SwissProt_2014_08.fasta	128 305,0	1	4	4	8	0.0004	0.0635
cells	activated	activated	281474976711169 (F003399)	Macrophage-capping protein OS=Homo sapiens GN=CAPG PE=1 SV=2	CAPG_HUMAN	SwissProt_2014_08.fasta	38 498,9	1	4	4	5	0.0002	0.181
cells	activated	activated	281474976711169 (F003399)	DNA replication licensing factor MCM3 OS=Homo sapiens GN=MCM3 PE=1 SV=3	MCM3_HUMAN	SwissProt_2014_08.fasta	90 982,6	1	11	12	17	0.0008	0.182
cells	activated	activated	281474976711169 (F003399)	Dynamin-1-like protein OS=Homo sapiens GN=DNM1L PE=1 SV=2	DNM1L_HUMAN	SwissProt_2014_08.fasta	81 879,2	1	5	5	10	0.0005	0.133
cells	activated	activated	281474976711169 (F003399)	Gamma-interferon-inducible protein 16 OS=Homo sapiens GN=IFI16 PE=1 SV=3	IF16_HUMAN	SwissProt_2014_08.fasta	88 258,1	1	3	3	3	0.0001	0.051
cells	activated	activated	281474976711169 (F003399)	Nucleolar and coiled-body phosphoprotein 1 OS=Homo sapiens GN=NOLC1 PE=1 SV=2	NOLC1_HUMAN	SwissProt_2014_08.fasta	73 604,2	1	3	3	7	0.0003	0.0572
cells	activated	activated	281474976711169 (F003399)	Splicing factor 3A subunit 3 OS=Homo sapiens GN=SF3A3 PE=1 SV=1	SF3A3_HUMAN	SwissProt_2014_08.fasta	58 851,3	1	3	3	5	0.0002	0.0599
cells	activated	activated	281474976711169 (F003399)	Ezrin OS=Homo sapiens GN=EZR PE=1 SV=4	EZRI_HUMAN	SwissProt_2014_08.fasta	69 414,7	1	3	4	11	0.0005	0.164
cells	activated	activated	281474976711169 (F003399)	Glucose-6-phosphate isomerase OS=Homo sapiens GN=GPI PE=1 SV=4	G6PI_HUMAN	SwissProt_2014_08.fasta	63 148,5	1	12	16	52	0.0026	0.38
cells	activated	activated	281474976711169 (F003399)	6-phosphogluconolactonase OS=Homo sapiens GN=PGLS PE=1 SV=2	6PGL_HUMAN	SwissProt_2014_08.fasta	27 547,5	0.997	2	2	3	0.0001	0.109
cells	activated	activated	281474976711169 (F003399)	Splicing factor, proline- and glutamine-rich OS=Homo sapiens GN=SFPQ PE=1 SV=2	SFPQ_HUMAN	SwissProt_2014_08.fasta	76 149,5	1	7	8	13	0.0006	0.132
cells	activated	activated	281474976711169 (F003399)	Ras-related protein Rab-1A OS=Homo sapiens GN=RAB1A PE=1 SV=3	RAB1A_HUMAN	SwissProt_2014_08.fasta	22 678,5	1	7	7	13	0.0006	0.424
cells	activated	activated	281474976711169 (F003399)	Leukotriene A-4 hydrolase OS=Homo sapiens GN=LTA4H PE=1 SV=2	LKHA4_HUMAN	SwissProt_2014_08.fasta	69 287,1	0.998	2	2	2	0.0001	0.0393
cells	activated	activated	281474976711169 (F003399)	Eukaryotic translation elongation factor 1 epsilon-1 OS=Homo sapiens GN=EEF1E1 PE=1 SV=1	MCA3_HUMAN	SwissProt_2014_08.fasta	19 811,2	0.998	2	3	4	0.0002	0.201
cells	activated	activated	281474976711169 (F003399)	116 kDa U5 small nuclear ribonucleoprotein component OS=Homo sapiens GN=EFTUD2 PE=1 SV=1	U5S1_HUMAN	SwissProt_2014_08.fasta	109 438,1	1	5	5	5	0.0002	0.0854
cells	activated	activated	281474976711169 (F003399)	Guanine nucleotide-binding protein G(q) subunit alpha OS=Homo sapiens GN=GNAQ PE=1 SV=4	GNAQ_HUMAN	SwissProt_2014_08.fasta	42 143,6	1	2	2	3	0.0001	0.0947
cells	activated	activated	281474976711169 (F003399)	14-3-3 protein epsilon OS=Homo sapiens GN=YWHAE PE=1 SV=1	1433E_HUMAN	SwissProt_2014_08.fasta	29 175,0	1	9	10	24	0.0012	0.4
cells	activated	activated	281474976711169 (F003399)	Serine/threonine-protein phosphatase 2A catalytic subunit alpha isoform OS=Homo sapiens GN=PPP2CA PE=1 SV=1	PP2AA_HUMAN,PP2AB_HUMAN	SwissProt_2014_08.fasta	35 594,5	1	6	6	8	0.0004	0.262
cells	activated	activated	281474976711169 (F003399)	Lysosome-associated membrane glycoprotein 1 OS=Homo sapiens GN=LAMP1 PE=1 SV=3	LAMP1_HUMAN	SwissProt_2014_08.fasta	44 883,1	0.997	2	2	2	0.0001	0.0647
cells	activated	activated	281474976711169 (F003399)	Ubiquitin-like modifier-activating enzyme 1 OS=Homo sapiens GN=UBA1 PE=1 SV=3	UBA1_HUMAN	SwissProt_2014_08.fasta	117 850,3	1	24	31	63	0.0031	0.337
cells	activated	activated	281474976711169 (F003399)	60S ribosomal protein L12 OS=Homo sapiens GN=RPL12 PE=1 SV=1	RL12_HUMAN	SwissProt_2014_08.fasta	17 819,1	1	6	6	10	0.0005	0.545
cells	activated	activated	281474976711169 (F003399)	Heterogeneous nuclear ribonucleoprotein A0 OS=Homo sapiens GN=HNRNPA0 PE=1 SV=1	ROA0_HUMAN	SwissProt_2014_08.fasta	30 840,5	1	4	4	4	0.0002	0.246
cells	activated	activated	281474976711169 (F003399)	Interleukin enhancer-binding factor 2 OS=Homo sapiens GN=ILF2 PE=1 SV=2	ILF2_HUMAN	SwissProt_2014_08.fasta	43 062,7	1	7	8	16	0.0008	0.31
cells	activated	activated	281474976711169 (F003399)	Tubulin alpha-1B chain OS=Homo sapiens GN=TUBA1B PE=1 SV=1	TBA1B_HUMAN	SwissProt_2014_08.fasta	50 151,7	1	18	23	152	0.0075	0.512
cells	activated	activated	281474976711169 (F003399)	ATP synthase subunit gamma, mitochondrial OS=Homo sapiens GN=ATP5C1 PE=1 SV=1	ATPG_HUMAN	SwissProt_2014_08.fasta	32 998,0	1	3	3	4	0.0002	0.107
cells	activated	activated	281474976711169 (F003399)	Phosphoglucomutase-2 OS=Homo sapiens GN=PGM2 PE=1 SV=4	PGM2_HUMAN	SwissProt_2014_08.fasta	68 285,7	1	4	4	6	0.0003	0.154
cells	activated	activated	281474976711169 (F003399)	Dedicator of cytokinesis protein 2 OS=Homo sapiens GN=DOCK2 PE=1 SV=2	DOCK2_HUMAN	SwissProt_2014_08.fasta	211 955,5	1	5	5	5	0.0002	0.0355
cells	activated	activated	281474976711169 (F003399)	Ras-related protein Rap-1b OS=Homo sapiens GN=RAP1B PE=1 SV=1	RAP1B_HUMAN	SwissProt_2014_08.fasta	20 824,9	1	2	2	5	0.0002	0.147
cells	activated	activated	281474976711169 (F003399)	Ras-related C3 botulinum toxin substrate 2 OS=Homo sapiens GN=RAC2 PE=1 SV=1	RAC2_HUMAN	SwissProt_2014_08.fasta	21 429,2	0.998	2	2	3	0.0001	0.26
cells	activated	activated	281474976711169 (F003399)	Sorcin OS=Homo sapiens GN=SRI PE=1 SV=1	SORCN_HUMAN	SwissProt_2014_08.fasta	21 676,7	0.998	2	2	2	0.0001	0.167
cells	activated	activated	281474976711169 (F003399)	Filamin-B OS=Homo sapiens GN=FLNB PE=1 SV=2	FLNB_HUMAN	SwissProt_2014_08.fasta	278 158,8	1	3	3	4	0.0002	0.0292
cells	activated	activated	281474976711169 (F003399)	NAD(P) transhydrogenase, mitochondrial OS=Homo sapiens GN=NNT PE=1 SV=3	NNTM_HUMAN	SwissProt_2014_08.fasta	113 899,2	1	3	3	4	0.0002	0.0571
cells	activated	activated	281474976711169 (F003399)	Histone H1.5 OS=Homo sapiens GN=HIST1H1B PE=1 SV=3	H15_HUMAN	SwissProt_2014_08.fasta	22 581,7	1	7	10	30	0.0015	0.199
cells	activated	activated	281474976711169 (F003399)	40S ribosomal protein S15 OS=Homo sapiens GN=RPS15 PE=1 SV=2	RS15_HUMAN	SwissProt_2014_08.fasta	17 040,8	1	3	6	11	0.0005	0.303
cells	activated	activated	281474976711169 (F003399)	Histone deacetylase complex subunit SAP18 OS=Homo sapiens GN=SAP18 PE=1 SV=1	SAP18_HUMAN	SwissProt_2014_08.fasta	17 561,5	1	3	3	6	0.0003	0.281
cells	activated	activated	281474976711169 (F003399)	Importin-4 OS=Homo sapiens GN=IPO4 PE=1 SV=2	IPO4_HUMAN	SwissProt_2014_08.fasta	118 718,7	1	7	7	11	0.0005	0.107
cells	activated	activated	281474976711169 (F003399)	Sodium bicarbonate cotransporter 3 OS=Homo sapiens GN=SLC4A7 PE=1 SV=2	S4A7_HUMAN	SwissProt_2014_08.fasta	136 049,3	0.998	2	2	2	0.0001	0.0288
cells	activated	activated	281474976711169 (F003399)	28S ribosomal protein S29, mitochondrial OS=Homo sapiens GN=DAP3 PE=1 SV=1	RT29_HUMAN	SwissProt_2014_08.fasta	45 567,7	0.998	2	2	4	0.0002	0.0754
cells	activated	activated	281474976711169 (F003399)	T-complex protein 1 subunit zeta OS=Homo sapiens GN=CCT6A PE=1 SV=3	TCPZ_HUMAN	SwissProt_2014_08.fasta	58 025,3	1	10	13	35	0.0017	0.324
cells	activated	activated	281474976711169 (F003399)	Adenylosuccinate lyase OS=Homo sapiens GN=ADSL PE=1 SV=2	PUR8_HUMAN	SwissProt_2014_08.fasta	54 890,5	1	2	2	5	0.0002	0.0785
cells	activated	activated	281474976711169 (F003399)	60S ribosomal protein L32 OS=Homo sapiens GN=RPL32 PE=1 SV=2	RL32_HUMAN	SwissProt_2014_08.fasta	15 860,4	0.998	2	2	2	0.0001	0.148
cells	activated	activated	281474976711169 (F003399)	Nuclear migration protein nudC OS=Homo sapiens GN=NUDC PE=1 SV=1	NUDC_HUMAN	SwissProt_2014_08.fasta	38 243,7	1	3	3	4	0.0002	0.106
cells	activated	activated	281474976711169 (F003399)	Lanosterol synthase OS=Homo sapiens GN=LSS PE=1 SV=1	ERG7_HUMAN	SwissProt_2014_08.fasta	83 310,0	1	2	2	2	0.0001	0.0369
cells	activated	activated	281474976711169 (F003399)	Transformer-2 protein homolog beta OS=Homo sapiens GN=TRA2B PE=1 SV=1	TRA2B_HUMAN	SwissProt_2014_08.fasta	33 666,7	1	3	3	5	0.0002	0.125
cells	activated	activated	281474976711169 (F003399)	Nicotinamide phosphoribosyltransferase OS=Homo sapiens GN=NAMPT PE=1 SV=1	NAMPT_HUMAN	SwissProt_2014_08.fasta	55 522,5	0.998	2	2	3	0.0001	0.0774
cells	activated	activated	281474976711169 (F003399)	2',5'-phosphodiesterase 12 OS=Homo sapiens GN=PDE12 PE=1 SV=2	PDE12_HUMAN	SwissProt_2014_08.fasta	67 351,7	1	2	2	2	0.0001	0.0542
cells	activated	activated	281474976711169 (F003399)	Phosphoserine aminotransferase OS=Homo sapiens GN=PSAT1 PE=1 SV=2	SERC_HUMAN	SwissProt_2014_08.fasta	40 423,3	1	6	6	10	0.0005	0.208
cells	activated	activated	281474976711169 (F003399)	DNA replication licensing factor MCM7 OS=Homo sapiens GN=MCM7 PE=1 SV=4	MCM7_HUMAN	SwissProt_2014_08.fasta	81 309,0	1	13	14	24	0.0012	0.232
cells	activated	activated	281474976711169 (F003399)	Fanconi anemia group I protein OS=Homo sapiens GN=FANCI PE=1 SV=4	FANCI_HUMAN	SwissProt_2014_08.fasta	149 328,9	1	3	3	3	0.0001	0.0346
cells	activated	activated	281474976711169 (F003399)	60S ribosomal protein L3 OS=Homo sapiens GN=RPL3 PE=1 SV=2	RL3_HUMAN	SwissProt_2014_08.fasta	46 109,5	1	8	9	17	0.0008	0.246
cells	activated	activated	281474976711169 (F003399)	Tyrosine--tRNA ligase, cytoplasmic OS=Homo sapiens GN=YARS PE=1 SV=4	SYYC_HUMAN	SwissProt_2014_08.fasta	59 145,1	1	2	2	2	0.0001	0.0398
cells	activated	activated	281474976711169 (F003399)	Septin-9 OS=Homo sapiens GN=SEPT9 PE=1 SV=2	SEPT9_HUMAN	SwissProt_2014_08.fasta	65 402,3	1	2	3	5	0.0002	0.0478
cells	activated	activated	281474976711169 (F003399)	Cytoplasmic dynein 1 heavy chain 1 OS=Homo sapiens GN=DYNC1H1 PE=1 SV=5	DYHC1_HUMAN	SwissProt_2014_08.fasta	532 405,6	1	9	9	11	0.0005	0.0336
cells	activated	activated	281474976711169 (F003399)	RecName: Full=MICOS complex subunit MIC60; AltName: Full=Cell	MIC60_HUMAN	DatabaseName	83 679,0	1	3	3	3	0.0001	0.0462
cells	activated	activated	281474976711169 (F003399)	3-ketoacyl-CoA thiolase, peroxisomal OS=Homo sapiens GN=ACAA1 PE=1 SV=2	THIK_HUMAN	SwissProt_2014_08.fasta	44 292,1	1	4	4	13	0.0006	0.125
cells	activated	activated	281474976711169 (F003399)	Centromere protein V OS=Homo sapiens GN=CENPV PE=1 SV=1	CENPV_HUMAN	SwissProt_2014_08.fasta	29 946,2	0.998	2	2	2	0.0001	0.0982
cells	activated	activated	281474976711169 (F003399)	Tubulin alpha-1A chain OS=Homo sapiens GN=TUBA1A PE=1 SV=1	TBA1A_HUMAN	SwissProt_2014_08.fasta	50 135,7	0.998	2	2	9	0.0004	0.51
cells	activated	activated	281474976711169 (F003399)	TAR DNA-binding protein 43 OS=Homo sapiens GN=TARDBP PE=1 SV=1	TADBP_HUMAN	SwissProt_2014_08.fasta	44 739,7	1	4	4	6	0.0003	0.15
cells	activated	activated	281474976711169 (F003399)	40S ribosomal protein S10 OS=Homo sapiens GN=RPS10 PE=1 SV=1	RS10_HUMAN	SwissProt_2014_08.fasta	18 898,3	1	3	3	7	0.0003	0.236
cells	activated	activated	281474976711169 (F003399)	WD40 repeat-containing protein SMU1 OS=Homo sapiens GN=SMU1 PE=1 SV=2	SMU1_HUMAN	SwissProt_2014_08.fasta	57 544,8	0.999	2	2	2	0.0001	0.0682
cells	activated	activated	281474976711169 (F003399)	Phosphoglucomutase-1 OS=Homo sapiens GN=PGM1 PE=1 SV=3	PGM1_HUMAN	SwissProt_2014_08.fasta	61 451,1	1	5	7	17	0.0008	0.139
cells	activated	activated	281474976711169 (F003399)	Methionine adenosyltransferase 2 subunit beta OS=Homo sapiens GN=MAT2B PE=1 SV=1	MAT2B_HUMAN	SwissProt_2014_08.fasta	37 551,6	0.998	2	2	2	0.0001	0.0749
cells	activated	activated	281474976711169 (F003399)	Proteasome subunit beta type-2 OS=Homo sapiens GN=PSMB2 PE=1 SV=1	PSB2_HUMAN	SwissProt_2014_08.fasta	22 837,5	0.999	2	3	3	0.0001	0.139
cells	activated	activated	281474976711169 (F003399)	DNA damage-binding protein 1 OS=Homo sapiens GN=DDB1 PE=1 SV=1	DDB1_HUMAN	SwissProt_2014_08.fasta	126 970,2	1	8	8	13	0.0006	0.0912
cells	activated	activated	281474976711169 (F003399)	Alcohol dehydrogenase class-3 OS=Homo sapiens GN=ADH5 PE=1 SV=4	ADHX_HUMAN	SwissProt_2014_08.fasta	39 723,8	1	3	3	3	0.0001	0.139
cells	activated	activated	281474976711169 (F003399)	26S protease regulatory subunit 4 OS=Homo sapiens GN=PSMC1 PE=1 SV=1	PRS4_HUMAN	SwissProt_2014_08.fasta	49 186,4	1	3	3	4	0.0002	0.111
cells	activated	activated	281474976711169 (F003399)	Fructose-bisphosphate aldolase A OS=Homo sapiens GN=ALDOA PE=1 SV=2	ALDOA_HUMAN	SwissProt_2014_08.fasta	39 420,6	1	24	28	72	0.0036	0.668
cells	activated	activated	281474976711169 (F003399)	Rap1 GTPase-GDP dissociation stimulator 1 OS=Homo sapiens GN=RAP1GDS1 PE=1 SV=3	GDS1_HUMAN	SwissProt_2014_08.fasta	66 318,1	1	4	5	8	0.0004	0.114
cells	activated	activated	281474976711169 (F003399)	Glycogen debranching enzyme OS=Homo sapiens GN=AGL PE=1 SV=3	GDE_HUMAN	SwissProt_2014_08.fasta	174 767,6	0.998	2	2	2	0.0001	0.0222
cells	activated	activated	281474976711169 (F003399)	T-complex protein 1 subunit epsilon OS=Homo sapiens GN=CCT5 PE=1 SV=1	TCPE_HUMAN	SwissProt_2014_08.fasta	59 672,4	1	10	11	16	0.0008	0.268
cells	activated	activated	281474976711169 (F003399)	Cathepsin D OS=Homo sapiens GN=CTSD PE=1 SV=1	CATD_HUMAN	SwissProt_2014_08.fasta	44 553,0	1	3	3	4	0.0002	0.0995
cells	activated	activated	281474976711169 (F003399)	Isocitrate dehydrogenase [NADP] cytoplasmic OS=Homo sapiens GN=IDH1 PE=1 SV=2	IDHC_HUMAN	SwissProt_2014_08.fasta	46 660,5	0.998	2	2	2	0.0001	0.0725
cells	activated	activated	281474976711169 (F003399)	TIP41-like protein OS=Homo sapiens GN=TIPRL PE=1 SV=2	TIPRL_HUMAN	SwissProt_2014_08.fasta	31 444,8	0.998	2	2	2	0.0001	0.118
cells	activated	activated	281474976711169 (F003399)	Ubiquitin-conjugating enzyme E2 L3 OS=Homo sapiens GN=UBE2L3 PE=1 SV=1	UB2L3_HUMAN	SwissProt_2014_08.fasta	17 862,3	0.998	2	2	3	0.0001	0.305
cells	activated	activated	281474976711169 (F003399)	Dihydropyrimidinase-related protein 2 OS=Homo sapiens GN=DPYSL2 PE=1 SV=1	DPYL2_HUMAN	SwissProt_2014_08.fasta	62 294,0	1	6	7	10	0.0005	0.22
cells	activated	activated	281474976711169 (F003399)	Spectrin alpha chain, non-erythrocytic 1 OS=Homo sapiens GN=SPTAN1 PE=1 SV=3	SPTN1_HUMAN	SwissProt_2014_08.fasta	284 542,7	1	9	10	13	0.0006	0.0688
cells	activated	activated	281474976711169 (F003399)	Leucine--tRNA ligase, cytoplasmic OS=Homo sapiens GN=LARS PE=1 SV=2	SYLC_HUMAN	SwissProt_2014_08.fasta	134 470,8	1	8	9	11	0.0005	0.105
cells	activated	activated	281474976711169 (F003399)	Inosine-5'-monophosphate dehydrogenase 2 OS=Homo sapiens GN=IMPDH2 PE=1 SV=2	IMDH2_HUMAN	SwissProt_2014_08.fasta	55 806,5	1	14	16	24	0.0012	0.368
cells	activated	activated	281474976711169 (F003399)	N-acetyltransferase 10 OS=Homo sapiens GN=NAT10 PE=1 SV=2	NAT10_HUMAN	SwissProt_2014_08.fasta	115 734,3	1	3	4	11	0.0005	0.0605
cells	activated	activated	281474976711169 (F003399)	40S ribosomal protein S9 OS=Homo sapiens GN=RPS9 PE=1 SV=3	RS9_HUMAN	SwissProt_2014_08.fasta	22 592,5	1	3	3	3	0.0001	0.144
cells	activated	activated	281474976711169 (F003399)	Elongation factor 1-beta OS=Homo sapiens GN=EEF1B2 PE=1 SV=3	EF1B_HUMAN	SwissProt_2014_08.fasta	24 764,2	0.999	2	2	4	0.0002	0.124
cells	activated	activated	281474976711169 (F003399)	40S ribosomal protein S16 OS=Homo sapiens GN=RPS16 PE=1 SV=2	RS16_HUMAN	SwissProt_2014_08.fasta	16 445,9	1	3	3	8	0.0004	0.219
cells	activated	activated	281474976711169 (F003399)	Voltage-dependent anion-selective channel protein 2 OS=Homo sapiens GN=VDAC2 PE=1 SV=2	VDAC2_HUMAN	SwissProt_2014_08.fasta	31 567,3	1	4	5	8	0.0004	0.177
cells	activated	activated	281474976711169 (F003399)	Endoplasmic reticulum resident protein 29 OS=Homo sapiens GN=ERP29 PE=1 SV=4	ERP29_HUMAN	SwissProt_2014_08.fasta	28 994,9	0.998	2	2	4	0.0002	0.0843
cells	activated	activated	281474976711169 (F003399)	ATPase family AAA domain-containing protein 3A OS=Homo sapiens GN=ATAD3A PE=1 SV=2	ATD3A_HUMAN	SwissProt_2014_08.fasta	71 370,2	1	3	3	3	0.0001	0.0473
cells	activated	activated	281474976711169 (F003399)	Dihydrolipoyl dehydrogenase, mitochondrial OS=Homo sapiens GN=DLD PE=1 SV=2	DLDH_HUMAN	SwissProt_2014_08.fasta	54 177,5	1	3	3	5	0.0002	0.0904
cells	activated	activated	281474976711169 (F003399)	Adenosine deaminase OS=Homo sapiens GN=ADA PE=1 SV=3	ADA_HUMAN	SwissProt_2014_08.fasta	40 765,1	1	12	14	32	0.0016	0.499
cells	activated	activated	281474976711169 (F003399)	DNA replication licensing factor MCM6 OS=Homo sapiens GN=MCM6 PE=1 SV=1	MCM6_HUMAN	SwissProt_2014_08.fasta	92 890,6	1	10	10	15	0.0007	0.152
cells	activated	activated	281474976711169 (F003399)	Hydroxyacyl-coenzyme A dehydrogenase, mitochondrial OS=Homo sapiens GN=HADH PE=1 SV=3	HCDH_HUMAN	SwissProt_2014_08.fasta	34 294,2	1	6	7	23	0.0011	0.433
cells	activated	activated	281474976711169 (F003399)	10 kDa heat shock protein, mitochondrial OS=Homo sapiens GN=HSPE1 PE=1 SV=2	CH10_HUMAN	SwissProt_2014_08.fasta	10 931,8	1	5	6	12	0.0006	0.539
cells	activated	activated	281474976711169 (F003399)	RNA-binding motif protein, X chromosome OS=Homo sapiens GN=RBMX PE=1 SV=3	RBMX_HUMAN	SwissProt_2014_08.fasta	42 333,7	1	7	7	15	0.0007	0.199
cells	activated	activated	281474976711169 (F003399)	Nucleolar protein 6 OS=Homo sapiens GN=NOL6 PE=1 SV=2	NOL6_HUMAN	SwissProt_2014_08.fasta	127 594,8	0.998	2	2	3	0.0001	0.0323
cells	activated	activated	281474976711169 (F003399)	Annexin A6 OS=Homo sapiens GN=ANXA6 PE=1 SV=3	ANXA6_HUMAN	SwissProt_2014_08.fasta	75 877,5	1	14	15	24	0.0012	0.263
cells	activated	activated	281474976711169 (F003399)	ELAV-like protein 1 OS=Homo sapiens GN=ELAVL1 PE=1 SV=2	ELAV1_HUMAN	SwissProt_2014_08.fasta	36 092,6	1	7	8	11	0.0005	0.255
cells	activated	activated	281474976711169 (F003399)	Serine/threonine-protein phosphatase PP1-alpha catalytic subunit OS=Homo sapiens GN=PPP1CA PE=1 SV=1	PP1A_HUMAN,PP1B_HUMAN,PP1G_HUMAN	SwissProt_2014_08.fasta	37 513,9	1	2	3	8	0.0004	0.0576
cells	activated	activated	281474976711169 (F003399)	Mitotic checkpoint protein BUB3 OS=Homo sapiens GN=BUB3 PE=1 SV=1	BUB3_HUMAN	SwissProt_2014_08.fasta	37 154,7	1	3	3	3	0.0001	0.104
cells	activated	activated	281474976711169 (F003399)	DNA-dependent protein kinase catalytic subunit OS=Homo sapiens GN=PRKDC PE=1 SV=3	PRKDC_HUMAN	SwissProt_2014_08.fasta	469 095,5	1	25	29	41	0.002	0.087
cells	activated	activated	281474976711169 (F003399)	Ribose-phosphate pyrophosphokinase 2 OS=Homo sapiens GN=PRPS2 PE=1 SV=2	PRPS2_HUMAN	SwissProt_2014_08.fasta	34 769,5	1	4	6	8	0.0004	0.195
cells	activated	activated	281474976711169 (F003399)	60S ribosomal protein L15 OS=Homo sapiens GN=RPL15 PE=1 SV=2	RL15_HUMAN	SwissProt_2014_08.fasta	24 146,5	1	4	5	9	0.0004	0.225
cells	activated	activated	281474976711169 (F003399)	Cytochrome c oxidase subunit 5A, mitochondrial OS=Homo sapiens GN=COX5A PE=1 SV=2	COX5A_HUMAN	SwissProt_2014_08.fasta	16 762,5	0.998	2	2	6	0.0003	0.3
cells	activated	activated	281474976711169 (F003399)	Hypoxia up-regulated protein 1 OS=Homo sapiens GN=HYOU1 PE=1 SV=1	HYOU1_HUMAN	SwissProt_2014_08.fasta	111 336,8	1	6	6	8	0.0004	0.114
cells	activated	activated	281474976711169 (F003399)	Heterogeneous nuclear ribonucleoprotein Q OS=Homo sapiens GN=SYNCRIP PE=1 SV=2	HNRPQ_HUMAN	SwissProt_2014_08.fasta	69 603,5	1	5	5	7	0.0003	0.143
cells	activated	activated	281474976711169 (F003399)	Succinate-semialdehyde dehydrogenase, mitochondrial OS=Homo sapiens GN=ALDH5A1 PE=1 SV=2	SSDH_HUMAN	SwissProt_2014_08.fasta	57 214,9	0.998	2	2	6	0.0003	0.0953
cells	activated	activated	281474976711169 (F003399)	Pyruvate dehydrogenase E1 component subunit beta, mitochondrial OS=Homo sapiens GN=PDHB PE=1 SV=3	ODPB_HUMAN	SwissProt_2014_08.fasta	39 233,4	0.998	2	2	4	0.0002	0.0891
cells	activated	activated	281474976711169 (F003399)	Stress-induced-phosphoprotein 1 OS=Homo sapiens GN=STIP1 PE=1 SV=1	STIP1_HUMAN	SwissProt_2014_08.fasta	62 642,1	1	10	10	12	0.0006	0.232
cells	activated	activated	281474976711169 (F003399)	Spliceosome RNA helicase DDX39B OS=Homo sapiens GN=DDX39B PE=1 SV=1	DX39B_HUMAN	SwissProt_2014_08.fasta	48 992,0	1	7	7	10	0.0005	0.171
cells	activated	activated	281474976711169 (F003399)	Thymidylate synthase OS=Homo sapiens GN=TYMS PE=1 SV=3	TYSY_HUMAN	SwissProt_2014_08.fasta	35 717,3	0.998	2	2	2	0.0001	0.0735
cells	activated	activated	281474976711169 (F003399)	Aspartate--tRNA ligase, cytoplasmic OS=Homo sapiens GN=DARS PE=1 SV=2	SYDC_HUMAN	SwissProt_2014_08.fasta	57 136,7	1	9	10	12	0.0006	0.226
cells	activated	activated	281474976711169 (F003399)	5'-3' exoribonuclease 2 OS=Homo sapiens GN=XRN2 PE=1 SV=1	XRN2_HUMAN	SwissProt_2014_08.fasta	108 585,7	0.998	2	2	2	0.0001	0.0284
cells	activated	activated	281474976711169 (F003399)	40S ribosomal protein S24 OS=Homo sapiens GN=RPS24 PE=1 SV=1	RS24_HUMAN	SwissProt_2014_08.fasta	15 423,8	0.998	2	2	2	0.0001	0.203
cells	activated	activated	281474976711169 (F003399)	Proteasome subunit alpha type-7 OS=Homo sapiens GN=PSMA7 PE=1 SV=1	PSA7_HUMAN	SwissProt_2014_08.fasta	27 887,2	1	6	6	11	0.0005	0.351
cells	activated	activated	281474976711169 (F003399)	60S ribosomal protein L24 OS=Homo sapiens GN=RPL24 PE=1 SV=1	RL24_HUMAN	SwissProt_2014_08.fasta	17 779,5	1	3	3	9	0.0004	0.204
cells	activated	activated	281474976711169 (F003399)	Ran GTPase-activating protein 1 OS=Homo sapiens GN=RANGAP1 PE=1 SV=1	RAGP1_HUMAN	SwissProt_2014_08.fasta	63 543,3	1	2	2	2	0.0001	0.0835
cells	activated	activated	281474976711169 (F003399)	Eukaryotic translation initiation factor 3 subunit F OS=Homo sapiens GN=EIF3F PE=1 SV=1	EIF3F_HUMAN	SwissProt_2014_08.fasta	37 563,5	1	4	4	11	0.0005	0.16
cells	activated	activated	281474976711169 (F003399)	Small nuclear ribonucleoprotein-associated proteins B and B' OS=Homo sapiens GN=SNRPB PE=1 SV=2	RSMB_HUMAN,RSMN_HUMAN	SwissProt_2014_08.fasta	24 610,6	1	3	3	5	0.0002	0.0958
cells	activated	activated	281474976711169 (F003399)	Insulin-like growth factor 2 mRNA-binding protein 3 OS=Homo sapiens GN=IGF2BP3 PE=1 SV=2	IF2B3_HUMAN	SwissProt_2014_08.fasta	63 706,0	0.998	2	2	2	0.0001	0.0535
cells	activated	activated	281474976711169 (F003399)	40S ribosomal protein S8 OS=Homo sapiens GN=RPS8 PE=1 SV=2	RS8_HUMAN	SwissProt_2014_08.fasta	24 206,4	1	8	8	15	0.0007	0.399
cells	activated	activated	281474976711169 (F003399)	Tubulin--tyrosine ligase-like protein 12 OS=Homo sapiens GN=TTLL12 PE=1 SV=2	TTL12_HUMAN	SwissProt_2014_08.fasta	74 403,7	0.998	2	2	2	0.0001	0.045
cells	activated	activated	281474976711169 (F003399)	Histone H3.3 OS=Homo sapiens GN=H3F3A PE=1 SV=2	H33_HUMAN	SwissProt_2014_08.fasta	15 328,7	1	4	5	38	0.0019	0.434
cells	activated	activated	281474976711169 (F003399)	Clathrin heavy chain 1 OS=Homo sapiens GN=CLTC PE=1 SV=5	CLH1_HUMAN	SwissProt_2014_08.fasta	191 618,9	1	25	27	49	0.0024	0.227
cells	activated	activated	281474976711169 (F003399)	Cytochrome b-c1 complex subunit 1, mitochondrial OS=Homo sapiens GN=UQCRC1 PE=1 SV=3	QCR1_HUMAN	SwissProt_2014_08.fasta	52 645,9	1	3	3	4	0.0002	0.0917
cells	activated	activated	281474976711169 (F003399)	Neutral alpha-glucosidase AB OS=Homo sapiens GN=GANAB PE=1 SV=3	GANAB_HUMAN	SwissProt_2014_08.fasta	106 875,9	1	5	5	5	0.0002	0.0752
cells	activated	activated	281474976711169 (F003399)	Proteasome subunit beta type-6 OS=Homo sapiens GN=PSMB6 PE=1 SV=4	PSB6_HUMAN	SwissProt_2014_08.fasta	25 357,9	0.998	2	2	3	0.0001	0.0879
cells	activated	activated	281474976711169 (F003399)	Cytoplasmic FMR1-interacting protein 2 OS=Homo sapiens GN=CYFIP2 PE=1 SV=2	CYFP2_HUMAN	SwissProt_2014_08.fasta	148 403,4	1	3	3	3	0.0001	0.0305
cells	activated	activated	281474976711169 (F003399)	ATP-dependent RNA helicase DDX18 OS=Homo sapiens GN=DDX18 PE=1 SV=2	DDX18_HUMAN	SwissProt_2014_08.fasta	75 409,7	1	5	6	11	0.0005	0.101
cells	activated	activated	281474976711169 (F003399)	ATP-binding cassette sub-family D member 3 OS=Homo sapiens GN=ABCD3 PE=1 SV=1	ABCD3_HUMAN	SwissProt_2014_08.fasta	75 479,2	0.998	2	3	4	0.0002	0.0561
cells	activated	activated	281474976711169 (F003399)	Poly [ADP-ribose] polymerase 1 OS=Homo sapiens GN=PARP1 PE=1 SV=4	PARP1_HUMAN	SwissProt_2014_08.fasta	113 087,8	1	10	11	15	0.0007	0.155
cells	activated	activated	281474976711169 (F003399)	Septin-7 OS=Homo sapiens GN=SEPT7 PE=1 SV=2	SEPT7_HUMAN	SwissProt_2014_08.fasta	50 680,3	1	3	3	3	0.0001	0.087
cells	activated	activated	281474976711169 (F003399)	40S ribosomal protein SA OS=Homo sapiens GN=RPSA PE=1 SV=4	RSSA_HUMAN	SwissProt_2014_08.fasta	32 854,1	1	6	7	17	0.0008	0.278
cells	activated	activated	281474976711169 (F003399)	D-3-phosphoglycerate dehydrogenase OS=Homo sapiens GN=PHGDH PE=1 SV=4	SERA_HUMAN	SwissProt_2014_08.fasta	56 650,6	1	13	14	28	0.0014	0.306
cells	activated	activated	281474976711169 (F003399)	Probable ATP-dependent RNA helicase DDX46 OS=Homo sapiens GN=DDX46 PE=1 SV=2	DDX46_HUMAN	SwissProt_2014_08.fasta	117 366,1	1	4	4	4	0.0002	0.0427
cells	activated	activated	281474976711169 (F003399)	Putative small nuclear ribonucleoprotein G-like protein 15 OS=Homo sapiens GN=SNRPGP15 PE=5 SV=2	RUXGL_HUMAN,RUXG_HUMAN	SwissProt_2014_08.fasta	8 544,3	0.998	2	2	4	0.0002	0.171
cells	activated	activated	281474976711169 (F003399)	Heat shock protein 75 kDa, mitochondrial OS=Homo sapiens GN=TRAP1 PE=1 SV=3	TRAP1_HUMAN	SwissProt_2014_08.fasta	80 112,9	1	2	2	2	0.0001	0.0497
cells	activated	activated	281474976711169 (F003399)	Filamin-A OS=Homo sapiens GN=FLNA PE=1 SV=4	FLNA_HUMAN	SwissProt_2014_08.fasta	280 729,4	1	17	17	22	0.0011	0.0997
cells	activated	activated	281474976711169 (F003399)	Adenylyl cyclase-associated protein 1 OS=Homo sapiens GN=CAP1 PE=1 SV=5	CAP1_HUMAN	SwissProt_2014_08.fasta	51 901,6	1	5	6	14	0.0007	0.16
cells	activated	activated	281474976711169 (F003399)	Bifunctional epoxide hydrolase 2 OS=Homo sapiens GN=EPHX2 PE=1 SV=2	HYES_HUMAN	SwissProt_2014_08.fasta	62 617,1	1	4	4	9	0.0004	0.153
cells	activated	activated	281474976711169 (F003399)	T-complex protein 1 subunit beta OS=Homo sapiens GN=CCT2 PE=1 SV=4	TCPB_HUMAN	SwissProt_2014_08.fasta	57 489,9	1	13	17	39	0.0019	0.407
cells	activated	activated	281474976711169 (F003399)	40S ribosomal protein S14 OS=Homo sapiens GN=RPS14 PE=1 SV=3	RS14_HUMAN	SwissProt_2014_08.fasta	16 272,9	1	4	4	8	0.0004	0.311
cells	activated	activated	281474976711169 (F003399)	Heterogeneous nuclear ribonucleoprotein F OS=Homo sapiens GN=HNRNPF PE=1 SV=3	HNRPF_HUMAN	SwissProt_2014_08.fasta	45 671,9	1	4	5	12	0.0006	0.246
cells	activated	activated	281474976711169 (F003399)	Calreticulin OS=Homo sapiens GN=CALR PE=1 SV=1	CALR_HUMAN	SwissProt_2014_08.fasta	48 142,9	1	10	10	21	0.001	0.379
cells	activated	activated	281474976711169 (F003399)	WD repeat-containing protein 1 OS=Homo sapiens GN=WDR1 PE=1 SV=4	WDR1_HUMAN	SwissProt_2014_08.fasta	66 193,2	1	8	9	12	0.0006	0.238
cells	activated	activated	281474976711169 (F003399)	Condensin complex subunit 1 OS=Homo sapiens GN=NCAPD2 PE=1 SV=3	CND1_HUMAN	SwissProt_2014_08.fasta	157 186,3	0.998	2	2	3	0.0001	0.0243
cells	activated	activated	281474976711169 (F003399)	Probable ATP-dependent RNA helicase DDX27 OS=Homo sapiens GN=DDX27 PE=1 SV=2	DDX27_HUMAN	SwissProt_2014_08.fasta	89 838,1	1	3	3	3	0.0001	0.0415
cells	activated	activated	281474976711169 (F003399)	26S proteasome non-ATPase regulatory subunit 11 OS=Homo sapiens GN=PSMD11 PE=1 SV=3	PSD11_HUMAN	SwissProt_2014_08.fasta	47 466,3	1	3	3	5	0.0002	0.0853
cells	activated	activated	281474976711169 (F003399)	Ataxin-10 OS=Homo sapiens GN=ATXN10 PE=1 SV=1	ATX10_HUMAN	SwissProt_2014_08.fasta	53 490,8	1	2	2	4	0.0002	0.0716
cells	activated	activated	281474976711169 (F003399)	Nuclear mitotic apparatus protein 1 OS=Homo sapiens GN=NUMA1 PE=1 SV=2	NUMA1_HUMAN	SwissProt_2014_08.fasta	238 259,7	1	3	4	4	0.0002	0.0284
cells	activated	activated	281474976711169 (F003399)	Transitional endoplasmic reticulum ATPase OS=Homo sapiens GN=VCP PE=1 SV=4	TERA_HUMAN	SwissProt_2014_08.fasta	89 324,8	1	15	16	36	0.0018	0.278
cells	activated	activated	281474976711169 (F003399)	Prothymosin alpha OS=Homo sapiens GN=PTMA PE=1 SV=2	PTMA_HUMAN	SwissProt_2014_08.fasta	12 202,5	1	6	10	25	0.0012	0.234
cells	activated	activated	281474976711169 (F003399)	Nuclear pore membrane glycoprotein 210 OS=Homo sapiens GN=NUP210 PE=1 SV=3	PO210_HUMAN	SwissProt_2014_08.fasta	205 109,8	1	3	3	3	0.0001	0.0281
cells	activated	activated	281474976711169 (F003399)	Eukaryotic translation initiation factor 3 subunit E OS=Homo sapiens GN=EIF3E PE=1 SV=1	EIF3E_HUMAN	SwissProt_2014_08.fasta	52 222,6	1	4	4	9	0.0004	0.146
cells	activated	activated	281474976711169 (F003399)	26S proteasome non-ATPase regulatory subunit 6 OS=Homo sapiens GN=PSMD6 PE=1 SV=1	PSMD6_HUMAN	SwissProt_2014_08.fasta	45 533,4	0.998	2	3	3	0.0001	0.072
cells	activated	activated	281474976711169 (F003399)	NADH-cytochrome b5 reductase 3 OS=Homo sapiens GN=CYB5R3 PE=1 SV=3	NB5R3_HUMAN	SwissProt_2014_08.fasta	34 236,3	1	4	4	6	0.0003	0.233
cells	activated	activated	281474976711169 (F003399)	Glyoxalase domain-containing protein 4 OS=Homo sapiens GN=GLOD4 PE=1 SV=1	GLOD4_HUMAN	SwissProt_2014_08.fasta	34 794,1	1	4	4	4	0.0002	0.169
cells	activated	activated	281474976711169 (F003399)	ATP synthase subunit f, mitochondrial OS=Homo sapiens GN=ATP5J2 PE=1 SV=3	ATPK_HUMAN	SwissProt_2014_08.fasta	10 918,4	0.998	2	2	5	0.0002	0.255
cells	activated	activated	281474976711169 (F003399)	60S ribosomal protein L13a OS=Homo sapiens GN=RPL13A PE=1 SV=2	RL13A_HUMAN	SwissProt_2014_08.fasta	23 577,9	0.998	2	2	3	0.0001	0.0887
cells	activated	activated	281474976711169 (F003399)	Macrophage migration inhibitory factor OS=Homo sapiens GN=MIF PE=1 SV=4	MIF_HUMAN	SwissProt_2014_08.fasta	12 476,5	1	3	4	16	0.0008	0.357
cells	activated	activated	281474976711169 (F003399)	ADP/ATP translocase 2 OS=Homo sapiens GN=SLC25A5 PE=1 SV=7	ADT2_HUMAN	SwissProt_2014_08.fasta	32 853,5	1	8	9	20	0.001	0.292
cells	activated	activated	281474976711169 (F003399)	Cell cycle and apoptosis regulator protein 2 OS=Homo sapiens GN=CCAR2 PE=1 SV=2	CCAR2_HUMAN	SwissProt_2014_08.fasta	102 903,1	1	6	7	8	0.0004	0.113
cells	activated	activated	281474976711169 (F003399)	Lamina-associated polypeptide 2, isoform alpha OS=Homo sapiens GN=TMPO PE=1 SV=2	LAP2A_HUMAN	SwissProt_2014_08.fasta	75 493,8	1	5	5	7	0.0003	0.131
cells	activated	activated	281474976711169 (F003399)	Protein DEK OS=Homo sapiens GN=DEK PE=1 SV=1	DEK_HUMAN	SwissProt_2014_08.fasta	42 675,9	0.998	2	2	2	0.0001	0.0613
cells	activated	activated	281474976711169 (F003399)	Actin-related protein 3 OS=Homo sapiens GN=ACTR3 PE=1 SV=3	ARP3_HUMAN	SwissProt_2014_08.fasta	47 371,9	1	4	4	8	0.0004	0.179
cells	activated	activated	281474976711169 (F003399)	Putative pre-mRNA-splicing factor ATP-dependent RNA helicase DHX15 OS=Homo sapiens GN=DHX15 PE=1 SV=2	DHX15_HUMAN	SwissProt_2014_08.fasta	90 935,2	1	7	7	11	0.0005	0.118
cells	activated	activated	281474976711169 (F003399)	26S proteasome non-ATPase regulatory subunit 5 OS=Homo sapiens GN=PSMD5 PE=1 SV=3	PSMD5_HUMAN	SwissProt_2014_08.fasta	56 197,0	0.998	2	2	3	0.0001	0.0794
cells	activated	activated	281474976711169 (F003399)	Pumilio domain-containing protein KIAA0020 OS=Homo sapiens GN=KIAA0020 PE=1 SV=3	K0020_HUMAN	SwissProt_2014_08.fasta	73 587,0	1	3	3	4	0.0002	0.0926
cells	activated	activated	281474976711169 (F003399)	V-type proton ATPase subunit B, brain isoform OS=Homo sapiens GN=ATP6V1B2 PE=1 SV=3	VATB2_HUMAN	SwissProt_2014_08.fasta	56 502,1	1	5	5	6	0.0003	0.184
cells	activated	activated	281474976711169 (F003399)	Plastin-2 OS=Homo sapiens GN=LCP1 PE=1 SV=6	PLSL_HUMAN	SwissProt_2014_08.fasta	70 291,2	1	26	32	100	0.0049	0.561
cells	activated	activated	281474976711169 (F003399)	Nucleosome assembly protein 1-like 1 OS=Homo sapiens GN=NAP1L1 PE=1 SV=1	NP1L1_HUMAN	SwissProt_2014_08.fasta	45 375,0	1	5	6	12	0.0006	0.194
cells	activated	activated	281474976711169 (F003399)	Probable ATP-dependent RNA helicase DDX17 OS=Homo sapiens GN=DDX17 PE=1 SV=2	DDX17_HUMAN	SwissProt_2014_08.fasta	80 274,0	1	13	13	23	0.0011	0.225
cells	activated	activated	281474976711169 (F003399)	T-complex protein 1 subunit delta OS=Homo sapiens GN=CCT4 PE=1 SV=4	TCPD_HUMAN	SwissProt_2014_08.fasta	57 926,0	1	9	11	30	0.0015	0.245
cells	activated	activated	281474976711169 (F003399)	Xaa-Pro dipeptidase OS=Homo sapiens GN=PEPD PE=1 SV=3	PEPD_HUMAN	SwissProt_2014_08.fasta	54 547,7	0.998	2	2	6	0.0003	0.0771
cells	activated	activated	281474976711169 (F003399)	40S ribosomal protein S13 OS=Homo sapiens GN=RPS13 PE=1 SV=2	RS13_HUMAN	SwissProt_2014_08.fasta	17 223,3	1	5	6	10	0.0005	0.298
cells	activated	activated	281474976711169 (F003399)	Nuclear pore complex protein Nup160 OS=Homo sapiens GN=NUP160 PE=1 SV=3	NU160_HUMAN	SwissProt_2014_08.fasta	162 125,0	1	3	3	3	0.0001	0.0251
cells	activated	activated	281474976711169 (F003399)	Glycogen phosphorylase, brain form OS=Homo sapiens GN=PYGB PE=1 SV=5	PYGB_HUMAN	SwissProt_2014_08.fasta	96 698,3	0.998	2	2	2	0.0001	0.0332
cells	activated	activated	281474976711169 (F003399)	Multifunctional protein ADE2 OS=Homo sapiens GN=PAICS PE=1 SV=3	PUR6_HUMAN	SwissProt_2014_08.fasta	47 080,0	1	10	10	19	0.0009	0.398
cells	activated	activated	281474976711169 (F003399)	Phosphoglycerate kinase 1 OS=Homo sapiens GN=PGK1 PE=1 SV=3	PGK1_HUMAN	SwissProt_2014_08.fasta	44 615,3	1	18	25	62	0.0031	0.583
cells	activated	activated	281474976711169 (F003399)	Glucosidase 2 subunit beta OS=Homo sapiens GN=PRKCSH PE=1 SV=2	GLU2B_HUMAN	SwissProt_2014_08.fasta	59 425,8	0.999	2	4	5	0.0002	0.0436
cells	activated	activated	281474976711169 (F003399)	RNA-binding protein 39 OS=Homo sapiens GN=RBM39 PE=1 SV=2	RBM39_HUMAN	SwissProt_2014_08.fasta	59 381,4	0.999	2	2	4	0.0002	0.0887
cells	activated	activated	281474976711169 (F003399)	Plasminogen activator inhibitor 1 RNA-binding protein OS=Homo sapiens GN=SERBP1 PE=1 SV=2	PAIRB_HUMAN	SwissProt_2014_08.fasta	44 965,8	1	4	4	7	0.0003	0.14
cells	activated	activated	281474976711169 (F003399)	Annexin A5 OS=Homo sapiens GN=ANXA5 PE=1 SV=2	ANXA5_HUMAN	SwissProt_2014_08.fasta	35 938,6	1	4	4	12	0.0006	0.181
cells	activated	activated	281474976711169 (F003399)	3-mercaptopyruvate sulfurtransferase OS=Homo sapiens GN=MPST PE=1 SV=3	THTM_HUMAN	SwissProt_2014_08.fasta	33 178,8	0.998	2	2	2	0.0001	0.0976
cells	activated	activated	281474976711169 (F003399)	DNA replication licensing factor MCM5 OS=Homo sapiens GN=MCM5 PE=1 SV=5	MCM5_HUMAN	SwissProt_2014_08.fasta	82 288,3	1	13	13	22	0.0011	0.256
cells	activated	activated	281474976711169 (F003399)	E3 ubiquitin-protein ligase UBR4 OS=Homo sapiens GN=UBR4 PE=1 SV=1	UBR4_HUMAN	SwissProt_2014_08.fasta	573 842,5	1	6	6	11	0.0005	0.022
cells	activated	activated	281474976711169 (F003399)	WD repeat-containing protein 61 OS=Homo sapiens GN=WDR61 PE=1 SV=1	WDR61_HUMAN	SwissProt_2014_08.fasta	33 580,8	1	4	4	7	0.0003	0.262
cells	activated	activated	281474976711169 (F003399)	Phosphatidylethanolamine-binding protein 1 OS=Homo sapiens GN=PEBP1 PE=1 SV=3	PEBP1_HUMAN	SwissProt_2014_08.fasta	21 056,9	1	5	5	8	0.0004	0.492
cells	activated	activated	281474976711169 (F003399)	U4/U6.U5 tri-snRNP-associated protein 2 OS=Homo sapiens GN=USP39 PE=1 SV=2	SNUT2_HUMAN	SwissProt_2014_08.fasta	65 382,4	0.998	2	2	2	0.0001	0.0619
cells	activated	activated	281474976711169 (F003399)	tRNA-splicing ligase RtcB homolog OS=Homo sapiens GN=RTCB PE=1 SV=1	RTCB_HUMAN	SwissProt_2014_08.fasta	55 210,2	1	4	4	4	0.0002	0.158
cells	activated	activated	281474976711169 (F003399)	Valine--tRNA ligase OS=Homo sapiens GN=VARS PE=1 SV=4	SYVC_HUMAN	SwissProt_2014_08.fasta	140 477,5	1	4	4	7	0.0003	0.0451
cells	activated	activated	281474976711169 (F003399)	Importin-11 OS=Homo sapiens GN=IPO11 PE=1 SV=1	IPO11_HUMAN	SwissProt_2014_08.fasta	112 538,4	1	3	3	6	0.0003	0.0646
cells	activated	activated	281474976711169 (F003399)	Aldose reductase OS=Homo sapiens GN=AKR1B1 PE=1 SV=3	ALDR_HUMAN	SwissProt_2014_08.fasta	35 853,9	1	2	2	6	0.0003	0.057
cells	activated	activated	281474976711169 (F003399)	Acidic leucine-rich nuclear phosphoprotein 32 family member B OS=Homo sapiens GN=ANP32B PE=1 SV=1	AN32B_HUMAN	SwissProt_2014_08.fasta	28 788,7	1	3	3	4	0.0002	0.159
cells	activated	activated	281474976711169 (F003399)	Actin-related protein 2 OS=Homo sapiens GN=ACTR2 PE=1 SV=1	ARP2_HUMAN	SwissProt_2014_08.fasta	44 761,7	1	2	2	2	0.0001	0.0888
cells	activated	activated	281474976711169 (F003399)	Eukaryotic initiation factor 4A-I OS=Homo sapiens GN=EIF4A1 PE=1 SV=1	IF4A1_HUMAN	SwissProt_2014_08.fasta	46 155,3	1	13	15	42	0.0021	0.458
cells	activated	activated	281474976711169 (F003399)	60S ribosomal protein L14 OS=Homo sapiens GN=RPL14 PE=1 SV=4	RL14_HUMAN	SwissProt_2014_08.fasta	23 432,3	0.998	2	2	4	0.0002	0.112
cells	activated	activated	281474976711169 (F003399)	Heterogeneous nuclear ribonucleoprotein R OS=Homo sapiens GN=HNRNPR PE=1 SV=1	HNRPR_HUMAN	SwissProt_2014_08.fasta	70 943,9	1	8	8	14	0.0007	0.15
cells	activated	activated	281474976711169 (F003399)	Proliferating cell nuclear antigen OS=Homo sapiens GN=PCNA PE=1 SV=1	PCNA_HUMAN	SwissProt_2014_08.fasta	28 769,3	1	10	12	32	0.0016	0.563
cells	activated	activated	281474976711169 (F003399)	Ran-specific GTPase-activating protein OS=Homo sapiens GN=RANBP1 PE=1 SV=1	RANG_HUMAN	SwissProt_2014_08.fasta	23 310,8	0.999	2	2	2	0.0001	0.109
cells	activated	activated	281474976711169 (F003399)	Peroxisomal acyl-coenzyme A oxidase 1 OS=Homo sapiens GN=ACOX1 PE=1 SV=3	ACOX1_HUMAN	SwissProt_2014_08.fasta	74 425,4	0.999	2	2	2	0.0001	0.0652
cells	activated	activated	281474976711169 (F003399)	Proteasome subunit alpha type-6 OS=Homo sapiens GN=PSMA6 PE=1 SV=1	PSA6_HUMAN	SwissProt_2014_08.fasta	27 399,5	1	3	3	3	0.0001	0.163
cells	activated	activated	281474976711169 (F003399)	Sideroflexin-1 OS=Homo sapiens GN=SFXN1 PE=1 SV=4	SFXN1_HUMAN	SwissProt_2014_08.fasta	35 620,0	1	7	8	20	0.001	0.37
cells	activated	activated	281474976711169 (F003399)	60S ribosomal protein L23 OS=Homo sapiens GN=RPL23 PE=1 SV=1	RL23_HUMAN	SwissProt_2014_08.fasta	14 865,9	0.999	2	2	5	0.0002	0.25
cells	activated	activated	281474976711169 (F003399)	3-hydroxyacyl-CoA dehydrogenase type-2 OS=Homo sapiens GN=HSD17B10 PE=1 SV=3	HCD2_HUMAN	SwissProt_2014_08.fasta	26 923,1	1	10	11	23	0.0011	0.732
cells	activated	activated	281474976711169 (F003399)	40S ribosomal protein S7 OS=Homo sapiens GN=RPS7 PE=1 SV=1	RS7_HUMAN	SwissProt_2014_08.fasta	22 127,5	1	6	7	14	0.0007	0.423
cells	activated	activated	281474976711169 (F003399)	Splicing factor U2AF 35 kDa subunit OS=Homo sapiens GN=U2AF1 PE=1 SV=3	U2AF1_HUMAN	SwissProt_2014_08.fasta	27 872,2	1	3	3	6	0.0003	0.167
cells	activated	activated	281474976711169 (F003399)	Zinc finger CCCH-type antiviral protein 1 OS=Homo sapiens GN=ZC3HAV1 PE=1 SV=3	ZCCHV_HUMAN	SwissProt_2014_08.fasta	101 432,6	0.998	2	2	2	0.0001	0.0366
cells	activated	activated	281474976711169 (F003399)	Deoxyhypusine synthase OS=Homo sapiens GN=DHPS PE=1 SV=1	DHYS_HUMAN	SwissProt_2014_08.fasta	40 971,3	0.998	2	3	9	0.0004	0.084
cells	activated	activated	281474976711169 (F003399)	Small ubiquitin-related modifier 2 OS=Homo sapiens GN=SUMO2 PE=1 SV=3	SUMO2_HUMAN	SwissProt_2014_08.fasta	10 871,2	0.998	2	2	8	0.0004	0.232
cells	activated	activated	281474976711169 (F003399)	Proteasome subunit beta type-5 OS=Homo sapiens GN=PSMB5 PE=1 SV=3	PSB5_HUMAN	SwissProt_2014_08.fasta	28 481,0	0.999	2	2	2	0.0001	0.0875
cells	activated	activated	281474976711169 (F003399)	DNA replication licensing factor MCM4 OS=Homo sapiens GN=MCM4 PE=1 SV=5	MCM4_HUMAN	SwissProt_2014_08.fasta	96 560,6	1	14	16	27	0.0013	0.24
cells	activated	activated	281474976711169 (F003399)	ATP synthase subunit d, mitochondrial OS=Homo sapiens GN=ATP5H PE=1 SV=3	ATP5H_HUMAN	SwissProt_2014_08.fasta	18 491,9	0.998	2	2	3	0.0001	0.236
cells	activated	activated	281474976711169 (F003399)	Microtubule-associated protein 4 OS=Homo sapiens GN=MAP4 PE=1 SV=3	MAP4_HUMAN	SwissProt_2014_08.fasta	121 006,4	0.998	2	2	2	0.0001	0.0252
cells	activated	activated	281474976711169 (F003399)	Putative eukaryotic translation initiation factor 2 subunit 3-like protein OS=Homo sapiens GN=EIF2S3L PE=5 SV=2	IF2GL_HUMAN,IF2G_HUMAN	SwissProt_2014_08.fasta	51 229,3	1	4	6	9	0.0004	0.18
cells	activated	activated	281474976711169 (F003399)	Poly(rC)-binding protein 2 OS=Homo sapiens GN=PCBP2 PE=1 SV=1	PCBP2_HUMAN	SwissProt_2014_08.fasta	38 580,9	1	4	4	6	0.0003	0.301
cells	activated	activated	281474976711169 (F003399)	Very-long-chain enoyl-CoA reductase OS=Homo sapiens GN=TECR PE=1 SV=1	TECR_HUMAN	SwissProt_2014_08.fasta	36 036,0	0.999	2	2	3	0.0001	0.0649
cells	activated	activated	281474976711169 (F003399)	Cytochrome b-c1 complex subunit 2, mitochondrial OS=Homo sapiens GN=UQCRC2 PE=1 SV=3	QCR2_HUMAN	SwissProt_2014_08.fasta	48 443,4	1	4	4	4	0.0002	0.128
cells	activated	activated	281474976711169 (F003399)	Estradiol 17-beta-dehydrogenase 12 OS=Homo sapiens GN=HSD17B12 PE=1 SV=2	DHB12_HUMAN	SwissProt_2014_08.fasta	34 325,4	0.998	2	2	2	0.0001	0.128
cells	activated	activated	281474976711169 (F003399)	Annexin A4 OS=Homo sapiens GN=ANXA4 PE=1 SV=4	ANXA4_HUMAN	SwissProt_2014_08.fasta	35 884,3	1	2	2	2	0.0001	0.1
cells	activated	activated	281474976711169 (F003399)	ATP synthase subunit O, mitochondrial OS=Homo sapiens GN=ATP5O PE=1 SV=1	ATPO_HUMAN	SwissProt_2014_08.fasta	23 277,4	1	6	7	9	0.0004	0.432
cells	activated	activated	281474976711169 (F003399)	Ribonucleoside-diphosphate reductase subunit M2 OS=Homo sapiens GN=RRM2 PE=1 SV=1	RIR2_HUMAN	SwissProt_2014_08.fasta	44 879,2	1	3	3	3	0.0001	0.118
cells	activated	activated	281474976711169 (F003399)	Cleavage and polyadenylation specificity factor subunit 5 OS=Homo sapiens GN=NUDT21 PE=1 SV=1	CPSF5_HUMAN	SwissProt_2014_08.fasta	26 228,1	1	3	3	6	0.0003	0.229
cells	activated	activated	281474976711169 (F003399)	Serine hydroxymethyltransferase, mitochondrial OS=Homo sapiens GN=SHMT2 PE=1 SV=3	GLYM_HUMAN	SwissProt_2014_08.fasta	55 994,7	1	13	15	25	0.0012	0.369
cells	activated	activated	281474976711169 (F003399)	Splicing factor 3B subunit 3 OS=Homo sapiens GN=SF3B3 PE=1 SV=4	SF3B3_HUMAN	SwissProt_2014_08.fasta	135 579,4	1	7	7	9	0.0004	0.0805
cells	activated	activated	281474976711169 (F003399)	ATP-binding cassette sub-family E member 1 OS=Homo sapiens GN=ABCE1 PE=1 SV=1	ABCE1_HUMAN	SwissProt_2014_08.fasta	67 316,4	1	5	5	7	0.0003	0.162
cells	activated	activated	281474976711169 (F003399)	X-ray repair cross-complementing protein 6 OS=Homo sapiens GN=XRCC6 PE=1 SV=2	XRCC6_HUMAN	SwissProt_2014_08.fasta	69 846,4	1	9	15	41	0.002	0.192
cells	activated	activated	281474976711169 (F003399)	Bifunctional methylenetetrahydrofolate dehydrogenase/cyclohydrolase, mitochondrial OS=Homo sapiens GN=MTHFD2 PE=1 SV=2	MTDC_HUMAN	SwissProt_2014_08.fasta	37 895,1	0.998	2	2	3	0.0001	0.143
cells	activated	activated	281474976711169 (F003399)	S-formylglutathione hydrolase OS=Homo sapiens GN=ESD PE=1 SV=2	ESTD_HUMAN	SwissProt_2014_08.fasta	31 463,6	1	6	7	12	0.0006	0.34
cells	activated	activated	281474976711169 (F003399)	Xaa-Pro aminopeptidase 1 OS=Homo sapiens GN=XPNPEP1 PE=1 SV=3	XPP1_HUMAN	SwissProt_2014_08.fasta	69 919,2	1	3	3	5	0.0002	0.0658
cells	activated	activated	281474976711169 (F003399)	Serine/threonine-protein phosphatase 2A 65 kDa regulatory subunit A alpha isoform OS=Homo sapiens GN=PPP2R1A PE=1 SV=4	2AAA_HUMAN	SwissProt_2014_08.fasta	65 309,7	1	6	6	10	0.0005	0.161
cells	activated	activated	281474976711169 (F003399)	60S ribosomal protein L13 OS=Homo sapiens GN=RPL13 PE=1 SV=4	RL13_HUMAN	SwissProt_2014_08.fasta	24 262,2	1	3	4	6	0.0003	0.147
cells	activated	activated	281474976711169 (F003399)	Superoxide dismutase [Cu-Zn] OS=Homo sapiens GN=SOD1 PE=1 SV=2	SODC_HUMAN	SwissProt_2014_08.fasta	15 935,3	1	3	4	9	0.0004	0.416
cells	activated	activated	281474976711169 (F003399)	Aspartate aminotransferase, cytoplasmic OS=Homo sapiens GN=GOT1 PE=1 SV=3	AATC_HUMAN	SwissProt_2014_08.fasta	46 248,1	0.998	2	2	3	0.0001	0.102
cells	activated	activated	281474976711169 (F003399)	Succinate dehydrogenase [ubiquinone] flavoprotein subunit, mitochondrial OS=Homo sapiens GN=SDHA PE=1 SV=2	SDHA_HUMAN	SwissProt_2014_08.fasta	72 691,8	1	4	4	6	0.0003	0.105
cells	activated	activated	281474976711169 (F003399)	Phosphoribosyl pyrophosphate synthase-associated protein 1 OS=Homo sapiens GN=PRPSAP1 PE=1 SV=2	KPRA_HUMAN	SwissProt_2014_08.fasta	39 394,5	1	3	3	3	0.0001	0.124
cells	activated	activated	281474976711169 (F003399)	Aspartate aminotransferase, mitochondrial OS=Homo sapiens GN=GOT2 PE=1 SV=3	AATM_HUMAN	SwissProt_2014_08.fasta	47 518,6	1	7	7	10	0.0005	0.205
cells	activated	activated	281474976711169 (F003399)	Proteasome subunit alpha type-5 OS=Homo sapiens GN=PSMA5 PE=1 SV=3	PSA5_HUMAN	SwissProt_2014_08.fasta	26 411,3	1	4	4	6	0.0003	0.261
cells	activated	activated	281474976711169 (F003399)	V-type proton ATPase catalytic subunit A OS=Homo sapiens GN=ATP6V1A PE=1 SV=2	VATA_HUMAN	SwissProt_2014_08.fasta	68 305,5	1	4	4	6	0.0003	0.0729
cells	activated	activated	281474976711169 (F003399)	26S protease regulatory subunit 6B OS=Homo sapiens GN=PSMC4 PE=1 SV=2	PRS6B_HUMAN	SwissProt_2014_08.fasta	47 367,7	1	6	6	13	0.0006	0.191
cells	activated	activated	281474976711169 (F003399)	Calpain-1 catalytic subunit OS=Homo sapiens GN=CAPN1 PE=1 SV=1	CAN1_HUMAN	SwissProt_2014_08.fasta	81 892,6	0.998	2	2	2	0.0001	0.0406
cells	activated	activated	281474976711169 (F003399)	Coatomer subunit beta OS=Homo sapiens GN=COPB1 PE=1 SV=3	COPB_HUMAN	SwissProt_2014_08.fasta	107 146,0	1	4	4	6	0.0003	0.0651
cells	activated	activated	281474976711169 (F003399)	HEAT repeat-containing protein 1 OS=Homo sapiens GN=HEATR1 PE=1 SV=3	HEAT1_HUMAN	SwissProt_2014_08.fasta	242 378,8	1	4	4	4	0.0002	0.0317
cells	activated	activated	281474976711169 (F003399)	Cold shock domain-containing protein E1 OS=Homo sapiens GN=CSDE1 PE=1 SV=2	CSDE1_HUMAN	SwissProt_2014_08.fasta	88 885,0	1	2	2	2	0.0001	0.0351
cells	activated	activated	281474976711169 (F003399)	Alanine--tRNA ligase, cytoplasmic OS=Homo sapiens GN=AARS PE=1 SV=2	SYAC_HUMAN	SwissProt_2014_08.fasta	106 813,2	1	8	10	15	0.0007	0.128
cells	activated	activated	281474976711169 (F003399)	Eukaryotic translation initiation factor 3 subunit D OS=Homo sapiens GN=EIF3D PE=1 SV=1	EIF3D_HUMAN	SwissProt_2014_08.fasta	63 973,8	0.998	2	2	4	0.0002	0.0566
cells	activated	activated	281474976711169 (F003399)	Myosin-9 OS=Homo sapiens GN=MYH9 PE=1 SV=4	MYH9_HUMAN	SwissProt_2014_08.fasta	226 537,5	1	32	34	48	0.0024	0.243
cells	activated	activated	281474976711169 (F003399)	Insulin-like growth factor 2 mRNA-binding protein 1 OS=Homo sapiens GN=IGF2BP1 PE=1 SV=2	IF2B1_HUMAN	SwissProt_2014_08.fasta	63 480,5	1	2	2	4	0.0002	0.052
cells	activated	activated	281474976711169 (F003399)	40S ribosomal protein S6 OS=Homo sapiens GN=RPS6 PE=1 SV=1	RS6_HUMAN	SwissProt_2014_08.fasta	28 681,7	1	7	7	10	0.0005	0.301
cells	activated	activated	281474976711169 (F003399)	Staphylococcal nuclease domain-containing protein 1 OS=Homo sapiens GN=SND1 PE=1 SV=1	SND1_HUMAN	SwissProt_2014_08.fasta	101 998,5	1	10	10	11	0.0005	0.145
cells	activated	activated	281474976711169 (F003399)	Delta(3,5)-Delta(2,4)-dienoyl-CoA isomerase, mitochondrial OS=Homo sapiens GN=ECH1 PE=1 SV=2	ECH1_HUMAN	SwissProt_2014_08.fasta	35 816,2	1	7	9	31	0.0015	0.326
cells	activated	activated	281474976711169 (F003399)	Nuclear autoantigenic sperm protein OS=Homo sapiens GN=NASP PE=1 SV=2	NASP_HUMAN	SwissProt_2014_08.fasta	85 235,5	0.998	2	3	3	0.0001	0.0444
cells	activated	activated	281474976711169 (F003399)	Unconventional myosin-Ig OS=Homo sapiens GN=MYO1G PE=1 SV=2	MYO1G_HUMAN	SwissProt_2014_08.fasta	116 443,6	0.999	2	2	4	0.0002	0.0344
cells	activated	activated	281474976711169 (F003399)	14-3-3 protein beta/alpha OS=Homo sapiens GN=YWHAB PE=1 SV=3	1433B_HUMAN	SwissProt_2014_08.fasta	28 083,1	1	5	5	9	0.0004	0.443
cells	activated	activated	281474976711169 (F003399)	Coatomer subunit gamma-2 OS=Homo sapiens GN=COPG2 PE=1 SV=1	COPG2_HUMAN	SwissProt_2014_08.fasta	97 624,5	1	3	3	6	0.0003	0.0551
cells	activated	activated	281474976711169 (F003399)	Transaldolase OS=Homo sapiens GN=TALDO1 PE=1 SV=2	TALDO_HUMAN	SwissProt_2014_08.fasta	37 541,7	1	3	3	3	0.0001	0.104
cells	activated	activated	281474976711169 (F003399)	Putative ribosomal RNA methyltransferase NOP2 OS=Homo sapiens GN=NOP2 PE=1 SV=2	NOP2_HUMAN	SwissProt_2014_08.fasta	89 303,6	1	2	2	3	0.0001	0.032
cells	activated	activated	281474976711169 (F003399)	Aconitate hydratase, mitochondrial OS=Homo sapiens GN=ACO2 PE=1 SV=2	ACON_HUMAN	SwissProt_2014_08.fasta	85 428,0	1	5	5	14	0.0007	0.123
cells	activated	activated	281474976711169 (F003399)	Poly(rC)-binding protein 1 OS=Homo sapiens GN=PCBP1 PE=1 SV=2	PCBP1_HUMAN	SwissProt_2014_08.fasta	37 498,2	1	9	10	17	0.0008	0.475
cells	activated	activated	281474976711169 (F003399)	High mobility group protein B2 OS=Homo sapiens GN=HMGB2 PE=1 SV=2	HMGB2_HUMAN	SwissProt_2014_08.fasta	24 034,6	1	3	4	4	0.0002	0.297
cells	activated	activated	281474976711169 (F003399)	rRNA 2'-O-methyltransferase fibrillarin OS=Homo sapiens GN=FBL PE=1 SV=2	FBRL_HUMAN	SwissProt_2014_08.fasta	33 784,1	1	4	5	7	0.0003	0.187
cells	activated	activated	281474976711169 (F003399)	CAD protein OS=Homo sapiens GN=CAD PE=1 SV=3	PYR1_HUMAN	SwissProt_2014_08.fasta	242 982,5	1	11	11	13	0.0006	0.084
cells	activated	activated	281474976711169 (F003399)	Histone H1.2 OS=Homo sapiens GN=HIST1H1C PE=1 SV=2	H12_HUMAN	SwissProt_2014_08.fasta	21 365,8	1	11	13	46	0.0023	0.268
cells	activated	activated	281474976711169 (F003399)	ATP synthase subunit alpha, mitochondrial OS=Homo sapiens GN=ATP5A1 PE=1 SV=1	ATPA_HUMAN	SwissProt_2014_08.fasta	59 752,1	1	19	24	54	0.0027	0.461
cells	activated	activated	281474976711169 (F003399)	Serine/threonine-protein kinase mTOR OS=Homo sapiens GN=MTOR PE=1 SV=1	MTOR_HUMAN	SwissProt_2014_08.fasta	288 896,4	0.998	2	2	2	0.0001	0.0118
cells	activated	activated	281474976711169 (F003399)	40S ribosomal protein S12 OS=Homo sapiens GN=RPS12 PE=1 SV=3	RS12_HUMAN	SwissProt_2014_08.fasta	14 514,8	0.998	2	2	4	0.0002	0.189
cells	activated	activated	281474976711169 (F003399)	Cancer-related nucleoside-triphosphatase OS=Homo sapiens GN=NTPCR PE=1 SV=1	NTPCR_HUMAN	SwissProt_2014_08.fasta	20 712,8	0.998	2	3	8	0.0004	0.2
cells	activated	activated	281474976711169 (F003399)	Heterogeneous nuclear ribonucleoprotein D0 OS=Homo sapiens GN=HNRNPD PE=1 SV=1	HNRPD_HUMAN	SwissProt_2014_08.fasta	38 434,5	1	3	3	7	0.0003	0.0986
cells	activated	activated	281474976711169 (F003399)	Serine--tRNA ligase, cytoplasmic OS=Homo sapiens GN=SARS PE=1 SV=3	SYSC_HUMAN	SwissProt_2014_08.fasta	58 778,7	1	3	3	3	0.0001	0.107
cells	activated	activated	281474976711169 (F003399)	Squalene synthase OS=Homo sapiens GN=FDFT1 PE=1 SV=1	FDFT_HUMAN	SwissProt_2014_08.fasta	48 116,4	1	5	5	8	0.0004	0.168
cells	activated	activated	281474976711169 (F003399)	Gamma-enolase OS=Homo sapiens GN=ENO2 PE=1 SV=3	ENOG_HUMAN	SwissProt_2014_08.fasta	47 269,7	1	9	10	14	0.0007	0.53
cells	activated	activated	281474976711169 (F003399)	Importin-9 OS=Homo sapiens GN=IPO9 PE=1 SV=3	IPO9_HUMAN	SwissProt_2014_08.fasta	115 964,0	0.999	2	3	6	0.0003	0.0461
cells	activated	activated	281474976711169 (F003399)	Nucleoprotein TPR OS=Homo sapiens GN=TPR PE=1 SV=3	TPR_HUMAN	SwissProt_2014_08.fasta	267 289,3	0.998	2	2	3	0.0001	0.0195
cells	activated	activated	281474976711169 (F003399)	Histone H2A.V OS=Homo sapiens GN=H2AFV PE=1 SV=3	H2AV_HUMAN,H2AZ_HUMAN	SwissProt_2014_08.fasta	13 509,2	1	3	3	8	0.0004	0.539
cells	activated	activated	281474976711169 (F003399)	40S ribosomal protein S21 OS=Homo sapiens GN=RPS21 PE=1 SV=1	RS21_HUMAN	SwissProt_2014_08.fasta	9 111,6	1	3	3	3	0.0001	0.446
cells	activated	activated	281474976711169 (F003399)	Myosin light polypeptide 6 OS=Homo sapiens GN=MYL6 PE=1 SV=2	MYL6_HUMAN	SwissProt_2014_08.fasta	16 929,8	1	4	5	10	0.0005	0.318
cells	activated	activated	281474976711169 (F003399)	Probable ATP-dependent RNA helicase DDX6 OS=Homo sapiens GN=DDX6 PE=1 SV=2	DDX6_HUMAN	SwissProt_2014_08.fasta	54 418,6	1	3	3	4	0.0002	0.0849
cells	activated	activated	281474976711169 (F003399)	26S protease regulatory subunit 6A OS=Homo sapiens GN=PSMC3 PE=1 SV=3	PRS6A_HUMAN	SwissProt_2014_08.fasta	49 205,0	1	4	4	6	0.0003	0.13
cells	activated	activated	281474976711169 (F003399)	Tubulin beta-4A chain OS=Homo sapiens GN=TUBB4A PE=1 SV=2	TBB4A_HUMAN	SwissProt_2014_08.fasta	49 585,5	0.998	2	3	8	0.0004	0.595
cells	activated	activated	281474976711169 (F003399)	Lupus La protein OS=Homo sapiens GN=SSB PE=1 SV=2	LA_HUMAN	SwissProt_2014_08.fasta	46 839,0	1	5	5	7	0.0003	0.157
cells	activated	activated	281474976711169 (F003399)	Protein diaphanous homolog 1 OS=Homo sapiens GN=DIAPH1 PE=1 SV=2	DIAP1_HUMAN	SwissProt_2014_08.fasta	141 352,9	0.999	2	2	3	0.0001	0.0267
cells	activated	activated	281474976711169 (F003399)	Protein transport protein Sec23A OS=Homo sapiens GN=SEC23A PE=1 SV=2	SC23A_HUMAN	SwissProt_2014_08.fasta	86 162,6	1	2	2	4	0.0002	0.0353
cells	activated	activated	281474976711169 (F003399)	Aflatoxin B1 aldehyde reductase member 2 OS=Homo sapiens GN=AKR7A2 PE=1 SV=3	ARK72_HUMAN	SwissProt_2014_08.fasta	39 589,0	1	3	3	4	0.0002	0.128
cells	activated	activated	281474976711169 (F003399)	DNA-(apurinic or apyrimidinic site) lyase OS=Homo sapiens GN=APEX1 PE=1 SV=2	APEX1_HUMAN	SwissProt_2014_08.fasta	35 555,7	1	5	6	13	0.0006	0.22
cells	activated	activated	281474976711169 (F003399)	Pyrroline-5-carboxylate reductase 2 OS=Homo sapiens GN=PYCR2 PE=1 SV=1	P5CR2_HUMAN	SwissProt_2014_08.fasta	33 637,8	1	2	2	3	0.0001	0.1
cells	activated	activated	281474976711169 (F003399)	Cytoplasmic aconitate hydratase OS=Homo sapiens GN=ACO1 PE=1 SV=3	ACOC_HUMAN	SwissProt_2014_08.fasta	98 401,0	1	3	3	4	0.0002	0.0652
cells	activated	activated	281474976711169 (F003399)	Nucleoside diphosphate kinase B OS=Homo sapiens GN=NME2 PE=1 SV=1	NDKB_HUMAN	SwissProt_2014_08.fasta	17 298,3	1	6	9	30	0.0015	0.539
cells	activated	activated	281474976711169 (F003399)	Acidic leucine-rich nuclear phosphoprotein 32 family member A OS=Homo sapiens GN=ANP32A PE=1 SV=1	AN32A_HUMAN	SwissProt_2014_08.fasta	28 586,1	0.999	2	2	3	0.0001	0.0964
cells	activated	activated	281474976711169 (F003399)	Glutamine--fructose-6-phosphate aminotransferase [isomerizing] 1 OS=Homo sapiens GN=GFPT1 PE=1 SV=3	GFPT1_HUMAN	SwissProt_2014_08.fasta	78 807,7	1	6	6	10	0.0005	0.134
cells	activated	activated	281474976711169 (F003399)	60S ribosomal protein L10a OS=Homo sapiens GN=RPL10A PE=1 SV=2	RL10A_HUMAN	SwissProt_2014_08.fasta	24 832,0	1	3	3	4	0.0002	0.171
cells	activated	activated	281474976711169 (F003399)	Signal recognition particle subunit SRP72 OS=Homo sapiens GN=SRP72 PE=1 SV=3	SRP72_HUMAN	SwissProt_2014_08.fasta	74 608,3	1	2	3	4	0.0002	0.0432
cells	activated	activated	281474976711169 (F003399)	Glutathione reductase, mitochondrial OS=Homo sapiens GN=GSR PE=1 SV=2	GSHR_HUMAN	SwissProt_2014_08.fasta	56 257,4	1	2	2	2	0.0001	0.0441
cells	activated	activated	281474976711169 (F003399)	ATP synthase subunit g, mitochondrial OS=Homo sapiens GN=ATP5L PE=1 SV=3	ATP5L_HUMAN	SwissProt_2014_08.fasta	11 428,5	1	3	3	5	0.0002	0.379
cells	activated	activated	281474976711169 (F003399)	FACT complex subunit SPT16 OS=Homo sapiens GN=SUPT16H PE=1 SV=1	SP16H_HUMAN	SwissProt_2014_08.fasta	119 917,4	1	12	12	17	0.0008	0.194
cells	activated	activated	281474976711169 (F003399)	Lysine--tRNA ligase OS=Homo sapiens GN=KARS PE=1 SV=3	SYK_HUMAN	SwissProt_2014_08.fasta	68 050,4	1	4	4	5	0.0002	0.0871
cells	activated	activated	281474976711169 (F003399)	Succinyl-CoA:3-ketoacid coenzyme A transferase 1, mitochondrial OS=Homo sapiens GN=OXCT1 PE=1 SV=1	SCOT1_HUMAN	SwissProt_2014_08.fasta	56 158,8	1	7	8	13	0.0006	0.242
cells	activated	activated	281474976711169 (F003399)	Citrate synthase, mitochondrial OS=Homo sapiens GN=CS PE=1 SV=2	CISY_HUMAN	SwissProt_2014_08.fasta	51 713,8	1	5	5	6	0.0003	0.182
cells	activated	activated	281474976711169 (F003399)	ATP-citrate synthase OS=Homo sapiens GN=ACLY PE=1 SV=3	ACLY_HUMAN	SwissProt_2014_08.fasta	120 842,8	1	26	28	54	0.0027	0.301
cells	activated	activated	281474976711169 (F003399)	Eukaryotic translation initiation factor 4E OS=Homo sapiens GN=EIF4E PE=1 SV=2	IF4E_HUMAN	SwissProt_2014_08.fasta	25 097,6	0.997	2	2	2	0.0001	0.0968
cells	activated	activated	281474976711169 (F003399)	COP9 signalosome complex subunit 5 OS=Homo sapiens GN=COPS5 PE=1 SV=4	CSN5_HUMAN	SwissProt_2014_08.fasta	37 579,9	0.998	2	2	3	0.0001	0.108
cells	activated	activated	281474976711169 (F003399)	Fatty acid-binding protein, epidermal OS=Homo sapiens GN=FABP5 PE=1 SV=3	FABP5_HUMAN	SwissProt_2014_08.fasta	15 164,4	1	3	3	4	0.0002	0.341
cells	activated	activated	281474976711169 (F003399)	40S ribosomal protein S11 OS=Homo sapiens GN=RPS11 PE=1 SV=3	RS11_HUMAN	SwissProt_2014_08.fasta	18 431,3	1	5	5	7	0.0003	0.38
cells	activated	activated	281474976711169 (F003399)	60S ribosomal protein L22 OS=Homo sapiens GN=RPL22 PE=1 SV=2	RL22_HUMAN	SwissProt_2014_08.fasta	14 787,3	1	3	3	6	0.0003	0.391
cells	activated	activated	281474976711169 (F003399)	Intercellular adhesion molecule 2 OS=Homo sapiens GN=ICAM2 PE=1 SV=2	ICAM2_HUMAN	SwissProt_2014_08.fasta	30 653,9	0.998	2	2	2	0.0001	0.113
cells	activated	activated	281474976711169 (F003399)	Telomeric repeat-binding factor 2-interacting protein 1 OS=Homo sapiens GN=TERF2IP PE=1 SV=1	TE2IP_HUMAN	SwissProt_2014_08.fasta	44 260,5	0.998	2	2	5	0.0002	0.0777
cells	activated	activated	281474976711169 (F003399)	Glutamate dehydrogenase 1, mitochondrial OS=Homo sapiens GN=GLUD1 PE=1 SV=2	DHE3_HUMAN	SwissProt_2014_08.fasta	61 399,7	1	4	5	6	0.0003	0.108
cells	activated	activated	281474976711169 (F003399)	Copine-1 OS=Homo sapiens GN=CPNE1 PE=1 SV=1	CPNE1_HUMAN	SwissProt_2014_08.fasta	59 058,6	0.998	2	3	7	0.0003	0.0764
cells	activated	activated	281474976711169 (F003399)	ATP synthase F(0) complex subunit B1, mitochondrial OS=Homo sapiens GN=ATP5F1 PE=1 SV=2	AT5F1_HUMAN	SwissProt_2014_08.fasta	28 908,8	1	3	3	5	0.0002	0.164
cells	activated	activated	281474976711169 (F003399)	Serine/arginine-rich splicing factor 7 OS=Homo sapiens GN=SRSF7 PE=1 SV=1	SRSF7_HUMAN	SwissProt_2014_08.fasta	27 367,5	1	5	5	7	0.0003	0.214
cells	activated	activated	281474976711169 (F003399)	Inorganic pyrophosphatase OS=Homo sapiens GN=PPA1 PE=1 SV=2	IPYR_HUMAN	SwissProt_2014_08.fasta	32 660,6	1	3	3	4	0.0002	0.131
cells	activated	activated	281474976711169 (F003399)	Prolyl endopeptidase OS=Homo sapiens GN=PREP PE=1 SV=2	PPCE_HUMAN	SwissProt_2014_08.fasta	80 701,5	1	4	4	4	0.0002	0.0775
cells	activated	activated	281474976711169 (F003399)	Phosphoribosylformylglycinamidine synthase OS=Homo sapiens GN=PFAS PE=1 SV=4	PUR4_HUMAN	SwissProt_2014_08.fasta	144 733,8	1	2	3	3	0.0001	0.0277
cells	activated	activated	281474976711169 (F003399)	Protein FAM49B OS=Homo sapiens GN=FAM49B PE=1 SV=1	FA49B_HUMAN	SwissProt_2014_08.fasta	36 748,7	0.998	2	2	2	0.0001	0.0802
cells	activated	activated	281474976711169 (F003399)	Thioredoxin domain-containing protein 5 OS=Homo sapiens GN=TXNDC5 PE=1 SV=2	TXND5_HUMAN	SwissProt_2014_08.fasta	47 629,1	0.998	2	2	2	0.0001	0.044
cells	activated	activated	281474976711169 (F003399)	Proteasome subunit beta type-4 OS=Homo sapiens GN=PSMB4 PE=1 SV=4	PSB4_HUMAN	SwissProt_2014_08.fasta	29 205,0	1	6	6	13	0.0006	0.42
cells	activated	activated	281474976711169 (F003399)	Programmed cell death protein 5 OS=Homo sapiens GN=PDCD5 PE=1 SV=3	PDCD5_HUMAN	SwissProt_2014_08.fasta	14 285,3	1	3	3	3	0.0001	0.296
cells	activated	activated	281474976711169 (F003399)	60S ribosomal protein L31 OS=Homo sapiens GN=RPL31 PE=1 SV=1	RL31_HUMAN	SwissProt_2014_08.fasta	14 463,2	1	3	3	4	0.0002	0.256
cells	activated	activated	281474976711169 (F003399)	Nuclear pore complex protein Nup205 OS=Homo sapiens GN=NUP205 PE=1 SV=3	NU205_HUMAN	SwissProt_2014_08.fasta	227 928,4	1	3	3	3	0.0001	0.0343
cells	activated	activated	281474976711169 (F003399)	RNA-binding protein FUS OS=Homo sapiens GN=FUS PE=1 SV=1	FUS_HUMAN	SwissProt_2014_08.fasta	53 426,0	0.999	2	3	3	0.0001	0.0627
cells	activated	activated	281474976711169 (F003399)	Tropomyosin alpha-3 chain OS=Homo sapiens GN=TPM3 PE=1 SV=2	TPM3_HUMAN	SwissProt_2014_08.fasta	32 951,4	1	4	4	4	0.0002	0.147
cells	activated	activated	281474976711169 (F003399)	Isocitrate dehydrogenase [NADP], mitochondrial OS=Homo sapiens GN=IDH2 PE=1 SV=2	IDHP_HUMAN	SwissProt_2014_08.fasta	50 910,4	1	11	13	20	0.001	0.363
cells	activated	activated	281474976711169 (F003399)	Fatty acid synthase OS=Homo sapiens GN=FASN PE=1 SV=3	FAS_HUMAN	SwissProt_2014_08.fasta	273 427,1	1	30	30	42	0.0021	0.179
cells	activated	activated	281474976711169 (F003399)	RRP12-like protein OS=Homo sapiens GN=RRP12 PE=1 SV=2	RRP12_HUMAN	SwissProt_2014_08.fasta	143 705,1	1	5	5	6	0.0003	0.0678
cells	activated	activated	281474976711169 (F003399)	60S ribosomal protein L9 OS=Homo sapiens GN=RPL9 PE=1 SV=1	RL9_HUMAN	SwissProt_2014_08.fasta	21 863,7	1	6	8	14	0.0007	0.557
cells	activated	activated	281474976711169 (F003399)	Replication protein A 70 kDa DNA-binding subunit OS=Homo sapiens GN=RPA1 PE=1 SV=2	RFA1_HUMAN	SwissProt_2014_08.fasta	68 139,0	1	7	8	10	0.0005	0.169
cells	activated	activated	281474976711169 (F003399)	Ubiquitin-fold modifier 1 OS=Homo sapiens GN=UFM1 PE=1 SV=1	UFM1_HUMAN	SwissProt_2014_08.fasta	9 117,9	0.998	2	2	2	0.0001	0.588
cells	activated	activated	281474976711169 (F003399)	Peptidyl-prolyl cis-trans isomerase B OS=Homo sapiens GN=PPIB PE=1 SV=2	PPIB_HUMAN	SwissProt_2014_08.fasta	23 743,2	0.998	2	2	2	0.0001	0.125
cells	activated	activated	281474976711169 (F003399)	ADP-ribosylation factor-like protein 3 OS=Homo sapiens GN=ARL3 PE=1 SV=2	ARL3_HUMAN	SwissProt_2014_08.fasta	20 456,3	1	2	2	3	0.0001	0.181
cells	activated	activated	281474976711169 (F003399)	Marginal zone B- and B1-cell-specific protein OS=Homo sapiens GN=MZB1 PE=1 SV=1	MZB1_HUMAN	SwissProt_2014_08.fasta	20 694,6	1	3	3	4	0.0002	0.228
cells	activated	activated	281474976711169 (F003399)	Ubiquitin-60S ribosomal protein L40 OS=Homo sapiens GN=UBA52 PE=1 SV=2	RL40_HUMAN	SwissProt_2014_08.fasta	14 728,9	1	2	2	7	0.0003	0.195
cells	activated	activated	281474976711169 (F003399)	tRNA methyltransferase 112 homolog OS=Homo sapiens GN=TRMT112 PE=1 SV=1	TR112_HUMAN	SwissProt_2014_08.fasta	14 199,4	0.998	2	2	2	0.0001	0.224
cells	activated	activated	281474976711169 (F003399)	X-ray repair cross-complementing protein 5 OS=Homo sapiens GN=XRCC5 PE=1 SV=3	XRCC5_HUMAN	SwissProt_2014_08.fasta	82 707,1	1	13	14	28	0.0014	0.279
cells	activated	activated	281474976711169 (F003399)	Heterogeneous nuclear ribonucleoprotein U-like protein 1 OS=Homo sapiens GN=HNRNPUL1 PE=1 SV=2	HNRL1_HUMAN	SwissProt_2014_08.fasta	95 739,7	0.999	2	2	5	0.0002	0.0397
cells	activated	activated	281474976711169 (F003399)	Phosphoglycerate mutase 1 OS=Homo sapiens GN=PGAM1 PE=1 SV=2	PGAM1_HUMAN	SwissProt_2014_08.fasta	28 804,8	1	7	8	19	0.0009	0.437
cells	activated	activated	281474976711169 (F003399)	Polypyrimidine tract-binding protein 1 OS=Homo sapiens GN=PTBP1 PE=1 SV=1	PTBP1_HUMAN	SwissProt_2014_08.fasta	57 222,5	1	10	13	29	0.0014	0.322
cells	activated	activated	281474976711169 (F003399)	Calcium-binding mitochondrial carrier protein SCaMC-1 OS=Homo sapiens GN=SLC25A24 PE=1 SV=2	SCMC1_HUMAN	SwissProt_2014_08.fasta	53 356,6	1	3	3	3	0.0001	0.122
cells	activated	activated	281474976711169 (F003399)	Chromodomain-helicase-DNA-binding protein 4 OS=Homo sapiens GN=CHD4 PE=1 SV=2	CHD4_HUMAN	SwissProt_2014_08.fasta	218 008,6	1	4	4	7	0.0003	0.0314
cells	activated	activated	281474976711169 (F003399)	Deoxyuridine 5'-triphosphate nucleotidohydrolase, mitochondrial OS=Homo sapiens GN=DUT PE=1 SV=4	DUT_HUMAN	SwissProt_2014_08.fasta	26 563,8	1	3	3	3	0.0001	0.163
cells	activated	activated	281474976711169 (F003399)	Fumarate hydratase, mitochondrial OS=Homo sapiens GN=FH PE=1 SV=3	FUMH_HUMAN	SwissProt_2014_08.fasta	54 637,8	1	4	4	4	0.0002	0.196
cells	activated	activated	281474976711169 (F003399)	40S ribosomal protein S4, X isoform OS=Homo sapiens GN=RPS4X PE=1 SV=2	RS4X_HUMAN	SwissProt_2014_08.fasta	29 599,3	1	7	7	13	0.0006	0.346
cells	activated	activated	281474976711169 (F003399)	Tyrosine-protein kinase ZAP-70 OS=Homo sapiens GN=ZAP70 PE=1 SV=1	ZAP70_HUMAN	SwissProt_2014_08.fasta	69 874,3	1	4	4	5	0.0002	0.107
cells	activated	activated	281474976711169 (F003399)	Proteasome subunit alpha type-4 OS=Homo sapiens GN=PSMA4 PE=1 SV=1	PSA4_HUMAN	SwissProt_2014_08.fasta	29 484,8	1	3	3	6	0.0003	0.192
cells	activated	activated	281474976711169 (F003399)	Coatomer subunit alpha OS=Homo sapiens GN=COPA PE=1 SV=2	COPA_HUMAN	SwissProt_2014_08.fasta	138 349,3	1	7	7	8	0.0004	0.0686
cells	activated	activated	281474976711169 (F003399)	60S ribosomal protein L21 OS=Homo sapiens GN=RPL21 PE=1 SV=2	RL21_HUMAN	SwissProt_2014_08.fasta	18 565,0	1	4	5	9	0.0004	0.319
cells	activated	activated	281474976711169 (F003399)	SWI/SNF-related matrix-associated actin-dependent regulator of chromatin subfamily A member 5 OS=Homo sapiens GN=SMARCA5 PE=1 SV=1	SMCA5_HUMAN	SwissProt_2014_08.fasta	121 910,8	0.998	2	2	2	0.0001	0.02
cells	activated	activated	281474976711169 (F003399)	Serine/arginine-rich splicing factor 6 OS=Homo sapiens GN=SRSF6 PE=1 SV=2	SRSF6_HUMAN	SwissProt_2014_08.fasta	39 588,4	1	4	4	4	0.0002	0.108
cells	activated	activated	281474976711169 (F003399)	Alpha-soluble NSF attachment protein OS=Homo sapiens GN=NAPA PE=1 SV=3	SNAA_HUMAN	SwissProt_2014_08.fasta	33 234,1	1	2	2	3	0.0001	0.115
cells	activated	activated	281474976711169 (F003399)	40S ribosomal protein S5 OS=Homo sapiens GN=RPS5 PE=1 SV=4	RS5_HUMAN	SwissProt_2014_08.fasta	22 877,0	1	6	6	11	0.0005	0.368
cells	activated	activated	281474976711169 (F003399)	KH domain-containing, RNA-binding, signal transduction-associated protein 1 OS=Homo sapiens GN=KHDRBS1 PE=1 SV=1	KHDR1_HUMAN	SwissProt_2014_08.fasta	48 228,2	1	2	2	2	0.0001	0.0655
cells	activated	activated	281474976711169 (F003399)	60S ribosomal protein L27a OS=Homo sapiens GN=RPL27A PE=1 SV=2	RL27A_HUMAN	SwissProt_2014_08.fasta	16 561,4	1	3	3	3	0.0001	0.223
cells	activated	activated	281474976711169 (F003399)	Peroxisomal multifunctional enzyme type 2 OS=Homo sapiens GN=HSD17B4 PE=1 SV=3	DHB4_HUMAN	SwissProt_2014_08.fasta	79 688,5	1	4	4	7	0.0003	0.101
cells	activated	activated	281474976711169 (F003399)	RecName: Full=MICOS complex subunit MIC19; AltName:	MIC19_HUMAN	DatabaseName	26 152,5	0.999	2	2	2	0.0001	0.0749
cells	activated	activated	281474976711169 (F003399)	Leucine-rich repeat-containing protein 59 OS=Homo sapiens GN=LRRC59 PE=1 SV=1	LRC59_HUMAN	SwissProt_2014_08.fasta	34 931,4	0.998	2	2	3	0.0001	0.0717
cells	activated	activated	281474976711169 (F003399)	Coatomer subunit gamma-1 OS=Homo sapiens GN=COPG1 PE=1 SV=1	COPG1_HUMAN	SwissProt_2014_08.fasta	97 719,4	0.998	2	2	3	0.0001	0.0561
cells	activated	activated	281474976711169 (F003399)	GMP synthase [glutamine-hydrolyzing] OS=Homo sapiens GN=GMPS PE=1 SV=1	GUAA_HUMAN	SwissProt_2014_08.fasta	76 716,7	1	4	4	8	0.0004	0.124
cells	activated	activated	281474976711169 (F003399)	3-hydroxyisobutyrate dehydrogenase, mitochondrial OS=Homo sapiens GN=HIBADH PE=1 SV=2	3HIDH_HUMAN	SwissProt_2014_08.fasta	35 330,0	0.998	2	2	2	0.0001	0.0923
cells	activated	activated	281474976711169 (F003399)	Vacuolar protein sorting-associated protein 35 OS=Homo sapiens GN=VPS35 PE=1 SV=2	VPS35_HUMAN	SwissProt_2014_08.fasta	91 710,0	1	3	4	4	0.0002	0.0515
cells	activated	activated	281474976711169 (F003399)	Voltage-dependent anion-selective channel protein 1 OS=Homo sapiens GN=VDAC1 PE=1 SV=2	VDAC1_HUMAN	SwissProt_2014_08.fasta	30 773,9	1	5	5	8	0.0004	0.293
cells	activated	activated	281474976711169 (F003399)	Arginine--tRNA ligase, cytoplasmic OS=Homo sapiens GN=RARS PE=1 SV=2	SYRC_HUMAN	SwissProt_2014_08.fasta	75 382,0	1	5	5	5	0.0002	0.115
cells	activated	activated	281474976711169 (F003399)	High mobility group protein B1 OS=Homo sapiens GN=HMGB1 PE=1 SV=3	HMGB1_HUMAN	SwissProt_2014_08.fasta	24 894,7	1	6	7	10	0.0005	0.209
cells	activated	activated	281474976711169 (F003399)	Telomere length regulation protein TEL2 homolog OS=Homo sapiens GN=TELO2 PE=1 SV=2	TELO2_HUMAN	SwissProt_2014_08.fasta	91 748,5	0.998	2	2	2	0.0001	0.0562
cells	activated	activated	281474976711169 (F003399)	Puromycin-sensitive aminopeptidase OS=Homo sapiens GN=NPEPPS PE=1 SV=2	PSA_HUMAN	SwissProt_2014_08.fasta	103 279,1	1	3	3	3	0.0001	0.0729
cells	activated	activated	281474976711169 (F003399)	Glucosamine-6-phosphate isomerase 1 OS=Homo sapiens GN=GNPDA1 PE=1 SV=1	GNPI1_HUMAN	SwissProt_2014_08.fasta	32 669,4	1	2	2	2	0.0001	0.128
cells	activated	activated	281474976711169 (F003399)	Exportin-1 OS=Homo sapiens GN=XPO1 PE=1 SV=1	XPO1_HUMAN	SwissProt_2014_08.fasta	123 388,9	1	4	5	8	0.0004	0.056
cells	activated	activated	281474976711169 (F003399)	Adenosylhomocysteinase OS=Homo sapiens GN=AHCY PE=1 SV=4	SAHH_HUMAN	SwissProt_2014_08.fasta	47 717,1	1	5	6	13	0.0006	0.162
cells	activated	activated	281474976711169 (F003399)	Heat shock protein 105 kDa OS=Homo sapiens GN=HSPH1 PE=1 SV=1	HS105_HUMAN	SwissProt_2014_08.fasta	96 865,8	1	4	4	6	0.0003	0.0816
cells	activated	activated	281474976711169 (F003399)	Triosephosphate isomerase OS=Homo sapiens GN=TPI1 PE=1 SV=3	TPIS_HUMAN	SwissProt_2014_08.fasta	30 790,8	1	14	17	50	0.0025	0.696
cells	activated	activated	281474976711169 (F003399)	Profilin-1 OS=Homo sapiens GN=PFN1 PE=1 SV=2	PROF1_HUMAN	SwissProt_2014_08.fasta	15 054,3	1	7	9	38	0.0019	0.571
cells	activated	activated	281474976711169 (F003399)	Peptidyl-prolyl cis-trans isomerase A OS=Homo sapiens GN=PPIA PE=1 SV=2	PPIA_HUMAN	SwissProt_2014_08.fasta	18 012,9	1	9	12	64	0.0032	0.606
cells	activated	activated	281474976711169 (F003399)	Peroxiredoxin-6 OS=Homo sapiens GN=PRDX6 PE=1 SV=3	PRDX6_HUMAN	SwissProt_2014_08.fasta	25 036,1	1	5	5	8	0.0004	0.312
cells	activated	activated	281474976711169 (F003399)	Dolichyl-diphosphooligosaccharide--protein glycosyltransferase 48 kDa subunit OS=Homo sapiens GN=DDOST PE=1 SV=4	OST48_HUMAN	SwissProt_2014_08.fasta	50 802,5	1	2	2	4	0.0002	0.154
cells	activated	activated	281474976711169 (F003399)	Splicing factor 3B subunit 1 OS=Homo sapiens GN=SF3B1 PE=1 SV=3	SF3B1_HUMAN	SwissProt_2014_08.fasta	145 835,3	1	6	6	11	0.0005	0.0805
cells	activated	activated	281474976711169 (F003399)	Heat shock protein HSP 90-beta OS=Homo sapiens GN=HSP90AB1 PE=1 SV=4	HS90B_HUMAN	SwissProt_2014_08.fasta	83 267,3	1	28	31	87	0.0043	0.442
cells	activated	activated	281474976711169 (F003399)	Guanine nucleotide-binding protein subunit beta-2-like 1 OS=Homo sapiens GN=GNB2L1 PE=1 SV=3	GBLP_HUMAN	SwissProt_2014_08.fasta	35 077,0	1	10	11	21	0.001	0.505
cells	activated	activated	281474976711169 (F003399)	Transcription factor BTF3 OS=Homo sapiens GN=BTF3 PE=1 SV=1	BTF3_HUMAN	SwissProt_2014_08.fasta	22 168,3	1	3	4	6	0.0003	0.335
cells	activated	activated	281474976711169 (F003399)	Heterogeneous nuclear ribonucleoproteins C1/C2 OS=Homo sapiens GN=HNRNPC PE=1 SV=4	HNRPC_HUMAN	SwissProt_2014_08.fasta	33 670,5	1	9	11	33	0.0016	0.31
cells	activated	activated	281474976711169 (F003399)	Protein disulfide-isomerase A6 OS=Homo sapiens GN=PDIA6 PE=1 SV=1	PDIA6_HUMAN	SwissProt_2014_08.fasta	48 122,3	1	8	9	14	0.0007	0.239
cells	activated	activated	281474976711169 (F003399)	78 kDa glucose-regulated protein OS=Homo sapiens GN=HSPA5 PE=1 SV=2	GRP78_HUMAN	SwissProt_2014_08.fasta	72 334,7	1	20	21	39	0.0019	0.358
cells	activated	activated	281474976711169 (F003399)	Adenine phosphoribosyltransferase OS=Homo sapiens GN=APRT PE=1 SV=2	APT_HUMAN	SwissProt_2014_08.fasta	19 608,5	1	6	6	14	0.0007	0.5
cells	activated	activated	281474976711169 (F003399)	Heterogeneous nuclear ribonucleoprotein M OS=Homo sapiens GN=HNRNPM PE=1 SV=3	HNRPM_HUMAN	SwissProt_2014_08.fasta	77 517,3	1	14	16	26	0.0013	0.252
cells	activated	activated	281474976711169 (F003399)	Protein canopy homolog 2 OS=Homo sapiens GN=CNPY2 PE=1 SV=1	CNPY2_HUMAN	SwissProt_2014_08.fasta	20 652,6	0.998	2	2	2	0.0001	0.159
cells	activated	activated	281474976711169 (F003399)	Myosin-10 OS=Homo sapiens GN=MYH10 PE=1 SV=3	MYH10_HUMAN	SwissProt_2014_08.fasta	229 005,3	1	4	4	5	0.0002	0.0739
cells	activated	activated	281474976711169 (F003399)	60S acidic ribosomal protein P1 OS=Homo sapiens GN=RPLP1 PE=1 SV=1	RLA1_HUMAN	SwissProt_2014_08.fasta	11 514,1	0.998	2	3	4	0.0002	0.518
cells	activated	activated	281474976711169 (F003399)	Copine-3 OS=Homo sapiens GN=CPNE3 PE=1 SV=1	CPNE3_HUMAN	SwissProt_2014_08.fasta	60 131,6	0.999	2	2	2	0.0001	0.0726
cells	activated	activated	281474976711169 (F003399)	Cytochrome c oxidase subunit 2 OS=Homo sapiens GN=MT-CO2 PE=1 SV=1	COX2_HUMAN	SwissProt_2014_08.fasta	25 566,4	1	3	4	4	0.0002	0.203
cells	activated	activated	281474976711169 (F003399)	Splicing factor U2AF 65 kDa subunit OS=Homo sapiens GN=U2AF2 PE=1 SV=4	U2AF2_HUMAN	SwissProt_2014_08.fasta	53 501,2	1	4	4	5	0.0002	0.101
cells	activated	activated	281474976711169 (F003399)	C-1-tetrahydrofolate synthase, cytoplasmic OS=Homo sapiens GN=MTHFD1 PE=1 SV=3	C1TC_HUMAN	SwissProt_2014_08.fasta	101 561,5	1	14	15	20	0.001	0.246
cells	activated	activated	281474976711169 (F003399)	40S ribosomal protein S20 OS=Homo sapiens GN=RPS20 PE=1 SV=1	RS20_HUMAN	SwissProt_2014_08.fasta	13 373,0	0.998	2	2	5	0.0002	0.193
cells	activated	activated	281474976711169 (F003399)	Proteasome subunit alpha type-3 OS=Homo sapiens GN=PSMA3 PE=1 SV=2	PSA3_HUMAN	SwissProt_2014_08.fasta	28 433,7	1	3	3	7	0.0003	0.137
cells	activated	activated	281474976711169 (F003399)	Serine/threonine-protein phosphatase 2A 65 kDa regulatory subunit A beta isoform OS=Homo sapiens GN=PPP2R1B PE=1 SV=3	2AAB_HUMAN	SwissProt_2014_08.fasta	66 215,1	1	3	3	3	0.0001	0.113
cells	activated	activated	281474976711169 (F003399)	N-acetyl-D-glucosamine kinase OS=Homo sapiens GN=NAGK PE=1 SV=4	NAGK_HUMAN	SwissProt_2014_08.fasta	37 377,1	0.998	2	2	2	0.0001	0.093
cells	activated	activated	281474976711169 (F003399)	Signal recognition particle 14 kDa protein OS=Homo sapiens GN=SRP14 PE=1 SV=2	SRP14_HUMAN	SwissProt_2014_08.fasta	14 570,6	1	3	3	4	0.0002	0.272
cells	activated	activated	281474976711169 (F003399)	Glucose-6-phosphate 1-dehydrogenase OS=Homo sapiens GN=G6PD PE=1 SV=4	G6PD_HUMAN	SwissProt_2014_08.fasta	59 258,1	1	6	6	14	0.0007	0.167
cells	activated	activated	281474976711169 (F003399)	Far upstream element-binding protein 2 OS=Homo sapiens GN=KHSRP PE=1 SV=4	FUBP2_HUMAN	SwissProt_2014_08.fasta	73 115,6	1	5	5	5	0.0002	0.0886
cells	activated	activated	281474976711169 (F003399)	Eukaryotic translation initiation factor 3 subunit B OS=Homo sapiens GN=EIF3B PE=1 SV=3	EIF3B_HUMAN	SwissProt_2014_08.fasta	92 482,8	1	5	5	7	0.0003	0.0885
cells	activated	activated	281474976711169 (F003399)	GrpE protein homolog 1, mitochondrial OS=Homo sapiens GN=GRPEL1 PE=1 SV=2	GRPE1_HUMAN	SwissProt_2014_08.fasta	24 279,2	1	3	3	3	0.0001	0.194
cells	activated	activated	281474976711169 (F003399)	Phosphate carrier protein, mitochondrial OS=Homo sapiens GN=SLC25A3 PE=1 SV=2	MPCP_HUMAN	SwissProt_2014_08.fasta	40 095,9	1	8	8	14	0.0007	0.235
cells	activated	activated	281474976711169 (F003399)	DNA topoisomerase 2-beta OS=Homo sapiens GN=TOP2B PE=1 SV=3	TOP2B_HUMAN	SwissProt_2014_08.fasta	183 273,1	1	6	6	6	0.0003	0.0523
cells	activated	activated	281474976711169 (F003399)	26S proteasome non-ATPase regulatory subunit 3 OS=Homo sapiens GN=PSMD3 PE=1 SV=2	PSMD3_HUMAN	SwissProt_2014_08.fasta	60 979,6	1	3	3	4	0.0002	0.0749
cells	activated	activated	281474976711169 (F003399)	Protein arginine N-methyltransferase 5 OS=Homo sapiens GN=PRMT5 PE=1 SV=4	ANM5_HUMAN	SwissProt_2014_08.fasta	72 685,1	1	3	3	4	0.0002	0.0848
cells	activated	activated	281474976711169 (F003399)	Eukaryotic translation initiation factor 3 subunit L OS=Homo sapiens GN=EIF3L PE=1 SV=1	EIF3L_HUMAN	SwissProt_2014_08.fasta	66 729,3	1	2	2	2	0.0001	0.0514
cells	activated	activated	281474976711169 (F003399)	26S protease regulatory subunit 10B OS=Homo sapiens GN=PSMC6 PE=1 SV=1	PRS10_HUMAN	SwissProt_2014_08.fasta	44 174,9	1	3	3	4	0.0002	0.118
cells	activated	activated	281474976711169 (F003399)	Ras-related protein Rab-11B OS=Homo sapiens GN=RAB11B PE=1 SV=4	RB11B_HUMAN	SwissProt_2014_08.fasta	24 489,0	1	3	3	5	0.0002	0.202
cells	activated	activated	281474976711169 (F003399)	Host cell factor 1 OS=Homo sapiens GN=HCFC1 PE=1 SV=2	HCFC1_HUMAN	SwissProt_2014_08.fasta	208 724,5	0.998	2	2	2	0.0001	0.0133
cells	activated	activated	281474976711169 (F003399)	Transferrin receptor protein 1 OS=Homo sapiens GN=TFRC PE=1 SV=2	TFR1_HUMAN	SwissProt_2014_08.fasta	84 873,6	1	3	3	3	0.0001	0.0461
cells	activated	activated	281474976711169 (F003399)	Cytochrome b-c1 complex subunit Rieske, mitochondrial OS=Homo sapiens GN=UQCRFS1 PE=1 SV=2	UCRI_HUMAN	SwissProt_2014_08.fasta	29 667,8	1	3	4	9	0.0004	0.245
cells	activated	activated	281474976711169 (F003399)	NADH-ubiquinone oxidoreductase 75 kDa subunit, mitochondrial OS=Homo sapiens GN=NDUFS1 PE=1 SV=3	NDUS1_HUMAN	SwissProt_2014_08.fasta	79 468,5	0.998	2	2	2	0.0001	0.0413
cells	activated	activated	281474976711169 (F003399)	Splicing factor 3A subunit 1 OS=Homo sapiens GN=SF3A1 PE=1 SV=1	SF3A1_HUMAN	SwissProt_2014_08.fasta	88 886,1	1	3	3	7	0.0003	0.0694
cells	activated	activated	281474976711169 (F003399)	Polyadenylate-binding protein 1 OS=Homo sapiens GN=PABPC1 PE=1 SV=2	PABP1_HUMAN	SwissProt_2014_08.fasta	70 671,3	1	4	4	6	0.0003	0.077
cells	activated	activated	281474976711169 (F003399)	ATP synthase subunit beta, mitochondrial OS=Homo sapiens GN=ATP5B PE=1 SV=3	ATPB_HUMAN	SwissProt_2014_08.fasta	56 560,6	1	22	28	79	0.0039	0.686
cells	activated	activated	281474976711169 (F003399)	Glutathione S-transferase P OS=Homo sapiens GN=GSTP1 PE=1 SV=2	GSTP1_HUMAN	SwissProt_2014_08.fasta	23 356,7	1	8	12	35	0.0017	0.524
cells	activated	activated	281474976711169 (F003399)	14-3-3 protein theta OS=Homo sapiens GN=YWHAQ PE=1 SV=1	1433T_HUMAN	SwissProt_2014_08.fasta	27 765,4	1	5	5	7	0.0003	0.416
cells	activated	activated	281474976711169 (F003399)	Proteasome activator complex subunit 2 OS=Homo sapiens GN=PSME2 PE=1 SV=4	PSME2_HUMAN	SwissProt_2014_08.fasta	27 402,3	1	2	3	12	0.0006	0.146
cells	activated	activated	281474976711169 (F003399)	Thioredoxin OS=Homo sapiens GN=TXN PE=1 SV=3	THIO_HUMAN	SwissProt_2014_08.fasta	11 737,3	1	4	4	5	0.0002	0.314
cells	activated	activated	281474976711169 (F003399)	Cell division control protein 42 homolog OS=Homo sapiens GN=CDC42 PE=1 SV=2	CDC42_HUMAN	SwissProt_2014_08.fasta	21 258,8	1	4	4	8	0.0004	0.257
cells	activated	activated	281474976711169 (F003399)	Transportin-3 OS=Homo sapiens GN=TNPO3 PE=1 SV=3	TNPO3_HUMAN	SwissProt_2014_08.fasta	104 204,3	1	3	3	8	0.0004	0.0553
cells	activated	activated	281474976711169 (F003399)	Eukaryotic translation initiation factor 2 subunit 1 OS=Homo sapiens GN=EIF2S1 PE=1 SV=3	IF2A_HUMAN	SwissProt_2014_08.fasta	36 112,7	1	3	3	3	0.0001	0.117
cells	activated	activated	281474976711169 (F003399)	Glutathione S-transferase Mu 3 OS=Homo sapiens GN=GSTM3 PE=1 SV=3	GSTM3_HUMAN	SwissProt_2014_08.fasta	26 561,1	1	3	3	5	0.0002	0.133
cells	activated	activated	281474976711169 (F003399)	Peroxiredoxin-5, mitochondrial OS=Homo sapiens GN=PRDX5 PE=1 SV=4	PRDX5_HUMAN	SwissProt_2014_08.fasta	22 086,4	1	5	7	10	0.0005	0.36
cells	activated	activated	281474976711169 (F003399)	TELO2-interacting protein 1 homolog OS=Homo sapiens GN=TTI1 PE=1 SV=3	TTI1_HUMAN	SwissProt_2014_08.fasta	122 071,9	0.998	2	2	3	0.0001	0.0349
cells	activated	activated	281474976711169 (F003399)	Serine-threonine kinase receptor-associated protein OS=Homo sapiens GN=STRAP PE=1 SV=1	STRAP_HUMAN	SwissProt_2014_08.fasta	38 439,4	0.998	2	2	2	0.0001	0.0971
cells	activated	activated	281474976711169 (F003399)	T-complex protein 1 subunit alpha OS=Homo sapiens GN=TCP1 PE=1 SV=1	TCPA_HUMAN	SwissProt_2014_08.fasta	60 345,2	1	16	18	34	0.0017	0.498
cells	activated	activated	281474976711169 (F003399)	Histone H1.0 OS=Homo sapiens GN=H1F0 PE=1 SV=3	H10_HUMAN	SwissProt_2014_08.fasta	20 864,1	1	2	2	2	0.0001	0.113
cells	activated	activated	281474976711169 (F003399)	E3 ubiquitin-protein ligase HUWE1 OS=Homo sapiens GN=HUWE1 PE=1 SV=3	HUWE1_HUMAN	SwissProt_2014_08.fasta	481 892,1	1	8	8	8	0.0004	0.0325
cells	activated	activated	281474976711169 (F003399)	Cullin-associated NEDD8-dissociated protein 1 OS=Homo sapiens GN=CAND1 PE=1 SV=2	CAND1_HUMAN	SwissProt_2014_08.fasta	136 381,1	1	10	10	22	0.0011	0.133
cells	activated	activated	281474976711169 (F003399)	Malate dehydrogenase, cytoplasmic OS=Homo sapiens GN=MDH1 PE=1 SV=4	MDHC_HUMAN	SwissProt_2014_08.fasta	36 426,9	1	6	6	11	0.0005	0.272
cells	activated	activated	281474976711169 (F003399)	Histone H2AX OS=Homo sapiens GN=H2AFX PE=1 SV=2	H2AX_HUMAN	SwissProt_2014_08.fasta	15 145,1	1	8	13	113	0.0056	0.594
cells	activated	activated	281474976711169 (F003399)	Calnexin OS=Homo sapiens GN=CANX PE=1 SV=2	CALX_HUMAN	SwissProt_2014_08.fasta	67 570,2	1	2	2	2	0.0001	0.0524
cells	activated	activated	281474976711169 (F003399)	Vesicle-associated membrane protein-associated protein A OS=Homo sapiens GN=VAPA PE=1 SV=3	VAPA_HUMAN	SwissProt_2014_08.fasta	27 893,9	0.998	2	2	3	0.0001	0.145
cells	activated	activated	281474976711169 (F003399)	Malate dehydrogenase, mitochondrial OS=Homo sapiens GN=MDH2 PE=1 SV=3	MDHM_HUMAN	SwissProt_2014_08.fasta	35 503,7	1	14	16	43	0.0021	0.553
cells	activated	activated	281474976711169 (F003399)	Leucine-rich PPR motif-containing protein, mitochondrial OS=Homo sapiens GN=LRPPRC PE=1 SV=3	LPPRC_HUMAN	SwissProt_2014_08.fasta	157 912,2	1	11	11	18	0.0009	0.122
cells	activated	activated	281474976711169 (F003399)	Core histone macro-H2A.1 OS=Homo sapiens GN=H2AFY PE=1 SV=4	H2AY_HUMAN	SwissProt_2014_08.fasta	39 618,9	1	4	5	10	0.0005	0.153
cells	activated	activated	281474976711169 (F003399)	60 kDa heat shock protein, mitochondrial OS=Homo sapiens GN=HSPD1 PE=1 SV=2	CH60_HUMAN	SwissProt_2014_08.fasta	61 055,7	1	29	40	196	0.0097	0.695
cells	activated	activated	281474976711169 (F003399)	Putative ATP-dependent RNA helicase DHX30 OS=Homo sapiens GN=DHX30 PE=1 SV=1	DHX30_HUMAN	SwissProt_2014_08.fasta	133 941,6	1	3	3	3	0.0001	0.0444
cells	activated	activated	281474976711169 (F003399)	Non-POU domain-containing octamer-binding protein OS=Homo sapiens GN=NONO PE=1 SV=4	NONO_HUMAN	SwissProt_2014_08.fasta	54 231,6	1	8	9	10	0.0005	0.257
cells	activated	activated	281474976711169 (F003399)	Protein FAM98B OS=Homo sapiens GN=FAM98B PE=1 SV=1	FA98B_HUMAN	SwissProt_2014_08.fasta	37 192,5	0.997	2	2	4	0.0002	0.136
cells	activated	activated	281474976711169 (F003399)	DNA replication licensing factor MCM2 OS=Homo sapiens GN=MCM2 PE=1 SV=4	MCM2_HUMAN	SwissProt_2014_08.fasta	101 898,1	1	12	12	18	0.0009	0.191
cells	activated	activated	281474976711169 (F003399)	Histone H1x OS=Homo sapiens GN=H1FX PE=1 SV=1	H1X_HUMAN	SwissProt_2014_08.fasta	22 487,9	1	3	3	6	0.0003	0.174
cells	activated	activated	281474976711169 (F003399)	Sepiapterin reductase OS=Homo sapiens GN=SPR PE=1 SV=1	SPRE_HUMAN	SwissProt_2014_08.fasta	28 049,5	0.998	2	3	8	0.0004	0.153
cells	activated	activated	281474976711169 (F003399)	Sterol-4-alpha-carboxylate 3-dehydrogenase, decarboxylating OS=Homo sapiens GN=NSDHL PE=1 SV=2	NSDHL_HUMAN	SwissProt_2014_08.fasta	41 900,8	0.997	2	2	2	0.0001	0.0858
cells	activated	activated	281474976711169 (F003399)	Importin subunit beta-1 OS=Homo sapiens GN=KPNB1 PE=1 SV=2	IMB1_HUMAN	SwissProt_2014_08.fasta	97 171,3	1	9	9	26	0.0013	0.151
cells	activated	activated	281474976711169 (F003399)	26S proteasome non-ATPase regulatory subunit 2 OS=Homo sapiens GN=PSMD2 PE=1 SV=3	PSMD2_HUMAN	SwissProt_2014_08.fasta	100 202,2	1	11	12	22	0.0011	0.21
cells	activated	activated	281474976711169 (F003399)	60S ribosomal protein L8 OS=Homo sapiens GN=RPL8 PE=1 SV=2	RL8_HUMAN	SwissProt_2014_08.fasta	28 024,8	1	3	4	10	0.0005	0.222
cells	activated	activated	281474976711169 (F003399)	Protein transport protein Sec61 subunit alpha isoform 1 OS=Homo sapiens GN=SEC61A1 PE=1 SV=2	S61A1_HUMAN	SwissProt_2014_08.fasta	52 267,2	1	3	3	6	0.0003	0.124
cells	activated	activated	281474976711169 (F003399)	BAG family molecular chaperone regulator 2 OS=Homo sapiens GN=BAG2 PE=1 SV=1	BAG2_HUMAN	SwissProt_2014_08.fasta	23 772,5	0.998	2	2	2	0.0001	0.0948
cells	control	control	281474976711168 (F003398)	Protein dpy-30 homolog OS=Homo sapiens GN=DPY30 PE=1 SV=1	DPY30_HUMAN	SwissProt_2014_08.fasta	11 249,9	0.998	2	3	11	0.0008	0.364
cells	control	control	281474976711168 (F003398)	Ras GTPase-activating-like protein IQGAP1 OS=Homo sapiens GN=IQGAP1 PE=1 SV=1	IQGA1_HUMAN	SwissProt_2014_08.fasta	189 258,6	0.998	2	2	2	0.0001	0.026
cells	control	control	281474976711168 (F003398)	Tubulin-specific chaperone D OS=Homo sapiens GN=TBCD PE=1 SV=2	TBCD_HUMAN	SwissProt_2014_08.fasta	132 602,6	1	3	3	3	0.0002	0.0503
cells	control	control	281474976711168 (F003398)	Serine/arginine-rich splicing factor 6 OS=Homo sapiens GN=SRSF6 PE=1 SV=2	SRSF6_HUMAN	SwissProt_2014_08.fasta	39 588,4	1	3	4	4	0.0003	0.061
cells	control	control	281474976711168 (F003398)	Thioredoxin-dependent peroxide reductase, mitochondrial OS=Homo sapiens GN=PRDX3 PE=1 SV=3	PRDX3_HUMAN	SwissProt_2014_08.fasta	27 692,7	1	3	3	3	0.0002	0.117
cells	control	control	281474976711168 (F003398)	Myb-binding protein 1A OS=Homo sapiens GN=MYBBP1A PE=1 SV=2	MBB1A_HUMAN	SwissProt_2014_08.fasta	148 858,3	1	3	3	4	0.0003	0.0377
cells	control	control	281474976711168 (F003398)	26S proteasome non-ATPase regulatory subunit 14 OS=Homo sapiens GN=PSMD14 PE=1 SV=1	PSDE_HUMAN	SwissProt_2014_08.fasta	34 576,6	1	3	3	5	0.0004	0.265
cells	control	control	281474976711168 (F003398)	Calmodulin OS=Homo sapiens GN=CALM1 PE=1 SV=2	CALM_HUMAN	SwissProt_2014_08.fasta	16 838,0	0.998	2	3	6	0.0004	0.295
cells	control	control	281474976711168 (F003398)	Rho GDP-dissociation inhibitor 2 OS=Homo sapiens GN=ARHGDIB PE=1 SV=3	GDIR2_HUMAN	SwissProt_2014_08.fasta	22 988,4	1	2	2	7	0.0005	0.0746
cells	control	control	281474976711168 (F003398)	Trifunctional purine biosynthetic protein adenosine-3 OS=Homo sapiens GN=GART PE=1 SV=1	PUR2_HUMAN	SwissProt_2014_08.fasta	107 768,4	1	4	4	9	0.0006	0.0614
cells	control	control	281474976711168 (F003398)	Lamin-B1 OS=Homo sapiens GN=LMNB1 PE=1 SV=2	LMNB1_HUMAN	SwissProt_2014_08.fasta	66 409,6	1	8	8	9	0.0006	0.13
cells	control	control	281474976711168 (F003398)	Tyrosine-protein kinase Lck OS=Homo sapiens GN=LCK PE=1 SV=6	LCK_HUMAN	SwissProt_2014_08.fasta	58 002,0	0.998	2	2	5	0.0004	0.0688
cells	control	control	281474976711168 (F003398)	Nucleophosmin OS=Homo sapiens GN=NPM1 PE=1 SV=2	NPM_HUMAN	SwissProt_2014_08.fasta	32 575,5	1	8	11	29	0.002	0.323
cells	control	control	281474976711168 (F003398)	Elongation factor 1-gamma OS=Homo sapiens GN=EEF1G PE=1 SV=3	EF1G_HUMAN	SwissProt_2014_08.fasta	50 119,4	1	4	4	9	0.0006	0.137
cells	control	control	281474976711168 (F003398)	Cat eye syndrome critical region protein 5 OS=Homo sapiens GN=CECR5 PE=1 SV=1	CECR5_HUMAN	SwissProt_2014_08.fasta	46 321,6	0.998	2	2	6	0.0004	0.0946
cells	control	control	281474976711168 (F003398)	Probable ATP-dependent RNA helicase DDX5 OS=Homo sapiens GN=DDX5 PE=1 SV=1	DDX5_HUMAN	SwissProt_2014_08.fasta	69 149,7	1	3	3	4	0.0003	0.104
cells	control	control	281474976711168 (F003398)	Elongation factor Tu, mitochondrial OS=Homo sapiens GN=TUFM PE=1 SV=2	EFTU_HUMAN	SwissProt_2014_08.fasta	49 542,4	0.998	2	2	2	0.0001	0.0973
cells	control	control	281474976711168 (F003398)	60S ribosomal protein L7 OS=Homo sapiens GN=RPL7 PE=1 SV=1	RL7_HUMAN	SwissProt_2014_08.fasta	29 227,7	1	2	2	3	0.0002	0.105
cells	control	control	281474976711168 (F003398)	Histone H2B type 1-C/E/F/G/I OS=Homo sapiens GN=HIST1H2BC PE=1 SV=4	H2B1C_HUMAN,H2B1D_HUMAN,H2B1H_HUMAN,H2B1K_HUMAN,H2B1L_HUMAN,H2B1M_HUMAN,H2B1N_HUMAN,H2B2F_HUMAN	SwissProt_2014_08.fasta	13 906,6	1	6	10	106	0.0074	0.397
cells	control	control	281474976711168 (F003398)	Dolichyl-diphosphooligosaccharide--protein glycosyltransferase subunit 2 OS=Homo sapiens GN=RPN2 PE=1 SV=3	RPN2_HUMAN	SwissProt_2014_08.fasta	69 284,8	1	4	5	9	0.0006	0.154
cells	control	control	281474976711168 (F003398)	Heat shock protein HSP 90-alpha OS=Homo sapiens GN=HSP90AA1 PE=1 SV=5	HS90A_HUMAN	SwissProt_2014_08.fasta	84 663,2	1	8	10	22	0.0015	0.178
cells	control	control	281474976711168 (F003398)	F-actin-capping protein subunit beta OS=Homo sapiens GN=CAPZB PE=1 SV=4	CAPZB_HUMAN	SwissProt_2014_08.fasta	31 351,6	0.998	2	3	11	0.0008	0.162
cells	control	control	281474976711168 (F003398)	Heterogeneous nuclear ribonucleoprotein L OS=Homo sapiens GN=HNRNPL PE=1 SV=2	HNRPL_HUMAN	SwissProt_2014_08.fasta	64 132,8	1	4	4	8	0.0006	0.0645
cells	control	control	281474976711168 (F003398)	Histone H4 OS=Homo sapiens GN=HIST1H4A PE=1 SV=2	H4_HUMAN	SwissProt_2014_08.fasta	11 367,7	1	9	10	57	0.004	0.534
cells	control	control	281474976711168 (F003398)	T-complex protein 1 subunit epsilon OS=Homo sapiens GN=CCT5 PE=1 SV=1	TCPE_HUMAN	SwissProt_2014_08.fasta	59 672,4	1	5	6	16	0.0011	0.166
cells	control	control	281474976711168 (F003398)	L-lactate dehydrogenase B chain OS=Homo sapiens GN=LDHB PE=1 SV=2	LDHB_HUMAN	SwissProt_2014_08.fasta	36 638,6	1	10	13	35	0.0025	0.467
cells	control	control	281474976711168 (F003398)	Serine/arginine-rich splicing factor 4 OS=Homo sapiens GN=SRSF4 PE=1 SV=2	SRSF4_HUMAN	SwissProt_2014_08.fasta	56 680,0	0.998	2	2	3	0.0002	0.0749
cells	control	control	281474976711168 (F003398)	Eukaryotic translation initiation factor 3 subunit A OS=Homo sapiens GN=EIF3A PE=1 SV=1	EIF3A_HUMAN	SwissProt_2014_08.fasta	166 574,9	0.998	2	2	3	0.0002	0.0181
cells	control	control	281474976711168 (F003398)	40S ribosomal protein S3 OS=Homo sapiens GN=RPS3 PE=1 SV=2	RS3_HUMAN	SwissProt_2014_08.fasta	26 688,6	1	4	4	5	0.0004	0.156
cells	control	control	281474976711168 (F003398)	STE20/SPS1-related proline-alanine-rich protein kinase OS=Homo sapiens GN=STK39 PE=1 SV=3	STK39_HUMAN	SwissProt_2014_08.fasta	59 474,7	0.998	2	2	2	0.0001	0.0716
cells	control	control	281474976711168 (F003398)	Methionine--tRNA ligase, cytoplasmic OS=Homo sapiens GN=MARS PE=1 SV=2	SYMC_HUMAN	SwissProt_2014_08.fasta	101 117,5	0.998	2	2	4	0.0003	0.0422
cells	control	control	281474976711168 (F003398)	Thymosin beta-4 OS=Homo sapiens GN=TMSB4X PE=1 SV=2	TYB4_HUMAN	SwissProt_2014_08.fasta	5 052,9	1	4	5	13	0.0009	0.568
cells	control	control	281474976711168 (F003398)	ATP synthase subunit alpha, mitochondrial OS=Homo sapiens GN=ATP5A1 PE=1 SV=1	ATPA_HUMAN	SwissProt_2014_08.fasta	59 752,1	1	5	6	11	0.0008	0.114
cells	control	control	281474976711168 (F003398)	Heat shock cognate 71 kDa protein OS=Homo sapiens GN=HSPA8 PE=1 SV=1	HSP7C_HUMAN	SwissProt_2014_08.fasta	70 899,8	1	9	10	23	0.0016	0.146
cells	control	control	281474976711168 (F003398)	Proteasome activator complex subunit 1 OS=Homo sapiens GN=PSME1 PE=1 SV=1	PSME1_HUMAN	SwissProt_2014_08.fasta	28 723,9	0.998	2	2	2	0.0001	0.0763
cells	control	control	281474976711168 (F003398)	Elongation factor 1-alpha 1 OS=Homo sapiens GN=EEF1A1 PE=1 SV=1	EF1A1_HUMAN,EF1A3_HUMAN	SwissProt_2014_08.fasta	50 141,2	1	15	23	75	0.0053	0.383
cells	control	control	281474976711168 (F003398)	Eukaryotic translation initiation factor 5A-1 OS=Homo sapiens GN=EIF5A PE=1 SV=2	IF5A1_HUMAN	SwissProt_2014_08.fasta	16 832,7	1	5	6	16	0.0011	0.409
cells	control	control	281474976711168 (F003398)	Purine nucleoside phosphorylase OS=Homo sapiens GN=PNP PE=1 SV=2	PNPH_HUMAN	SwissProt_2014_08.fasta	32 118,0	0.998	2	2	10	0.0007	0.0657
cells	control	control	281474976711168 (F003398)	ATP-dependent 6-phosphofructokinase, platelet type OS=Homo sapiens GN=PFKP PE=1 SV=2	PFKAP_HUMAN	SwissProt_2014_08.fasta	85 597,4	0.998	2	2	2	0.0001	0.0548
cells	control	control	281474976711168 (F003398)	Protein phosphatase 1G OS=Homo sapiens GN=PPM1G PE=1 SV=1	PPM1G_HUMAN	SwissProt_2014_08.fasta	59 271,9	1	4	4	6	0.0004	0.0842
cells	control	control	281474976711168 (F003398)	Acyl-CoA synthetase family member 3, mitochondrial OS=Homo sapiens GN=ACSF3 PE=1 SV=3	ACSF3_HUMAN	SwissProt_2014_08.fasta	64 129,1	0.998	2	2	3	0.0002	0.0885
cells	control	control	281474976711168 (F003398)	40S ribosomal protein S19 OS=Homo sapiens GN=RPS19 PE=1 SV=2	RS19_HUMAN	SwissProt_2014_08.fasta	16 060,5	1	6	6	7	0.0005	0.331
cells	control	control	281474976711168 (F003398)	Heterogeneous nuclear ribonucleoprotein K OS=Homo sapiens GN=HNRNPK PE=1 SV=1	HNRPK_HUMAN	SwissProt_2014_08.fasta	50 978,5	1	8	9	28	0.002	0.184
cells	control	control	281474976711168 (F003398)	Programmed cell death 6-interacting protein OS=Homo sapiens GN=PDCD6IP PE=1 SV=1	PDC6I_HUMAN	SwissProt_2014_08.fasta	96 025,4	0.998	2	2	3	0.0002	0.0484
cells	control	control	281474976711168 (F003398)	Copine-1 OS=Homo sapiens GN=CPNE1 PE=1 SV=1	CPNE1_HUMAN	SwissProt_2014_08.fasta	59 058,6	0.999	2	2	4	0.0003	0.0764
cells	control	control	281474976711168 (F003398)	Heterogeneous nuclear ribonucleoprotein U OS=Homo sapiens GN=HNRNPU PE=1 SV=6	HNRPU_HUMAN	SwissProt_2014_08.fasta	90 585,2	1	11	11	16	0.0011	0.136
cells	control	control	281474976711168 (F003398)	Nucleolar protein 58 OS=Homo sapiens GN=NOP58 PE=1 SV=1	NOP58_HUMAN	SwissProt_2014_08.fasta	59 580,2	1	3	4	8	0.0006	0.1
cells	control	control	281474976711168 (F003398)	Transketolase OS=Homo sapiens GN=TKT PE=1 SV=3	TKT_HUMAN	SwissProt_2014_08.fasta	67 879,4	1	6	7	14	0.001	0.159
cells	control	control	281474976711168 (F003398)	Ubiquitin-conjugating enzyme E2 N OS=Homo sapiens GN=UBE2N PE=1 SV=1	UBE2N_HUMAN	SwissProt_2014_08.fasta	17 138,6	0.998	2	3	6	0.0004	0.257
cells	control	control	281474976711168 (F003398)	SH3 domain-binding glutamic acid-rich-like protein 3 OS=Homo sapiens GN=SH3BGRL3 PE=1 SV=1	SH3L3_HUMAN	SwissProt_2014_08.fasta	10 437,8	0.998	2	2	3	0.0002	0.462
cells	control	control	281474976711168 (F003398)	Inosine-5'-monophosphate dehydrogenase 2 OS=Homo sapiens GN=IMPDH2 PE=1 SV=2	IMDH2_HUMAN	SwissProt_2014_08.fasta	55 806,5	1	2	3	12	0.0008	0.0856
cells	control	control	281474976711168 (F003398)	26S proteasome non-ATPase regulatory subunit 1 OS=Homo sapiens GN=PSMD1 PE=1 SV=2	PSMD1_HUMAN	SwissProt_2014_08.fasta	105 839,2	1	3	3	6	0.0004	0.0609
cells	control	control	281474976711168 (F003398)	Cytosol aminopeptidase OS=Homo sapiens GN=LAP3 PE=1 SV=3	AMPL_HUMAN	SwissProt_2014_08.fasta	56 167,8	1	3	4	6	0.0004	0.0944
cells	control	control	281474976711168 (F003398)	Acetyl-CoA acetyltransferase, cytosolic OS=Homo sapiens GN=ACAT2 PE=1 SV=2	THIC_HUMAN	SwissProt_2014_08.fasta	41 350,4	1	7	7	15	0.0011	0.343
cells	control	control	281474976711168 (F003398)	Trifunctional enzyme subunit alpha, mitochondrial OS=Homo sapiens GN=HADHA PE=1 SV=2	ECHA_HUMAN	SwissProt_2014_08.fasta	83 001,9	1	2	2	3	0.0002	0.0747
cells	control	control	281474976711168 (F003398)	Melanoma-associated antigen 4 OS=Homo sapiens GN=MAGEA4 PE=1 SV=2	MAGA4_HUMAN	SwissProt_2014_08.fasta	34 899,0	1	2	2	4	0.0003	0.0505
cells	control	control	281474976711168 (F003398)	26S protease regulatory subunit 8 OS=Homo sapiens GN=PSMC5 PE=1 SV=1	PRS8_HUMAN	SwissProt_2014_08.fasta	45 627,2	1	3	3	3	0.0002	0.0739
cells	control	control	281474976711168 (F003398)	Fumarate hydratase, mitochondrial OS=Homo sapiens GN=FH PE=1 SV=3	FUMH_HUMAN	SwissProt_2014_08.fasta	54 637,8	0.999	2	2	4	0.0003	0.102
cells	control	control	281474976711168 (F003398)	Eukaryotic translation initiation factor 4B OS=Homo sapiens GN=EIF4B PE=1 SV=2	IF4B_HUMAN	SwissProt_2014_08.fasta	69 153,9	0.998	2	4	4	0.0003	0.0491
cells	control	control	281474976711168 (F003398)	Moesin OS=Homo sapiens GN=MSN PE=1 SV=3	MOES_HUMAN	SwissProt_2014_08.fasta	67 821,8	1	10	12	19	0.0013	0.173
cells	control	control	281474976711168 (F003398)	40S ribosomal protein S18 OS=Homo sapiens GN=RPS18 PE=1 SV=3	RS18_HUMAN	SwissProt_2014_08.fasta	17 719,3	1	2	2	2	0.0001	0.118
cells	control	control	281474976711168 (F003398)	Thioredoxin reductase 1, cytoplasmic OS=Homo sapiens GN=TXNRD1 PE=1 SV=3	TRXR1_HUMAN	SwissProt_2014_08.fasta	70 906,9	0.998	2	2	4	0.0003	0.0909
cells	control	control	281474976711168 (F003398)	Nucleolar RNA helicase 2 OS=Homo sapiens GN=DDX21 PE=1 SV=5	DDX21_HUMAN	SwissProt_2014_08.fasta	87 346,0	0.998	2	2	2	0.0001	0.0421
cells	control	control	281474976711168 (F003398)	6-phosphogluconate dehydrogenase, decarboxylating OS=Homo sapiens GN=PGD PE=1 SV=3	6PGD_HUMAN	SwissProt_2014_08.fasta	53 141,9	1	3	3	5	0.0004	0.0932
cells	control	control	281474976711168 (F003398)	Serine/threonine-protein phosphatase 2A 65 kDa regulatory subunit A beta isoform OS=Homo sapiens GN=PPP2R1B PE=1 SV=3	2AAB_HUMAN	SwissProt_2014_08.fasta	66 215,1	0.998	2	2	4	0.0003	0.0815
cells	control	control	281474976711168 (F003398)	Non-histone chromosomal protein HMG-17 OS=Homo sapiens GN=HMGN2 PE=1 SV=3	HMGN2_HUMAN	SwissProt_2014_08.fasta	9 393,1	1	5	9	12	0.0008	0.511
cells	control	control	281474976711168 (F003398)	Transgelin-2 OS=Homo sapiens GN=TAGLN2 PE=1 SV=3	TAGL2_HUMAN	SwissProt_2014_08.fasta	22 391,9	1	6	6	13	0.0009	0.342
cells	control	control	281474976711168 (F003398)	Tubulin-specific chaperone A OS=Homo sapiens GN=TBCA PE=1 SV=3	TBCA_HUMAN	SwissProt_2014_08.fasta	12 855,2	0.998	2	2	2	0.0001	0.0926
cells	control	control	281474976711168 (F003398)	Nuclear migration protein nudC OS=Homo sapiens GN=NUDC PE=1 SV=1	NUDC_HUMAN	SwissProt_2014_08.fasta	38 243,7	0.999	2	2	2	0.0001	0.0725
cells	control	control	281474976711168 (F003398)	26S proteasome non-ATPase regulatory subunit 12 OS=Homo sapiens GN=PSMD12 PE=1 SV=3	PSD12_HUMAN	SwissProt_2014_08.fasta	52 906,2	1	3	4	6	0.0004	0.103
cells	control	control	281474976711168 (F003398)	60S ribosomal protein L19 OS=Homo sapiens GN=RPL19 PE=1 SV=1	RL19_HUMAN	SwissProt_2014_08.fasta	23 467,4	1	3	4	6	0.0004	0.138
cells	control	control	281474976711168 (F003398)	Small ubiquitin-related modifier 2 OS=Homo sapiens GN=SUMO2 PE=1 SV=3	SUMO2_HUMAN	SwissProt_2014_08.fasta	10 871,2	0.998	2	2	2	0.0001	0.232
cells	control	control	281474976711168 (F003398)	T-complex protein 1 subunit eta OS=Homo sapiens GN=CCT7 PE=1 SV=2	TCPH_HUMAN	SwissProt_2014_08.fasta	59 367,8	1	5	7	17	0.0012	0.145
cells	control	control	281474976711168 (F003398)	Transforming protein RhoA OS=Homo sapiens GN=RHOA PE=1 SV=1	RHOA_HUMAN	SwissProt_2014_08.fasta	21 768,4	0.998	2	3	9	0.0006	0.176
cells	control	control	281474976711168 (F003398)	L-lactate dehydrogenase A chain OS=Homo sapiens GN=LDHA PE=1 SV=2	LDHA_HUMAN	SwissProt_2014_08.fasta	36 689,2	1	14	19	78	0.0055	0.545
cells	control	control	281474976711168 (F003398)	Serine/arginine-rich splicing factor 3 OS=Homo sapiens GN=SRSF3 PE=1 SV=1	SRSF3_HUMAN	SwissProt_2014_08.fasta	19 330,0	0.999	2	2	4	0.0003	0.134
cells	control	control	281474976711168 (F003398)	60S ribosomal protein L28 OS=Homo sapiens GN=RPL28 PE=1 SV=3	RL28_HUMAN	SwissProt_2014_08.fasta	15 747,9	1	3	3	4	0.0003	0.219
cells	control	control	281474976711168 (F003398)	40S ribosomal protein S2 OS=Homo sapiens GN=RPS2 PE=1 SV=2	RS2_HUMAN	SwissProt_2014_08.fasta	31 325,2	1	4	4	8	0.0006	0.14
cells	control	control	281474976711168 (F003398)	Importin-5 OS=Homo sapiens GN=IPO5 PE=1 SV=4	IPO5_HUMAN	SwissProt_2014_08.fasta	123 632,2	1	3	3	6	0.0004	0.0438
cells	control	control	281474976711168 (F003398)	Protein DJ-1 OS=Homo sapiens GN=PARK7 PE=1 SV=2	PARK7_HUMAN	SwissProt_2014_08.fasta	19 891,2	0.999	2	2	4	0.0003	0.169
cells	control	control	281474976711168 (F003398)	Heterogeneous nuclear ribonucleoprotein A3 OS=Homo sapiens GN=HNRNPA3 PE=1 SV=2	ROA3_HUMAN	SwissProt_2014_08.fasta	39 595,1	1	3	3	4	0.0003	0.124
cells	control	control	281474976711168 (F003398)	Regulation of nuclear pre-mRNA domain-containing protein 1B OS=Homo sapiens GN=RPRD1B PE=1 SV=1	RPR1B_HUMAN	SwissProt_2014_08.fasta	36 900,8	0.998	2	2	2	0.0001	0.126
cells	control	control	281474976711168 (F003398)	Bifunctional glutamate/proline--tRNA ligase OS=Homo sapiens GN=EPRS PE=1 SV=5	SYEP_HUMAN	SwissProt_2014_08.fasta	170 593,2	1	4	4	7	0.0005	0.0364
cells	control	control	281474976711168 (F003398)	40S ribosomal protein S3a OS=Homo sapiens GN=RPS3A PE=1 SV=2	RS3A_HUMAN	SwissProt_2014_08.fasta	29 945,3	1	5	7	10	0.0007	0.174
cells	control	control	281474976711168 (F003398)	Protein canopy homolog 2 OS=Homo sapiens GN=CNPY2 PE=1 SV=1	CNPY2_HUMAN	SwissProt_2014_08.fasta	20 652,6	0.998	2	2	3	0.0002	0.143
cells	control	control	281474976711168 (F003398)	Proliferating cell nuclear antigen OS=Homo sapiens GN=PCNA PE=1 SV=1	PCNA_HUMAN	SwissProt_2014_08.fasta	28 769,3	1	3	3	5	0.0004	0.149
cells	control	control	281474976711168 (F003398)	60S ribosomal protein L30 OS=Homo sapiens GN=RPL30 PE=1 SV=2	RL30_HUMAN	SwissProt_2014_08.fasta	12 784,7	1	2	2	2	0.0001	0.183
cells	control	control	281474976711168 (F003398)	Delta-1-pyrroline-5-carboxylate synthase OS=Homo sapiens GN=ALDH18A1 PE=1 SV=2	P5CS_HUMAN	SwissProt_2014_08.fasta	87 302,9	1	3	3	6	0.0004	0.0604
cells	control	control	281474976711168 (F003398)	Protein disulfide-isomerase A3 OS=Homo sapiens GN=PDIA3 PE=1 SV=4	PDIA3_HUMAN	SwissProt_2014_08.fasta	56 784,6	1	5	5	5	0.0004	0.0851
cells	control	control	281474976711168 (F003398)	Stress-70 protein, mitochondrial OS=Homo sapiens GN=HSPA9 PE=1 SV=2	GRP75_HUMAN	SwissProt_2014_08.fasta	73 681,3	1	9	10	12	0.0008	0.155
cells	control	control	281474976711168 (F003398)	Glyceraldehyde-3-phosphate dehydrogenase OS=Homo sapiens GN=GAPDH PE=1 SV=3	G3P_HUMAN	SwissProt_2014_08.fasta	36 053,4	1	14	18	70	0.0049	0.657
cells	control	control	281474976711168 (F003398)	60S acidic ribosomal protein P0 OS=Homo sapiens GN=RPLP0 PE=1 SV=1	RLA0_HUMAN	SwissProt_2014_08.fasta	34 274,3	0.998	2	2	4	0.0003	0.0726
cells	control	control	281474976711168 (F003398)	U5 small nuclear ribonucleoprotein 200 kDa helicase OS=Homo sapiens GN=SNRNP200 PE=1 SV=2	U520_HUMAN	SwissProt_2014_08.fasta	244 513,8	1	4	4	8	0.0006	0.0272
cells	control	control	281474976711168 (F003398)	Pre-mRNA-splicing factor 38B OS=Homo sapiens GN=PRPF38B PE=1 SV=1	PR38B_HUMAN	SwissProt_2014_08.fasta	64 469,2	0.998	2	2	3	0.0002	0.0549
cells	control	control	281474976711168 (F003398)	Pyruvate kinase PKM OS=Homo sapiens GN=PKM PE=1 SV=4	KPYM_HUMAN	SwissProt_2014_08.fasta	57 937,5	1	12	15	30	0.0021	0.301
cells	control	control	281474976711168 (F003398)	Serine/arginine-rich splicing factor 2 OS=Homo sapiens GN=SRSF2 PE=1 SV=4	SRSF2_HUMAN	SwissProt_2014_08.fasta	25 477,1	1	2	2	2	0.0001	0.0679
cells	control	control	281474976711168 (F003398)	Nuclear cap-binding protein subunit 1 OS=Homo sapiens GN=NCBP1 PE=1 SV=1	NCBP1_HUMAN	SwissProt_2014_08.fasta	91 841,1	1	3	4	6	0.0004	0.0696
cells	control	control	281474976711168 (F003398)	Endoplasmin OS=Homo sapiens GN=HSP90B1 PE=1 SV=1	ENPL_HUMAN	SwissProt_2014_08.fasta	92 471,7	1	2	2	2	0.0001	0.0224
cells	control	control	281474976711168 (F003398)	60S ribosomal protein L17 OS=Homo sapiens GN=RPL17 PE=1 SV=3	RL17_HUMAN	SwissProt_2014_08.fasta	21 397,4	0.998	2	2	2	0.0001	0.136
cells	control	control	281474976711168 (F003398)	Eukaryotic translation initiation factor 3 subunit I OS=Homo sapiens GN=EIF3I PE=1 SV=1	EIF3I_HUMAN	SwissProt_2014_08.fasta	36 502,0	0.998	2	2	2	0.0001	0.0738
cells	control	control	281474976711168 (F003398)	Peroxiredoxin-5, mitochondrial OS=Homo sapiens GN=PRDX5 PE=1 SV=4	PRDX5_HUMAN	SwissProt_2014_08.fasta	22 086,4	1	3	3	4	0.0003	0.308
cells	control	control	281474976711168 (F003398)	Elongation factor 1-delta OS=Homo sapiens GN=EEF1D PE=1 SV=5	EF1D_HUMAN	SwissProt_2014_08.fasta	31 121,9	0.998	2	2	3	0.0002	0.132
cells	control	control	281474976711168 (F003398)	Translocon-associated protein subunit delta OS=Homo sapiens GN=SSR4 PE=1 SV=1	SSRD_HUMAN	SwissProt_2014_08.fasta	18 998,8	0.998	2	2	3	0.0002	0.168
cells	control	control	281474976711168 (F003398)	14-3-3 protein gamma OS=Homo sapiens GN=YWHAG PE=1 SV=2	1433G_HUMAN	SwissProt_2014_08.fasta	28 303,1	1	5	6	6	0.0004	0.3
cells	control	control	281474976711168 (F003398)	Heterogeneous nuclear ribonucleoproteins A2/B1 OS=Homo sapiens GN=HNRNPA2B1 PE=1 SV=2	ROA2_HUMAN	SwissProt_2014_08.fasta	37 430,3	1	7	8	18	0.0013	0.275
cells	control	control	281474976711168 (F003398)	Acetyl-CoA acetyltransferase, mitochondrial OS=Homo sapiens GN=ACAT1 PE=1 SV=1	THIL_HUMAN	SwissProt_2014_08.fasta	45 199,8	0.999	2	3	14	0.001	0.103
cells	control	control	281474976711168 (F003398)	Coronin-1A OS=Homo sapiens GN=CORO1A PE=1 SV=4	COR1A_HUMAN	SwissProt_2014_08.fasta	51 026,1	1	6	6	10	0.0007	0.258
cells	control	control	281474976711168 (F003398)	Peroxiredoxin-2 OS=Homo sapiens GN=PRDX2 PE=1 SV=5	PRDX2_HUMAN	SwissProt_2014_08.fasta	21 892,4	1	3	5	11	0.0008	0.136
cells	control	control	281474976711168 (F003398)	Glycine--tRNA ligase OS=Homo sapiens GN=GARS PE=1 SV=3	SYG_HUMAN	SwissProt_2014_08.fasta	83 167,6	1	6	7	9	0.0006	0.127
cells	control	control	281474976711168 (F003398)	26S protease regulatory subunit 7 OS=Homo sapiens GN=PSMC2 PE=1 SV=3	PRS7_HUMAN	SwissProt_2014_08.fasta	48 635,6	1	3	3	4	0.0003	0.0831
cells	control	control	281474976711168 (F003398)	Phosphoglycerate mutase 1 OS=Homo sapiens GN=PGAM1 PE=1 SV=2	PGAM1_HUMAN	SwissProt_2014_08.fasta	28 804,8	1	6	6	9	0.0006	0.311
cells	control	control	281474976711168 (F003398)	Matrin-3 OS=Homo sapiens GN=MATR3 PE=1 SV=2	MATR3_HUMAN	SwissProt_2014_08.fasta	94 626,7	1	4	5	19	0.0013	0.0803
cells	control	control	281474976711168 (F003398)	Vimentin OS=Homo sapiens GN=VIM PE=1 SV=4	VIME_HUMAN	SwissProt_2014_08.fasta	53 652,7	1	4	4	7	0.0005	0.0708
cells	control	control	281474976711168 (F003398)	Nuclease-sensitive element-binding protein 1 OS=Homo sapiens GN=YBX1 PE=1 SV=3	YBOX1_HUMAN	SwissProt_2014_08.fasta	35 923,8	1	3	3	5	0.0004	0.12
cells	control	control	281474976711168 (F003398)	40S ribosomal protein S17-like OS=Homo sapiens GN=RPS17L PE=1 SV=1	RS17L_HUMAN,RS17_HUMAN	SwissProt_2014_08.fasta	15 550,5	0.998	2	2	5	0.0004	0.237
cells	control	control	281474976711168 (F003398)	Nucleolar protein 56 OS=Homo sapiens GN=NOP56 PE=1 SV=4	NOP56_HUMAN	SwissProt_2014_08.fasta	66 052,0	0.998	2	2	5	0.0004	0.0741
cells	control	control	281474976711168 (F003398)	Histone deacetylase 6 OS=Homo sapiens GN=HDAC6 PE=1 SV=2	HDAC6_HUMAN	SwissProt_2014_08.fasta	131 418,7	0.998	2	2	4	0.0003	0.0395
cells	control	control	281474976711168 (F003398)	Protein transport protein Sec16A OS=Homo sapiens GN=SEC16A PE=1 SV=3	SC16A_HUMAN	SwissProt_2014_08.fasta	233 515,3	0.999	2	3	3	0.0002	0.0211
cells	control	control	281474976711168 (F003398)	Translational activator GCN1 OS=Homo sapiens GN=GCN1L1 PE=1 SV=6	GCN1L_HUMAN	SwissProt_2014_08.fasta	292 764,4	1	5	6	14	0.001	0.0341
cells	control	control	281474976711168 (F003398)	Platelet-activating factor acetylhydrolase IB subunit gamma OS=Homo sapiens GN=PAFAH1B3 PE=1 SV=1	PA1B3_HUMAN	SwissProt_2014_08.fasta	25 733,6	1	2	2	2	0.0001	0.0736
cells	control	control	281474976711168 (F003398)	Isoleucine--tRNA ligase, cytoplasmic OS=Homo sapiens GN=IARS PE=1 SV=2	SYIC_HUMAN	SwissProt_2014_08.fasta	144 501,8	1	2	3	4	0.0003	0.0206
cells	control	control	281474976711168 (F003398)	ATP-dependent RNA helicase DDX3X OS=Homo sapiens GN=DDX3X PE=1 SV=3	DDX3X_HUMAN	SwissProt_2014_08.fasta	73 245,8	1	3	4	11	0.0008	0.068
cells	control	control	281474976711168 (F003398)	Citrate synthase, mitochondrial OS=Homo sapiens GN=CS PE=1 SV=2	CISY_HUMAN	SwissProt_2014_08.fasta	51 713,8	1	4	4	7	0.0005	0.142
cells	control	control	281474976711168 (F003398)	Interleukin enhancer-binding factor 2 OS=Homo sapiens GN=ILF2 PE=1 SV=2	ILF2_HUMAN	SwissProt_2014_08.fasta	43 062,7	1	2	2	2	0.0001	0.0436
cells	control	control	281474976711168 (F003398)	Cofilin-1 OS=Homo sapiens GN=CFL1 PE=1 SV=3	COF1_HUMAN	SwissProt_2014_08.fasta	18 503,2	1	2	2	3	0.0002	0.133
cells	control	control	281474976711168 (F003398)	U4/U6 small nuclear ribonucleoprotein Prp31 OS=Homo sapiens GN=PRPF31 PE=1 SV=2	PRP31_HUMAN	SwissProt_2014_08.fasta	55 457,4	0.998	2	2	2	0.0001	0.0802
cells	control	control	281474976711168 (F003398)	Ribosomal L1 domain-containing protein 1 OS=Homo sapiens GN=RSL1D1 PE=1 SV=3	RL1D1_HUMAN	SwissProt_2014_08.fasta	54 974,7	1	5	5	7	0.0005	0.102
cells	control	control	281474976711168 (F003398)	Septin-9 OS=Homo sapiens GN=SEPT9 PE=1 SV=2	SEPT9_HUMAN	SwissProt_2014_08.fasta	65 402,3	1	3	3	4	0.0003	0.0631
cells	control	control	281474976711168 (F003398)	Prohibitin OS=Homo sapiens GN=PHB PE=1 SV=1	PHB_HUMAN	SwissProt_2014_08.fasta	29 804,6	0.998	2	2	2	0.0001	0.162
cells	control	control	281474976711168 (F003398)	Electron transfer flavoprotein subunit alpha, mitochondrial OS=Homo sapiens GN=ETFA PE=1 SV=1	ETFA_HUMAN	SwissProt_2014_08.fasta	35 080,1	0.998	2	2	5	0.0004	0.15
cells	control	control	281474976711168 (F003398)	Nucleosome assembly protein 1-like 4 OS=Homo sapiens GN=NAP1L4 PE=1 SV=1	NP1L4_HUMAN	SwissProt_2014_08.fasta	42 823,9	0.998	2	2	5	0.0004	0.088
cells	control	control	281474976711168 (F003398)	Stathmin OS=Homo sapiens GN=STMN1 PE=1 SV=3	STMN1_HUMAN	SwissProt_2014_08.fasta	17 303,0	1	6	8	14	0.001	0.356
cells	control	control	281474976711168 (F003398)	T-complex protein 1 subunit gamma OS=Homo sapiens GN=CCT3 PE=1 SV=4	TCPG_HUMAN	SwissProt_2014_08.fasta	60 535,4	1	3	3	6	0.0004	0.101
cells	control	control	281474976711168 (F003398)	Pre-mRNA-processing-splicing factor 8 OS=Homo sapiens GN=PRPF8 PE=1 SV=2	PRP8_HUMAN	SwissProt_2014_08.fasta	273 608,6	1	7	7	11	0.0008	0.0535
cells	control	control	281474976711168 (F003398)	Malignant T-cell-amplified sequence 1 OS=Homo sapiens GN=MCTS1 PE=1 SV=1	MCTS1_HUMAN	SwissProt_2014_08.fasta	20 555,9	0.998	2	2	9	0.0006	0.204
cells	control	control	281474976711168 (F003398)	Farnesyl pyrophosphate synthase OS=Homo sapiens GN=FDPS PE=1 SV=4	FPPS_HUMAN	SwissProt_2014_08.fasta	48 276,8	0.998	2	2	2	0.0001	0.043
cells	control	control	281474976711168 (F003398)	Ubiquitin-like modifier-activating enzyme 6 OS=Homo sapiens GN=UBA6 PE=1 SV=1	UBA6_HUMAN	SwissProt_2014_08.fasta	117 973,4	0.998	2	3	8	0.0006	0.0333
cells	control	control	281474976711168 (F003398)	T-complex protein 1 subunit theta OS=Homo sapiens GN=CCT8 PE=1 SV=4	TCPQ_HUMAN	SwissProt_2014_08.fasta	59 621,0	1	3	3	3	0.0002	0.0547
cells	control	control	281474976711168 (F003398)	MMS19 nucleotide excision repair protein homolog OS=Homo sapiens GN=MMS19 PE=1 SV=2	MMS19_HUMAN	SwissProt_2014_08.fasta	113 291,3	1	2	3	3	0.0002	0.034
cells	control	control	281474976711168 (F003398)	Bifunctional purine biosynthesis protein PURH OS=Homo sapiens GN=ATIC PE=1 SV=3	PUR9_HUMAN	SwissProt_2014_08.fasta	64 616,5	1	3	4	10	0.0007	0.105
cells	control	control	281474976711168 (F003398)	UPF0568 protein C14orf166 OS=Homo sapiens GN=C14orf166 PE=1 SV=1	CN166_HUMAN	SwissProt_2014_08.fasta	28 069,3	0.998	2	3	4	0.0003	0.139
cells	control	control	281474976711168 (F003398)	NAD-dependent malic enzyme, mitochondrial OS=Homo sapiens GN=ME2 PE=1 SV=1	MAOM_HUMAN	SwissProt_2014_08.fasta	65 446,2	0.998	2	2	3	0.0002	0.0822
cells	control	control	281474976711168 (F003398)	Importin subunit alpha-1 OS=Homo sapiens GN=KPNA2 PE=1 SV=1	IMA1_HUMAN	SwissProt_2014_08.fasta	57 862,5	1	3	3	11	0.0008	0.151
cells	control	control	281474976711168 (F003398)	Stomatin-like protein 2, mitochondrial OS=Homo sapiens GN=STOML2 PE=1 SV=1	STML2_HUMAN	SwissProt_2014_08.fasta	38 534,5	0.998	2	3	8	0.0006	0.126
cells	control	control	281474976711168 (F003398)	ATP synthase subunit g, mitochondrial OS=Homo sapiens GN=ATP5L PE=1 SV=3	ATP5L_HUMAN	SwissProt_2014_08.fasta	11 428,5	0.998	2	2	3	0.0002	0.252
cells	control	control	281474976711168 (F003398)	Small nuclear ribonucleoprotein Sm D1 OS=Homo sapiens GN=SNRPD1 PE=1 SV=1	SMD1_HUMAN	SwissProt_2014_08.fasta	13 281,9	0.998	2	2	16	0.0011	0.345
cells	control	control	281474976711168 (F003398)	60S ribosomal protein L4 OS=Homo sapiens GN=RPL4 PE=1 SV=5	RL4_HUMAN	SwissProt_2014_08.fasta	47 699,1	1	5	5	8	0.0006	0.136
cells	control	control	281474976711168 (F003398)	Rab GDP dissociation inhibitor beta OS=Homo sapiens GN=GDI2 PE=1 SV=2	GDIB_HUMAN	SwissProt_2014_08.fasta	50 665,5	1	4	5	12	0.0008	0.135
cells	control	control	281474976711168 (F003398)	Nucleolin OS=Homo sapiens GN=NCL PE=1 SV=3	NUCL_HUMAN	SwissProt_2014_08.fasta	76 615,9	1	12	14	28	0.002	0.176
cells	control	control	281474976711168 (F003398)	Histone-binding protein RBBP4 OS=Homo sapiens GN=RBBP4 PE=1 SV=3	RBBP4_HUMAN	SwissProt_2014_08.fasta	47 655,8	0.999	2	2	2	0.0001	0.0376
cells	control	control	281474976711168 (F003398)	Heat shock 70 kDa protein 4 OS=Homo sapiens GN=HSPA4 PE=1 SV=4	HSP74_HUMAN	SwissProt_2014_08.fasta	94 331,9	1	5	6	8	0.0006	0.113
cells	control	control	281474976711168 (F003398)	CTP synthase 1 OS=Homo sapiens GN=CTPS1 PE=1 SV=2	PYRG1_HUMAN	SwissProt_2014_08.fasta	66 690,7	0.998	2	2	3	0.0002	0.0575
cells	control	control	281474976711168 (F003398)	GTP-binding nuclear protein Ran OS=Homo sapiens GN=RAN PE=1 SV=3	RAN_HUMAN	SwissProt_2014_08.fasta	24 423,1	1	3	3	10	0.0007	0.347
cells	control	control	281474976711168 (F003398)	AP-1 complex subunit gamma-1 OS=Homo sapiens GN=AP1G1 PE=1 SV=5	AP1G1_HUMAN	SwissProt_2014_08.fasta	91 354,3	0.999	2	3	3	0.0002	0.0462
cells	control	control	281474976711168 (F003398)	Talin-1 OS=Homo sapiens GN=TLN1 PE=1 SV=3	TLN1_HUMAN	SwissProt_2014_08.fasta	269 765,1	0.999	2	2	4	0.0003	0.022
cells	control	control	281474976711168 (F003398)	UTP--glucose-1-phosphate uridylyltransferase OS=Homo sapiens GN=UGP2 PE=1 SV=5	UGPA_HUMAN	SwissProt_2014_08.fasta	56 942,0	0.998	2	2	2	0.0001	0.0591
cells	control	control	281474976711168 (F003398)	Ubiquitin carboxyl-terminal hydrolase 14 OS=Homo sapiens GN=USP14 PE=1 SV=3	UBP14_HUMAN	SwissProt_2014_08.fasta	56 070,3	0.998	2	2	2	0.0001	0.0445
cells	control	control	281474976711168 (F003398)	60S ribosomal protein L26 OS=Homo sapiens GN=RPL26 PE=1 SV=1	RL26_HUMAN	SwissProt_2014_08.fasta	17 258,4	1	4	4	4	0.0003	0.276
cells	control	control	281474976711168 (F003398)	60S ribosomal protein L6 OS=Homo sapiens GN=RPL6 PE=1 SV=3	RL6_HUMAN	SwissProt_2014_08.fasta	32 729,3	1	4	5	10	0.0007	0.184
cells	control	control	281474976711168 (F003398)	Ras-related protein Rab-1B OS=Homo sapiens GN=RAB1B PE=1 SV=1	RAB1B_HUMAN	SwissProt_2014_08.fasta	22 172,0	0.998	2	2	3	0.0002	0.159
cells	control	control	281474976711168 (F003398)	ATP-dependent RNA helicase DDX1 OS=Homo sapiens GN=DDX1 PE=1 SV=2	DDX1_HUMAN	SwissProt_2014_08.fasta	82 433,2	1	3	3	4	0.0003	0.0595
cells	control	control	281474976711168 (F003398)	Tubulin beta chain OS=Homo sapiens GN=TUBB PE=1 SV=2	TBB5_HUMAN	SwissProt_2014_08.fasta	49 670,6	1	18	24	57	0.004	0.505
cells	control	control	281474976711168 (F003398)	Proliferation-associated protein 2G4 OS=Homo sapiens GN=PA2G4 PE=1 SV=3	PA2G4_HUMAN	SwissProt_2014_08.fasta	43 786,7	1	4	4	5	0.0004	0.114
cells	control	control	281474976711168 (F003398)	EKC/KEOPS complex subunit TPRKB OS=Homo sapiens GN=TPRKB PE=1 SV=1	TPRKB_HUMAN	SwissProt_2014_08.fasta	19 662,0	0.998	2	4	7	0.0005	0.263
cells	control	control	281474976711168 (F003398)	Heterogeneous nuclear ribonucleoprotein A1 OS=Homo sapiens GN=HNRNPA1 PE=1 SV=5	ROA1_HUMAN	SwissProt_2014_08.fasta	38 747,0	1	7	10	22	0.0015	0.263
cells	control	control	281474976711168 (F003398)	3-ketoacyl-CoA thiolase, peroxisomal OS=Homo sapiens GN=ACAA1 PE=1 SV=2	THIK_HUMAN	SwissProt_2014_08.fasta	44 292,1	1	3	3	11	0.0008	0.0802
cells	control	control	281474976711168 (F003398)	14-3-3 protein zeta/delta OS=Homo sapiens GN=YWHAZ PE=1 SV=1	1433Z_HUMAN	SwissProt_2014_08.fasta	27 745,9	1	6	8	12	0.0008	0.196
cells	control	control	281474976711168 (F003398)	Peroxiredoxin-1 OS=Homo sapiens GN=PRDX1 PE=1 SV=1	PRDX1_HUMAN	SwissProt_2014_08.fasta	22 110,9	1	5	6	8	0.0006	0.231
cells	control	control	281474976711168 (F003398)	Elongation factor 2 OS=Homo sapiens GN=EEF2 PE=1 SV=4	EF2_HUMAN	SwissProt_2014_08.fasta	95 340,1	1	22	29	63	0.0044	0.396
cells	control	control	281474976711168 (F003398)	Importin subunit beta-1 OS=Homo sapiens GN=KPNB1 PE=1 SV=2	IMB1_HUMAN	SwissProt_2014_08.fasta	97 171,3	1	6	7	18	0.0013	0.0936
cells	control	control	281474976711168 (F003398)	Prohibitin-2 OS=Homo sapiens GN=PHB2 PE=1 SV=2	PHB2_HUMAN	SwissProt_2014_08.fasta	33 297,6	1	3	3	4	0.0003	0.14
cells	control	control	281474976711168 (F003398)	Protein disulfide-isomerase OS=Homo sapiens GN=P4HB PE=1 SV=3	PDIA1_HUMAN	SwissProt_2014_08.fasta	57 118,1	1	3	4	9	0.0006	0.11
cells	control	control	281474976711168 (F003398)	Proteasome subunit beta type-9 OS=Homo sapiens GN=PSMB9 PE=1 SV=2	PSB9_HUMAN	SwissProt_2014_08.fasta	23 264,4	0.998	2	2	2	0.0001	0.1
cells	control	control	281474976711168 (F003398)	Alpha-enolase OS=Homo sapiens GN=ENO1 PE=1 SV=2	ENOA_HUMAN	SwissProt_2014_08.fasta	47 170,2	1	17	23	66	0.0046	0.495
cells	control	control	281474976711168 (F003398)	Eukaryotic initiation factor 4A-III OS=Homo sapiens GN=EIF4A3 PE=1 SV=4	IF4A3_HUMAN	SwissProt_2014_08.fasta	46 872,4	1	5	6	21	0.0015	0.182
cells	control	control	281474976711168 (F003398)	Ubiquitin carboxyl-terminal hydrolase 7 OS=Homo sapiens GN=USP7 PE=1 SV=2	UBP7_HUMAN	SwissProt_2014_08.fasta	128 305,0	1	2	3	6	0.0004	0.0327
cells	control	control	281474976711168 (F003398)	Dynamin-1-like protein OS=Homo sapiens GN=DNM1L PE=1 SV=2	DNM1L_HUMAN	SwissProt_2014_08.fasta	81 879,2	1	5	5	7	0.0005	0.139
cells	control	control	281474976711168 (F003398)	Gamma-interferon-inducible protein 16 OS=Homo sapiens GN=IFI16 PE=1 SV=3	IF16_HUMAN	SwissProt_2014_08.fasta	88 258,1	1	3	3	3	0.0002	0.0471
cells	control	control	281474976711168 (F003398)	Nucleolar and coiled-body phosphoprotein 1 OS=Homo sapiens GN=NOLC1 PE=1 SV=2	NOLC1_HUMAN	SwissProt_2014_08.fasta	73 604,2	1	3	3	9	0.0006	0.0572
cells	control	control	281474976711168 (F003398)	40S ribosomal protein S25 OS=Homo sapiens GN=RPS25 PE=1 SV=1	RS25_HUMAN	SwissProt_2014_08.fasta	13 743,0	0.997	2	2	2	0.0001	0.136
cells	control	control	281474976711168 (F003398)	Ezrin OS=Homo sapiens GN=EZR PE=1 SV=4	EZRI_HUMAN	SwissProt_2014_08.fasta	69 414,7	1	4	5	12	0.0008	0.0973
cells	control	control	281474976711168 (F003398)	Glucose-6-phosphate isomerase OS=Homo sapiens GN=GPI PE=1 SV=4	G6PI_HUMAN	SwissProt_2014_08.fasta	63 148,5	1	5	6	28	0.002	0.159
cells	control	control	281474976711168 (F003398)	Splicing factor, proline- and glutamine-rich OS=Homo sapiens GN=SFPQ PE=1 SV=2	SFPQ_HUMAN	SwissProt_2014_08.fasta	76 149,5	1	8	9	10	0.0007	0.139
cells	control	control	281474976711168 (F003398)	14-3-3 protein epsilon OS=Homo sapiens GN=YWHAE PE=1 SV=1	1433E_HUMAN	SwissProt_2014_08.fasta	29 175,0	1	4	5	11	0.0008	0.204
cells	control	control	281474976711168 (F003398)	Heterogeneous nuclear ribonucleoprotein A0 OS=Homo sapiens GN=HNRNPA0 PE=1 SV=1	ROA0_HUMAN	SwissProt_2014_08.fasta	30 840,5	0.998	2	2	4	0.0003	0.0918
cells	control	control	281474976711168 (F003398)	Tubulin alpha-1B chain OS=Homo sapiens GN=TUBA1B PE=1 SV=1	TBA1B_HUMAN	SwissProt_2014_08.fasta	50 151,7	1	9	10	33	0.0023	0.222
cells	control	control	281474976711168 (F003398)	Phosphoglucomutase-2 OS=Homo sapiens GN=PGM2 PE=1 SV=4	PGM2_HUMAN	SwissProt_2014_08.fasta	68 285,7	0.998	2	2	3	0.0002	0.0833
cells	control	control	281474976711168 (F003398)	Dedicator of cytokinesis protein 2 OS=Homo sapiens GN=DOCK2 PE=1 SV=2	DOCK2_HUMAN	SwissProt_2014_08.fasta	211 955,5	0.998	2	2	4	0.0003	0.0208
cells	control	control	281474976711168 (F003398)	Retinoblastoma-associated protein OS=Homo sapiens GN=RB1 PE=1 SV=2	RB_HUMAN	SwissProt_2014_08.fasta	106 164,6	1	5	7	14	0.001	0.097
cells	control	control	281474976711168 (F003398)	Histone H1.5 OS=Homo sapiens GN=HIST1H1B PE=1 SV=3	H15_HUMAN	SwissProt_2014_08.fasta	22 581,7	1	6	9	14	0.001	0.168
cells	control	control	281474976711168 (F003398)	40S ribosomal protein S15 OS=Homo sapiens GN=RPS15 PE=1 SV=2	RS15_HUMAN	SwissProt_2014_08.fasta	17 040,8	1	3	6	12	0.0008	0.372
cells	control	control	281474976711168 (F003398)	Importin-4 OS=Homo sapiens GN=IPO4 PE=1 SV=2	IPO4_HUMAN	SwissProt_2014_08.fasta	118 718,7	1	5	5	8	0.0006	0.0749
cells	control	control	281474976711168 (F003398)	Sodium bicarbonate cotransporter 3 OS=Homo sapiens GN=SLC4A7 PE=1 SV=2	S4A7_HUMAN	SwissProt_2014_08.fasta	136 049,3	0.998	2	2	2	0.0001	0.0288
cells	control	control	281474976711168 (F003398)	Proline synthase co-transcribed bacterial homolog protein OS=Homo sapiens GN=PROSC PE=1 SV=1	PROSC_HUMAN	SwissProt_2014_08.fasta	30 343,8	0.998	2	2	4	0.0003	0.109
cells	control	control	281474976711168 (F003398)	60S ribosomal protein L32 OS=Homo sapiens GN=RPL32 PE=1 SV=2	RL32_HUMAN	SwissProt_2014_08.fasta	15 860,4	0.998	2	2	4	0.0003	0.148
cells	control	control	281474976711168 (F003398)	DNA replication licensing factor MCM7 OS=Homo sapiens GN=MCM7 PE=1 SV=4	MCM7_HUMAN	SwissProt_2014_08.fasta	81 309,0	1	7	9	12	0.0008	0.132
cells	control	control	281474976711168 (F003398)	Fanconi anemia group I protein OS=Homo sapiens GN=FANCI PE=1 SV=4	FANCI_HUMAN	SwissProt_2014_08.fasta	149 328,9	1	4	4	6	0.0004	0.0429
cells	control	control	281474976711168 (F003398)	60S ribosomal protein L3 OS=Homo sapiens GN=RPL3 PE=1 SV=2	RL3_HUMAN	SwissProt_2014_08.fasta	46 109,5	1	7	7	12	0.0008	0.203
cells	control	control	281474976711168 (F003398)	26S proteasome non-ATPase regulatory subunit 7 OS=Homo sapiens GN=PSMD7 PE=1 SV=2	PSMD7_HUMAN	SwissProt_2014_08.fasta	37 025,6	0.998	2	2	2	0.0001	0.12
cells	control	control	281474976711168 (F003398)	Cytoplasmic dynein 1 heavy chain 1 OS=Homo sapiens GN=DYNC1H1 PE=1 SV=5	DYHC1_HUMAN	SwissProt_2014_08.fasta	532 405,6	1	4	4	7	0.0005	0.0189
cells	control	control	281474976711168 (F003398)	Prothymosin alpha OS=Homo sapiens GN=PTMA PE=1 SV=2	PTMA_HUMAN	SwissProt_2014_08.fasta	12 202,5	1	6	9	20	0.0014	0.234
cells	control	control	281474976711168 (F003398)	TAR DNA-binding protein 43 OS=Homo sapiens GN=TARDBP PE=1 SV=1	TADBP_HUMAN	SwissProt_2014_08.fasta	44 739,7	1	2	2	3	0.0002	0.087
cells	control	control	281474976711168 (F003398)	Phosphoglucomutase-1 OS=Homo sapiens GN=PGM1 PE=1 SV=3	PGM1_HUMAN	SwissProt_2014_08.fasta	61 451,1	1	3	5	17	0.0012	0.0979
cells	control	control	281474976711168 (F003398)	DNA damage-binding protein 1 OS=Homo sapiens GN=DDB1 PE=1 SV=1	DDB1_HUMAN	SwissProt_2014_08.fasta	126 970,2	0.999	2	2	8	0.0006	0.0325
cells	control	control	281474976711168 (F003398)	Fructose-bisphosphate aldolase A OS=Homo sapiens GN=ALDOA PE=1 SV=2	ALDOA_HUMAN	SwissProt_2014_08.fasta	39 420,6	1	8	8	22	0.0015	0.203
cells	control	control	281474976711168 (F003398)	Rap1 GTPase-GDP dissociation stimulator 1 OS=Homo sapiens GN=RAP1GDS1 PE=1 SV=3	GDS1_HUMAN	SwissProt_2014_08.fasta	66 318,1	1	3	4	11	0.0008	0.0939
cells	control	control	281474976711168 (F003398)	T-complex protein 1 subunit zeta OS=Homo sapiens GN=CCT6A PE=1 SV=3	TCPZ_HUMAN	SwissProt_2014_08.fasta	58 025,3	1	5	7	19	0.0013	0.205
cells	control	control	281474976711168 (F003398)	Spectrin alpha chain, non-erythrocytic 1 OS=Homo sapiens GN=SPTAN1 PE=1 SV=3	SPTN1_HUMAN	SwissProt_2014_08.fasta	284 542,7	1	6	7	8	0.0006	0.0494
cells	control	control	281474976711168 (F003398)	Leucine--tRNA ligase, cytoplasmic OS=Homo sapiens GN=LARS PE=1 SV=2	SYLC_HUMAN	SwissProt_2014_08.fasta	134 470,8	1	3	4	5	0.0004	0.0502
cells	control	control	281474976711168 (F003398)	S-formylglutathione hydrolase OS=Homo sapiens GN=ESD PE=1 SV=2	ESTD_HUMAN	SwissProt_2014_08.fasta	31 463,6	0.998	2	3	4	0.0003	0.152
cells	control	control	281474976711168 (F003398)	N-acetyltransferase 10 OS=Homo sapiens GN=NAT10 PE=1 SV=2	NAT10_HUMAN	SwissProt_2014_08.fasta	115 734,3	1	3	5	10	0.0007	0.0605
cells	control	control	281474976711168 (F003398)	40S ribosomal protein S9 OS=Homo sapiens GN=RPS9 PE=1 SV=3	RS9_HUMAN	SwissProt_2014_08.fasta	22 592,5	1	2	2	2	0.0001	0.0928
cells	control	control	281474976711168 (F003398)	E3 ubiquitin-protein ligase KCMF1 OS=Homo sapiens GN=KCMF1 PE=1 SV=2	KCMF1_HUMAN	SwissProt_2014_08.fasta	41 945,3	0.998	2	2	4	0.0003	0.0814
cells	control	control	281474976711168 (F003398)	Voltage-dependent anion-selective channel protein 2 OS=Homo sapiens GN=VDAC2 PE=1 SV=2	VDAC2_HUMAN	SwissProt_2014_08.fasta	31 567,3	0.999	2	2	3	0.0002	0.133
cells	control	control	281474976711168 (F003398)	ATPase family AAA domain-containing protein 3A OS=Homo sapiens GN=ATAD3A PE=1 SV=2	ATD3A_HUMAN	SwissProt_2014_08.fasta	71 370,2	1	2	2	2	0.0001	0.0363
cells	control	control	281474976711168 (F003398)	Adenosine deaminase OS=Homo sapiens GN=ADA PE=1 SV=3	ADA_HUMAN	SwissProt_2014_08.fasta	40 765,1	1	6	7	18	0.0013	0.309
cells	control	control	281474976711168 (F003398)	DNA replication licensing factor MCM6 OS=Homo sapiens GN=MCM6 PE=1 SV=1	MCM6_HUMAN	SwissProt_2014_08.fasta	92 890,6	1	6	6	7	0.0005	0.0828
cells	control	control	281474976711168 (F003398)	Hydroxyacyl-coenzyme A dehydrogenase, mitochondrial OS=Homo sapiens GN=HADH PE=1 SV=3	HCDH_HUMAN	SwissProt_2014_08.fasta	34 294,2	1	4	5	30	0.0021	0.328
cells	control	control	281474976711168 (F003398)	Protein unc-45 homolog A OS=Homo sapiens GN=UNC45A PE=1 SV=1	UN45A_HUMAN	SwissProt_2014_08.fasta	103 078,9	0.998	2	3	4	0.0003	0.0424
cells	control	control	281474976711168 (F003398)	RNA-binding motif protein, X chromosome OS=Homo sapiens GN=RBMX PE=1 SV=3	RBMX_HUMAN	SwissProt_2014_08.fasta	42 333,7	1	4	4	6	0.0004	0.105
cells	control	control	281474976711168 (F003398)	Annexin A6 OS=Homo sapiens GN=ANXA6 PE=1 SV=3	ANXA6_HUMAN	SwissProt_2014_08.fasta	75 877,5	1	4	4	7	0.0005	0.0981
cells	control	control	281474976711168 (F003398)	ELAV-like protein 1 OS=Homo sapiens GN=ELAVL1 PE=1 SV=2	ELAV1_HUMAN	SwissProt_2014_08.fasta	36 092,6	0.998	2	2	3	0.0002	0.0736
cells	control	control	281474976711168 (F003398)	Serine/threonine-protein phosphatase PP1-alpha catalytic subunit OS=Homo sapiens GN=PPP1CA PE=1 SV=1	PP1A_HUMAN,PP1B_HUMAN,PP1G_HUMAN	SwissProt_2014_08.fasta	37 513,9	1	2	3	7	0.0005	0.0818
cells	control	control	281474976711168 (F003398)	Replication protein A 32 kDa subunit OS=Homo sapiens GN=RPA2 PE=1 SV=1	RFA2_HUMAN	SwissProt_2014_08.fasta	29 246,7	0.998	2	2	3	0.0002	0.222
cells	control	control	281474976711168 (F003398)	DNA-dependent protein kinase catalytic subunit OS=Homo sapiens GN=PRKDC PE=1 SV=3	PRKDC_HUMAN	SwissProt_2014_08.fasta	469 095,5	1	15	15	28	0.002	0.0514
cells	control	control	281474976711168 (F003398)	Ribose-phosphate pyrophosphokinase 2 OS=Homo sapiens GN=PRPS2 PE=1 SV=2	PRPS2_HUMAN	SwissProt_2014_08.fasta	34 769,5	1	2	2	4	0.0003	0.0786
cells	control	control	281474976711168 (F003398)	60S ribosomal protein L15 OS=Homo sapiens GN=RPL15 PE=1 SV=2	RL15_HUMAN	SwissProt_2014_08.fasta	24 146,5	1	6	7	10	0.0007	0.294
cells	control	control	281474976711168 (F003398)	Hypoxia up-regulated protein 1 OS=Homo sapiens GN=HYOU1 PE=1 SV=1	HYOU1_HUMAN	SwissProt_2014_08.fasta	111 336,8	1	4	4	7	0.0005	0.0681
cells	control	control	281474976711168 (F003398)	Condensin complex subunit 2 OS=Homo sapiens GN=NCAPH PE=1 SV=3	CND2_HUMAN	SwissProt_2014_08.fasta	82 565,1	0.998	2	2	2	0.0001	0.0526
cells	control	control	281474976711168 (F003398)	Spliceosome RNA helicase DDX39B OS=Homo sapiens GN=DDX39B PE=1 SV=1	DX39B_HUMAN	SwissProt_2014_08.fasta	48 992,0	1	2	2	2	0.0001	0.0444
cells	control	control	281474976711168 (F003398)	Eukaryotic translation initiation factor 3 subunit F OS=Homo sapiens GN=EIF3F PE=1 SV=1	EIF3F_HUMAN	SwissProt_2014_08.fasta	37 563,5	0.998	2	2	6	0.0004	0.0784
cells	control	control	281474976711168 (F003398)	Histone H3.3 OS=Homo sapiens GN=H3F3A PE=1 SV=2	H33_HUMAN	SwissProt_2014_08.fasta	15 328,7	1	5	6	33	0.0023	0.434
cells	control	control	281474976711168 (F003398)	Clathrin heavy chain 1 OS=Homo sapiens GN=CLTC PE=1 SV=5	CLH1_HUMAN	SwissProt_2014_08.fasta	191 618,9	1	11	11	17	0.0012	0.104
cells	control	control	281474976711168 (F003398)	Cytochrome b-c1 complex subunit 1, mitochondrial OS=Homo sapiens GN=UQCRC1 PE=1 SV=3	QCR1_HUMAN	SwissProt_2014_08.fasta	52 645,9	0.998	2	2	2	0.0001	0.0458
cells	control	control	281474976711168 (F003398)	ATP-binding cassette sub-family D member 3 OS=Homo sapiens GN=ABCD3 PE=1 SV=1	ABCD3_HUMAN	SwissProt_2014_08.fasta	75 479,2	1	3	4	4	0.0003	0.085
cells	control	control	281474976711168 (F003398)	Poly [ADP-ribose] polymerase 1 OS=Homo sapiens GN=PARP1 PE=1 SV=4	PARP1_HUMAN	SwissProt_2014_08.fasta	113 087,8	1	4	6	8	0.0006	0.073
cells	control	control	281474976711168 (F003398)	Septin-7 OS=Homo sapiens GN=SEPT7 PE=1 SV=2	SEPT7_HUMAN	SwissProt_2014_08.fasta	50 680,3	1	3	3	3	0.0002	0.0961
cells	control	control	281474976711168 (F003398)	40S ribosomal protein SA OS=Homo sapiens GN=RPSA PE=1 SV=4	RSSA_HUMAN	SwissProt_2014_08.fasta	32 854,1	0.998	2	2	3	0.0002	0.105
cells	control	control	281474976711168 (F003398)	Lamina-associated polypeptide 2, isoform alpha OS=Homo sapiens GN=TMPO PE=1 SV=2	LAP2A_HUMAN	SwissProt_2014_08.fasta	75 493,8	1	4	4	5	0.0004	0.0922
cells	control	control	281474976711168 (F003398)	Filamin-A OS=Homo sapiens GN=FLNA PE=1 SV=4	FLNA_HUMAN	SwissProt_2014_08.fasta	280 729,4	1	5	5	5	0.0004	0.0295
cells	control	control	281474976711168 (F003398)	Adenylyl cyclase-associated protein 1 OS=Homo sapiens GN=CAP1 PE=1 SV=5	CAP1_HUMAN	SwissProt_2014_08.fasta	51 901,6	1	3	4	10	0.0007	0.0947
cells	control	control	281474976711168 (F003398)	ATP-dependent RNA helicase DDX18 OS=Homo sapiens GN=DDX18 PE=1 SV=2	DDX18_HUMAN	SwissProt_2014_08.fasta	75 409,7	0.998	2	2	4	0.0003	0.0507
cells	control	control	281474976711168 (F003398)	Bifunctional epoxide hydrolase 2 OS=Homo sapiens GN=EPHX2 PE=1 SV=2	HYES_HUMAN	SwissProt_2014_08.fasta	62 617,1	0.998	2	2	7	0.0005	0.0757
cells	control	control	281474976711168 (F003398)	40S ribosomal protein S14 OS=Homo sapiens GN=RPS14 PE=1 SV=3	RS14_HUMAN	SwissProt_2014_08.fasta	16 272,9	0.998	2	2	3	0.0002	0.0861
cells	control	control	281474976711168 (F003398)	Calreticulin OS=Homo sapiens GN=CALR PE=1 SV=1	CALR_HUMAN	SwissProt_2014_08.fasta	48 142,9	1	3	3	5	0.0004	0.122
cells	control	control	281474976711168 (F003398)	WD repeat-containing protein 1 OS=Homo sapiens GN=WDR1 PE=1 SV=4	WDR1_HUMAN	SwissProt_2014_08.fasta	66 193,2	1	3	3	5	0.0004	0.0891
cells	control	control	281474976711168 (F003398)	Condensin complex subunit 1 OS=Homo sapiens GN=NCAPD2 PE=1 SV=3	CND1_HUMAN	SwissProt_2014_08.fasta	157 186,3	1	3	3	3	0.0002	0.0328
cells	control	control	281474976711168 (F003398)	Transitional endoplasmic reticulum ATPase OS=Homo sapiens GN=VCP PE=1 SV=4	TERA_HUMAN	SwissProt_2014_08.fasta	89 324,8	1	6	6	20	0.0014	0.113
cells	control	control	281474976711168 (F003398)	Eukaryotic translation initiation factor 3 subunit E OS=Homo sapiens GN=EIF3E PE=1 SV=1	EIF3E_HUMAN	SwissProt_2014_08.fasta	52 222,6	1	3	3	7	0.0005	0.101
cells	control	control	281474976711168 (F003398)	Glyoxalase domain-containing protein 4 OS=Homo sapiens GN=GLOD4 PE=1 SV=1	GLOD4_HUMAN	SwissProt_2014_08.fasta	34 794,1	0.998	2	3	3	0.0002	0.0671
cells	control	control	281474976711168 (F003398)	40S ribosomal protein S11 OS=Homo sapiens GN=RPS11 PE=1 SV=3	RS11_HUMAN	SwissProt_2014_08.fasta	18 431,3	1	2	2	3	0.0002	0.12
cells	control	control	281474976711168 (F003398)	Transportin-3 OS=Homo sapiens GN=TNPO3 PE=1 SV=3	TNPO3_HUMAN	SwissProt_2014_08.fasta	104 204,3	0.998	2	2	8	0.0006	0.0401
cells	control	control	281474976711168 (F003398)	ADP/ATP translocase 2 OS=Homo sapiens GN=SLC25A5 PE=1 SV=7	ADT2_HUMAN	SwissProt_2014_08.fasta	32 853,5	1	5	5	12	0.0008	0.158
cells	control	control	281474976711168 (F003398)	Putative pre-mRNA-splicing factor ATP-dependent RNA helicase DHX15 OS=Homo sapiens GN=DHX15 PE=1 SV=2	DHX15_HUMAN	SwissProt_2014_08.fasta	90 935,2	1	3	3	5	0.0004	0.039
cells	control	control	281474976711168 (F003398)	Exportin-2 OS=Homo sapiens GN=CSE1L PE=1 SV=3	XPO2_HUMAN	SwissProt_2014_08.fasta	110 421,9	1	5	7	19	0.0013	0.0917
cells	control	control	281474976711168 (F003398)	Pumilio domain-containing protein KIAA0020 OS=Homo sapiens GN=KIAA0020 PE=1 SV=3	K0020_HUMAN	SwissProt_2014_08.fasta	73 587,0	1	2	2	2	0.0001	0.0849
cells	control	control	281474976711168 (F003398)	Plastin-2 OS=Homo sapiens GN=LCP1 PE=1 SV=6	PLSL_HUMAN	SwissProt_2014_08.fasta	70 291,2	1	10	13	52	0.0037	0.254
cells	control	control	281474976711168 (F003398)	Tryptophan--tRNA ligase, cytoplasmic OS=Homo sapiens GN=WARS PE=1 SV=2	SYWC_HUMAN	SwissProt_2014_08.fasta	53 167,6	0.998	2	2	4	0.0003	0.0934
cells	control	control	281474976711168 (F003398)	Probable ATP-dependent RNA helicase DDX17 OS=Homo sapiens GN=DDX17 PE=1 SV=2	DDX17_HUMAN	SwissProt_2014_08.fasta	80 274,0	1	2	2	2	0.0001	0.0329
cells	control	control	281474976711168 (F003398)	T-complex protein 1 subunit delta OS=Homo sapiens GN=CCT4 PE=1 SV=4	TCPD_HUMAN	SwissProt_2014_08.fasta	57 926,0	0.998	2	3	10	0.0007	0.0724
cells	control	control	281474976711168 (F003398)	Serine/arginine repetitive matrix protein 1 OS=Homo sapiens GN=SRRM1 PE=1 SV=2	SRRM1_HUMAN	SwissProt_2014_08.fasta	102 337,5	0.999	2	2	3	0.0002	0.0243
cells	control	control	281474976711168 (F003398)	40S ribosomal protein S13 OS=Homo sapiens GN=RPS13 PE=1 SV=2	RS13_HUMAN	SwissProt_2014_08.fasta	17 223,3	0.999	2	2	2	0.0001	0.132
cells	control	control	281474976711168 (F003398)	Multifunctional protein ADE2 OS=Homo sapiens GN=PAICS PE=1 SV=3	PUR6_HUMAN	SwissProt_2014_08.fasta	47 080,0	1	5	6	14	0.001	0.287
cells	control	control	281474976711168 (F003398)	Phosphoglycerate kinase 1 OS=Homo sapiens GN=PGK1 PE=1 SV=3	PGK1_HUMAN	SwissProt_2014_08.fasta	44 615,3	1	11	11	16	0.0011	0.357
cells	control	control	281474976711168 (F003398)	Glucosidase 2 subunit beta OS=Homo sapiens GN=PRKCSH PE=1 SV=2	GLU2B_HUMAN	SwissProt_2014_08.fasta	59 425,8	1	2	3	4	0.0003	0.0455
cells	control	control	281474976711168 (F003398)	Plasminogen activator inhibitor 1 RNA-binding protein OS=Homo sapiens GN=SERBP1 PE=1 SV=2	PAIRB_HUMAN	SwissProt_2014_08.fasta	44 965,8	0.998	2	2	4	0.0003	0.0662
cells	control	control	281474976711168 (F003398)	Tubulin beta-4B chain OS=Homo sapiens GN=TUBB4B PE=1 SV=1	TBB4B_HUMAN	SwissProt_2014_08.fasta	49 830,7	0.998	2	2	5	0.0004	0.474
cells	control	control	281474976711168 (F003398)	Importin-11 OS=Homo sapiens GN=IPO11 PE=1 SV=1	IPO11_HUMAN	SwissProt_2014_08.fasta	112 538,4	1	3	4	6	0.0004	0.0646
cells	control	control	281474976711168 (F003398)	WD repeat-containing protein 61 OS=Homo sapiens GN=WDR61 PE=1 SV=1	WDR61_HUMAN	SwissProt_2014_08.fasta	33 580,8	0.998	2	2	4	0.0003	0.0984
cells	control	control	281474976711168 (F003398)	Annexin A5 OS=Homo sapiens GN=ANXA5 PE=1 SV=2	ANXA5_HUMAN	SwissProt_2014_08.fasta	35 938,6	0.998	2	2	4	0.0003	0.0969
cells	control	control	281474976711168 (F003398)	ATP-dependent RNA helicase A OS=Homo sapiens GN=DHX9 PE=1 SV=4	DHX9_HUMAN	SwissProt_2014_08.fasta	140 961,5	1	9	11	26	0.0018	0.115
cells	control	control	281474976711168 (F003398)	tRNA-splicing ligase RtcB homolog OS=Homo sapiens GN=RTCB PE=1 SV=1	RTCB_HUMAN	SwissProt_2014_08.fasta	55 210,2	0.998	2	2	2	0.0001	0.0911
cells	control	control	281474976711168 (F003398)	Valine--tRNA ligase OS=Homo sapiens GN=VARS PE=1 SV=4	SYVC_HUMAN	SwissProt_2014_08.fasta	140 477,5	0.998	2	2	2	0.0001	0.0285
cells	control	control	281474976711168 (F003398)	Aldose reductase OS=Homo sapiens GN=AKR1B1 PE=1 SV=3	ALDR_HUMAN	SwissProt_2014_08.fasta	35 853,9	1	3	3	6	0.0004	0.231
cells	control	control	281474976711168 (F003398)	Eukaryotic initiation factor 4A-I OS=Homo sapiens GN=EIF4A1 PE=1 SV=1	IF4A1_HUMAN	SwissProt_2014_08.fasta	46 155,3	1	3	3	23	0.0016	0.113
cells	control	control	281474976711168 (F003398)	60S ribosomal protein L14 OS=Homo sapiens GN=RPL14 PE=1 SV=4	RL14_HUMAN	SwissProt_2014_08.fasta	23 432,3	0.998	2	2	2	0.0001	0.107
cells	control	control	281474976711168 (F003398)	Heterogeneous nuclear ribonucleoprotein R OS=Homo sapiens GN=HNRNPR PE=1 SV=1	HNRPR_HUMAN	SwissProt_2014_08.fasta	70 943,9	1	4	4	7	0.0005	0.0679
cells	control	control	281474976711168 (F003398)	Sideroflexin-1 OS=Homo sapiens GN=SFXN1 PE=1 SV=4	SFXN1_HUMAN	SwissProt_2014_08.fasta	35 620,0	1	4	4	12	0.0008	0.264
cells	control	control	281474976711168 (F003398)	3-hydroxyacyl-CoA dehydrogenase type-2 OS=Homo sapiens GN=HSD17B10 PE=1 SV=3	HCD2_HUMAN	SwissProt_2014_08.fasta	26 923,1	1	5	5	9	0.0006	0.349
cells	control	control	281474976711168 (F003398)	40S ribosomal protein S7 OS=Homo sapiens GN=RPS7 PE=1 SV=1	RS7_HUMAN	SwissProt_2014_08.fasta	22 127,5	1	3	3	11	0.0008	0.33
cells	control	control	281474976711168 (F003398)	Deoxyhypusine synthase OS=Homo sapiens GN=DHPS PE=1 SV=1	DHYS_HUMAN	SwissProt_2014_08.fasta	40 971,3	0.998	2	3	11	0.0008	0.119
cells	control	control	281474976711168 (F003398)	DNA replication licensing factor MCM4 OS=Homo sapiens GN=MCM4 PE=1 SV=5	MCM4_HUMAN	SwissProt_2014_08.fasta	96 560,6	1	6	7	15	0.0011	0.0765
cells	control	control	281474976711168 (F003398)	Microtubule-associated protein 4 OS=Homo sapiens GN=MAP4 PE=1 SV=3	MAP4_HUMAN	SwissProt_2014_08.fasta	121 006,4	0.998	2	2	2	0.0001	0.0226
cells	control	control	281474976711168 (F003398)	Poly(rC)-binding protein 2 OS=Homo sapiens GN=PCBP2 PE=1 SV=1	PCBP2_HUMAN	SwissProt_2014_08.fasta	38 580,9	1	2	2	5	0.0004	0.2
cells	control	control	281474976711168 (F003398)	ATP synthase subunit O, mitochondrial OS=Homo sapiens GN=ATP5O PE=1 SV=1	ATPO_HUMAN	SwissProt_2014_08.fasta	23 277,4	1	3	4	10	0.0007	0.183
cells	control	control	281474976711168 (F003398)	Serine hydroxymethyltransferase, mitochondrial OS=Homo sapiens GN=SHMT2 PE=1 SV=3	GLYM_HUMAN	SwissProt_2014_08.fasta	55 994,7	1	6	7	8	0.0006	0.177
cells	control	control	281474976711168 (F003398)	ATP-binding cassette sub-family E member 1 OS=Homo sapiens GN=ABCE1 PE=1 SV=1	ABCE1_HUMAN	SwissProt_2014_08.fasta	67 316,4	0.998	2	2	4	0.0003	0.0801
cells	control	control	281474976711168 (F003398)	X-ray repair cross-complementing protein 6 OS=Homo sapiens GN=XRCC6 PE=1 SV=2	XRCC6_HUMAN	SwissProt_2014_08.fasta	69 846,4	1	6	8	20	0.0014	0.131
cells	control	control	281474976711168 (F003398)	Serine/threonine-protein phosphatase 2A 65 kDa regulatory subunit A alpha isoform OS=Homo sapiens GN=PPP2R1A PE=1 SV=4	2AAA_HUMAN	SwissProt_2014_08.fasta	65 309,7	1	2	2	5	0.0004	0.0577
cells	control	control	281474976711168 (F003398)	60S ribosomal protein L13 OS=Homo sapiens GN=RPL13 PE=1 SV=4	RL13_HUMAN	SwissProt_2014_08.fasta	24 262,2	1	3	3	3	0.0002	0.142
cells	control	control	281474976711168 (F003398)	NudC domain-containing protein 1 OS=Homo sapiens GN=NUDCD1 PE=1 SV=2	NUDC1_HUMAN	SwissProt_2014_08.fasta	66 758,0	0.998	2	2	2	0.0001	0.0566
cells	control	control	281474976711168 (F003398)	U3 small nucleolar RNA-interacting protein 2 OS=Homo sapiens GN=RRP9 PE=1 SV=1	U3IP2_HUMAN	SwissProt_2014_08.fasta	51 840,9	0.998	2	2	2	0.0001	0.0968
cells	control	control	281474976711168 (F003398)	Succinate dehydrogenase [ubiquinone] flavoprotein subunit, mitochondrial OS=Homo sapiens GN=SDHA PE=1 SV=2	SDHA_HUMAN	SwissProt_2014_08.fasta	72 691,8	1	3	3	5	0.0004	0.0557
cells	control	control	281474976711168 (F003398)	D-3-phosphoglycerate dehydrogenase OS=Homo sapiens GN=PHGDH PE=1 SV=4	SERA_HUMAN	SwissProt_2014_08.fasta	56 650,6	1	6	7	17	0.0012	0.189
cells	control	control	281474976711168 (F003398)	Ubiquitin-like modifier-activating enzyme 1 OS=Homo sapiens GN=UBA1 PE=1 SV=3	UBA1_HUMAN	SwissProt_2014_08.fasta	117 850,3	1	8	12	31	0.0022	0.125
cells	control	control	281474976711168 (F003398)	V-type proton ATPase catalytic subunit A OS=Homo sapiens GN=ATP6V1A PE=1 SV=2	VATA_HUMAN	SwissProt_2014_08.fasta	68 305,5	1	2	2	3	0.0002	0.0924
cells	control	control	281474976711168 (F003398)	26S protease regulatory subunit 6B OS=Homo sapiens GN=PSMC4 PE=1 SV=2	PRS6B_HUMAN	SwissProt_2014_08.fasta	47 367,7	1	3	3	10	0.0007	0.124
cells	control	control	281474976711168 (F003398)	HEAT repeat-containing protein 1 OS=Homo sapiens GN=HEATR1 PE=1 SV=3	HEAT1_HUMAN	SwissProt_2014_08.fasta	242 378,8	1	3	4	9	0.0006	0.0294
cells	control	control	281474976711168 (F003398)	Alanine--tRNA ligase, cytoplasmic OS=Homo sapiens GN=AARS PE=1 SV=2	SYAC_HUMAN	SwissProt_2014_08.fasta	106 813,2	1	5	7	10	0.0007	0.0795
cells	control	control	281474976711168 (F003398)	Myosin-9 OS=Homo sapiens GN=MYH9 PE=1 SV=4	MYH9_HUMAN	SwissProt_2014_08.fasta	226 537,5	1	10	11	13	0.0009	0.0842
cells	control	control	281474976711168 (F003398)	40S ribosomal protein S6 OS=Homo sapiens GN=RPS6 PE=1 SV=1	RS6_HUMAN	SwissProt_2014_08.fasta	28 681,7	1	3	3	6	0.0004	0.0763
cells	control	control	281474976711168 (F003398)	Staphylococcal nuclease domain-containing protein 1 OS=Homo sapiens GN=SND1 PE=1 SV=1	SND1_HUMAN	SwissProt_2014_08.fasta	101 998,5	1	3	3	3	0.0002	0.0374
cells	control	control	281474976711168 (F003398)	Delta(3,5)-Delta(2,4)-dienoyl-CoA isomerase, mitochondrial OS=Homo sapiens GN=ECH1 PE=1 SV=2	ECH1_HUMAN	SwissProt_2014_08.fasta	35 816,2	1	4	5	20	0.0014	0.18
cells	control	control	281474976711168 (F003398)	Unconventional myosin-Ig OS=Homo sapiens GN=MYO1G PE=1 SV=2	MYO1G_HUMAN	SwissProt_2014_08.fasta	116 443,6	1	2	2	2	0.0001	0.0324
cells	control	control	281474976711168 (F003398)	14-3-3 protein beta/alpha OS=Homo sapiens GN=YWHAB PE=1 SV=3	1433B_HUMAN	SwissProt_2014_08.fasta	28 083,1	1	2	3	4	0.0003	0.248
cells	control	control	281474976711168 (F003398)	E3 ubiquitin-protein ligase UBR4 OS=Homo sapiens GN=UBR4 PE=1 SV=1	UBR4_HUMAN	SwissProt_2014_08.fasta	573 842,5	1	6	6	10	0.0007	0.022
cells	control	control	281474976711168 (F003398)	Aconitate hydratase, mitochondrial OS=Homo sapiens GN=ACO2 PE=1 SV=2	ACON_HUMAN	SwissProt_2014_08.fasta	85 428,0	0.998	2	2	10	0.0007	0.0628
cells	control	control	281474976711168 (F003398)	Poly(rC)-binding protein 1 OS=Homo sapiens GN=PCBP1 PE=1 SV=2	PCBP1_HUMAN	SwissProt_2014_08.fasta	37 498,2	1	5	5	8	0.0006	0.23
cells	control	control	281474976711168 (F003398)	High mobility group protein B2 OS=Homo sapiens GN=HMGB2 PE=1 SV=2	HMGB2_HUMAN	SwissProt_2014_08.fasta	24 034,6	0.998	2	2	2	0.0001	0.115
cells	control	control	281474976711168 (F003398)	Acetolactate synthase-like protein OS=Homo sapiens GN=ILVBL PE=1 SV=2	ILVBL_HUMAN	SwissProt_2014_08.fasta	67 867,2	0.998	2	2	2	0.0001	0.0649
cells	control	control	281474976711168 (F003398)	CAD protein OS=Homo sapiens GN=CAD PE=1 SV=3	PYR1_HUMAN	SwissProt_2014_08.fasta	242 982,5	1	4	5	9	0.0006	0.0535
cells	control	control	281474976711168 (F003398)	Histone H1.2 OS=Homo sapiens GN=HIST1H1C PE=1 SV=2	H12_HUMAN	SwissProt_2014_08.fasta	21 365,8	1	9	11	34	0.0024	0.225
cells	control	control	281474976711168 (F003398)	Rho guanine nucleotide exchange factor 2 OS=Homo sapiens GN=ARHGEF2 PE=1 SV=4	ARHG2_HUMAN	SwissProt_2014_08.fasta	111 545,9	1	3	3	3	0.0002	0.0669
cells	control	control	281474976711168 (F003398)	Serine/threonine-protein kinase mTOR OS=Homo sapiens GN=MTOR PE=1 SV=1	MTOR_HUMAN	SwissProt_2014_08.fasta	288 896,4	0.998	2	2	2	0.0001	0.0188
cells	control	control	281474976711168 (F003398)	Serine--tRNA ligase, cytoplasmic OS=Homo sapiens GN=SARS PE=1 SV=3	SYSC_HUMAN	SwissProt_2014_08.fasta	58 778,7	1	2	2	4	0.0003	0.072
cells	control	control	281474976711168 (F003398)	Gamma-enolase OS=Homo sapiens GN=ENO2 PE=1 SV=3	ENOG_HUMAN	SwissProt_2014_08.fasta	47 269,7	0.998	2	2	3	0.0002	0.214
cells	control	control	281474976711168 (F003398)	Histone H2A.V OS=Homo sapiens GN=H2AFV PE=1 SV=3	H2AV_HUMAN,H2AZ_HUMAN	SwissProt_2014_08.fasta	13 509,2	0.998	2	2	3	0.0002	0.406
cells	control	control	281474976711168 (F003398)	Protein transport protein Sec23A OS=Homo sapiens GN=SEC23A PE=1 SV=2	SC23A_HUMAN	SwissProt_2014_08.fasta	86 162,6	1	4	4	5	0.0004	0.0863
cells	control	control	281474976711168 (F003398)	Cytoplasmic aconitate hydratase OS=Homo sapiens GN=ACO1 PE=1 SV=3	ACOC_HUMAN	SwissProt_2014_08.fasta	98 401,0	0.998	2	2	3	0.0002	0.0382
cells	control	control	281474976711168 (F003398)	Nucleoside diphosphate kinase B OS=Homo sapiens GN=NME2 PE=1 SV=1	NDKB_HUMAN	SwissProt_2014_08.fasta	17 298,3	0.999	2	3	12	0.0008	0.204
cells	control	control	281474976711168 (F003398)	60S ribosomal protein L34 OS=Homo sapiens GN=RPL34 PE=1 SV=3	RL34_HUMAN	SwissProt_2014_08.fasta	13 293,1	1	4	4	4	0.0003	0.239
cells	control	control	281474976711168 (F003398)	Glutamine--fructose-6-phosphate aminotransferase [isomerizing] 1 OS=Homo sapiens GN=GFPT1 PE=1 SV=3	GFPT1_HUMAN	SwissProt_2014_08.fasta	78 807,7	0.998	2	2	5	0.0004	0.0515
cells	control	control	281474976711168 (F003398)	Signal recognition particle subunit SRP72 OS=Homo sapiens GN=SRP72 PE=1 SV=3	SRP72_HUMAN	SwissProt_2014_08.fasta	74 608,3	1	3	4	4	0.0003	0.076
cells	control	control	281474976711168 (F003398)	FACT complex subunit SPT16 OS=Homo sapiens GN=SUPT16H PE=1 SV=1	SP16H_HUMAN	SwissProt_2014_08.fasta	119 917,4	1	8	8	14	0.001	0.122
cells	control	control	281474976711168 (F003398)	Protein pelota homolog OS=Homo sapiens GN=PELO PE=1 SV=2	PELO_HUMAN	SwissProt_2014_08.fasta	43 358,4	0.998	2	2	2	0.0001	0.0831
cells	control	control	281474976711168 (F003398)	ATP-citrate synthase OS=Homo sapiens GN=ACLY PE=1 SV=3	ACLY_HUMAN	SwissProt_2014_08.fasta	120 842,8	1	7	7	13	0.0009	0.0863
cells	control	control	281474976711168 (F003398)	T-complex protein 1 subunit beta OS=Homo sapiens GN=CCT2 PE=1 SV=4	TCPB_HUMAN	SwissProt_2014_08.fasta	57 489,9	1	9	11	29	0.002	0.299
cells	control	control	281474976711168 (F003398)	ATP synthase F(0) complex subunit B1, mitochondrial OS=Homo sapiens GN=ATP5F1 PE=1 SV=2	AT5F1_HUMAN	SwissProt_2014_08.fasta	28 908,8	1	2	2	6	0.0004	0.105
cells	control	control	281474976711168 (F003398)	Serine/arginine-rich splicing factor 7 OS=Homo sapiens GN=SRSF7 PE=1 SV=1	SRSF7_HUMAN	SwissProt_2014_08.fasta	27 367,5	0.998	2	2	2	0.0001	0.101
cells	control	control	281474976711168 (F003398)	DNA replication licensing factor MCM3 OS=Homo sapiens GN=MCM3 PE=1 SV=3	MCM3_HUMAN	SwissProt_2014_08.fasta	90 982,6	1	3	3	3	0.0002	0.0334
cells	control	control	281474976711168 (F003398)	Nuclear pore complex protein Nup205 OS=Homo sapiens GN=NUP205 PE=1 SV=3	NU205_HUMAN	SwissProt_2014_08.fasta	227 928,4	1	4	4	5	0.0004	0.0502
cells	control	control	281474976711168 (F003398)	Tropomyosin alpha-3 chain OS=Homo sapiens GN=TPM3 PE=1 SV=2	TPM3_HUMAN	SwissProt_2014_08.fasta	32 951,4	1	3	3	4	0.0003	0.0561
cells	control	control	281474976711168 (F003398)	Isocitrate dehydrogenase [NADP], mitochondrial OS=Homo sapiens GN=IDH2 PE=1 SV=2	IDHP_HUMAN	SwissProt_2014_08.fasta	50 910,4	1	4	4	9	0.0006	0.157
cells	control	control	281474976711168 (F003398)	Fatty acid synthase OS=Homo sapiens GN=FASN PE=1 SV=3	FAS_HUMAN	SwissProt_2014_08.fasta	273 427,1	1	8	8	18	0.0013	0.0542
cells	control	control	281474976711168 (F003398)	RRP12-like protein OS=Homo sapiens GN=RRP12 PE=1 SV=2	RRP12_HUMAN	SwissProt_2014_08.fasta	143 705,1	1	3	3	6	0.0004	0.047
cells	control	control	281474976711168 (F003398)	60S ribosomal protein L9 OS=Homo sapiens GN=RPL9 PE=1 SV=1	RL9_HUMAN	SwissProt_2014_08.fasta	21 863,7	1	3	3	3	0.0002	0.292
cells	control	control	281474976711168 (F003398)	Replication protein A 70 kDa DNA-binding subunit OS=Homo sapiens GN=RPA1 PE=1 SV=2	RFA1_HUMAN	SwissProt_2014_08.fasta	68 139,0	0.998	2	2	3	0.0002	0.0422
cells	control	control	281474976711168 (F003398)	DNA-(apurinic or apyrimidinic site) lyase OS=Homo sapiens GN=APEX1 PE=1 SV=2	APEX1_HUMAN	SwissProt_2014_08.fasta	35 555,7	1	2	3	9	0.0006	0.0881
cells	control	control	281474976711168 (F003398)	Heterogeneous nuclear ribonucleoprotein F OS=Homo sapiens GN=HNRNPF PE=1 SV=3	HNRPF_HUMAN	SwissProt_2014_08.fasta	45 671,9	0.998	2	3	5	0.0004	0.166
cells	control	control	281474976711168 (F003398)	X-ray repair cross-complementing protein 5 OS=Homo sapiens GN=XRCC5 PE=1 SV=3	XRCC5_HUMAN	SwissProt_2014_08.fasta	82 707,1	1	7	9	27	0.0019	0.164
cells	control	control	281474976711168 (F003398)	Heterogeneous nuclear ribonucleoprotein U-like protein 1 OS=Homo sapiens GN=HNRNPUL1 PE=1 SV=2	HNRL1_HUMAN	SwissProt_2014_08.fasta	95 739,7	0.998	2	2	5	0.0004	0.0374
cells	control	control	281474976711168 (F003398)	Polypyrimidine tract-binding protein 1 OS=Homo sapiens GN=PTBP1 PE=1 SV=1	PTBP1_HUMAN	SwissProt_2014_08.fasta	57 222,5	1	7	9	21	0.0015	0.322
cells	control	control	281474976711168 (F003398)	Chromodomain-helicase-DNA-binding protein 4 OS=Homo sapiens GN=CHD4 PE=1 SV=2	CHD4_HUMAN	SwissProt_2014_08.fasta	218 008,6	1	3	3	6	0.0004	0.0382
cells	control	control	281474976711168 (F003398)	40S ribosomal protein S4, X isoform OS=Homo sapiens GN=RPS4X PE=1 SV=2	RS4X_HUMAN	SwissProt_2014_08.fasta	29 599,3	1	2	2	2	0.0001	0.103
cells	control	control	281474976711168 (F003398)	Coatomer subunit alpha OS=Homo sapiens GN=COPA PE=1 SV=2	COPA_HUMAN	SwissProt_2014_08.fasta	138 349,3	1	2	2	2	0.0001	0.018
cells	control	control	281474976711168 (F003398)	60S ribosomal protein L21 OS=Homo sapiens GN=RPL21 PE=1 SV=2	RL21_HUMAN	SwissProt_2014_08.fasta	18 565,0	0.998	2	2	4	0.0003	0.156
cells	control	control	281474976711168 (F003398)	10 kDa heat shock protein, mitochondrial OS=Homo sapiens GN=HSPE1 PE=1 SV=2	CH10_HUMAN	SwissProt_2014_08.fasta	10 931,8	1	2	2	2	0.0001	0.216
cells	control	control	281474976711168 (F003398)	40S ribosomal protein S5 OS=Homo sapiens GN=RPS5 PE=1 SV=4	RS5_HUMAN	SwissProt_2014_08.fasta	22 877,0	1	3	3	7	0.0005	0.132
cells	control	control	281474976711168 (F003398)	KH domain-containing, RNA-binding, signal transduction-associated protein 1 OS=Homo sapiens GN=KHDRBS1 PE=1 SV=1	KHDR1_HUMAN	SwissProt_2014_08.fasta	48 228,2	0.998	2	2	4	0.0003	0.0655
cells	control	control	281474976711168 (F003398)	60S ribosomal protein L27a OS=Homo sapiens GN=RPL27A PE=1 SV=2	RL27A_HUMAN	SwissProt_2014_08.fasta	16 561,4	1	2	2	4	0.0003	0.149
cells	control	control	281474976711168 (F003398)	GMP synthase [glutamine-hydrolyzing] OS=Homo sapiens GN=GMPS PE=1 SV=1	GUAA_HUMAN	SwissProt_2014_08.fasta	76 716,7	1	2	2	3	0.0002	0.0808
cells	control	control	281474976711168 (F003398)	Vacuolar protein sorting-associated protein 35 OS=Homo sapiens GN=VPS35 PE=1 SV=2	VPS35_HUMAN	SwissProt_2014_08.fasta	91 710,0	0.998	2	2	3	0.0002	0.0427
cells	control	control	281474976711168 (F003398)	High mobility group protein B1 OS=Homo sapiens GN=HMGB1 PE=1 SV=3	HMGB1_HUMAN	SwissProt_2014_08.fasta	24 894,7	1	3	3	5	0.0004	0.0837
cells	control	control	281474976711168 (F003398)	Telomere length regulation protein TEL2 homolog OS=Homo sapiens GN=TELO2 PE=1 SV=2	TELO2_HUMAN	SwissProt_2014_08.fasta	91 748,5	1	3	4	5	0.0004	0.0777
cells	control	control	281474976711168 (F003398)	Triosephosphate isomerase OS=Homo sapiens GN=TPI1 PE=1 SV=3	TPIS_HUMAN	SwissProt_2014_08.fasta	30 790,8	1	7	9	18	0.0013	0.385
cells	control	control	281474976711168 (F003398)	Profilin-1 OS=Homo sapiens GN=PFN1 PE=1 SV=2	PROF1_HUMAN	SwissProt_2014_08.fasta	15 054,3	1	3	5	8	0.0006	0.257
cells	control	control	281474976711168 (F003398)	Peptidyl-prolyl cis-trans isomerase A OS=Homo sapiens GN=PPIA PE=1 SV=2	PPIA_HUMAN	SwissProt_2014_08.fasta	18 012,9	1	4	4	9	0.0006	0.333
cells	control	control	281474976711168 (F003398)	Heterogeneous nuclear ribonucleoprotein H3 OS=Homo sapiens GN=HNRNPH3 PE=1 SV=2	HNRH3_HUMAN	SwissProt_2014_08.fasta	36 927,6	0.998	2	2	2	0.0001	0.0867
cells	control	control	281474976711168 (F003398)	Dolichyl-diphosphooligosaccharide--protein glycosyltransferase 48 kDa subunit OS=Homo sapiens GN=DDOST PE=1 SV=4	OST48_HUMAN	SwissProt_2014_08.fasta	50 802,5	1	3	3	7	0.0005	0.171
cells	control	control	281474976711168 (F003398)	Splicing factor 3B subunit 1 OS=Homo sapiens GN=SF3B1 PE=1 SV=3	SF3B1_HUMAN	SwissProt_2014_08.fasta	145 835,3	1	6	6	13	0.0009	0.0897
cells	control	control	281474976711168 (F003398)	Heat shock protein HSP 90-beta OS=Homo sapiens GN=HSP90AB1 PE=1 SV=4	HS90B_HUMAN	SwissProt_2014_08.fasta	83 267,3	1	8	8	19	0.0013	0.117
cells	control	control	281474976711168 (F003398)	Sepiapterin reductase OS=Homo sapiens GN=SPR PE=1 SV=1	SPRE_HUMAN	SwissProt_2014_08.fasta	28 049,5	0.998	2	3	6	0.0004	0.153
cells	control	control	281474976711168 (F003398)	Transcription factor BTF3 OS=Homo sapiens GN=BTF3 PE=1 SV=1	BTF3_HUMAN	SwissProt_2014_08.fasta	22 168,3	0.998	2	3	8	0.0006	0.112
cells	control	control	281474976711168 (F003398)	Heterogeneous nuclear ribonucleoproteins C1/C2 OS=Homo sapiens GN=HNRNPC PE=1 SV=4	HNRPC_HUMAN	SwissProt_2014_08.fasta	33 670,5	1	4	5	12	0.0008	0.121
cells	control	control	281474976711168 (F003398)	Protein disulfide-isomerase A6 OS=Homo sapiens GN=PDIA6 PE=1 SV=1	PDIA6_HUMAN	SwissProt_2014_08.fasta	48 122,3	1	3	4	9	0.0006	0.109
cells	control	control	281474976711168 (F003398)	78 kDa glucose-regulated protein OS=Homo sapiens GN=HSPA5 PE=1 SV=2	GRP78_HUMAN	SwissProt_2014_08.fasta	72 334,7	1	3	3	3	0.0002	0.0688
cells	control	control	281474976711168 (F003398)	Adenine phosphoribosyltransferase OS=Homo sapiens GN=APRT PE=1 SV=2	APT_HUMAN	SwissProt_2014_08.fasta	19 608,5	1	2	3	5	0.0004	0.239
cells	control	control	281474976711168 (F003398)	Heterogeneous nuclear ribonucleoprotein M OS=Homo sapiens GN=HNRNPM PE=1 SV=3	HNRPM_HUMAN	SwissProt_2014_08.fasta	77 517,3	1	11	12	14	0.001	0.182
cells	control	control	281474976711168 (F003398)	Myosin-10 OS=Homo sapiens GN=MYH10 PE=1 SV=3	MYH10_HUMAN	SwissProt_2014_08.fasta	229 005,3	1	3	3	5	0.0004	0.0329
cells	control	control	281474976711168 (F003398)	ATP-dependent RNA helicase DDX24 OS=Homo sapiens GN=DDX24 PE=1 SV=1	DDX24_HUMAN	SwissProt_2014_08.fasta	96 334,7	0.998	2	2	4	0.0003	0.0501
cells	control	control	281474976711168 (F003398)	Splicing factor U2AF 65 kDa subunit OS=Homo sapiens GN=U2AF2 PE=1 SV=4	U2AF2_HUMAN	SwissProt_2014_08.fasta	53 501,2	1	2	2	3	0.0002	0.135
cells	control	control	281474976711168 (F003398)	C-1-tetrahydrofolate synthase, cytoplasmic OS=Homo sapiens GN=MTHFD1 PE=1 SV=3	C1TC_HUMAN	SwissProt_2014_08.fasta	101 561,5	1	6	6	10	0.0007	0.151
cells	control	control	281474976711168 (F003398)	Glucose-6-phosphate 1-dehydrogenase OS=Homo sapiens GN=G6PD PE=1 SV=4	G6PD_HUMAN	SwissProt_2014_08.fasta	59 258,1	0.999	2	2	4	0.0003	0.0505
cells	control	control	281474976711168 (F003398)	Phosphate carrier protein, mitochondrial OS=Homo sapiens GN=SLC25A3 PE=1 SV=2	MPCP_HUMAN	SwissProt_2014_08.fasta	40 095,9	0.998	2	2	2	0.0001	0.0414
cells	control	control	281474976711168 (F003398)	Cytochrome b-c1 complex subunit Rieske, mitochondrial OS=Homo sapiens GN=UQCRFS1 PE=1 SV=2	UCRI_HUMAN	SwissProt_2014_08.fasta	29 667,8	0.998	2	3	8	0.0006	0.164
cells	control	control	281474976711168 (F003398)	Splicing factor 3A subunit 1 OS=Homo sapiens GN=SF3A1 PE=1 SV=1	SF3A1_HUMAN	SwissProt_2014_08.fasta	88 886,1	0.998	2	2	5	0.0004	0.0555
cells	control	control	281474976711168 (F003398)	Polyadenylate-binding protein 1 OS=Homo sapiens GN=PABPC1 PE=1 SV=2	PABP1_HUMAN	SwissProt_2014_08.fasta	70 671,3	1	3	3	4	0.0003	0.0629
cells	control	control	281474976711168 (F003398)	Coatomer subunit gamma-1 OS=Homo sapiens GN=COPG1 PE=1 SV=1	COPG1_HUMAN	SwissProt_2014_08.fasta	97 719,4	0.998	2	2	3	0.0002	0.0423
cells	control	control	281474976711168 (F003398)	ATP synthase subunit beta, mitochondrial OS=Homo sapiens GN=ATP5B PE=1 SV=3	ATPB_HUMAN	SwissProt_2014_08.fasta	56 560,6	1	7	9	35	0.0025	0.278
cells	control	control	281474976711168 (F003398)	14-3-3 protein theta OS=Homo sapiens GN=YWHAQ PE=1 SV=1	1433T_HUMAN	SwissProt_2014_08.fasta	27 765,4	0.999	2	2	3	0.0002	0.249
cells	control	control	281474976711168 (F003398)	Proteasome activator complex subunit 2 OS=Homo sapiens GN=PSME2 PE=1 SV=4	PSME2_HUMAN	SwissProt_2014_08.fasta	27 402,3	1	3	4	9	0.0006	0.205
cells	control	control	281474976711168 (F003398)	Thioredoxin OS=Homo sapiens GN=TXN PE=1 SV=3	THIO_HUMAN	SwissProt_2014_08.fasta	11 737,3	1	3	3	6	0.0004	0.229
cells	control	control	281474976711168 (F003398)	Cell division control protein 42 homolog OS=Homo sapiens GN=CDC42 PE=1 SV=2	CDC42_HUMAN	SwissProt_2014_08.fasta	21 258,8	1	3	3	4	0.0003	0.199
cells	control	control	281474976711168 (F003398)	Enoyl-CoA hydratase, mitochondrial OS=Homo sapiens GN=ECHS1 PE=1 SV=4	ECHM_HUMAN	SwissProt_2014_08.fasta	31 388,2	0.998	2	2	3	0.0002	0.121
cells	control	control	281474976711168 (F003398)	Glutathione S-transferase Mu 3 OS=Homo sapiens GN=GSTM3 PE=1 SV=3	GSTM3_HUMAN	SwissProt_2014_08.fasta	26 561,1	1	2	2	2	0.0001	0.111
cells	control	control	281474976711168 (F003398)	T-complex protein 1 subunit alpha OS=Homo sapiens GN=TCP1 PE=1 SV=1	TCPA_HUMAN	SwissProt_2014_08.fasta	60 345,2	1	5	7	15	0.0011	0.207
cells	control	control	281474976711168 (F003398)	Cullin-associated NEDD8-dissociated protein 1 OS=Homo sapiens GN=CAND1 PE=1 SV=2	CAND1_HUMAN	SwissProt_2014_08.fasta	136 381,1	1	7	7	17	0.0012	0.0951
cells	control	control	281474976711168 (F003398)	Eukaryotic translation initiation factor 6 OS=Homo sapiens GN=EIF6 PE=1 SV=1	IF6_HUMAN	SwissProt_2014_08.fasta	26 598,2	1	2	2	2	0.0001	0.237
cells	control	control	281474976711168 (F003398)	Malate dehydrogenase, cytoplasmic OS=Homo sapiens GN=MDH1 PE=1 SV=4	MDHC_HUMAN	SwissProt_2014_08.fasta	36 426,9	1	4	5	8	0.0006	0.204
cells	control	control	281474976711168 (F003398)	Histone H2AX OS=Homo sapiens GN=H2AFX PE=1 SV=2	H2AX_HUMAN	SwissProt_2014_08.fasta	15 145,1	1	5	8	60	0.0042	0.476
cells	control	control	281474976711168 (F003398)	Vesicle-associated membrane protein-associated protein A OS=Homo sapiens GN=VAPA PE=1 SV=3	VAPA_HUMAN	SwissProt_2014_08.fasta	27 893,9	0.998	2	2	2	0.0001	0.0683
cells	control	control	281474976711168 (F003398)	Malate dehydrogenase, mitochondrial OS=Homo sapiens GN=MDH2 PE=1 SV=3	MDHM_HUMAN	SwissProt_2014_08.fasta	35 503,7	1	4	4	18	0.0013	0.183
cells	control	control	281474976711168 (F003398)	Leucine-rich PPR motif-containing protein, mitochondrial OS=Homo sapiens GN=LRPPRC PE=1 SV=3	LPPRC_HUMAN	SwissProt_2014_08.fasta	157 912,2	1	8	8	11	0.0008	0.102
cells	control	control	281474976711168 (F003398)	Actin, cytoplasmic 1 OS=Homo sapiens GN=ACTB PE=1 SV=1	ACTB_HUMAN,ACTG_HUMAN	SwissProt_2014_08.fasta	41 737,8	1	18	24	123	0.0086	0.677
cells	control	control	281474976711168 (F003398)	60 kDa heat shock protein, mitochondrial OS=Homo sapiens GN=HSPD1 PE=1 SV=2	CH60_HUMAN	SwissProt_2014_08.fasta	61 055,7	1	17	25	166	0.0116	0.328
cells	control	control	281474976711168 (F003398)	Non-POU domain-containing octamer-binding protein OS=Homo sapiens GN=NONO PE=1 SV=4	NONO_HUMAN	SwissProt_2014_08.fasta	54 231,6	1	4	5	9	0.0006	0.123
cells	control	control	281474976711168 (F003398)	Protein FAM98B OS=Homo sapiens GN=FAM98B PE=1 SV=1	FA98B_HUMAN	SwissProt_2014_08.fasta	37 192,5	0.998	2	2	2	0.0001	0.0939
cells	control	control	281474976711168 (F003398)	Histone H1x OS=Homo sapiens GN=H1FX PE=1 SV=1	H1X_HUMAN	SwissProt_2014_08.fasta	22 487,9	1	3	3	6	0.0004	0.131
cells	control	control	281474976711168 (F003398)	Heterogeneous nuclear ribonucleoprotein H OS=Homo sapiens GN=HNRNPH1 PE=1 SV=4	HNRH1_HUMAN	SwissProt_2014_08.fasta	49 229,8	1	6	8	14	0.001	0.216
cells	control	control	281474976711168 (F003398)	Annexin A2 OS=Homo sapiens GN=ANXA2 PE=1 SV=2	ANXA2_HUMAN	SwissProt_2014_08.fasta	38 606,1	0.998	2	2	2	0.0001	0.056
cells	control	control	281474976711168 (F003398)	26S proteasome non-ATPase regulatory subunit 2 OS=Homo sapiens GN=PSMD2 PE=1 SV=3	PSMD2_HUMAN	SwissProt_2014_08.fasta	100 202,2	1	4	6	14	0.001	0.0771
cells	control	control	281474976711168 (F003398)	60S ribosomal protein L8 OS=Homo sapiens GN=RPL8 PE=1 SV=2	RL8_HUMAN	SwissProt_2014_08.fasta	28 024,8	1	2	2	4	0.0003	0.0739
cells	control	control	281474976711168 (F003398)	Protein transport protein Sec61 subunit alpha isoform 1 OS=Homo sapiens GN=SEC61A1 PE=1 SV=2	S61A1_HUMAN	SwissProt_2014_08.fasta	52 267,2	0.998	2	3	7	0.0005	0.101
cells	apoptotic	apoptotic	281474976711170 (F003400)	NSFL1 cofactor p47 OS=Homo sapiens GN=NSFL1C PE=1 SV=2	NSF1C_HUMAN	SwissProt_2014_08.fasta	40 573,2	0.998	2	2	2	0.0001	0.073
cells	apoptotic	apoptotic	281474976711170 (F003400)	Protein dpy-30 homolog OS=Homo sapiens GN=DPY30 PE=1 SV=1	DPY30_HUMAN	SwissProt_2014_08.fasta	11 249,9	0.998	2	2	8	0.0004	0.364
cells	apoptotic	apoptotic	281474976711170 (F003400)	Coatomer subunit beta OS=Homo sapiens GN=COPB1 PE=1 SV=3	COPB_HUMAN	SwissProt_2014_08.fasta	107 146,0	1	3	3	3	0.0002	0.0472
cells	apoptotic	apoptotic	281474976711170 (F003400)	Tryptophan--tRNA ligase, cytoplasmic OS=Homo sapiens GN=WARS PE=1 SV=2	SYWC_HUMAN	SwissProt_2014_08.fasta	53 167,6	0.998	2	2	2	0.0001	0.0786
cells	apoptotic	apoptotic	281474976711170 (F003400)	Protein SET OS=Homo sapiens GN=SET PE=1 SV=3	SET_HUMAN	SwissProt_2014_08.fasta	33 489,4	1	2	3	3	0.0002	0.0931
cells	apoptotic	apoptotic	281474976711170 (F003400)	Serine/arginine-rich splicing factor 6 OS=Homo sapiens GN=SRSF6 PE=1 SV=2	SRSF6_HUMAN	SwissProt_2014_08.fasta	39 588,4	1	4	4	5	0.0003	0.108
cells	apoptotic	apoptotic	281474976711170 (F003400)	Alpha-actinin-4 OS=Homo sapiens GN=ACTN4 PE=1 SV=2	ACTN4_HUMAN	SwissProt_2014_08.fasta	104 857,2	1	5	5	9	0.0005	0.0714
cells	apoptotic	apoptotic	281474976711170 (F003400)	Actin-related protein 2/3 complex subunit 2 OS=Homo sapiens GN=ARPC2 PE=1 SV=1	ARPC2_HUMAN	SwissProt_2014_08.fasta	34 333,7	1	3	3	3	0.0002	0.197
cells	apoptotic	apoptotic	281474976711170 (F003400)	Thioredoxin-dependent peroxide reductase, mitochondrial OS=Homo sapiens GN=PRDX3 PE=1 SV=3	PRDX3_HUMAN	SwissProt_2014_08.fasta	27 692,7	1	4	5	9	0.0005	0.211
cells	apoptotic	apoptotic	281474976711170 (F003400)	Myb-binding protein 1A OS=Homo sapiens GN=MYBBP1A PE=1 SV=2	MBB1A_HUMAN	SwissProt_2014_08.fasta	148 858,3	1	4	4	6	0.0003	0.0535
cells	apoptotic	apoptotic	281474976711170 (F003400)	26S proteasome non-ATPase regulatory subunit 14 OS=Homo sapiens GN=PSMD14 PE=1 SV=1	PSDE_HUMAN	SwissProt_2014_08.fasta	34 576,6	1	3	3	7	0.0004	0.235
cells	apoptotic	apoptotic	281474976711170 (F003400)	Calmodulin OS=Homo sapiens GN=CALM1 PE=1 SV=2	CALM_HUMAN	SwissProt_2014_08.fasta	16 838,0	0.999	2	4	6	0.0003	0.362
cells	apoptotic	apoptotic	281474976711170 (F003400)	Rho GDP-dissociation inhibitor 2 OS=Homo sapiens GN=ARHGDIB PE=1 SV=3	GDIR2_HUMAN	SwissProt_2014_08.fasta	22 988,4	1	5	6	11	0.0006	0.393
cells	apoptotic	apoptotic	281474976711170 (F003400)	Trifunctional purine biosynthetic protein adenosine-3 OS=Homo sapiens GN=GART PE=1 SV=1	PUR2_HUMAN	SwissProt_2014_08.fasta	107 768,4	1	9	9	15	0.0008	0.16
cells	apoptotic	apoptotic	281474976711170 (F003400)	Tyrosine-protein kinase Lck OS=Homo sapiens GN=LCK PE=1 SV=6	LCK_HUMAN	SwissProt_2014_08.fasta	58 002,0	1	2	2	5	0.0003	0.0648
cells	apoptotic	apoptotic	281474976711170 (F003400)	Nucleophosmin OS=Homo sapiens GN=NPM1 PE=1 SV=2	NPM_HUMAN	SwissProt_2014_08.fasta	32 575,5	1	9	14	29	0.0015	0.388
cells	apoptotic	apoptotic	281474976711170 (F003400)	Importin subunit alpha-1 OS=Homo sapiens GN=KPNA2 PE=1 SV=1	IMA1_HUMAN	SwissProt_2014_08.fasta	57 862,5	1	5	5	8	0.0004	0.214
cells	apoptotic	apoptotic	281474976711170 (F003400)	Elongation factor 1-gamma OS=Homo sapiens GN=EEF1G PE=1 SV=3	EF1G_HUMAN	SwissProt_2014_08.fasta	50 119,4	1	8	9	11	0.0006	0.211
cells	apoptotic	apoptotic	281474976711170 (F003400)	Ras-related protein Rab-5C OS=Homo sapiens GN=RAB5C PE=1 SV=2	RAB5C_HUMAN	SwissProt_2014_08.fasta	23 482,7	1	4	4	9	0.0005	0.241
cells	apoptotic	apoptotic	281474976711170 (F003400)	Polypyrimidine tract-binding protein 1 OS=Homo sapiens GN=PTBP1 PE=1 SV=1	PTBP1_HUMAN	SwissProt_2014_08.fasta	57 222,5	1	10	12	24	0.0012	0.388
cells	apoptotic	apoptotic	281474976711170 (F003400)	Cat eye syndrome critical region protein 5 OS=Homo sapiens GN=CECR5 PE=1 SV=1	CECR5_HUMAN	SwissProt_2014_08.fasta	46 321,6	1	4	4	10	0.0005	0.139
cells	apoptotic	apoptotic	281474976711170 (F003400)	Probable ATP-dependent RNA helicase DDX5 OS=Homo sapiens GN=DDX5 PE=1 SV=1	DDX5_HUMAN	SwissProt_2014_08.fasta	69 149,7	1	7	7	8	0.0004	0.233
cells	apoptotic	apoptotic	281474976711170 (F003400)	Protein phosphatase 1 regulatory subunit 7 OS=Homo sapiens GN=PPP1R7 PE=1 SV=1	PP1R7_HUMAN	SwissProt_2014_08.fasta	41 566,3	1	3	3	5	0.0003	0.156
cells	apoptotic	apoptotic	281474976711170 (F003400)	60S ribosomal protein L23a OS=Homo sapiens GN=RPL23A PE=1 SV=1	RL23A_HUMAN	SwissProt_2014_08.fasta	17 696,2	1	3	3	5	0.0003	0.218
cells	apoptotic	apoptotic	281474976711170 (F003400)	Plasminogen activator inhibitor 1 RNA-binding protein OS=Homo sapiens GN=SERBP1 PE=1 SV=2	PAIRB_HUMAN	SwissProt_2014_08.fasta	44 965,8	1	3	3	4	0.0002	0.105
cells	apoptotic	apoptotic	281474976711170 (F003400)	Hypoxanthine-guanine phosphoribosyltransferase OS=Homo sapiens GN=HPRT1 PE=1 SV=2	HPRT_HUMAN	SwissProt_2014_08.fasta	24 580,2	1	4	4	6	0.0003	0.206
cells	apoptotic	apoptotic	281474976711170 (F003400)	RNA-binding protein Raly OS=Homo sapiens GN=RALY PE=1 SV=1	RALY_HUMAN	SwissProt_2014_08.fasta	32 463,9	1	2	2	3	0.0002	0.108
cells	apoptotic	apoptotic	281474976711170 (F003400)	60S ribosomal protein L7 OS=Homo sapiens GN=RPL7 PE=1 SV=1	RL7_HUMAN	SwissProt_2014_08.fasta	29 227,7	1	4	4	7	0.0004	0.218
cells	apoptotic	apoptotic	281474976711170 (F003400)	Histone H2B type 1-C/E/F/G/I OS=Homo sapiens GN=HIST1H2BC PE=1 SV=4	H2B1C_HUMAN,H2B1D_HUMAN,H2B1H_HUMAN,H2B1K_HUMAN,H2B1L_HUMAN,H2B1M_HUMAN,H2B1N_HUMAN,H2B2F_HUMAN	SwissProt_2014_08.fasta	13 906,6	1	6	9	130	0.0067	0.397
cells	apoptotic	apoptotic	281474976711170 (F003400)	Ribonucleoside-diphosphate reductase large subunit OS=Homo sapiens GN=RRM1 PE=1 SV=1	RIR1_HUMAN	SwissProt_2014_08.fasta	90 073,5	0.998	2	3	7	0.0004	0.0593
cells	apoptotic	apoptotic	281474976711170 (F003400)	Cytosol aminopeptidase OS=Homo sapiens GN=LAP3 PE=1 SV=3	AMPL_HUMAN	SwissProt_2014_08.fasta	56 167,8	1	2	3	4	0.0002	0.0636
cells	apoptotic	apoptotic	281474976711170 (F003400)	Asparagine--tRNA ligase, cytoplasmic OS=Homo sapiens GN=NARS PE=1 SV=1	SYNC_HUMAN	SwissProt_2014_08.fasta	62 944,3	1	4	4	5	0.0003	0.102
cells	apoptotic	apoptotic	281474976711170 (F003400)	Dolichyl-diphosphooligosaccharide--protein glycosyltransferase subunit 2 OS=Homo sapiens GN=RPN2 PE=1 SV=3	RPN2_HUMAN	SwissProt_2014_08.fasta	69 284,8	1	12	14	19	0.001	0.336
cells	apoptotic	apoptotic	281474976711170 (F003400)	Alpha-centractin OS=Homo sapiens GN=ACTR1A PE=1 SV=1	ACTZ_HUMAN	SwissProt_2014_08.fasta	42 615,2	1	3	3	5	0.0003	0.13
cells	apoptotic	apoptotic	281474976711170 (F003400)	Phosphatidylethanolamine-binding protein 1 OS=Homo sapiens GN=PEBP1 PE=1 SV=3	PEBP1_HUMAN	SwissProt_2014_08.fasta	21 056,9	1	3	3	5	0.0003	0.278
cells	apoptotic	apoptotic	281474976711170 (F003400)	Heat shock protein HSP 90-alpha OS=Homo sapiens GN=HSP90AA1 PE=1 SV=5	HS90A_HUMAN	SwissProt_2014_08.fasta	84 663,2	1	18	22	56	0.0029	0.404
cells	apoptotic	apoptotic	281474976711170 (F003400)	Cytosolic acyl coenzyme A thioester hydrolase OS=Homo sapiens GN=ACOT7 PE=1 SV=3	BACH_HUMAN	SwissProt_2014_08.fasta	41 795,0	1	7	9	11	0.0006	0.261
cells	apoptotic	apoptotic	281474976711170 (F003400)	60S ribosomal protein L10 OS=Homo sapiens GN=RPL10 PE=1 SV=4	RL10_HUMAN	SwissProt_2014_08.fasta	24 604,6	1	6	7	10	0.0005	0.308
cells	apoptotic	apoptotic	281474976711170 (F003400)	F-actin-capping protein subunit beta OS=Homo sapiens GN=CAPZB PE=1 SV=4	CAPZB_HUMAN	SwissProt_2014_08.fasta	31 351,6	1	3	4	11	0.0006	0.184
cells	apoptotic	apoptotic	281474976711170 (F003400)	60S acidic ribosomal protein P2 OS=Homo sapiens GN=RPLP2 PE=1 SV=1	RLA2_HUMAN	SwissProt_2014_08.fasta	11 665,5	1	3	4	6	0.0003	0.391
cells	apoptotic	apoptotic	281474976711170 (F003400)	Heterogeneous nuclear ribonucleoprotein L OS=Homo sapiens GN=HNRNPL PE=1 SV=2	HNRPL_HUMAN	SwissProt_2014_08.fasta	64 132,8	1	12	15	25	0.0013	0.323
cells	apoptotic	apoptotic	281474976711170 (F003400)	Transducin beta-like protein 3 OS=Homo sapiens GN=TBL3 PE=1 SV=2	TBL3_HUMAN	SwissProt_2014_08.fasta	89 034,0	0.998	2	2	2	0.0001	0.0334
cells	apoptotic	apoptotic	281474976711170 (F003400)	Spectrin beta chain, non-erythrocytic 1 OS=Homo sapiens GN=SPTBN1 PE=1 SV=2	SPTB2_HUMAN	SwissProt_2014_08.fasta	274 613,4	1	5	5	5	0.0003	0.03
cells	apoptotic	apoptotic	281474976711170 (F003400)	Mesencephalic astrocyte-derived neurotrophic factor OS=Homo sapiens GN=MANF PE=1 SV=3	MANF_HUMAN	SwissProt_2014_08.fasta	20 701,3	0.999	2	2	2	0.0001	0.176
cells	apoptotic	apoptotic	281474976711170 (F003400)	U2 small nuclear ribonucleoprotein A' OS=Homo sapiens GN=SNRPA1 PE=1 SV=2	RU2A_HUMAN	SwissProt_2014_08.fasta	28 417,1	1	6	6	9	0.0005	0.435
cells	apoptotic	apoptotic	281474976711170 (F003400)	Proteasome subunit alpha type-2 OS=Homo sapiens GN=PSMA2 PE=1 SV=2	PSA2_HUMAN	SwissProt_2014_08.fasta	25 898,9	1	5	5	13	0.0007	0.372
cells	apoptotic	apoptotic	281474976711170 (F003400)	E2/E3 hybrid ubiquitin-protein ligase UBE2O OS=Homo sapiens GN=UBE2O PE=1 SV=3	UBE2O_HUMAN	SwissProt_2014_08.fasta	141 293,5	0.998	2	2	2	0.0001	0.024
cells	apoptotic	apoptotic	281474976711170 (F003400)	Transcription intermediary factor 1-beta OS=Homo sapiens GN=TRIM28 PE=1 SV=5	TIF1B_HUMAN	SwissProt_2014_08.fasta	88 549,0	1	2	2	2	0.0001	0.0455
cells	apoptotic	apoptotic	281474976711170 (F003400)	L-lactate dehydrogenase B chain OS=Homo sapiens GN=LDHB PE=1 SV=2	LDHB_HUMAN	SwissProt_2014_08.fasta	36 638,6	1	14	19	56	0.0029	0.53
cells	apoptotic	apoptotic	281474976711170 (F003400)	Nascent polypeptide-associated complex subunit alpha, muscle-specific form OS=Homo sapiens GN=NACA PE=1 SV=1	NACAM_HUMAN,NACA_HUMAN	SwissProt_2014_08.fasta	205 422,8	1	3	3	6	0.0003	0.0202
cells	apoptotic	apoptotic	281474976711170 (F003400)	Regulator of nonsense transcripts 1 OS=Homo sapiens GN=UPF1 PE=1 SV=2	RENT1_HUMAN	SwissProt_2014_08.fasta	124 346,9	0.999	2	2	2	0.0001	0.0239
cells	apoptotic	apoptotic	281474976711170 (F003400)	Ribonuclease H2 subunit B OS=Homo sapiens GN=RNASEH2B PE=1 SV=1	RNH2B_HUMAN	SwissProt_2014_08.fasta	35 139,9	0.998	2	2	2	0.0001	0.0962
cells	apoptotic	apoptotic	281474976711170 (F003400)	40S ribosomal protein S3 OS=Homo sapiens GN=RPS3 PE=1 SV=2	RS3_HUMAN	SwissProt_2014_08.fasta	26 688,6	1	10	10	19	0.001	0.519
cells	apoptotic	apoptotic	281474976711170 (F003400)	Eukaryotic translation initiation factor 3 subunit M OS=Homo sapiens GN=EIF3M PE=1 SV=1	EIF3M_HUMAN	SwissProt_2014_08.fasta	42 503,9	1	3	3	5	0.0003	0.12
cells	apoptotic	apoptotic	281474976711170 (F003400)	Parafibromin OS=Homo sapiens GN=CDC73 PE=1 SV=1	CDC73_HUMAN	SwissProt_2014_08.fasta	60 577,5	0.999	2	3	3	0.0002	0.0697
cells	apoptotic	apoptotic	281474976711170 (F003400)	Transmembrane emp24 domain-containing protein 2 OS=Homo sapiens GN=TMED2 PE=1 SV=1	TMED2_HUMAN	SwissProt_2014_08.fasta	22 761,4	0.998	2	2	2	0.0001	0.199
cells	apoptotic	apoptotic	281474976711170 (F003400)	Proteasome subunit beta type-1 OS=Homo sapiens GN=PSMB1 PE=1 SV=2	PSB1_HUMAN	SwissProt_2014_08.fasta	26 490,5	0.998	2	2	7	0.0004	0.158
cells	apoptotic	apoptotic	281474976711170 (F003400)	Methionine--tRNA ligase, cytoplasmic OS=Homo sapiens GN=MARS PE=1 SV=2	SYMC_HUMAN	SwissProt_2014_08.fasta	101 117,5	1	7	7	11	0.0006	0.12
cells	apoptotic	apoptotic	281474976711170 (F003400)	Thymosin beta-4 OS=Homo sapiens GN=TMSB4X PE=1 SV=2	TYB4_HUMAN	SwissProt_2014_08.fasta	5 052,9	1	4	5	9	0.0005	0.455
cells	apoptotic	apoptotic	281474976711170 (F003400)	Triosephosphate isomerase OS=Homo sapiens GN=TPI1 PE=1 SV=3	TPIS_HUMAN	SwissProt_2014_08.fasta	30 790,8	1	14	17	45	0.0023	0.661
cells	apoptotic	apoptotic	281474976711170 (F003400)	60S ribosomal protein L7a OS=Homo sapiens GN=RPL7A PE=1 SV=2	RL7A_HUMAN	SwissProt_2014_08.fasta	29 996,3	1	4	5	10	0.0005	0.188
cells	apoptotic	apoptotic	281474976711170 (F003400)	Actin, cytoplasmic 1 OS=Homo sapiens GN=ACTB PE=1 SV=1	ACTB_HUMAN,ACTG_HUMAN	SwissProt_2014_08.fasta	41 737,8	1	18	35	221	0.0114	0.659
cells	apoptotic	apoptotic	281474976711170 (F003400)	Trifunctional enzyme subunit beta, mitochondrial OS=Homo sapiens GN=HADHB PE=1 SV=3	ECHB_HUMAN	SwissProt_2014_08.fasta	51 296,0	1	4	4	4	0.0002	0.127
cells	apoptotic	apoptotic	281474976711170 (F003400)	Heat shock cognate 71 kDa protein OS=Homo sapiens GN=HSPA8 PE=1 SV=1	HSP7C_HUMAN	SwissProt_2014_08.fasta	70 899,8	1	26	33	85	0.0044	0.491
cells	apoptotic	apoptotic	281474976711170 (F003400)	Proteasome activator complex subunit 1 OS=Homo sapiens GN=PSME1 PE=1 SV=1	PSME1_HUMAN	SwissProt_2014_08.fasta	28 723,9	1	5	5	8	0.0004	0.269
cells	apoptotic	apoptotic	281474976711170 (F003400)	Scaffold attachment factor B1 OS=Homo sapiens GN=SAFB PE=1 SV=4	SAFB1_HUMAN	SwissProt_2014_08.fasta	102 642,8	0.998	2	2	2	0.0001	0.0383
cells	apoptotic	apoptotic	281474976711170 (F003400)	Elongation factor 1-alpha 1 OS=Homo sapiens GN=EEF1A1 PE=1 SV=1	EF1A1_HUMAN,EF1A3_HUMAN	SwissProt_2014_08.fasta	50 141,2	1	16	22	72	0.0037	0.519
cells	apoptotic	apoptotic	281474976711170 (F003400)	ATP synthase subunit f, mitochondrial OS=Homo sapiens GN=ATP5J2 PE=1 SV=3	ATPK_HUMAN	SwissProt_2014_08.fasta	10 918,4	0.998	2	2	3	0.0002	0.255
cells	apoptotic	apoptotic	281474976711170 (F003400)	Eukaryotic translation initiation factor 5A-1 OS=Homo sapiens GN=EIF5A PE=1 SV=2	IF5A1_HUMAN	SwissProt_2014_08.fasta	16 832,7	1	5	6	14	0.0007	0.403
cells	apoptotic	apoptotic	281474976711170 (F003400)	Purine nucleoside phosphorylase OS=Homo sapiens GN=PNP PE=1 SV=2	PNPH_HUMAN	SwissProt_2014_08.fasta	32 118,0	1	7	7	15	0.0008	0.329
cells	apoptotic	apoptotic	281474976711170 (F003400)	Heterogeneous nuclear ribonucleoprotein H OS=Homo sapiens GN=HNRNPH1 PE=1 SV=4	HNRH1_HUMAN	SwissProt_2014_08.fasta	49 229,8	1	7	10	25	0.0013	0.256
cells	apoptotic	apoptotic	281474976711170 (F003400)	ATP-dependent 6-phosphofructokinase, platelet type OS=Homo sapiens GN=PFKP PE=1 SV=2	PFKAP_HUMAN	SwissProt_2014_08.fasta	85 597,4	1	4	4	5	0.0003	0.0893
cells	apoptotic	apoptotic	281474976711170 (F003400)	Nuclear pore complex protein Nup93 OS=Homo sapiens GN=NUP93 PE=1 SV=2	NUP93_HUMAN	SwissProt_2014_08.fasta	93 491,2	0.998	2	2	2	0.0001	0.0464
cells	apoptotic	apoptotic	281474976711170 (F003400)	Protein disulfide-isomerase A4 OS=Homo sapiens GN=PDIA4 PE=1 SV=2	PDIA4_HUMAN	SwissProt_2014_08.fasta	72 934,0	1	5	5	6	0.0003	0.119
cells	apoptotic	apoptotic	281474976711170 (F003400)	Nuclear pore complex protein Nup155 OS=Homo sapiens GN=NUP155 PE=1 SV=1	NU155_HUMAN	SwissProt_2014_08.fasta	155 203,0	1	4	4	7	0.0004	0.0489
cells	apoptotic	apoptotic	281474976711170 (F003400)	Histone-binding protein RBBP4 OS=Homo sapiens GN=RBBP4 PE=1 SV=3	RBBP4_HUMAN	SwissProt_2014_08.fasta	47 655,8	1	3	3	3	0.0002	0.0682
cells	apoptotic	apoptotic	281474976711170 (F003400)	Heterogeneous nuclear ribonucleoprotein K OS=Homo sapiens GN=HNRNPK PE=1 SV=1	HNRPK_HUMAN	SwissProt_2014_08.fasta	50 978,5	1	15	19	55	0.0028	0.404
cells	apoptotic	apoptotic	281474976711170 (F003400)	NADH dehydrogenase [ubiquinone] 1 alpha subcomplex subunit 9, mitochondrial OS=Homo sapiens GN=NDUFA9 PE=1 SV=2	NDUA9_HUMAN	SwissProt_2014_08.fasta	42 510,1	0.998	2	2	3	0.0002	0.0875
cells	apoptotic	apoptotic	281474976711170 (F003400)	Programmed cell death 6-interacting protein OS=Homo sapiens GN=PDCD6IP PE=1 SV=1	PDC6I_HUMAN	SwissProt_2014_08.fasta	96 025,4	1	2	2	2	0.0001	0.0588
cells	apoptotic	apoptotic	281474976711170 (F003400)	BolA-like protein 2 OS=Homo sapiens GN=BOLA2 PE=1 SV=1	BOLA2_HUMAN	SwissProt_2014_08.fasta	10 116,4	0.998	2	2	3	0.0002	0.326
cells	apoptotic	apoptotic	281474976711170 (F003400)	Enhancer of mRNA-decapping protein 4 OS=Homo sapiens GN=EDC4 PE=1 SV=1	EDC4_HUMAN	SwissProt_2014_08.fasta	151 662,2	1	3	3	3	0.0002	0.0421
cells	apoptotic	apoptotic	281474976711170 (F003400)	Heterogeneous nuclear ribonucleoprotein U OS=Homo sapiens GN=HNRNPU PE=1 SV=6	HNRPU_HUMAN	SwissProt_2014_08.fasta	90 585,2	1	14	14	27	0.0014	0.257
cells	apoptotic	apoptotic	281474976711170 (F003400)	Protein farnesyltransferase/geranylgeranyltransferase type-1 subunit alpha OS=Homo sapiens GN=FNTA PE=1 SV=1	FNTA_HUMAN	SwissProt_2014_08.fasta	44 409,0	0.998	2	2	2	0.0001	0.0844
cells	apoptotic	apoptotic	281474976711170 (F003400)	Nucleolar protein 58 OS=Homo sapiens GN=NOP58 PE=1 SV=1	NOP58_HUMAN	SwissProt_2014_08.fasta	59 580,2	1	3	4	10	0.0005	0.0945
cells	apoptotic	apoptotic	281474976711170 (F003400)	Ras-related protein Rab-10 OS=Homo sapiens GN=RAB10 PE=1 SV=1	RAB10_HUMAN	SwissProt_2014_08.fasta	22 542,1	0.998	2	2	3	0.0002	0.17
cells	apoptotic	apoptotic	281474976711170 (F003400)	Transketolase OS=Homo sapiens GN=TKT PE=1 SV=3	TKT_HUMAN	SwissProt_2014_08.fasta	67 879,4	1	11	12	28	0.0015	0.355
cells	apoptotic	apoptotic	281474976711170 (F003400)	Ubiquitin-conjugating enzyme E2 N OS=Homo sapiens GN=UBE2N PE=1 SV=1	UBE2N_HUMAN	SwissProt_2014_08.fasta	17 138,6	0.998	2	3	4	0.0002	0.283
cells	apoptotic	apoptotic	281474976711170 (F003400)	Adenosine deaminase OS=Homo sapiens GN=ADA PE=1 SV=3	ADA_HUMAN	SwissProt_2014_08.fasta	40 765,1	1	12	12	25	0.0013	0.496
cells	apoptotic	apoptotic	281474976711170 (F003400)	SH3 domain-binding glutamic acid-rich-like protein 3 OS=Homo sapiens GN=SH3BGRL3 PE=1 SV=1	SH3L3_HUMAN	SwissProt_2014_08.fasta	10 437,8	0.998	2	2	4	0.0002	0.312
cells	apoptotic	apoptotic	281474976711170 (F003400)	Mitochondrial 2-oxoglutarate/malate carrier protein OS=Homo sapiens GN=SLC25A11 PE=1 SV=3	M2OM_HUMAN	SwissProt_2014_08.fasta	34 063,2	0.998	2	2	4	0.0002	0.146
cells	apoptotic	apoptotic	281474976711170 (F003400)	Eukaryotic translation initiation factor 3 subunit A OS=Homo sapiens GN=EIF3A PE=1 SV=1	EIF3A_HUMAN	SwissProt_2014_08.fasta	166 574,9	1	4	4	10	0.0005	0.0412
cells	apoptotic	apoptotic	281474976711170 (F003400)	Inosine-5'-monophosphate dehydrogenase 2 OS=Homo sapiens GN=IMPDH2 PE=1 SV=2	IMDH2_HUMAN	SwissProt_2014_08.fasta	55 806,5	1	11	11	19	0.001	0.346
cells	apoptotic	apoptotic	281474976711170 (F003400)	Hemoglobin subunit beta OS=Homo sapiens GN=HBB PE=1 SV=2	HBB_HUMAN,HBD_HUMAN	SwissProt_2014_08.fasta	15 998,0	0.998	2	2	4	0.0002	0.129
cells	apoptotic	apoptotic	281474976711170 (F003400)	26S proteasome non-ATPase regulatory subunit 1 OS=Homo sapiens GN=PSMD1 PE=1 SV=2	PSMD1_HUMAN	SwissProt_2014_08.fasta	105 839,2	1	5	7	12	0.0006	0.0871
cells	apoptotic	apoptotic	281474976711170 (F003400)	Leucine-rich repeat-containing protein 47 OS=Homo sapiens GN=LRRC47 PE=1 SV=1	LRC47_HUMAN	SwissProt_2014_08.fasta	63 474,8	0.999	2	2	3	0.0002	0.0635
cells	apoptotic	apoptotic	281474976711170 (F003400)	Acetyl-CoA acetyltransferase, cytosolic OS=Homo sapiens GN=ACAT2 PE=1 SV=2	THIC_HUMAN	SwissProt_2014_08.fasta	41 350,4	1	8	12	20	0.001	0.469
cells	apoptotic	apoptotic	281474976711170 (F003400)	Trifunctional enzyme subunit alpha, mitochondrial OS=Homo sapiens GN=HADHA PE=1 SV=2	ECHA_HUMAN	SwissProt_2014_08.fasta	83 001,9	1	8	8	16	0.0008	0.185
cells	apoptotic	apoptotic	281474976711170 (F003400)	Melanoma-associated antigen 4 OS=Homo sapiens GN=MAGEA4 PE=1 SV=2	MAGA4_HUMAN	SwissProt_2014_08.fasta	34 899,0	1	2	2	2	0.0001	0.0536
cells	apoptotic	apoptotic	281474976711170 (F003400)	Enoyl-CoA hydratase, mitochondrial OS=Homo sapiens GN=ECHS1 PE=1 SV=4	ECHM_HUMAN	SwissProt_2014_08.fasta	31 388,2	1	4	5	7	0.0004	0.234
cells	apoptotic	apoptotic	281474976711170 (F003400)	40S ribosomal protein S15a OS=Homo sapiens GN=RPS15A PE=1 SV=2	RS15A_HUMAN	SwissProt_2014_08.fasta	14 840,0	1	3	3	5	0.0003	0.185
cells	apoptotic	apoptotic	281474976711170 (F003400)	26S proteasome non-ATPase regulatory subunit 13 OS=Homo sapiens GN=PSMD13 PE=1 SV=2	PSD13_HUMAN	SwissProt_2014_08.fasta	42 945,9	1	3	3	4	0.0002	0.128
cells	apoptotic	apoptotic	281474976711170 (F003400)	Ras-related protein Rab-7a OS=Homo sapiens GN=RAB7A PE=1 SV=1	RAB7A_HUMAN	SwissProt_2014_08.fasta	23 490,0	1	5	5	5	0.0003	0.3
cells	apoptotic	apoptotic	281474976711170 (F003400)	Pre-mRNA-processing factor 40 homolog A OS=Homo sapiens GN=PRPF40A PE=1 SV=2	PR40A_HUMAN	SwissProt_2014_08.fasta	108 807,3	0.998	2	2	2	0.0001	0.0313
cells	apoptotic	apoptotic	281474976711170 (F003400)	26S protease regulatory subunit 8 OS=Homo sapiens GN=PSMC5 PE=1 SV=1	PRS8_HUMAN	SwissProt_2014_08.fasta	45 627,2	1	3	3	3	0.0002	0.106
cells	apoptotic	apoptotic	281474976711170 (F003400)	Fumarate hydratase, mitochondrial OS=Homo sapiens GN=FH PE=1 SV=3	FUMH_HUMAN	SwissProt_2014_08.fasta	54 637,8	1	3	3	5	0.0003	0.137
cells	apoptotic	apoptotic	281474976711170 (F003400)	60S ribosomal protein L18a OS=Homo sapiens GN=RPL18A PE=1 SV=2	RL18A_HUMAN	SwissProt_2014_08.fasta	20 762,6	1	3	3	3	0.0002	0.165
cells	apoptotic	apoptotic	281474976711170 (F003400)	Eukaryotic translation initiation factor 4B OS=Homo sapiens GN=EIF4B PE=1 SV=2	IF4B_HUMAN	SwissProt_2014_08.fasta	69 153,9	0.998	2	2	3	0.0002	0.0556
cells	apoptotic	apoptotic	281474976711170 (F003400)	Monofunctional C1-tetrahydrofolate synthase, mitochondrial OS=Homo sapiens GN=MTHFD1L PE=1 SV=1	C1TM_HUMAN	SwissProt_2014_08.fasta	105 791,9	1	2	2	2	0.0001	0.0358
cells	apoptotic	apoptotic	281474976711170 (F003400)	Moesin OS=Homo sapiens GN=MSN PE=1 SV=3	MOES_HUMAN	SwissProt_2014_08.fasta	67 821,8	1	16	17	33	0.0017	0.326
cells	apoptotic	apoptotic	281474976711170 (F003400)	Proline synthase co-transcribed bacterial homolog protein OS=Homo sapiens GN=PROSC PE=1 SV=1	PROSC_HUMAN	SwissProt_2014_08.fasta	30 343,8	0.998	2	2	3	0.0002	0.109
cells	apoptotic	apoptotic	281474976711170 (F003400)	40S ribosomal protein S18 OS=Homo sapiens GN=RPS18 PE=1 SV=3	RS18_HUMAN	SwissProt_2014_08.fasta	17 719,3	1	4	4	10	0.0005	0.27
cells	apoptotic	apoptotic	281474976711170 (F003400)	Rho GDP-dissociation inhibitor 1 OS=Homo sapiens GN=ARHGDIA PE=1 SV=3	GDIR1_HUMAN	SwissProt_2014_08.fasta	23 207,5	1	3	3	3	0.0002	0.304
cells	apoptotic	apoptotic	281474976711170 (F003400)	ADP-ribosylation factor 1 OS=Homo sapiens GN=ARF1 PE=1 SV=2	ARF1_HUMAN,ARF3_HUMAN	SwissProt_2014_08.fasta	20 697,6	1	5	5	11	0.0006	0.436
cells	apoptotic	apoptotic	281474976711170 (F003400)	F-actin-capping protein subunit alpha-1 OS=Homo sapiens GN=CAPZA1 PE=1 SV=3	CAZA1_HUMAN	SwissProt_2014_08.fasta	32 923,2	1	3	3	4	0.0002	0.14
cells	apoptotic	apoptotic	281474976711170 (F003400)	Thioredoxin reductase 1, cytoplasmic OS=Homo sapiens GN=TXNRD1 PE=1 SV=3	TRXR1_HUMAN	SwissProt_2014_08.fasta	70 906,9	1	4	4	5	0.0003	0.145
cells	apoptotic	apoptotic	281474976711170 (F003400)	Nucleolar RNA helicase 2 OS=Homo sapiens GN=DDX21 PE=1 SV=5	DDX21_HUMAN	SwissProt_2014_08.fasta	87 346,0	1	5	5	9	0.0005	0.11
cells	apoptotic	apoptotic	281474976711170 (F003400)	Replication factor C subunit 5 OS=Homo sapiens GN=RFC5 PE=1 SV=1	RFC5_HUMAN	SwissProt_2014_08.fasta	38 498,4	1	5	5	7	0.0004	0.235
cells	apoptotic	apoptotic	281474976711170 (F003400)	Structural maintenance of chromosomes flexible hinge domain-containing protein 1 OS=Homo sapiens GN=SMCHD1 PE=1 SV=2	SMHD1_HUMAN	SwissProt_2014_08.fasta	226 380,0	1	3	3	3	0.0002	0.018
cells	apoptotic	apoptotic	281474976711170 (F003400)	Hexokinase-1 OS=Homo sapiens GN=HK1 PE=1 SV=3	HXK1_HUMAN	SwissProt_2014_08.fasta	102 488,4	1	2	2	3	0.0002	0.0294
cells	apoptotic	apoptotic	281474976711170 (F003400)	26S proteasome non-ATPase regulatory subunit 5 OS=Homo sapiens GN=PSMD5 PE=1 SV=3	PSMD5_HUMAN	SwissProt_2014_08.fasta	56 197,0	0.998	2	2	3	0.0002	0.0794
cells	apoptotic	apoptotic	281474976711170 (F003400)	60S ribosomal protein L6 OS=Homo sapiens GN=RPL6 PE=1 SV=3	RL6_HUMAN	SwissProt_2014_08.fasta	32 729,3	1	5	6	14	0.0007	0.236
cells	apoptotic	apoptotic	281474976711170 (F003400)	Importin-11 OS=Homo sapiens GN=IPO11 PE=1 SV=1	IPO11_HUMAN	SwissProt_2014_08.fasta	112 538,4	1	3	3	7	0.0004	0.0646
cells	apoptotic	apoptotic	281474976711170 (F003400)	ATP-dependent Clp protease proteolytic subunit, mitochondrial OS=Homo sapiens GN=CLPP PE=1 SV=1	CLPP_HUMAN	SwissProt_2014_08.fasta	30 180,5	1	3	3	3	0.0002	0.152
cells	apoptotic	apoptotic	281474976711170 (F003400)	Protein RCC2 OS=Homo sapiens GN=RCC2 PE=1 SV=2	RCC2_HUMAN	SwissProt_2014_08.fasta	56 084,8	1	4	4	4	0.0002	0.105
cells	apoptotic	apoptotic	281474976711170 (F003400)	Dolichyl-diphosphooligosaccharide--protein glycosyltransferase subunit 1 OS=Homo sapiens GN=RPN1 PE=1 SV=1	RPN1_HUMAN	SwissProt_2014_08.fasta	68 571,0	1	5	5	7	0.0004	0.102
cells	apoptotic	apoptotic	281474976711170 (F003400)	Nuclear pore complex protein Nup107 OS=Homo sapiens GN=NUP107 PE=1 SV=1	NU107_HUMAN	SwissProt_2014_08.fasta	106 376,7	0.998	2	2	2	0.0001	0.0454
cells	apoptotic	apoptotic	281474976711170 (F003400)	Non-histone chromosomal protein HMG-17 OS=Homo sapiens GN=HMGN2 PE=1 SV=3	HMGN2_HUMAN	SwissProt_2014_08.fasta	9 393,1	1	4	6	10	0.0005	0.511
cells	apoptotic	apoptotic	281474976711170 (F003400)	Transgelin-2 OS=Homo sapiens GN=TAGLN2 PE=1 SV=3	TAGL2_HUMAN	SwissProt_2014_08.fasta	22 391,9	1	7	7	18	0.0009	0.432
cells	apoptotic	apoptotic	281474976711170 (F003400)	Tubulin-specific chaperone A OS=Homo sapiens GN=TBCA PE=1 SV=3	TBCA_HUMAN	SwissProt_2014_08.fasta	12 855,2	1	3	3	3	0.0002	0.185
cells	apoptotic	apoptotic	281474976711170 (F003400)	Nucleoporin p54 OS=Homo sapiens GN=NUP54 PE=1 SV=2	NUP54_HUMAN	SwissProt_2014_08.fasta	55 436,2	0.998	2	2	2	0.0001	0.0513
cells	apoptotic	apoptotic	281474976711170 (F003400)	26S proteasome non-ATPase regulatory subunit 12 OS=Homo sapiens GN=PSMD12 PE=1 SV=3	PSD12_HUMAN	SwissProt_2014_08.fasta	52 906,2	1	5	6	10	0.0005	0.171
cells	apoptotic	apoptotic	281474976711170 (F003400)	Phosphoribosyl pyrophosphate synthase-associated protein 2 OS=Homo sapiens GN=PRPSAP2 PE=1 SV=1	KPRB_HUMAN	SwissProt_2014_08.fasta	40 926,6	0.999	2	2	2	0.0001	0.0732
cells	apoptotic	apoptotic	281474976711170 (F003400)	Cytoplasmic aconitate hydratase OS=Homo sapiens GN=ACO1 PE=1 SV=3	ACOC_HUMAN	SwissProt_2014_08.fasta	98 401,0	1	4	4	4	0.0002	0.081
cells	apoptotic	apoptotic	281474976711170 (F003400)	60S ribosomal protein L19 OS=Homo sapiens GN=RPL19 PE=1 SV=1	RL19_HUMAN	SwissProt_2014_08.fasta	23 467,4	1	3	3	4	0.0002	0.173
cells	apoptotic	apoptotic	281474976711170 (F003400)	THO complex subunit 5 homolog OS=Homo sapiens GN=THOC5 PE=1 SV=2	THOC5_HUMAN	SwissProt_2014_08.fasta	78 509,6	0.998	2	2	3	0.0002	0.0835
cells	apoptotic	apoptotic	281474976711170 (F003400)	Ubiquitin-60S ribosomal protein L40 OS=Homo sapiens GN=UBA52 PE=1 SV=2	RL40_HUMAN	SwissProt_2014_08.fasta	14 728,9	0.999	2	2	5	0.0003	0.195
cells	apoptotic	apoptotic	281474976711170 (F003400)	WD repeat-containing protein 75 OS=Homo sapiens GN=WDR75 PE=1 SV=1	WDR75_HUMAN	SwissProt_2014_08.fasta	94 501,0	0.998	2	2	2	0.0001	0.0386
cells	apoptotic	apoptotic	281474976711170 (F003400)	Small ubiquitin-related modifier 2 OS=Homo sapiens GN=SUMO2 PE=1 SV=3	SUMO2_HUMAN	SwissProt_2014_08.fasta	10 871,2	0.998	2	2	4	0.0002	0.232
cells	apoptotic	apoptotic	281474976711170 (F003400)	Proteasome subunit alpha type-1 OS=Homo sapiens GN=PSMA1 PE=1 SV=1	PSA1_HUMAN	SwissProt_2014_08.fasta	29 556,0	1	4	4	4	0.0002	0.16
cells	apoptotic	apoptotic	281474976711170 (F003400)	T-complex protein 1 subunit eta OS=Homo sapiens GN=CCT7 PE=1 SV=2	TCPH_HUMAN	SwissProt_2014_08.fasta	59 367,8	1	15	16	34	0.0018	0.414
cells	apoptotic	apoptotic	281474976711170 (F003400)	Transforming protein RhoA OS=Homo sapiens GN=RHOA PE=1 SV=1	RHOA_HUMAN	SwissProt_2014_08.fasta	21 768,4	1	2	3	8	0.0004	0.187
cells	apoptotic	apoptotic	281474976711170 (F003400)	L-lactate dehydrogenase A chain OS=Homo sapiens GN=LDHA PE=1 SV=2	LDHA_HUMAN	SwissProt_2014_08.fasta	36 689,2	1	17	24	85	0.0044	0.678
cells	apoptotic	apoptotic	281474976711170 (F003400)	Serine/arginine-rich splicing factor 3 OS=Homo sapiens GN=SRSF3 PE=1 SV=1	SRSF3_HUMAN	SwissProt_2014_08.fasta	19 330,0	1	3	3	4	0.0002	0.28
cells	apoptotic	apoptotic	281474976711170 (F003400)	V-type proton ATPase subunit B, brain isoform OS=Homo sapiens GN=ATP6V1B2 PE=1 SV=3	VATB2_HUMAN	SwissProt_2014_08.fasta	56 502,1	1	5	5	7	0.0004	0.178
cells	apoptotic	apoptotic	281474976711170 (F003400)	60S ribosomal protein L28 OS=Homo sapiens GN=RPL28 PE=1 SV=3	RL28_HUMAN	SwissProt_2014_08.fasta	15 747,9	1	3	3	5	0.0003	0.219
cells	apoptotic	apoptotic	281474976711170 (F003400)	Reticulon-4 OS=Homo sapiens GN=RTN4 PE=1 SV=2	RTN4_HUMAN	SwissProt_2014_08.fasta	129 934,6	1	2	2	2	0.0001	0.0394
cells	apoptotic	apoptotic	281474976711170 (F003400)	40S ribosomal protein S2 OS=Homo sapiens GN=RPS2 PE=1 SV=2	RS2_HUMAN	SwissProt_2014_08.fasta	31 325,2	1	8	9	13	0.0007	0.328
cells	apoptotic	apoptotic	281474976711170 (F003400)	Double-stranded RNA-specific adenosine deaminase OS=Homo sapiens GN=ADAR PE=1 SV=4	DSRAD_HUMAN	SwissProt_2014_08.fasta	136 070,0	0.999	2	2	2	0.0001	0.0269
cells	apoptotic	apoptotic	281474976711170 (F003400)	Structural maintenance of chromosomes protein 3 OS=Homo sapiens GN=SMC3 PE=1 SV=2	SMC3_HUMAN	SwissProt_2014_08.fasta	141 547,1	1	2	2	3	0.0002	0.0288
cells	apoptotic	apoptotic	281474976711170 (F003400)	V-type proton ATPase catalytic subunit A OS=Homo sapiens GN=ATP6V1A PE=1 SV=2	VATA_HUMAN	SwissProt_2014_08.fasta	68 305,5	1	4	4	5	0.0003	0.0972
cells	apoptotic	apoptotic	281474976711170 (F003400)	Importin-5 OS=Homo sapiens GN=IPO5 PE=1 SV=4	IPO5_HUMAN	SwissProt_2014_08.fasta	123 632,2	1	6	6	10	0.0005	0.0875
cells	apoptotic	apoptotic	281474976711170 (F003400)	Putative RNA-binding protein Luc7-like 2 OS=Homo sapiens GN=LUC7L2 PE=1 SV=2	LC7L2_HUMAN	SwissProt_2014_08.fasta	46 514,5	0.998	2	2	2	0.0001	0.0587
cells	apoptotic	apoptotic	281474976711170 (F003400)	Protein DJ-1 OS=Homo sapiens GN=PARK7 PE=1 SV=2	PARK7_HUMAN	SwissProt_2014_08.fasta	19 891,2	1	5	6	7	0.0004	0.413
cells	apoptotic	apoptotic	281474976711170 (F003400)	Complement component 1 Q subcomponent-binding protein, mitochondrial OS=Homo sapiens GN=C1QBP PE=1 SV=1	C1QBP_HUMAN	SwissProt_2014_08.fasta	31 362,6	1	6	8	12	0.0006	0.333
cells	apoptotic	apoptotic	281474976711170 (F003400)	Probable ATP-dependent RNA helicase DDX52 OS=Homo sapiens GN=DDX52 PE=1 SV=3	DDX52_HUMAN	SwissProt_2014_08.fasta	67 500,4	1	3	3	3	0.0002	0.102
cells	apoptotic	apoptotic	281474976711170 (F003400)	Heterogeneous nuclear ribonucleoprotein A3 OS=Homo sapiens GN=HNRNPA3 PE=1 SV=2	ROA3_HUMAN	SwissProt_2014_08.fasta	39 595,1	1	4	4	8	0.0004	0.151
cells	apoptotic	apoptotic	281474976711170 (F003400)	Regulation of nuclear pre-mRNA domain-containing protein 1B OS=Homo sapiens GN=RPRD1B PE=1 SV=1	RPR1B_HUMAN	SwissProt_2014_08.fasta	36 900,8	1	3	3	3	0.0002	0.172
cells	apoptotic	apoptotic	281474976711170 (F003400)	Bifunctional glutamate/proline--tRNA ligase OS=Homo sapiens GN=EPRS PE=1 SV=5	SYEP_HUMAN	SwissProt_2014_08.fasta	170 593,2	1	6	6	9	0.0005	0.0668
cells	apoptotic	apoptotic	281474976711170 (F003400)	Elongation factor Tu, mitochondrial OS=Homo sapiens GN=TUFM PE=1 SV=2	EFTU_HUMAN	SwissProt_2014_08.fasta	49 542,4	1	6	7	10	0.0005	0.212
cells	apoptotic	apoptotic	281474976711170 (F003400)	40S ribosomal protein S3a OS=Homo sapiens GN=RPS3A PE=1 SV=2	RS3A_HUMAN	SwissProt_2014_08.fasta	29 945,3	1	7	9	13	0.0007	0.261
cells	apoptotic	apoptotic	281474976711170 (F003400)	Small nuclear ribonucleoprotein Sm D2 OS=Homo sapiens GN=SNRPD2 PE=1 SV=1	SMD2_HUMAN	SwissProt_2014_08.fasta	13 527,1	0.999	2	2	2	0.0001	0.246
cells	apoptotic	apoptotic	281474976711170 (F003400)	60S ribosomal protein L5 OS=Homo sapiens GN=RPL5 PE=1 SV=3	RL5_HUMAN	SwissProt_2014_08.fasta	34 363,5	1	5	5	8	0.0004	0.219
cells	apoptotic	apoptotic	281474976711170 (F003400)	Signal recognition particle subunit SRP68 OS=Homo sapiens GN=SRP68 PE=1 SV=2	SRP68_HUMAN	SwissProt_2014_08.fasta	70 732,0	1	3	3	5	0.0003	0.0829
cells	apoptotic	apoptotic	281474976711170 (F003400)	Flap endonuclease 1 OS=Homo sapiens GN=FEN1 PE=1 SV=1	FEN1_HUMAN	SwissProt_2014_08.fasta	42 594,2	1	5	6	9	0.0005	0.239
cells	apoptotic	apoptotic	281474976711170 (F003400)	Proliferating cell nuclear antigen OS=Homo sapiens GN=PCNA PE=1 SV=1	PCNA_HUMAN	SwissProt_2014_08.fasta	28 769,3	1	8	9	27	0.0014	0.54
cells	apoptotic	apoptotic	281474976711170 (F003400)	60S ribosomal protein L30 OS=Homo sapiens GN=RPL30 PE=1 SV=2	RL30_HUMAN	SwissProt_2014_08.fasta	12 784,7	1	3	3	6	0.0003	0.348
cells	apoptotic	apoptotic	281474976711170 (F003400)	Delta-1-pyrroline-5-carboxylate synthase OS=Homo sapiens GN=ALDH18A1 PE=1 SV=2	P5CS_HUMAN	SwissProt_2014_08.fasta	87 302,9	1	7	7	13	0.0007	0.131
cells	apoptotic	apoptotic	281474976711170 (F003400)	60S ribosomal protein L11 OS=Homo sapiens GN=RPL11 PE=1 SV=2	RL11_HUMAN	SwissProt_2014_08.fasta	20 253,2	0.999	2	2	3	0.0002	0.124
cells	apoptotic	apoptotic	281474976711170 (F003400)	Serrate RNA effector molecule homolog OS=Homo sapiens GN=SRRT PE=1 SV=1	SRRT_HUMAN	SwissProt_2014_08.fasta	100 669,7	0.998	2	2	2	0.0001	0.0263
cells	apoptotic	apoptotic	281474976711170 (F003400)	Protein disulfide-isomerase A3 OS=Homo sapiens GN=PDIA3 PE=1 SV=4	PDIA3_HUMAN	SwissProt_2014_08.fasta	56 784,6	1	8	8	11	0.0006	0.216
cells	apoptotic	apoptotic	281474976711170 (F003400)	Stress-70 protein, mitochondrial OS=Homo sapiens GN=HSPA9 PE=1 SV=2	GRP75_HUMAN	SwissProt_2014_08.fasta	73 681,3	1	20	20	39	0.002	0.429
cells	apoptotic	apoptotic	281474976711170 (F003400)	Glyceraldehyde-3-phosphate dehydrogenase OS=Homo sapiens GN=GAPDH PE=1 SV=3	G3P_HUMAN	SwissProt_2014_08.fasta	36 053,4	1	19	33	156	0.0081	0.758
cells	apoptotic	apoptotic	281474976711170 (F003400)	60S acidic ribosomal protein P0 OS=Homo sapiens GN=RPLP0 PE=1 SV=1	RLA0_HUMAN	SwissProt_2014_08.fasta	34 274,3	1	9	9	18	0.0009	0.464
cells	apoptotic	apoptotic	281474976711170 (F003400)	Isocitrate dehydrogenase [NAD] subunit alpha, mitochondrial OS=Homo sapiens GN=IDH3A PE=1 SV=1	IDH3A_HUMAN	SwissProt_2014_08.fasta	39 592,5	1	3	3	8	0.0004	0.131
cells	apoptotic	apoptotic	281474976711170 (F003400)	U5 small nuclear ribonucleoprotein 200 kDa helicase OS=Homo sapiens GN=SNRNP200 PE=1 SV=2	U520_HUMAN	SwissProt_2014_08.fasta	244 513,8	1	12	12	15	0.0008	0.0875
cells	apoptotic	apoptotic	281474976711170 (F003400)	Pyruvate kinase PKM OS=Homo sapiens GN=PKM PE=1 SV=4	KPYM_HUMAN	SwissProt_2014_08.fasta	57 937,5	1	26	33	77	0.004	0.603
cells	apoptotic	apoptotic	281474976711170 (F003400)	Lamin-B1 OS=Homo sapiens GN=LMNB1 PE=1 SV=2	LMNB1_HUMAN	SwissProt_2014_08.fasta	66 409,6	1	12	12	20	0.001	0.3
cells	apoptotic	apoptotic	281474976711170 (F003400)	Translationally-controlled tumor protein OS=Homo sapiens GN=TPT1 PE=1 SV=1	TCTP_HUMAN	SwissProt_2014_08.fasta	19 596,2	1	3	3	3	0.0002	0.43
cells	apoptotic	apoptotic	281474976711170 (F003400)	40S ribosomal protein S27-like OS=Homo sapiens GN=RPS27L PE=1 SV=3	RS27L_HUMAN,RS27_HUMAN	SwissProt_2014_08.fasta	9 477,0	0.998	2	2	5	0.0003	0.25
cells	apoptotic	apoptotic	281474976711170 (F003400)	Nuclear cap-binding protein subunit 1 OS=Homo sapiens GN=NCBP1 PE=1 SV=1	NCBP1_HUMAN	SwissProt_2014_08.fasta	91 841,1	0.998	2	3	4	0.0002	0.0557
cells	apoptotic	apoptotic	281474976711170 (F003400)	Endoplasmin OS=Homo sapiens GN=HSP90B1 PE=1 SV=1	ENPL_HUMAN	SwissProt_2014_08.fasta	92 471,7	1	12	12	14	0.0007	0.213
cells	apoptotic	apoptotic	281474976711170 (F003400)	Eukaryotic translation initiation factor 3 subunit I OS=Homo sapiens GN=EIF3I PE=1 SV=1	EIF3I_HUMAN	SwissProt_2014_08.fasta	36 502,0	0.999	2	2	2	0.0001	0.142
cells	apoptotic	apoptotic	281474976711170 (F003400)	Lon protease homolog, mitochondrial OS=Homo sapiens GN=LONP1 PE=1 SV=2	LONM_HUMAN	SwissProt_2014_08.fasta	106 491,3	0.999	2	2	2	0.0001	0.0407
cells	apoptotic	apoptotic	281474976711170 (F003400)	UMP-CMP kinase OS=Homo sapiens GN=CMPK1 PE=1 SV=3	KCY_HUMAN	SwissProt_2014_08.fasta	22 223,0	1	2	2	4	0.0002	0.148
cells	apoptotic	apoptotic	281474976711170 (F003400)	Translocon-associated protein subunit delta OS=Homo sapiens GN=SSR4 PE=1 SV=1	SSRD_HUMAN	SwissProt_2014_08.fasta	18 998,8	0.999	2	2	5	0.0003	0.168
cells	apoptotic	apoptotic	281474976711170 (F003400)	Calcyclin-binding protein OS=Homo sapiens GN=CACYBP PE=1 SV=2	CYBP_HUMAN	SwissProt_2014_08.fasta	26 210,3	1	6	7	8	0.0004	0.395
cells	apoptotic	apoptotic	281474976711170 (F003400)	14-3-3 protein gamma OS=Homo sapiens GN=YWHAG PE=1 SV=2	1433G_HUMAN	SwissProt_2014_08.fasta	28 303,1	1	8	8	11	0.0006	0.486
cells	apoptotic	apoptotic	281474976711170 (F003400)	Eukaryotic translation initiation factor 3 subunit H OS=Homo sapiens GN=EIF3H PE=1 SV=1	EIF3H_HUMAN	SwissProt_2014_08.fasta	39 930,6	0.998	2	2	3	0.0002	0.105
cells	apoptotic	apoptotic	281474976711170 (F003400)	Heterogeneous nuclear ribonucleoproteins A2/B1 OS=Homo sapiens GN=HNRNPA2B1 PE=1 SV=2	ROA2_HUMAN	SwissProt_2014_08.fasta	37 430,3	1	14	18	40	0.0021	0.459
cells	apoptotic	apoptotic	281474976711170 (F003400)	2-oxoglutarate dehydrogenase, mitochondrial OS=Homo sapiens GN=OGDH PE=1 SV=3	ODO1_HUMAN	SwissProt_2014_08.fasta	115 936,7	1	3	3	4	0.0002	0.0411
cells	apoptotic	apoptotic	281474976711170 (F003400)	Acetyl-CoA acetyltransferase, mitochondrial OS=Homo sapiens GN=ACAT1 PE=1 SV=1	THIL_HUMAN	SwissProt_2014_08.fasta	45 199,8	1	6	7	17	0.0009	0.232
cells	apoptotic	apoptotic	281474976711170 (F003400)	tRNA (cytosine(34)-C(5))-methyltransferase OS=Homo sapiens GN=NSUN2 PE=1 SV=2	NSUN2_HUMAN	SwissProt_2014_08.fasta	86 472,8	1	3	3	5	0.0003	0.0756
cells	apoptotic	apoptotic	281474976711170 (F003400)	Coronin-1A OS=Homo sapiens GN=CORO1A PE=1 SV=4	COR1A_HUMAN	SwissProt_2014_08.fasta	51 026,1	1	6	6	9	0.0005	0.271
cells	apoptotic	apoptotic	281474976711170 (F003400)	Eukaryotic translation initiation factor 6 OS=Homo sapiens GN=EIF6 PE=1 SV=1	IF6_HUMAN	SwissProt_2014_08.fasta	26 598,2	0.998	2	4	6	0.0003	0.139
cells	apoptotic	apoptotic	281474976711170 (F003400)	Peroxiredoxin-2 OS=Homo sapiens GN=PRDX2 PE=1 SV=5	PRDX2_HUMAN	SwissProt_2014_08.fasta	21 892,4	1	4	7	18	0.0009	0.242
cells	apoptotic	apoptotic	281474976711170 (F003400)	Glycine--tRNA ligase OS=Homo sapiens GN=GARS PE=1 SV=3	SYG_HUMAN	SwissProt_2014_08.fasta	83 167,6	1	10	12	23	0.0012	0.218
cells	apoptotic	apoptotic	281474976711170 (F003400)	26S protease regulatory subunit 7 OS=Homo sapiens GN=PSMC2 PE=1 SV=3	PRS7_HUMAN	SwissProt_2014_08.fasta	48 635,6	0.999	2	2	2	0.0001	0.0647
cells	apoptotic	apoptotic	281474976711170 (F003400)	Serine/threonine-protein phosphatase 2A activator OS=Homo sapiens GN=PPP2R4 PE=1 SV=3	PTPA_HUMAN	SwissProt_2014_08.fasta	40 667,8	1	3	3	4	0.0002	0.17
cells	apoptotic	apoptotic	281474976711170 (F003400)	Glutamine--tRNA ligase OS=Homo sapiens GN=QARS PE=1 SV=1	SYQ_HUMAN	SwissProt_2014_08.fasta	87 799,9	0.998	2	2	2	0.0001	0.0426
cells	apoptotic	apoptotic	281474976711170 (F003400)	Matrin-3 OS=Homo sapiens GN=MATR3 PE=1 SV=2	MATR3_HUMAN	SwissProt_2014_08.fasta	94 626,7	1	11	12	28	0.0015	0.192
cells	apoptotic	apoptotic	281474976711170 (F003400)	Vimentin OS=Homo sapiens GN=VIM PE=1 SV=4	VIME_HUMAN	SwissProt_2014_08.fasta	53 652,7	1	3	3	3	0.0002	0.0837
cells	apoptotic	apoptotic	281474976711170 (F003400)	Nuclease-sensitive element-binding protein 1 OS=Homo sapiens GN=YBX1 PE=1 SV=3	YBOX1_HUMAN	SwissProt_2014_08.fasta	35 923,8	1	8	8	12	0.0006	0.377
cells	apoptotic	apoptotic	281474976711170 (F003400)	40S ribosomal protein S17-like OS=Homo sapiens GN=RPS17L PE=1 SV=1	RS17L_HUMAN,RS17_HUMAN	SwissProt_2014_08.fasta	15 550,5	1	5	8	14	0.0007	0.504
cells	apoptotic	apoptotic	281474976711170 (F003400)	RuvB-like 2 OS=Homo sapiens GN=RUVBL2 PE=1 SV=3	RUVB2_HUMAN	SwissProt_2014_08.fasta	51 158,1	1	6	6	8	0.0004	0.21
cells	apoptotic	apoptotic	281474976711170 (F003400)	Transportin-1 OS=Homo sapiens GN=TNPO1 PE=1 SV=2	TNPO1_HUMAN	SwissProt_2014_08.fasta	102 358,8	1	2	2	2	0.0001	0.0278
cells	apoptotic	apoptotic	281474976711170 (F003400)	Drebrin-like protein OS=Homo sapiens GN=DBNL PE=1 SV=1	DBNL_HUMAN	SwissProt_2014_08.fasta	48 206,3	1	3	3	3	0.0002	0.086
cells	apoptotic	apoptotic	281474976711170 (F003400)	NADH-cytochrome b5 reductase 3 OS=Homo sapiens GN=CYB5R3 PE=1 SV=3	NB5R3_HUMAN	SwissProt_2014_08.fasta	34 236,3	1	2	2	3	0.0002	0.12
cells	apoptotic	apoptotic	281474976711170 (F003400)	Nucleolar protein 56 OS=Homo sapiens GN=NOP56 PE=1 SV=4	NOP56_HUMAN	SwissProt_2014_08.fasta	66 052,0	1	7	7	12	0.0006	0.178
cells	apoptotic	apoptotic	281474976711170 (F003400)	Translin OS=Homo sapiens GN=TSN PE=1 SV=1	TSN_HUMAN	SwissProt_2014_08.fasta	26 183,4	0.999	2	2	2	0.0001	0.136
cells	apoptotic	apoptotic	281474976711170 (F003400)	Nucleolar GTP-binding protein 1 OS=Homo sapiens GN=GTPBP4 PE=1 SV=3	NOG1_HUMAN	SwissProt_2014_08.fasta	73 967,3	1	3	3	3	0.0002	0.0899
cells	apoptotic	apoptotic	281474976711170 (F003400)	Guanine nucleotide-binding protein G(i) subunit alpha-2 OS=Homo sapiens GN=GNAI2 PE=1 SV=3	GNAI2_HUMAN	SwissProt_2014_08.fasta	40 452,0	1	2	2	4	0.0002	0.093
cells	apoptotic	apoptotic	281474976711170 (F003400)	Cold-inducible RNA-binding protein OS=Homo sapiens GN=CIRBP PE=1 SV=1	CIRBP_HUMAN	SwissProt_2014_08.fasta	18 648,3	0.998	2	2	2	0.0001	0.186
cells	apoptotic	apoptotic	281474976711170 (F003400)	SUMO-activating enzyme subunit 1 OS=Homo sapiens GN=SAE1 PE=1 SV=1	SAE1_HUMAN	SwissProt_2014_08.fasta	38 450,1	0.998	2	2	2	0.0001	0.121
cells	apoptotic	apoptotic	281474976711170 (F003400)	DNA replication licensing factor MCM2 OS=Homo sapiens GN=MCM2 PE=1 SV=4	MCM2_HUMAN	SwissProt_2014_08.fasta	101 898,1	1	12	13	16	0.0008	0.208
cells	apoptotic	apoptotic	281474976711170 (F003400)	Importin-9 OS=Homo sapiens GN=IPO9 PE=1 SV=3	IPO9_HUMAN	SwissProt_2014_08.fasta	115 964,0	0.998	2	3	8	0.0004	0.0461
cells	apoptotic	apoptotic	281474976711170 (F003400)	Translational activator GCN1 OS=Homo sapiens GN=GCN1L1 PE=1 SV=6	GCN1L_HUMAN	SwissProt_2014_08.fasta	292 764,4	1	6	7	15	0.0008	0.0431
cells	apoptotic	apoptotic	281474976711170 (F003400)	Nuclear transport factor 2 OS=Homo sapiens GN=NUTF2 PE=1 SV=1	NTF2_HUMAN	SwissProt_2014_08.fasta	14 478,9	0.998	2	2	4	0.0002	0.236
cells	apoptotic	apoptotic	281474976711170 (F003400)	Activator of 90 kDa heat shock protein ATPase homolog 1 OS=Homo sapiens GN=AHSA1 PE=1 SV=1	AHSA1_HUMAN	SwissProt_2014_08.fasta	38 274,4	0.998	2	2	2	0.0001	0.101
cells	apoptotic	apoptotic	281474976711170 (F003400)	S-formylglutathione hydrolase OS=Homo sapiens GN=ESD PE=1 SV=2	ESTD_HUMAN	SwissProt_2014_08.fasta	31 463,6	1	5	6	13	0.0007	0.34
cells	apoptotic	apoptotic	281474976711170 (F003400)	Tumor protein D52 OS=Homo sapiens GN=TPD52 PE=1 SV=2	TPD52_HUMAN	SwissProt_2014_08.fasta	24 327,5	0.998	2	2	3	0.0002	0.112
cells	apoptotic	apoptotic	281474976711170 (F003400)	Regulator of chromosome condensation OS=Homo sapiens GN=RCC1 PE=1 SV=1	RCC1_HUMAN	SwissProt_2014_08.fasta	44 967,8	1	2	2	2	0.0001	0.105
cells	apoptotic	apoptotic	281474976711170 (F003400)	UTP--glucose-1-phosphate uridylyltransferase OS=Homo sapiens GN=UGP2 PE=1 SV=5	UGPA_HUMAN	SwissProt_2014_08.fasta	56 942,0	0.998	2	2	2	0.0001	0.0748
cells	apoptotic	apoptotic	281474976711170 (F003400)	Cofilin-1 OS=Homo sapiens GN=CFL1 PE=1 SV=3	COF1_HUMAN	SwissProt_2014_08.fasta	18 503,2	1	6	6	13	0.0007	0.452
cells	apoptotic	apoptotic	281474976711170 (F003400)	Extended synaptotagmin-1 OS=Homo sapiens GN=ESYT1 PE=1 SV=1	ESYT1_HUMAN	SwissProt_2014_08.fasta	122 859,1	1	4	4	7	0.0004	0.0643
cells	apoptotic	apoptotic	281474976711170 (F003400)	60S ribosomal protein L27 OS=Homo sapiens GN=RPL27 PE=1 SV=2	RL27_HUMAN	SwissProt_2014_08.fasta	15 798,4	0.999	2	3	4	0.0002	0.147
cells	apoptotic	apoptotic	281474976711170 (F003400)	Peptidyl-prolyl cis-trans isomerase FKBP4 OS=Homo sapiens GN=FKBP4 PE=1 SV=3	FKBP4_HUMAN	SwissProt_2014_08.fasta	51 805,9	1	2	2	2	0.0001	0.0654
cells	apoptotic	apoptotic	281474976711170 (F003400)	U4/U6 small nuclear ribonucleoprotein Prp31 OS=Homo sapiens GN=PRPF31 PE=1 SV=2	PRP31_HUMAN	SwissProt_2014_08.fasta	55 457,4	0.998	2	2	3	0.0002	0.0802
cells	apoptotic	apoptotic	281474976711170 (F003400)	Ribosomal L1 domain-containing protein 1 OS=Homo sapiens GN=RSL1D1 PE=1 SV=3	RL1D1_HUMAN	SwissProt_2014_08.fasta	54 974,7	1	6	6	11	0.0006	0.137
cells	apoptotic	apoptotic	281474976711170 (F003400)	DnaJ homolog subfamily A member 1 OS=Homo sapiens GN=DNAJA1 PE=1 SV=2	DNJA1_HUMAN	SwissProt_2014_08.fasta	44 868,6	0.999	2	2	2	0.0001	0.0932
cells	apoptotic	apoptotic	281474976711170 (F003400)	Exportin-5 OS=Homo sapiens GN=XPO5 PE=1 SV=1	XPO5_HUMAN	SwissProt_2014_08.fasta	136 314,8	1	2	2	2	0.0001	0.0224
cells	apoptotic	apoptotic	281474976711170 (F003400)	Protein NDRG1 OS=Homo sapiens GN=NDRG1 PE=1 SV=1	NDRG1_HUMAN	SwissProt_2014_08.fasta	42 834,9	0.998	2	2	2	0.0001	0.0888
cells	apoptotic	apoptotic	281474976711170 (F003400)	Prohibitin OS=Homo sapiens GN=PHB PE=1 SV=1	PHB_HUMAN	SwissProt_2014_08.fasta	29 804,6	1	7	7	9	0.0005	0.386
cells	apoptotic	apoptotic	281474976711170 (F003400)	Fructose-bisphosphate aldolase C OS=Homo sapiens GN=ALDOC PE=1 SV=2	ALDOC_HUMAN	SwissProt_2014_08.fasta	39 456,2	1	6	7	10	0.0005	0.376
cells	apoptotic	apoptotic	281474976711170 (F003400)	Electron transfer flavoprotein subunit alpha, mitochondrial OS=Homo sapiens GN=ETFA PE=1 SV=1	ETFA_HUMAN	SwissProt_2014_08.fasta	35 080,1	1	4	4	8	0.0004	0.225
cells	apoptotic	apoptotic	281474976711170 (F003400)	Nucleosome assembly protein 1-like 4 OS=Homo sapiens GN=NAP1L4 PE=1 SV=1	NP1L4_HUMAN	SwissProt_2014_08.fasta	42 823,9	0.998	2	2	6	0.0003	0.088
cells	apoptotic	apoptotic	281474976711170 (F003400)	Stathmin OS=Homo sapiens GN=STMN1 PE=1 SV=3	STMN1_HUMAN	SwissProt_2014_08.fasta	17 303,0	1	9	11	20	0.001	0.47
cells	apoptotic	apoptotic	281474976711170 (F003400)	Proteasome subunit alpha type-3 OS=Homo sapiens GN=PSMA3 PE=1 SV=2	PSA3_HUMAN	SwissProt_2014_08.fasta	28 433,7	1	4	4	7	0.0004	0.173
cells	apoptotic	apoptotic	281474976711170 (F003400)	T-complex protein 1 subunit gamma OS=Homo sapiens GN=CCT3 PE=1 SV=4	TCPG_HUMAN	SwissProt_2014_08.fasta	60 535,4	1	9	9	21	0.0011	0.255
cells	apoptotic	apoptotic	281474976711170 (F003400)	Pre-mRNA-processing-splicing factor 8 OS=Homo sapiens GN=PRPF8 PE=1 SV=2	PRP8_HUMAN	SwissProt_2014_08.fasta	273 608,6	1	12	12	19	0.001	0.0809
cells	apoptotic	apoptotic	281474976711170 (F003400)	Malignant T-cell-amplified sequence 1 OS=Homo sapiens GN=MCTS1 PE=1 SV=1	MCTS1_HUMAN	SwissProt_2014_08.fasta	20 555,9	0.998	2	3	10	0.0005	0.204
cells	apoptotic	apoptotic	281474976711170 (F003400)	Farnesyl pyrophosphate synthase OS=Homo sapiens GN=FDPS PE=1 SV=4	FPPS_HUMAN	SwissProt_2014_08.fasta	48 276,8	1	2	3	4	0.0002	0.0501
cells	apoptotic	apoptotic	281474976711170 (F003400)	Ubiquitin-like modifier-activating enzyme 6 OS=Homo sapiens GN=UBA6 PE=1 SV=1	UBA6_HUMAN	SwissProt_2014_08.fasta	117 973,4	1	2	2	7	0.0004	0.0333
cells	apoptotic	apoptotic	281474976711170 (F003400)	ATP-dependent RNA helicase DDX3X OS=Homo sapiens GN=DDX3X PE=1 SV=3	DDX3X_HUMAN	SwissProt_2014_08.fasta	73 245,8	1	6	7	13	0.0007	0.131
cells	apoptotic	apoptotic	281474976711170 (F003400)	T-complex protein 1 subunit theta OS=Homo sapiens GN=CCT8 PE=1 SV=4	TCPQ_HUMAN	SwissProt_2014_08.fasta	59 621,0	1	14	15	21	0.0011	0.347
cells	apoptotic	apoptotic	281474976711170 (F003400)	MMS19 nucleotide excision repair protein homolog OS=Homo sapiens GN=MMS19 PE=1 SV=2	MMS19_HUMAN	SwissProt_2014_08.fasta	113 291,3	0.999	2	3	4	0.0002	0.034
cells	apoptotic	apoptotic	281474976711170 (F003400)	Isoleucine--tRNA ligase, cytoplasmic OS=Homo sapiens GN=IARS PE=1 SV=2	SYIC_HUMAN	SwissProt_2014_08.fasta	144 501,8	1	6	7	9	0.0005	0.0666
cells	apoptotic	apoptotic	281474976711170 (F003400)	Histone H4 OS=Homo sapiens GN=HIST1H4A PE=1 SV=2	H4_HUMAN	SwissProt_2014_08.fasta	11 367,7	1	12	20	119	0.0062	0.583
cells	apoptotic	apoptotic	281474976711170 (F003400)	Non-specific lipid-transfer protein OS=Homo sapiens GN=SCP2 PE=1 SV=2	NLTP_HUMAN	SwissProt_2014_08.fasta	58 994,6	1	2	2	3	0.0002	0.0713
cells	apoptotic	apoptotic	281474976711170 (F003400)	Histidine--tRNA ligase, cytoplasmic OS=Homo sapiens GN=HARS PE=1 SV=2	SYHC_HUMAN	SwissProt_2014_08.fasta	57 412,5	0.998	2	2	2	0.0001	0.0452
cells	apoptotic	apoptotic	281474976711170 (F003400)	Bifunctional purine biosynthesis protein PURH OS=Homo sapiens GN=ATIC PE=1 SV=3	PUR9_HUMAN	SwissProt_2014_08.fasta	64 616,5	1	14	16	25	0.0013	0.39
cells	apoptotic	apoptotic	281474976711170 (F003400)	UPF0568 protein C14orf166 OS=Homo sapiens GN=C14orf166 PE=1 SV=1	CN166_HUMAN	SwissProt_2014_08.fasta	28 069,3	0.998	2	3	5	0.0003	0.139
cells	apoptotic	apoptotic	281474976711170 (F003400)	NAD(P)H-hydrate epimerase OS=Homo sapiens GN=APOA1BP PE=1 SV=2	NNRE_HUMAN	SwissProt_2014_08.fasta	31 675,4	0.998	2	2	3	0.0002	0.128
cells	apoptotic	apoptotic	281474976711170 (F003400)	Heterochromatin protein 1-binding protein 3 OS=Homo sapiens GN=HP1BP3 PE=1 SV=1	HP1B3_HUMAN	SwissProt_2014_08.fasta	61 208,7	1	4	4	6	0.0003	0.105
cells	apoptotic	apoptotic	281474976711170 (F003400)	NAD-dependent malic enzyme, mitochondrial OS=Homo sapiens GN=ME2 PE=1 SV=1	MAOM_HUMAN	SwissProt_2014_08.fasta	65 446,2	1	4	4	5	0.0003	0.122
cells	apoptotic	apoptotic	281474976711170 (F003400)	Chloride intracellular channel protein 1 OS=Homo sapiens GN=CLIC1 PE=1 SV=4	CLIC1_HUMAN	SwissProt_2014_08.fasta	26 923,3	1	3	3	4	0.0002	0.195
cells	apoptotic	apoptotic	281474976711170 (F003400)	Mitochondrial import inner membrane translocase subunit TIM44 OS=Homo sapiens GN=TIMM44 PE=1 SV=2	TIM44_HUMAN	SwissProt_2014_08.fasta	51 357,1	0.998	2	2	2	0.0001	0.0531
cells	apoptotic	apoptotic	281474976711170 (F003400)	60S ribosomal protein L31 OS=Homo sapiens GN=RPL31 PE=1 SV=1	RL31_HUMAN	SwissProt_2014_08.fasta	14 463,2	0.998	2	2	4	0.0002	0.184
cells	apoptotic	apoptotic	281474976711170 (F003400)	Small nuclear ribonucleoprotein Sm D1 OS=Homo sapiens GN=SNRPD1 PE=1 SV=1	SMD1_HUMAN	SwissProt_2014_08.fasta	13 281,9	1	2	3	21	0.0011	0.345
cells	apoptotic	apoptotic	281474976711170 (F003400)	60S ribosomal protein L4 OS=Homo sapiens GN=RPL4 PE=1 SV=5	RL4_HUMAN	SwissProt_2014_08.fasta	47 699,1	1	10	10	18	0.0009	0.33
cells	apoptotic	apoptotic	281474976711170 (F003400)	Clathrin heavy chain 1 OS=Homo sapiens GN=CLTC PE=1 SV=5	CLH1_HUMAN	SwissProt_2014_08.fasta	191 618,9	1	23	26	42	0.0022	0.22
cells	apoptotic	apoptotic	281474976711170 (F003400)	Rab GDP dissociation inhibitor beta OS=Homo sapiens GN=GDI2 PE=1 SV=2	GDIB_HUMAN	SwissProt_2014_08.fasta	50 665,5	1	7	9	17	0.0009	0.249
cells	apoptotic	apoptotic	281474976711170 (F003400)	Nucleolin OS=Homo sapiens GN=NCL PE=1 SV=3	NUCL_HUMAN	SwissProt_2014_08.fasta	76 615,9	1	14	16	34	0.0018	0.245
cells	apoptotic	apoptotic	281474976711170 (F003400)	Ribonuclease inhibitor OS=Homo sapiens GN=RNH1 PE=1 SV=2	RINI_HUMAN	SwissProt_2014_08.fasta	49 974,4	1	3	4	6	0.0003	0.104
cells	apoptotic	apoptotic	281474976711170 (F003400)	Pre-mRNA-splicing factor SYF1 OS=Homo sapiens GN=XAB2 PE=1 SV=2	SYF1_HUMAN	SwissProt_2014_08.fasta	100 012,1	0.998	2	2	2	0.0001	0.0409
cells	apoptotic	apoptotic	281474976711170 (F003400)	Acidic leucine-rich nuclear phosphoprotein 32 family member E OS=Homo sapiens GN=ANP32E PE=1 SV=1	AN32E_HUMAN	SwissProt_2014_08.fasta	30 693,3	0.998	2	2	4	0.0002	0.127
cells	apoptotic	apoptotic	281474976711170 (F003400)	Protein transport protein Sec31A OS=Homo sapiens GN=SEC31A PE=1 SV=3	SC31A_HUMAN	SwissProt_2014_08.fasta	133 016,8	0.998	2	2	2	0.0001	0.0311
cells	apoptotic	apoptotic	281474976711170 (F003400)	4F2 cell-surface antigen heavy chain OS=Homo sapiens GN=SLC3A2 PE=1 SV=3	4F2_HUMAN	SwissProt_2014_08.fasta	67 996,4	0.998	2	2	3	0.0002	0.0413
cells	apoptotic	apoptotic	281474976711170 (F003400)	CTP synthase 1 OS=Homo sapiens GN=CTPS1 PE=1 SV=2	PYRG1_HUMAN	SwissProt_2014_08.fasta	66 690,7	1	2	3	6	0.0003	0.0575
cells	apoptotic	apoptotic	281474976711170 (F003400)	Sorbitol dehydrogenase OS=Homo sapiens GN=SORD PE=1 SV=4	DHSO_HUMAN	SwissProt_2014_08.fasta	38 324,6	1	2	2	2	0.0001	0.112
cells	apoptotic	apoptotic	281474976711170 (F003400)	GTP-binding nuclear protein Ran OS=Homo sapiens GN=RAN PE=1 SV=3	RAN_HUMAN	SwissProt_2014_08.fasta	24 423,1	1	8	9	28	0.0015	0.574
cells	apoptotic	apoptotic	281474976711170 (F003400)	Synaptic vesicle membrane protein VAT-1 homolog OS=Homo sapiens GN=VAT1 PE=1 SV=2	VAT1_HUMAN	SwissProt_2014_08.fasta	41 919,8	1	5	5	9	0.0005	0.168
cells	apoptotic	apoptotic	281474976711170 (F003400)	TELO2-interacting protein 1 homolog OS=Homo sapiens GN=TTI1 PE=1 SV=3	TTI1_HUMAN	SwissProt_2014_08.fasta	122 071,9	1	2	2	3	0.0002	0.0349
cells	apoptotic	apoptotic	281474976711170 (F003400)	60S ribosomal protein L18 OS=Homo sapiens GN=RPL18 PE=1 SV=2	RL18_HUMAN	SwissProt_2014_08.fasta	21 635,2	1	5	6	12	0.0006	0.33
cells	apoptotic	apoptotic	281474976711170 (F003400)	Mitochondrial import receptor subunit TOM40 homolog OS=Homo sapiens GN=TOMM40 PE=1 SV=1	TOM40_HUMAN	SwissProt_2014_08.fasta	37 893,2	0.998	2	2	2	0.0001	0.072
cells	apoptotic	apoptotic	281474976711170 (F003400)	Talin-1 OS=Homo sapiens GN=TLN1 PE=1 SV=3	TLN1_HUMAN	SwissProt_2014_08.fasta	269 765,1	1	3	3	4	0.0002	0.0264
cells	apoptotic	apoptotic	281474976711170 (F003400)	DnaJ homolog subfamily B member 1 OS=Homo sapiens GN=DNAJB1 PE=1 SV=4	DNJB1_HUMAN	SwissProt_2014_08.fasta	38 045,6	1	2	2	2	0.0001	0.0794
cells	apoptotic	apoptotic	281474976711170 (F003400)	Serine/arginine-rich splicing factor 1 OS=Homo sapiens GN=SRSF1 PE=1 SV=2	SRSF1_HUMAN	SwissProt_2014_08.fasta	27 745,1	1	4	4	5	0.0003	0.185
cells	apoptotic	apoptotic	281474976711170 (F003400)	Ubiquitin carboxyl-terminal hydrolase 14 OS=Homo sapiens GN=USP14 PE=1 SV=3	UBP14_HUMAN	SwissProt_2014_08.fasta	56 070,3	1	5	5	6	0.0003	0.152
cells	apoptotic	apoptotic	281474976711170 (F003400)	60S ribosomal protein L26 OS=Homo sapiens GN=RPL26 PE=1 SV=1	RL26_HUMAN	SwissProt_2014_08.fasta	17 258,4	1	3	3	4	0.0002	0.214
cells	apoptotic	apoptotic	281474976711170 (F003400)	Heme-binding protein 2 OS=Homo sapiens GN=HEBP2 PE=1 SV=1	HEBP2_HUMAN	SwissProt_2014_08.fasta	22 875,7	0.998	2	2	3	0.0002	0.122
cells	apoptotic	apoptotic	281474976711170 (F003400)	Ras-related protein Rab-1B OS=Homo sapiens GN=RAB1B PE=1 SV=1	RAB1B_HUMAN	SwissProt_2014_08.fasta	22 172,0	0.998	2	2	4	0.0002	0.388
cells	apoptotic	apoptotic	281474976711170 (F003400)	Serine/threonine-protein kinase OSR1 OS=Homo sapiens GN=OXSR1 PE=1 SV=1	OXSR1_HUMAN	SwissProt_2014_08.fasta	58 023,4	0.999	2	2	3	0.0002	0.0474
cells	apoptotic	apoptotic	281474976711170 (F003400)	Cytosolic non-specific dipeptidase OS=Homo sapiens GN=CNDP2 PE=1 SV=2	CNDP2_HUMAN	SwissProt_2014_08.fasta	52 879,7	1	6	6	8	0.0004	0.217
cells	apoptotic	apoptotic	281474976711170 (F003400)	6-phosphogluconate dehydrogenase, decarboxylating OS=Homo sapiens GN=PGD PE=1 SV=3	6PGD_HUMAN	SwissProt_2014_08.fasta	53 141,9	1	10	11	17	0.0009	0.333
cells	apoptotic	apoptotic	281474976711170 (F003400)	Replication factor C subunit 2 OS=Homo sapiens GN=RFC2 PE=1 SV=3	RFC2_HUMAN	SwissProt_2014_08.fasta	39 158,3	0.998	2	2	6	0.0003	0.0734
cells	apoptotic	apoptotic	281474976711170 (F003400)	Voltage-dependent anion-selective channel protein 3 OS=Homo sapiens GN=VDAC3 PE=1 SV=1	VDAC3_HUMAN	SwissProt_2014_08.fasta	30 659,9	1	5	5	10	0.0005	0.276
cells	apoptotic	apoptotic	281474976711170 (F003400)	Tubulin beta chain OS=Homo sapiens GN=TUBB PE=1 SV=2	TBB5_HUMAN	SwissProt_2014_08.fasta	49 670,6	1	24	35	161	0.0083	0.714
cells	apoptotic	apoptotic	281474976711170 (F003400)	Stomatin-like protein 2, mitochondrial OS=Homo sapiens GN=STOML2 PE=1 SV=1	STML2_HUMAN	SwissProt_2014_08.fasta	38 534,5	1	6	6	10	0.0005	0.39
cells	apoptotic	apoptotic	281474976711170 (F003400)	Proliferation-associated protein 2G4 OS=Homo sapiens GN=PA2G4 PE=1 SV=3	PA2G4_HUMAN	SwissProt_2014_08.fasta	43 786,7	1	6	6	9	0.0005	0.183
cells	apoptotic	apoptotic	281474976711170 (F003400)	Heterogeneous nuclear ribonucleoprotein A1 OS=Homo sapiens GN=HNRNPA1 PE=1 SV=5	ROA1_HUMAN	SwissProt_2014_08.fasta	38 747,0	1	10	13	27	0.0014	0.368
cells	apoptotic	apoptotic	281474976711170 (F003400)	3-ketoacyl-CoA thiolase, peroxisomal OS=Homo sapiens GN=ACAA1 PE=1 SV=2	THIK_HUMAN	SwissProt_2014_08.fasta	44 292,1	1	5	5	14	0.0007	0.172
cells	apoptotic	apoptotic	281474976711170 (F003400)	14-3-3 protein zeta/delta OS=Homo sapiens GN=YWHAZ PE=1 SV=1	1433Z_HUMAN	SwissProt_2014_08.fasta	27 745,9	1	13	14	33	0.0017	0.506
cells	apoptotic	apoptotic	281474976711170 (F003400)	Succinyl-CoA ligase [ADP/GDP-forming] subunit alpha, mitochondrial OS=Homo sapiens GN=SUCLG1 PE=1 SV=4	SUCA_HUMAN	SwissProt_2014_08.fasta	36 250,2	0.998	2	2	3	0.0002	0.113
cells	apoptotic	apoptotic	281474976711170 (F003400)	Peroxiredoxin-1 OS=Homo sapiens GN=PRDX1 PE=1 SV=1	PRDX1_HUMAN	SwissProt_2014_08.fasta	22 110,9	1	13	14	28	0.0015	0.658
cells	apoptotic	apoptotic	281474976711170 (F003400)	Elongation factor 2 OS=Homo sapiens GN=EEF2 PE=1 SV=4	EF2_HUMAN	SwissProt_2014_08.fasta	95 340,1	1	24	29	69	0.0036	0.399
cells	apoptotic	apoptotic	281474976711170 (F003400)	Pre-rRNA-processing protein TSR1 homolog OS=Homo sapiens GN=TSR1 PE=1 SV=1	TSR1_HUMAN	SwissProt_2014_08.fasta	91 811,4	0.998	2	2	2	0.0001	0.0361
cells	apoptotic	apoptotic	281474976711170 (F003400)	Replication protein A 14 kDa subunit OS=Homo sapiens GN=RPA3 PE=1 SV=1	RFA3_HUMAN	SwissProt_2014_08.fasta	13 569,1	1	3	4	6	0.0003	0.488
cells	apoptotic	apoptotic	281474976711170 (F003400)	FACT complex subunit SSRP1 OS=Homo sapiens GN=SSRP1 PE=1 SV=1	SSRP1_HUMAN	SwissProt_2014_08.fasta	81 077,6	1	6	6	9	0.0005	0.141
cells	apoptotic	apoptotic	281474976711170 (F003400)	Prohibitin-2 OS=Homo sapiens GN=PHB2 PE=1 SV=2	PHB2_HUMAN	SwissProt_2014_08.fasta	33 297,6	1	6	7	13	0.0007	0.271
cells	apoptotic	apoptotic	281474976711170 (F003400)	Protein disulfide-isomerase OS=Homo sapiens GN=P4HB PE=1 SV=3	PDIA1_HUMAN	SwissProt_2014_08.fasta	57 118,1	1	8	11	18	0.0009	0.248
cells	apoptotic	apoptotic	281474976711170 (F003400)	Alpha-enolase OS=Homo sapiens GN=ENO1 PE=1 SV=2	ENOA_HUMAN	SwissProt_2014_08.fasta	47 170,2	1	24	39	175	0.0091	0.652
cells	apoptotic	apoptotic	281474976711170 (F003400)	Ras-related C3 botulinum toxin substrate 1 OS=Homo sapiens GN=RAC1 PE=1 SV=1	RAC1_HUMAN	SwissProt_2014_08.fasta	21 450,6	1	2	2	2	0.0001	0.0781
cells	apoptotic	apoptotic	281474976711170 (F003400)	Eukaryotic initiation factor 4A-III OS=Homo sapiens GN=EIF4A3 PE=1 SV=4	IF4A3_HUMAN	SwissProt_2014_08.fasta	46 872,4	1	8	10	16	0.0008	0.36
cells	apoptotic	apoptotic	281474976711170 (F003400)	RuvB-like 1 OS=Homo sapiens GN=RUVBL1 PE=1 SV=1	RUVB1_HUMAN	SwissProt_2014_08.fasta	50 229,4	1	7	8	12	0.0006	0.248
cells	apoptotic	apoptotic	281474976711170 (F003400)	Guanine nucleotide-binding protein G(I)/G(S)/G(T) subunit beta-2 OS=Homo sapiens GN=GNB2 PE=1 SV=3	GBB2_HUMAN	SwissProt_2014_08.fasta	37 331,8	0.998	2	2	3	0.0002	0.0971
cells	apoptotic	apoptotic	281474976711170 (F003400)	Ubiquitin carboxyl-terminal hydrolase 7 OS=Homo sapiens GN=USP7 PE=1 SV=2	UBP7_HUMAN	SwissProt_2014_08.fasta	128 305,0	1	2	2	7	0.0004	0.0318
cells	apoptotic	apoptotic	281474976711170 (F003400)	Heterogeneous nuclear ribonucleoprotein R OS=Homo sapiens GN=HNRNPR PE=1 SV=1	HNRPR_HUMAN	SwissProt_2014_08.fasta	70 943,9	1	8	8	11	0.0006	0.171
cells	apoptotic	apoptotic	281474976711170 (F003400)	Dynamin-1-like protein OS=Homo sapiens GN=DNM1L PE=1 SV=2	DNM1L_HUMAN	SwissProt_2014_08.fasta	81 879,2	1	4	4	7	0.0004	0.115
cells	apoptotic	apoptotic	281474976711170 (F003400)	Gamma-interferon-inducible protein 16 OS=Homo sapiens GN=IFI16 PE=1 SV=3	IF16_HUMAN	SwissProt_2014_08.fasta	88 258,1	1	5	5	13	0.0007	0.079
cells	apoptotic	apoptotic	281474976711170 (F003400)	Nucleolar and coiled-body phosphoprotein 1 OS=Homo sapiens GN=NOLC1 PE=1 SV=2	NOLC1_HUMAN	SwissProt_2014_08.fasta	73 604,2	1	3	3	8	0.0004	0.0572
cells	apoptotic	apoptotic	281474976711170 (F003400)	RecName: Full=Serine/threonine-protein kinase 26; AltName:	STK26_HUMAN	DatabaseName	46 530,4	0.998	2	2	3	0.0002	0.0697
cells	apoptotic	apoptotic	281474976711170 (F003400)	Splicing factor 3A subunit 3 OS=Homo sapiens GN=SF3A3 PE=1 SV=1	SF3A3_HUMAN	SwissProt_2014_08.fasta	58 851,3	1	3	3	4	0.0002	0.0599
cells	apoptotic	apoptotic	281474976711170 (F003400)	Ezrin OS=Homo sapiens GN=EZR PE=1 SV=4	EZRI_HUMAN	SwissProt_2014_08.fasta	69 414,7	1	3	4	12	0.0006	0.143
cells	apoptotic	apoptotic	281474976711170 (F003400)	Glucose-6-phosphate isomerase OS=Homo sapiens GN=GPI PE=1 SV=4	G6PI_HUMAN	SwissProt_2014_08.fasta	63 148,5	1	12	14	41	0.0021	0.353
cells	apoptotic	apoptotic	281474976711170 (F003400)	6-phosphogluconolactonase OS=Homo sapiens GN=PGLS PE=1 SV=2	6PGL_HUMAN	SwissProt_2014_08.fasta	27 547,5	0.998	2	2	3	0.0002	0.109
cells	apoptotic	apoptotic	281474976711170 (F003400)	Splicing factor, proline- and glutamine-rich OS=Homo sapiens GN=SFPQ PE=1 SV=2	SFPQ_HUMAN	SwissProt_2014_08.fasta	76 149,5	1	6	7	12	0.0006	0.12
cells	apoptotic	apoptotic	281474976711170 (F003400)	Ras-related protein Rab-1A OS=Homo sapiens GN=RAB1A PE=1 SV=3	RAB1A_HUMAN	SwissProt_2014_08.fasta	22 678,5	1	5	5	11	0.0006	0.366
cells	apoptotic	apoptotic	281474976711170 (F003400)	Hemoglobin subunit alpha OS=Homo sapiens GN=HBA1 PE=1 SV=2	HBA_HUMAN	SwissProt_2014_08.fasta	15 257,6	1	5	7	17	0.0009	0.43
cells	apoptotic	apoptotic	281474976711170 (F003400)	Superoxide dismutase [Cu-Zn] OS=Homo sapiens GN=SOD1 PE=1 SV=2	SODC_HUMAN	SwissProt_2014_08.fasta	15 935,3	1	3	4	8	0.0004	0.416
cells	apoptotic	apoptotic	281474976711170 (F003400)	Eukaryotic translation elongation factor 1 epsilon-1 OS=Homo sapiens GN=EEF1E1 PE=1 SV=1	MCA3_HUMAN	SwissProt_2014_08.fasta	19 811,2	0.998	2	2	2	0.0001	0.201
cells	apoptotic	apoptotic	281474976711170 (F003400)	116 kDa U5 small nuclear ribonucleoprotein component OS=Homo sapiens GN=EFTUD2 PE=1 SV=1	U5S1_HUMAN	SwissProt_2014_08.fasta	109 438,1	1	4	4	6	0.0003	0.0658
cells	apoptotic	apoptotic	281474976711170 (F003400)	Guanine nucleotide-binding protein G(q) subunit alpha OS=Homo sapiens GN=GNAQ PE=1 SV=4	GNAQ_HUMAN	SwissProt_2014_08.fasta	42 143,6	0.998	2	2	3	0.0002	0.0947
cells	apoptotic	apoptotic	281474976711170 (F003400)	40S ribosomal protein S23 OS=Homo sapiens GN=RPS23 PE=1 SV=3	RS23_HUMAN	SwissProt_2014_08.fasta	15 807,7	1	2	2	2	0.0001	0.154
cells	apoptotic	apoptotic	281474976711170 (F003400)	Cleavage and polyadenylation specificity factor subunit 6 OS=Homo sapiens GN=CPSF6 PE=1 SV=2	CPSF6_HUMAN	SwissProt_2014_08.fasta	59 211,0	0.998	2	3	9	0.0005	0.0708
cells	apoptotic	apoptotic	281474976711170 (F003400)	Small nuclear ribonucleoprotein Sm D3 OS=Homo sapiens GN=SNRPD3 PE=1 SV=1	SMD3_HUMAN	SwissProt_2014_08.fasta	13 916,6	0.998	2	2	3	0.0002	0.151
cells	apoptotic	apoptotic	281474976711170 (F003400)	14-3-3 protein epsilon OS=Homo sapiens GN=YWHAE PE=1 SV=1	1433E_HUMAN	SwissProt_2014_08.fasta	29 175,0	1	9	9	19	0.001	0.459
cells	apoptotic	apoptotic	281474976711170 (F003400)	Cytochrome b-c1 complex subunit 2, mitochondrial OS=Homo sapiens GN=UQCRC2 PE=1 SV=3	QCR2_HUMAN	SwissProt_2014_08.fasta	48 443,4	1	6	6	7	0.0004	0.249
cells	apoptotic	apoptotic	281474976711170 (F003400)	Serine/threonine-protein phosphatase 2A catalytic subunit alpha isoform OS=Homo sapiens GN=PPP2CA PE=1 SV=1	PP2AA_HUMAN,PP2AB_HUMAN	SwissProt_2014_08.fasta	35 594,5	1	4	4	4	0.0002	0.188
cells	apoptotic	apoptotic	281474976711170 (F003400)	Ubiquitin-like modifier-activating enzyme 1 OS=Homo sapiens GN=UBA1 PE=1 SV=3	UBA1_HUMAN	SwissProt_2014_08.fasta	117 850,3	1	21	27	57	0.003	0.291
cells	apoptotic	apoptotic	281474976711170 (F003400)	Heterogeneous nuclear ribonucleoprotein A0 OS=Homo sapiens GN=HNRNPA0 PE=1 SV=1	ROA0_HUMAN	SwissProt_2014_08.fasta	30 840,5	1	3	3	5	0.0003	0.167
cells	apoptotic	apoptotic	281474976711170 (F003400)	Interleukin enhancer-binding factor 2 OS=Homo sapiens GN=ILF2 PE=1 SV=2	ILF2_HUMAN	SwissProt_2014_08.fasta	43 062,7	1	9	9	18	0.0009	0.369
cells	apoptotic	apoptotic	281474976711170 (F003400)	Tubulin alpha-1B chain OS=Homo sapiens GN=TUBA1B PE=1 SV=1	TBA1B_HUMAN	SwissProt_2014_08.fasta	50 151,7	1	18	22	123	0.0064	0.525
cells	apoptotic	apoptotic	281474976711170 (F003400)	ATP synthase subunit gamma, mitochondrial OS=Homo sapiens GN=ATP5C1 PE=1 SV=1	ATPG_HUMAN	SwissProt_2014_08.fasta	32 998,0	1	2	2	3	0.0002	0.0772
cells	apoptotic	apoptotic	281474976711170 (F003400)	Phosphoglucomutase-2 OS=Homo sapiens GN=PGM2 PE=1 SV=4	PGM2_HUMAN	SwissProt_2014_08.fasta	68 285,7	1	3	3	3	0.0002	0.0752
cells	apoptotic	apoptotic	281474976711170 (F003400)	Dedicator of cytokinesis protein 2 OS=Homo sapiens GN=DOCK2 PE=1 SV=2	DOCK2_HUMAN	SwissProt_2014_08.fasta	211 955,5	1	3	3	4	0.0002	0.0224
cells	apoptotic	apoptotic	281474976711170 (F003400)	Retinoblastoma-associated protein OS=Homo sapiens GN=RB1 PE=1 SV=2	RB_HUMAN	SwissProt_2014_08.fasta	106 164,6	1	7	9	17	0.0009	0.136
cells	apoptotic	apoptotic	281474976711170 (F003400)	Lamin-B2 OS=Homo sapiens GN=LMNB2 PE=1 SV=3	LMNB2_HUMAN	SwissProt_2014_08.fasta	67 689,8	0.999	2	2	2	0.0001	0.065
cells	apoptotic	apoptotic	281474976711170 (F003400)	UDP-glucose:glycoprotein glucosyltransferase 1 OS=Homo sapiens GN=UGGT1 PE=1 SV=3	UGGG1_HUMAN	SwissProt_2014_08.fasta	177 195,0	0.998	2	2	5	0.0003	0.0199
cells	apoptotic	apoptotic	281474976711170 (F003400)	Thyroid hormone receptor-associated protein 3 OS=Homo sapiens GN=THRAP3 PE=1 SV=2	TR150_HUMAN	SwissProt_2014_08.fasta	108 668,9	0.998	2	2	2	0.0001	0.023
cells	apoptotic	apoptotic	281474976711170 (F003400)	Filamin-B OS=Homo sapiens GN=FLNB PE=1 SV=2	FLNB_HUMAN	SwissProt_2014_08.fasta	278 158,8	1	6	6	6	0.0003	0.0442
cells	apoptotic	apoptotic	281474976711170 (F003400)	NAD(P) transhydrogenase, mitochondrial OS=Homo sapiens GN=NNT PE=1 SV=3	NNTM_HUMAN	SwissProt_2014_08.fasta	113 899,2	1	3	3	4	0.0002	0.0571
cells	apoptotic	apoptotic	281474976711170 (F003400)	Histone H1.5 OS=Homo sapiens GN=HIST1H1B PE=1 SV=3	H15_HUMAN	SwissProt_2014_08.fasta	22 581,7	1	7	10	35	0.0018	0.221
cells	apoptotic	apoptotic	281474976711170 (F003400)	Histone deacetylase complex subunit SAP18 OS=Homo sapiens GN=SAP18 PE=1 SV=1	SAP18_HUMAN	SwissProt_2014_08.fasta	17 561,5	0.998	2	2	3	0.0002	0.209
cells	apoptotic	apoptotic	281474976711170 (F003400)	Importin-4 OS=Homo sapiens GN=IPO4 PE=1 SV=2	IPO4_HUMAN	SwissProt_2014_08.fasta	118 718,7	1	6	6	9	0.0005	0.0962
cells	apoptotic	apoptotic	281474976711170 (F003400)	Sodium bicarbonate cotransporter 3 OS=Homo sapiens GN=SLC4A7 PE=1 SV=2	S4A7_HUMAN	SwissProt_2014_08.fasta	136 049,3	0.998	2	2	2	0.0001	0.0288
cells	apoptotic	apoptotic	281474976711170 (F003400)	T-complex protein 1 subunit zeta OS=Homo sapiens GN=CCT6A PE=1 SV=3	TCPZ_HUMAN	SwissProt_2014_08.fasta	58 025,3	1	8	11	27	0.0014	0.25
cells	apoptotic	apoptotic	281474976711170 (F003400)	Adenylosuccinate lyase OS=Homo sapiens GN=ADSL PE=1 SV=2	PUR8_HUMAN	SwissProt_2014_08.fasta	54 890,5	0.999	2	2	5	0.0003	0.0579
cells	apoptotic	apoptotic	281474976711170 (F003400)	60S ribosomal protein L32 OS=Homo sapiens GN=RPL32 PE=1 SV=2	RL32_HUMAN	SwissProt_2014_08.fasta	15 860,4	1	3	3	4	0.0002	0.252
cells	apoptotic	apoptotic	281474976711170 (F003400)	Dihydropyrimidinase-related protein 2 OS=Homo sapiens GN=DPYSL2 PE=1 SV=1	DPYL2_HUMAN	SwissProt_2014_08.fasta	62 294,0	1	8	8	13	0.0007	0.266
cells	apoptotic	apoptotic	281474976711170 (F003400)	Nuclear migration protein nudC OS=Homo sapiens GN=NUDC PE=1 SV=1	NUDC_HUMAN	SwissProt_2014_08.fasta	38 243,7	1	3	4	5	0.0003	0.106
cells	apoptotic	apoptotic	281474976711170 (F003400)	DNA-directed RNA polymerases I, II, and III subunit RPABC3 OS=Homo sapiens GN=POLR2H PE=1 SV=4	RPAB3_HUMAN	SwissProt_2014_08.fasta	17 144,2	0.998	2	2	2	0.0001	0.173
cells	apoptotic	apoptotic	281474976711170 (F003400)	Lanosterol synthase OS=Homo sapiens GN=LSS PE=1 SV=1	ERG7_HUMAN	SwissProt_2014_08.fasta	83 310,0	1	3	3	4	0.0002	0.0546
cells	apoptotic	apoptotic	281474976711170 (F003400)	Transformer-2 protein homolog beta OS=Homo sapiens GN=TRA2B PE=1 SV=1	TRA2B_HUMAN	SwissProt_2014_08.fasta	33 666,7	1	3	3	4	0.0002	0.128
cells	apoptotic	apoptotic	281474976711170 (F003400)	Nicotinamide phosphoribosyltransferase OS=Homo sapiens GN=NAMPT PE=1 SV=1	NAMPT_HUMAN	SwissProt_2014_08.fasta	55 522,5	0.998	2	2	4	0.0002	0.0774
cells	apoptotic	apoptotic	281474976711170 (F003400)	2',5'-phosphodiesterase 12 OS=Homo sapiens GN=PDE12 PE=1 SV=2	PDE12_HUMAN	SwissProt_2014_08.fasta	67 351,7	1	2	2	4	0.0002	0.0558
cells	apoptotic	apoptotic	281474976711170 (F003400)	Phosphoserine aminotransferase OS=Homo sapiens GN=PSAT1 PE=1 SV=2	SERC_HUMAN	SwissProt_2014_08.fasta	40 423,3	1	6	6	8	0.0004	0.219
cells	apoptotic	apoptotic	281474976711170 (F003400)	DNA replication licensing factor MCM7 OS=Homo sapiens GN=MCM7 PE=1 SV=4	MCM7_HUMAN	SwissProt_2014_08.fasta	81 309,0	1	14	15	21	0.0011	0.257
cells	apoptotic	apoptotic	281474976711170 (F003400)	Tyrosine-protein kinase CSK OS=Homo sapiens GN=CSK PE=1 SV=1	CSK_HUMAN	SwissProt_2014_08.fasta	50 705,0	0.998	2	2	2	0.0001	0.0733
cells	apoptotic	apoptotic	281474976711170 (F003400)	60S ribosomal protein L3 OS=Homo sapiens GN=RPL3 PE=1 SV=2	RL3_HUMAN	SwissProt_2014_08.fasta	46 109,5	1	9	10	20	0.001	0.27
cells	apoptotic	apoptotic	281474976711170 (F003400)	Tyrosine--tRNA ligase, cytoplasmic OS=Homo sapiens GN=YARS PE=1 SV=4	SYYC_HUMAN	SwissProt_2014_08.fasta	59 145,1	1	3	3	4	0.0002	0.0739
cells	apoptotic	apoptotic	281474976711170 (F003400)	Septin-9 OS=Homo sapiens GN=SEPT9 PE=1 SV=2	SEPT9_HUMAN	SwissProt_2014_08.fasta	65 402,3	1	3	4	8	0.0004	0.0973
cells	apoptotic	apoptotic	281474976711170 (F003400)	Tyrosine--tRNA ligase, mitochondrial OS=Homo sapiens GN=YARS2 PE=1 SV=2	SYYM_HUMAN	SwissProt_2014_08.fasta	53 201,0	0.999	2	2	2	0.0001	0.0818
cells	apoptotic	apoptotic	281474976711170 (F003400)	Cytoplasmic dynein 1 heavy chain 1 OS=Homo sapiens GN=DYNC1H1 PE=1 SV=5	DYHC1_HUMAN	SwissProt_2014_08.fasta	532 405,6	1	10	10	13	0.0007	0.0383
cells	apoptotic	apoptotic	281474976711170 (F003400)	RecName: Full=MICOS complex subunit MIC60; AltName: Full=Cell	MIC60_HUMAN	DatabaseName	83 679,0	1	5	5	5	0.0003	0.0792
cells	apoptotic	apoptotic	281474976711170 (F003400)	Centromere protein V OS=Homo sapiens GN=CENPV PE=1 SV=1	CENPV_HUMAN	SwissProt_2014_08.fasta	29 946,2	1	2	2	2	0.0001	0.0982
cells	apoptotic	apoptotic	281474976711170 (F003400)	Tubulin alpha-1A chain OS=Homo sapiens GN=TUBA1A PE=1 SV=1	TBA1A_HUMAN	SwissProt_2014_08.fasta	50 135,7	0.998	2	2	8	0.0004	0.525
cells	apoptotic	apoptotic	281474976711170 (F003400)	TAR DNA-binding protein 43 OS=Homo sapiens GN=TARDBP PE=1 SV=1	TADBP_HUMAN	SwissProt_2014_08.fasta	44 739,7	1	3	3	3	0.0002	0.13
cells	apoptotic	apoptotic	281474976711170 (F003400)	40S ribosomal protein S10 OS=Homo sapiens GN=RPS10 PE=1 SV=1	RS10_HUMAN	SwissProt_2014_08.fasta	18 898,3	1	3	3	5	0.0003	0.236
cells	apoptotic	apoptotic	281474976711170 (F003400)	Phosphoglucomutase-1 OS=Homo sapiens GN=PGM1 PE=1 SV=3	PGM1_HUMAN	SwissProt_2014_08.fasta	61 451,1	1	6	8	19	0.001	0.171
cells	apoptotic	apoptotic	281474976711170 (F003400)	Proteasome subunit beta type-2 OS=Homo sapiens GN=PSMB2 PE=1 SV=1	PSB2_HUMAN	SwissProt_2014_08.fasta	22 837,5	0.998	2	2	2	0.0001	0.104
cells	apoptotic	apoptotic	281474976711170 (F003400)	DNA damage-binding protein 1 OS=Homo sapiens GN=DDB1 PE=1 SV=1	DDB1_HUMAN	SwissProt_2014_08.fasta	126 970,2	1	5	5	9	0.0005	0.0833
cells	apoptotic	apoptotic	281474976711170 (F003400)	Alcohol dehydrogenase class-3 OS=Homo sapiens GN=ADH5 PE=1 SV=4	ADHX_HUMAN	SwissProt_2014_08.fasta	39 723,8	1	3	3	3	0.0002	0.123
cells	apoptotic	apoptotic	281474976711170 (F003400)	26S protease regulatory subunit 4 OS=Homo sapiens GN=PSMC1 PE=1 SV=1	PRS4_HUMAN	SwissProt_2014_08.fasta	49 186,4	1	3	3	4	0.0002	0.111
cells	apoptotic	apoptotic	281474976711170 (F003400)	Ras-related protein Rab-2A OS=Homo sapiens GN=RAB2A PE=1 SV=1	RAB2A_HUMAN	SwissProt_2014_08.fasta	23 546,2	1	3	3	4	0.0002	0.203
cells	apoptotic	apoptotic	281474976711170 (F003400)	Fructose-bisphosphate aldolase A OS=Homo sapiens GN=ALDOA PE=1 SV=2	ALDOA_HUMAN	SwissProt_2014_08.fasta	39 420,6	1	25	29	81	0.0042	0.75
cells	apoptotic	apoptotic	281474976711170 (F003400)	Rap1 GTPase-GDP dissociation stimulator 1 OS=Homo sapiens GN=RAP1GDS1 PE=1 SV=3	GDS1_HUMAN	SwissProt_2014_08.fasta	66 318,1	1	5	6	10	0.0005	0.138
cells	apoptotic	apoptotic	281474976711170 (F003400)	T-complex protein 1 subunit epsilon OS=Homo sapiens GN=CCT5 PE=1 SV=1	TCPE_HUMAN	SwissProt_2014_08.fasta	59 672,4	1	9	10	18	0.0009	0.24
cells	apoptotic	apoptotic	281474976711170 (F003400)	Cathepsin D OS=Homo sapiens GN=CTSD PE=1 SV=1	CATD_HUMAN	SwissProt_2014_08.fasta	44 553,0	0.999	2	2	2	0.0001	0.0728
cells	apoptotic	apoptotic	281474976711170 (F003400)	Isocitrate dehydrogenase [NADP] cytoplasmic OS=Homo sapiens GN=IDH1 PE=1 SV=2	IDHC_HUMAN	SwissProt_2014_08.fasta	46 660,5	0.999	2	2	2	0.0001	0.0725
cells	apoptotic	apoptotic	281474976711170 (F003400)	SH3 domain-binding glutamic acid-rich-like protein OS=Homo sapiens GN=SH3BGRL PE=1 SV=1	SH3L1_HUMAN	SwissProt_2014_08.fasta	12 774,5	0.998	2	2	3	0.0002	0.272
cells	apoptotic	apoptotic	281474976711170 (F003400)	D-dopachrome decarboxylase OS=Homo sapiens GN=DDT PE=1 SV=3	DOPD_HUMAN	SwissProt_2014_08.fasta	12 712,3	0.998	2	2	2	0.0001	0.203
cells	apoptotic	apoptotic	281474976711170 (F003400)	Spectrin alpha chain, non-erythrocytic 1 OS=Homo sapiens GN=SPTAN1 PE=1 SV=3	SPTN1_HUMAN	SwissProt_2014_08.fasta	284 542,7	1	10	12	15	0.0008	0.0809
cells	apoptotic	apoptotic	281474976711170 (F003400)	Leucine--tRNA ligase, cytoplasmic OS=Homo sapiens GN=LARS PE=1 SV=2	SYLC_HUMAN	SwissProt_2014_08.fasta	134 470,8	1	7	7	9	0.0005	0.0859
cells	apoptotic	apoptotic	281474976711170 (F003400)	Surfeit locus protein 4 OS=Homo sapiens GN=SURF4 PE=1 SV=3	SURF4_HUMAN	SwissProt_2014_08.fasta	30 395,4	0.998	2	2	3	0.0002	0.115
cells	apoptotic	apoptotic	281474976711170 (F003400)	N-acetyltransferase 10 OS=Homo sapiens GN=NAT10 PE=1 SV=2	NAT10_HUMAN	SwissProt_2014_08.fasta	115 734,3	1	4	5	10	0.0005	0.0751
cells	apoptotic	apoptotic	281474976711170 (F003400)	Keratin, type II cytoskeletal 1 OS=Homo sapiens GN=KRT1 PE=1 SV=6	K2C1_HUMAN	SwissProt_2014_08.fasta	66 040,3	1	3	3	3	0.0002	0.0528
cells	apoptotic	apoptotic	281474976711170 (F003400)	40S ribosomal protein S9 OS=Homo sapiens GN=RPS9 PE=1 SV=3	RS9_HUMAN	SwissProt_2014_08.fasta	22 592,5	1	3	3	3	0.0002	0.165
cells	apoptotic	apoptotic	281474976711170 (F003400)	Elongation factor 1-beta OS=Homo sapiens GN=EEF1B2 PE=1 SV=3	EF1B_HUMAN	SwissProt_2014_08.fasta	24 764,2	1	3	3	5	0.0003	0.204
cells	apoptotic	apoptotic	281474976711170 (F003400)	40S ribosomal protein S16 OS=Homo sapiens GN=RPS16 PE=1 SV=2	RS16_HUMAN	SwissProt_2014_08.fasta	16 445,9	1	3	3	7	0.0004	0.219
cells	apoptotic	apoptotic	281474976711170 (F003400)	Voltage-dependent anion-selective channel protein 2 OS=Homo sapiens GN=VDAC2 PE=1 SV=2	VDAC2_HUMAN	SwissProt_2014_08.fasta	31 567,3	1	6	7	11	0.0006	0.313
cells	apoptotic	apoptotic	281474976711170 (F003400)	Endoplasmic reticulum resident protein 29 OS=Homo sapiens GN=ERP29 PE=1 SV=4	ERP29_HUMAN	SwissProt_2014_08.fasta	28 994,9	0.998	2	2	4	0.0002	0.0843
cells	apoptotic	apoptotic	281474976711170 (F003400)	Proteasome subunit beta type-7 OS=Homo sapiens GN=PSMB7 PE=1 SV=1	PSB7_HUMAN	SwissProt_2014_08.fasta	29 965,9	1	2	2	2	0.0001	0.108
cells	apoptotic	apoptotic	281474976711170 (F003400)	ATPase family AAA domain-containing protein 3A OS=Homo sapiens GN=ATAD3A PE=1 SV=2	ATD3A_HUMAN	SwissProt_2014_08.fasta	71 370,2	1	3	3	4	0.0002	0.0631
cells	apoptotic	apoptotic	281474976711170 (F003400)	Dihydrolipoyl dehydrogenase, mitochondrial OS=Homo sapiens GN=DLD PE=1 SV=2	DLDH_HUMAN	SwissProt_2014_08.fasta	54 177,5	1	3	3	6	0.0003	0.13
cells	apoptotic	apoptotic	281474976711170 (F003400)	DNA replication licensing factor MCM6 OS=Homo sapiens GN=MCM6 PE=1 SV=1	MCM6_HUMAN	SwissProt_2014_08.fasta	92 890,6	1	12	13	16	0.0008	0.197
cells	apoptotic	apoptotic	281474976711170 (F003400)	Hydroxyacyl-coenzyme A dehydrogenase, mitochondrial OS=Homo sapiens GN=HADH PE=1 SV=3	HCDH_HUMAN	SwissProt_2014_08.fasta	34 294,2	1	5	6	26	0.0013	0.35
cells	apoptotic	apoptotic	281474976711170 (F003400)	RNA-binding motif protein, X chromosome OS=Homo sapiens GN=RBMX PE=1 SV=3	RBMX_HUMAN	SwissProt_2014_08.fasta	42 333,7	1	4	4	10	0.0005	0.123
cells	apoptotic	apoptotic	281474976711170 (F003400)	Nucleolar protein 6 OS=Homo sapiens GN=NOL6 PE=1 SV=2	NOL6_HUMAN	SwissProt_2014_08.fasta	127 594,8	0.999	2	2	2	0.0001	0.0323
cells	apoptotic	apoptotic	281474976711170 (F003400)	Annexin A6 OS=Homo sapiens GN=ANXA6 PE=1 SV=3	ANXA6_HUMAN	SwissProt_2014_08.fasta	75 877,5	1	13	14	20	0.001	0.281
cells	apoptotic	apoptotic	281474976711170 (F003400)	Sister chromatid cohesion protein PDS5 homolog B OS=Homo sapiens GN=PDS5B PE=1 SV=1	PDS5B_HUMAN	SwissProt_2014_08.fasta	164 672,5	0.998	2	2	6	0.0003	0.0339
cells	apoptotic	apoptotic	281474976711170 (F003400)	ELAV-like protein 1 OS=Homo sapiens GN=ELAVL1 PE=1 SV=2	ELAV1_HUMAN	SwissProt_2014_08.fasta	36 092,6	1	6	8	10	0.0005	0.233
cells	apoptotic	apoptotic	281474976711170 (F003400)	Serine/threonine-protein phosphatase PP1-alpha catalytic subunit OS=Homo sapiens GN=PPP1CA PE=1 SV=1	PP1A_HUMAN,PP1B_HUMAN,PP1G_HUMAN	SwissProt_2014_08.fasta	37 513,9	0.999	2	2	7	0.0004	0.0818
cells	apoptotic	apoptotic	281474976711170 (F003400)	Mitotic checkpoint protein BUB3 OS=Homo sapiens GN=BUB3 PE=1 SV=1	BUB3_HUMAN	SwissProt_2014_08.fasta	37 154,7	1	4	4	4	0.0002	0.152
cells	apoptotic	apoptotic	281474976711170 (F003400)	BRCA1-associated ATM activator 1 OS=Homo sapiens GN=BRAT1 PE=1 SV=2	BRAT1_HUMAN	SwissProt_2014_08.fasta	88 119,4	0.998	2	2	2	0.0001	0.0475
cells	apoptotic	apoptotic	281474976711170 (F003400)	DNA-dependent protein kinase catalytic subunit OS=Homo sapiens GN=PRKDC PE=1 SV=3	PRKDC_HUMAN	SwissProt_2014_08.fasta	469 095,5	1	33	35	47	0.0024	0.123
cells	apoptotic	apoptotic	281474976711170 (F003400)	Ribose-phosphate pyrophosphokinase 2 OS=Homo sapiens GN=PRPS2 PE=1 SV=2	PRPS2_HUMAN	SwissProt_2014_08.fasta	34 769,5	1	3	5	6	0.0003	0.176
cells	apoptotic	apoptotic	281474976711170 (F003400)	60S ribosomal protein L15 OS=Homo sapiens GN=RPL15 PE=1 SV=2	RL15_HUMAN	SwissProt_2014_08.fasta	24 146,5	1	4	5	7	0.0004	0.225
cells	apoptotic	apoptotic	281474976711170 (F003400)	Protein PRRC1 OS=Homo sapiens GN=PRRC1 PE=1 SV=1	PRRC1_HUMAN	SwissProt_2014_08.fasta	46 701,0	0.998	2	2	2	0.0001	0.0674
cells	apoptotic	apoptotic	281474976711170 (F003400)	Hypoxia up-regulated protein 1 OS=Homo sapiens GN=HYOU1 PE=1 SV=1	HYOU1_HUMAN	SwissProt_2014_08.fasta	111 336,8	1	8	8	12	0.0006	0.147
cells	apoptotic	apoptotic	281474976711170 (F003400)	Heterogeneous nuclear ribonucleoprotein Q OS=Homo sapiens GN=SYNCRIP PE=1 SV=2	HNRPQ_HUMAN	SwissProt_2014_08.fasta	69 603,5	1	4	4	8	0.0004	0.125
cells	apoptotic	apoptotic	281474976711170 (F003400)	Stress-induced-phosphoprotein 1 OS=Homo sapiens GN=STIP1 PE=1 SV=1	STIP1_HUMAN	SwissProt_2014_08.fasta	62 642,1	1	8	8	14	0.0007	0.195
cells	apoptotic	apoptotic	281474976711170 (F003400)	Acyl-CoA synthetase family member 3, mitochondrial OS=Homo sapiens GN=ACSF3 PE=1 SV=3	ACSF3_HUMAN	SwissProt_2014_08.fasta	64 129,1	1	3	3	4	0.0002	0.111
cells	apoptotic	apoptotic	281474976711170 (F003400)	Spliceosome RNA helicase DDX39B OS=Homo sapiens GN=DDX39B PE=1 SV=1	DX39B_HUMAN	SwissProt_2014_08.fasta	48 992,0	1	7	7	10	0.0005	0.192
cells	apoptotic	apoptotic	281474976711170 (F003400)	Chromobox protein homolog 3 OS=Homo sapiens GN=CBX3 PE=1 SV=4	CBX3_HUMAN	SwissProt_2014_08.fasta	20 812,0	0.997	2	2	3	0.0002	0.164
cells	apoptotic	apoptotic	281474976711170 (F003400)	Nuclear pore complex protein Nup160 OS=Homo sapiens GN=NUP160 PE=1 SV=3	NU160_HUMAN	SwissProt_2014_08.fasta	162 125,0	0.999	2	2	3	0.0002	0.0202
cells	apoptotic	apoptotic	281474976711170 (F003400)	Aspartate--tRNA ligase, cytoplasmic OS=Homo sapiens GN=DARS PE=1 SV=2	SYDC_HUMAN	SwissProt_2014_08.fasta	57 136,7	1	6	6	7	0.0004	0.178
cells	apoptotic	apoptotic	281474976711170 (F003400)	5'-3' exoribonuclease 2 OS=Homo sapiens GN=XRN2 PE=1 SV=1	XRN2_HUMAN	SwissProt_2014_08.fasta	108 585,7	0.998	2	2	3	0.0002	0.0284
cells	apoptotic	apoptotic	281474976711170 (F003400)	Proteasome subunit alpha type-7 OS=Homo sapiens GN=PSMA7 PE=1 SV=1	PSA7_HUMAN	SwissProt_2014_08.fasta	27 887,2	1	5	5	5	0.0003	0.331
cells	apoptotic	apoptotic	281474976711170 (F003400)	60S ribosomal protein L24 OS=Homo sapiens GN=RPL24 PE=1 SV=1	RL24_HUMAN	SwissProt_2014_08.fasta	17 779,5	1	2	2	5	0.0003	0.14
cells	apoptotic	apoptotic	281474976711170 (F003400)	Eukaryotic translation initiation factor 3 subunit F OS=Homo sapiens GN=EIF3F PE=1 SV=1	EIF3F_HUMAN	SwissProt_2014_08.fasta	37 563,5	1	3	3	9	0.0005	0.134
cells	apoptotic	apoptotic	281474976711170 (F003400)	Small nuclear ribonucleoprotein-associated proteins B and B' OS=Homo sapiens GN=SNRPB PE=1 SV=2	RSMB_HUMAN,RSMN_HUMAN	SwissProt_2014_08.fasta	24 610,6	1	4	4	5	0.0003	0.158
cells	apoptotic	apoptotic	281474976711170 (F003400)	40S ribosomal protein S8 OS=Homo sapiens GN=RPS8 PE=1 SV=2	RS8_HUMAN	SwissProt_2014_08.fasta	24 206,4	1	6	6	10	0.0005	0.332
cells	apoptotic	apoptotic	281474976711170 (F003400)	Tubulin--tyrosine ligase-like protein 12 OS=Homo sapiens GN=TTLL12 PE=1 SV=2	TTL12_HUMAN	SwissProt_2014_08.fasta	74 403,7	1	3	3	3	0.0002	0.0776
cells	apoptotic	apoptotic	281474976711170 (F003400)	Histone H3.3 OS=Homo sapiens GN=H3F3A PE=1 SV=2	H33_HUMAN	SwissProt_2014_08.fasta	15 328,7	1	4	5	31	0.0016	0.434
cells	apoptotic	apoptotic	281474976711170 (F003400)	Heat shock 70 kDa protein 4 OS=Homo sapiens GN=HSPA4 PE=1 SV=4	HSP74_HUMAN	SwissProt_2014_08.fasta	94 331,9	1	13	13	18	0.0009	0.218
cells	apoptotic	apoptotic	281474976711170 (F003400)	Cytochrome b-c1 complex subunit 1, mitochondrial OS=Homo sapiens GN=UQCRC1 PE=1 SV=3	QCR1_HUMAN	SwissProt_2014_08.fasta	52 645,9	1	3	3	3	0.0002	0.0938
cells	apoptotic	apoptotic	281474976711170 (F003400)	Tubulin beta-3 chain OS=Homo sapiens GN=TUBB3 PE=1 SV=2	TBB3_HUMAN	SwissProt_2014_08.fasta	50 432,7	0.998	2	2	2	0.0001	0.371
cells	apoptotic	apoptotic	281474976711170 (F003400)	Neutral alpha-glucosidase AB OS=Homo sapiens GN=GANAB PE=1 SV=3	GANAB_HUMAN	SwissProt_2014_08.fasta	106 875,9	1	9	10	11	0.0006	0.144
cells	apoptotic	apoptotic	281474976711170 (F003400)	Proteasome subunit beta type-6 OS=Homo sapiens GN=PSMB6 PE=1 SV=4	PSB6_HUMAN	SwissProt_2014_08.fasta	25 357,9	0.998	2	2	3	0.0002	0.0879
cells	apoptotic	apoptotic	281474976711170 (F003400)	Transmembrane emp24 domain-containing protein 10 OS=Homo sapiens GN=TMED10 PE=1 SV=2	TMEDA_HUMAN	SwissProt_2014_08.fasta	24 977,5	1	4	4	5	0.0003	0.183
cells	apoptotic	apoptotic	281474976711170 (F003400)	Cytoplasmic FMR1-interacting protein 2 OS=Homo sapiens GN=CYFIP2 PE=1 SV=2	CYFP2_HUMAN	SwissProt_2014_08.fasta	148 403,4	1	2	2	2	0.0001	0.018
cells	apoptotic	apoptotic	281474976711170 (F003400)	ATP-binding cassette sub-family D member 3 OS=Homo sapiens GN=ABCD3 PE=1 SV=1	ABCD3_HUMAN	SwissProt_2014_08.fasta	75 479,2	1	3	4	7	0.0004	0.085
cells	apoptotic	apoptotic	281474976711170 (F003400)	Poly [ADP-ribose] polymerase 1 OS=Homo sapiens GN=PARP1 PE=1 SV=4	PARP1_HUMAN	SwissProt_2014_08.fasta	113 087,8	1	16	17	25	0.0013	0.235
cells	apoptotic	apoptotic	281474976711170 (F003400)	Septin-7 OS=Homo sapiens GN=SEPT7 PE=1 SV=2	SEPT7_HUMAN	SwissProt_2014_08.fasta	50 680,3	1	3	3	3	0.0002	0.119
cells	apoptotic	apoptotic	281474976711170 (F003400)	D-3-phosphoglycerate dehydrogenase OS=Homo sapiens GN=PHGDH PE=1 SV=4	SERA_HUMAN	SwissProt_2014_08.fasta	56 650,6	1	13	14	31	0.0016	0.364
cells	apoptotic	apoptotic	281474976711170 (F003400)	Probable ATP-dependent RNA helicase DDX46 OS=Homo sapiens GN=DDX46 PE=1 SV=2	DDX46_HUMAN	SwissProt_2014_08.fasta	117 366,1	1	5	5	5	0.0003	0.0757
cells	apoptotic	apoptotic	281474976711170 (F003400)	Putative small nuclear ribonucleoprotein G-like protein 15 OS=Homo sapiens GN=SNRPGP15 PE=5 SV=2	RUXGL_HUMAN,RUXG_HUMAN	SwissProt_2014_08.fasta	8 544,3	0.998	2	2	3	0.0002	0.171
cells	apoptotic	apoptotic	281474976711170 (F003400)	Cohesin subunit SA-2 OS=Homo sapiens GN=STAG2 PE=1 SV=3	STAG2_HUMAN	SwissProt_2014_08.fasta	141 331,8	0.998	2	2	3	0.0002	0.0211
cells	apoptotic	apoptotic	281474976711170 (F003400)	7,8-dihydro-8-oxoguanine triphosphatase OS=Homo sapiens GN=NUDT1 PE=1 SV=3	8ODP_HUMAN	SwissProt_2014_08.fasta	22 519,6	1	2	2	2	0.0001	0.137
cells	apoptotic	apoptotic	281474976711170 (F003400)	Replication protein A 70 kDa DNA-binding subunit OS=Homo sapiens GN=RPA1 PE=1 SV=2	RFA1_HUMAN	SwissProt_2014_08.fasta	68 139,0	1	6	6	8	0.0004	0.153
cells	apoptotic	apoptotic	281474976711170 (F003400)	Heat shock protein 75 kDa, mitochondrial OS=Homo sapiens GN=TRAP1 PE=1 SV=3	TRAP1_HUMAN	SwissProt_2014_08.fasta	80 112,9	1	5	5	8	0.0004	0.116
cells	apoptotic	apoptotic	281474976711170 (F003400)	Filamin-A OS=Homo sapiens GN=FLNA PE=1 SV=4	FLNA_HUMAN	SwissProt_2014_08.fasta	280 729,4	1	9	9	11	0.0006	0.0612
cells	apoptotic	apoptotic	281474976711170 (F003400)	Adenylyl cyclase-associated protein 1 OS=Homo sapiens GN=CAP1 PE=1 SV=5	CAP1_HUMAN	SwissProt_2014_08.fasta	51 901,6	1	3	3	9	0.0005	0.112
cells	apoptotic	apoptotic	281474976711170 (F003400)	ATP-dependent RNA helicase DDX18 OS=Homo sapiens GN=DDX18 PE=1 SV=2	DDX18_HUMAN	SwissProt_2014_08.fasta	75 409,7	1	5	6	8	0.0004	0.107
cells	apoptotic	apoptotic	281474976711170 (F003400)	Bifunctional epoxide hydrolase 2 OS=Homo sapiens GN=EPHX2 PE=1 SV=2	HYES_HUMAN	SwissProt_2014_08.fasta	62 617,1	1	3	3	10	0.0005	0.117
cells	apoptotic	apoptotic	281474976711170 (F003400)	T-complex protein 1 subunit beta OS=Homo sapiens GN=CCT2 PE=1 SV=4	TCPB_HUMAN	SwissProt_2014_08.fasta	57 489,9	1	15	20	39	0.002	0.454
cells	apoptotic	apoptotic	281474976711170 (F003400)	40S ribosomal protein S14 OS=Homo sapiens GN=RPS14 PE=1 SV=3	RS14_HUMAN	SwissProt_2014_08.fasta	16 272,9	1	4	4	5	0.0003	0.311
cells	apoptotic	apoptotic	281474976711170 (F003400)	Heterogeneous nuclear ribonucleoprotein F OS=Homo sapiens GN=HNRNPF PE=1 SV=3	HNRPF_HUMAN	SwissProt_2014_08.fasta	45 671,9	1	5	6	13	0.0007	0.267
cells	apoptotic	apoptotic	281474976711170 (F003400)	Ubiquitin carboxyl-terminal hydrolase 5 OS=Homo sapiens GN=USP5 PE=1 SV=2	UBP5_HUMAN	SwissProt_2014_08.fasta	95 788,1	1	3	3	3	0.0002	0.0629
cells	apoptotic	apoptotic	281474976711170 (F003400)	Calreticulin OS=Homo sapiens GN=CALR PE=1 SV=1	CALR_HUMAN	SwissProt_2014_08.fasta	48 142,9	1	12	12	22	0.0011	0.456
cells	apoptotic	apoptotic	281474976711170 (F003400)	mRNA export factor OS=Homo sapiens GN=RAE1 PE=1 SV=1	RAE1L_HUMAN	SwissProt_2014_08.fasta	40 968,5	0.998	2	2	2	0.0001	0.103
cells	apoptotic	apoptotic	281474976711170 (F003400)	WD repeat-containing protein 1 OS=Homo sapiens GN=WDR1 PE=1 SV=4	WDR1_HUMAN	SwissProt_2014_08.fasta	66 193,2	1	8	9	14	0.0007	0.234
cells	apoptotic	apoptotic	281474976711170 (F003400)	26S proteasome non-ATPase regulatory subunit 11 OS=Homo sapiens GN=PSMD11 PE=1 SV=3	PSD11_HUMAN	SwissProt_2014_08.fasta	47 466,3	1	3	3	5	0.0003	0.0853
cells	apoptotic	apoptotic	281474976711170 (F003400)	Metastasis-associated protein MTA2 OS=Homo sapiens GN=MTA2 PE=1 SV=1	MTA2_HUMAN	SwissProt_2014_08.fasta	75 025,1	0.998	2	2	4	0.0002	0.0344
cells	apoptotic	apoptotic	281474976711170 (F003400)	Transitional endoplasmic reticulum ATPase OS=Homo sapiens GN=VCP PE=1 SV=4	TERA_HUMAN	SwissProt_2014_08.fasta	89 324,8	1	16	16	34	0.0018	0.295
cells	apoptotic	apoptotic	281474976711170 (F003400)	Nuclear ubiquitous casein and cyclin-dependent kinase substrate 1 OS=Homo sapiens GN=NUCKS1 PE=1 SV=1	NUCKS_HUMAN	SwissProt_2014_08.fasta	27 296,7	0.998	2	3	4	0.0002	0.0988
cells	apoptotic	apoptotic	281474976711170 (F003400)	Nuclear pore membrane glycoprotein 210 OS=Homo sapiens GN=NUP210 PE=1 SV=3	PO210_HUMAN	SwissProt_2014_08.fasta	205 109,8	1	7	7	9	0.0005	0.0567
cells	apoptotic	apoptotic	281474976711170 (F003400)	Eukaryotic translation initiation factor 3 subunit E OS=Homo sapiens GN=EIF3E PE=1 SV=1	EIF3E_HUMAN	SwissProt_2014_08.fasta	52 222,6	0.998	2	2	6	0.0003	0.0831
cells	apoptotic	apoptotic	281474976711170 (F003400)	Serine/threonine-protein phosphatase 6 catalytic subunit OS=Homo sapiens GN=PPP6C PE=1 SV=1	PPP6_HUMAN	SwissProt_2014_08.fasta	35 144,8	0.998	2	2	2	0.0001	0.115
cells	apoptotic	apoptotic	281474976711170 (F003400)	26S proteasome non-ATPase regulatory subunit 6 OS=Homo sapiens GN=PSMD6 PE=1 SV=1	PSMD6_HUMAN	SwissProt_2014_08.fasta	45 533,4	1	3	4	4	0.0002	0.116
cells	apoptotic	apoptotic	281474976711170 (F003400)	Glyoxalase domain-containing protein 4 OS=Homo sapiens GN=GLOD4 PE=1 SV=1	GLOD4_HUMAN	SwissProt_2014_08.fasta	34 794,1	1	3	3	3	0.0002	0.128
cells	apoptotic	apoptotic	281474976711170 (F003400)	Transportin-3 OS=Homo sapiens GN=TNPO3 PE=1 SV=3	TNPO3_HUMAN	SwissProt_2014_08.fasta	104 204,3	1	3	3	7	0.0004	0.0553
cells	apoptotic	apoptotic	281474976711170 (F003400)	Macrophage migration inhibitory factor OS=Homo sapiens GN=MIF PE=1 SV=4	MIF_HUMAN	SwissProt_2014_08.fasta	12 476,5	1	3	4	10	0.0005	0.357
cells	apoptotic	apoptotic	281474976711170 (F003400)	ADP/ATP translocase 2 OS=Homo sapiens GN=SLC25A5 PE=1 SV=7	ADT2_HUMAN	SwissProt_2014_08.fasta	32 853,5	1	8	8	15	0.0008	0.262
cells	apoptotic	apoptotic	281474976711170 (F003400)	Cell cycle and apoptosis regulator protein 2 OS=Homo sapiens GN=CCAR2 PE=1 SV=2	CCAR2_HUMAN	SwissProt_2014_08.fasta	102 903,1	1	4	4	8	0.0004	0.0693
cells	apoptotic	apoptotic	281474976711170 (F003400)	Protein DEK OS=Homo sapiens GN=DEK PE=1 SV=1	DEK_HUMAN	SwissProt_2014_08.fasta	42 675,9	1	3	3	3	0.0002	0.096
cells	apoptotic	apoptotic	281474976711170 (F003400)	Actin-related protein 3 OS=Homo sapiens GN=ACTR3 PE=1 SV=3	ARP3_HUMAN	SwissProt_2014_08.fasta	47 371,9	1	6	6	8	0.0004	0.261
cells	apoptotic	apoptotic	281474976711170 (F003400)	Putative pre-mRNA-splicing factor ATP-dependent RNA helicase DHX15 OS=Homo sapiens GN=DHX15 PE=1 SV=2	DHX15_HUMAN	SwissProt_2014_08.fasta	90 935,2	1	6	6	10	0.0005	0.0969
cells	apoptotic	apoptotic	281474976711170 (F003400)	Exportin-2 OS=Homo sapiens GN=CSE1L PE=1 SV=3	XPO2_HUMAN	SwissProt_2014_08.fasta	110 421,9	1	7	8	17	0.0009	0.117
cells	apoptotic	apoptotic	281474976711170 (F003400)	Pumilio domain-containing protein KIAA0020 OS=Homo sapiens GN=KIAA0020 PE=1 SV=3	K0020_HUMAN	SwissProt_2014_08.fasta	73 587,0	1	3	3	6	0.0003	0.0772
cells	apoptotic	apoptotic	281474976711170 (F003400)	Dolichol-phosphate mannosyltransferase subunit 1 OS=Homo sapiens GN=DPM1 PE=1 SV=1	DPM1_HUMAN	SwissProt_2014_08.fasta	29 636,0	0.998	2	2	3	0.0002	0.104
cells	apoptotic	apoptotic	281474976711170 (F003400)	Plastin-2 OS=Homo sapiens GN=LCP1 PE=1 SV=6	PLSL_HUMAN	SwissProt_2014_08.fasta	70 291,2	1	30	34	93	0.0048	0.684
cells	apoptotic	apoptotic	281474976711170 (F003400)	Nucleosome assembly protein 1-like 1 OS=Homo sapiens GN=NAP1L1 PE=1 SV=1	NP1L1_HUMAN	SwissProt_2014_08.fasta	45 375,0	1	5	5	11	0.0006	0.194
cells	apoptotic	apoptotic	281474976711170 (F003400)	Probable ATP-dependent RNA helicase DDX17 OS=Homo sapiens GN=DDX17 PE=1 SV=2	DDX17_HUMAN	SwissProt_2014_08.fasta	80 274,0	1	11	11	18	0.0009	0.192
cells	apoptotic	apoptotic	281474976711170 (F003400)	RRP12-like protein OS=Homo sapiens GN=RRP12 PE=1 SV=2	RRP12_HUMAN	SwissProt_2014_08.fasta	143 705,1	1	3	3	4	0.0002	0.047
cells	apoptotic	apoptotic	281474976711170 (F003400)	Serine/arginine repetitive matrix protein 1 OS=Homo sapiens GN=SRRM1 PE=1 SV=2	SRRM1_HUMAN	SwissProt_2014_08.fasta	102 337,5	0.998	2	2	2	0.0001	0.0265
cells	apoptotic	apoptotic	281474976711170 (F003400)	40S ribosomal protein S13 OS=Homo sapiens GN=RPS13 PE=1 SV=2	RS13_HUMAN	SwissProt_2014_08.fasta	17 223,3	1	3	4	7	0.0004	0.245
cells	apoptotic	apoptotic	281474976711170 (F003400)	Glycogen phosphorylase, brain form OS=Homo sapiens GN=PYGB PE=1 SV=5	PYGB_HUMAN	SwissProt_2014_08.fasta	96 698,3	1	3	3	4	0.0002	0.0569
cells	apoptotic	apoptotic	281474976711170 (F003400)	Multifunctional protein ADE2 OS=Homo sapiens GN=PAICS PE=1 SV=3	PUR6_HUMAN	SwissProt_2014_08.fasta	47 080,0	1	10	11	19	0.001	0.388
cells	apoptotic	apoptotic	281474976711170 (F003400)	Phosphoglycerate kinase 1 OS=Homo sapiens GN=PGK1 PE=1 SV=3	PGK1_HUMAN	SwissProt_2014_08.fasta	44 615,3	1	19	26	62	0.0032	0.595
cells	apoptotic	apoptotic	281474976711170 (F003400)	RNA-binding protein 39 OS=Homo sapiens GN=RBM39 PE=1 SV=2	RBM39_HUMAN	SwissProt_2014_08.fasta	59 381,4	0.998	2	2	2	0.0001	0.0528
cells	apoptotic	apoptotic	281474976711170 (F003400)	DNA replication licensing factor MCM5 OS=Homo sapiens GN=MCM5 PE=1 SV=5	MCM5_HUMAN	SwissProt_2014_08.fasta	82 288,3	1	16	16	25	0.0013	0.339
cells	apoptotic	apoptotic	281474976711170 (F003400)	E3 ubiquitin-protein ligase UBR4 OS=Homo sapiens GN=UBR4 PE=1 SV=1	UBR4_HUMAN	SwissProt_2014_08.fasta	573 842,5	1	6	6	10	0.0005	0.022
cells	apoptotic	apoptotic	281474976711170 (F003400)	Adenylate kinase 2, mitochondrial OS=Homo sapiens GN=AK2 PE=1 SV=2	KAD2_HUMAN	SwissProt_2014_08.fasta	26 479,0	0.999	2	2	2	0.0001	0.146
cells	apoptotic	apoptotic	281474976711170 (F003400)	WD repeat-containing protein 61 OS=Homo sapiens GN=WDR61 PE=1 SV=1	WDR61_HUMAN	SwissProt_2014_08.fasta	33 580,8	1	4	4	7	0.0004	0.262
cells	apoptotic	apoptotic	281474976711170 (F003400)	Mitochondrial-processing peptidase subunit beta OS=Homo sapiens GN=PMPCB PE=1 SV=2	MPPB_HUMAN	SwissProt_2014_08.fasta	54 367,1	0.998	2	2	2	0.0001	0.0757
cells	apoptotic	apoptotic	281474976711170 (F003400)	Annexin A5 OS=Homo sapiens GN=ANXA5 PE=1 SV=2	ANXA5_HUMAN	SwissProt_2014_08.fasta	35 938,6	1	6	6	14	0.0007	0.25
cells	apoptotic	apoptotic	281474976711170 (F003400)	ATP-dependent RNA helicase A OS=Homo sapiens GN=DHX9 PE=1 SV=4	DHX9_HUMAN	SwissProt_2014_08.fasta	140 961,5	1	19	22	45	0.0023	0.22
cells	apoptotic	apoptotic	281474976711170 (F003400)	U4/U6.U5 tri-snRNP-associated protein 2 OS=Homo sapiens GN=USP39 PE=1 SV=2	SNUT2_HUMAN	SwissProt_2014_08.fasta	65 382,4	0.998	2	2	3	0.0002	0.0619
cells	apoptotic	apoptotic	281474976711170 (F003400)	tRNA-splicing ligase RtcB homolog OS=Homo sapiens GN=RTCB PE=1 SV=1	RTCB_HUMAN	SwissProt_2014_08.fasta	55 210,2	1	3	3	3	0.0002	0.164
cells	apoptotic	apoptotic	281474976711170 (F003400)	Phenylalanine--tRNA ligase alpha subunit OS=Homo sapiens GN=FARSA PE=1 SV=3	SYFA_HUMAN	SwissProt_2014_08.fasta	57 564,5	0.998	2	2	2	0.0001	0.0531
cells	apoptotic	apoptotic	281474976711170 (F003400)	Ubiquitin-conjugating enzyme E2 L3 OS=Homo sapiens GN=UBE2L3 PE=1 SV=1	UB2L3_HUMAN	SwissProt_2014_08.fasta	17 862,3	0.998	2	2	4	0.0002	0.305
cells	apoptotic	apoptotic	281474976711170 (F003400)	Valine--tRNA ligase OS=Homo sapiens GN=VARS PE=1 SV=4	SYVC_HUMAN	SwissProt_2014_08.fasta	140 477,5	1	5	5	6	0.0003	0.0767
cells	apoptotic	apoptotic	281474976711170 (F003400)	Aldose reductase OS=Homo sapiens GN=AKR1B1 PE=1 SV=3	ALDR_HUMAN	SwissProt_2014_08.fasta	35 853,9	1	3	3	6	0.0003	0.127
cells	apoptotic	apoptotic	281474976711170 (F003400)	Acidic leucine-rich nuclear phosphoprotein 32 family member B OS=Homo sapiens GN=ANP32B PE=1 SV=1	AN32B_HUMAN	SwissProt_2014_08.fasta	28 788,7	1	3	4	6	0.0003	0.139
cells	apoptotic	apoptotic	281474976711170 (F003400)	Actin-related protein 2 OS=Homo sapiens GN=ACTR2 PE=1 SV=1	ARP2_HUMAN	SwissProt_2014_08.fasta	44 761,7	0.998	2	2	2	0.0001	0.0761
cells	apoptotic	apoptotic	281474976711170 (F003400)	Eukaryotic initiation factor 4A-I OS=Homo sapiens GN=EIF4A1 PE=1 SV=1	IF4A1_HUMAN	SwissProt_2014_08.fasta	46 155,3	1	15	17	38	0.002	0.539
cells	apoptotic	apoptotic	281474976711170 (F003400)	Protein transport protein Sec24C OS=Homo sapiens GN=SEC24C PE=1 SV=3	SC24C_HUMAN	SwissProt_2014_08.fasta	118 325,2	0.998	2	3	3	0.0002	0.0238
cells	apoptotic	apoptotic	281474976711170 (F003400)	Tubulin beta-4B chain OS=Homo sapiens GN=TUBB4B PE=1 SV=1	TBB4B_HUMAN	SwissProt_2014_08.fasta	49 830,7	1	4	5	18	0.0009	0.649
cells	apoptotic	apoptotic	281474976711170 (F003400)	60S ribosomal protein L14 OS=Homo sapiens GN=RPL14 PE=1 SV=4	RL14_HUMAN	SwissProt_2014_08.fasta	23 432,3	0.998	2	2	3	0.0002	0.102
cells	apoptotic	apoptotic	281474976711170 (F003400)	UDP-glucose 4-epimerase OS=Homo sapiens GN=GALE PE=1 SV=2	GALE_HUMAN	SwissProt_2014_08.fasta	38 282,0	0.998	2	2	2	0.0001	0.101
cells	apoptotic	apoptotic	281474976711170 (F003400)	Bleomycin hydrolase OS=Homo sapiens GN=BLMH PE=1 SV=1	BLMH_HUMAN	SwissProt_2014_08.fasta	52 562,6	0.998	2	2	3	0.0002	0.0549
cells	apoptotic	apoptotic	281474976711170 (F003400)	Ran-specific GTPase-activating protein OS=Homo sapiens GN=RANBP1 PE=1 SV=1	RANG_HUMAN	SwissProt_2014_08.fasta	23 310,8	1	3	3	3	0.0002	0.199
cells	apoptotic	apoptotic	281474976711170 (F003400)	Macrophage-capping protein OS=Homo sapiens GN=CAPG PE=1 SV=2	CAPG_HUMAN	SwissProt_2014_08.fasta	38 498,9	1	4	4	4	0.0002	0.218
cells	apoptotic	apoptotic	281474976711170 (F003400)	Elongation factor 1-delta OS=Homo sapiens GN=EEF1D PE=1 SV=5	EF1D_HUMAN	SwissProt_2014_08.fasta	31 121,9	1	6	6	9	0.0005	0.313
cells	apoptotic	apoptotic	281474976711170 (F003400)	Peroxisomal acyl-coenzyme A oxidase 1 OS=Homo sapiens GN=ACOX1 PE=1 SV=3	ACOX1_HUMAN	SwissProt_2014_08.fasta	74 425,4	1	3	3	5	0.0003	0.0985
cells	apoptotic	apoptotic	281474976711170 (F003400)	Proteasome subunit alpha type-6 OS=Homo sapiens GN=PSMA6 PE=1 SV=1	PSA6_HUMAN	SwissProt_2014_08.fasta	27 399,5	1	3	3	4	0.0002	0.183
cells	apoptotic	apoptotic	281474976711170 (F003400)	Serine/threonine-protein phosphatase 2A 55 kDa regulatory subunit B alpha isoform OS=Homo sapiens GN=PPP2R2A PE=1 SV=1	2ABA_HUMAN	SwissProt_2014_08.fasta	51 693,4	0.998	2	2	3	0.0002	0.0582
cells	apoptotic	apoptotic	281474976711170 (F003400)	Sideroflexin-1 OS=Homo sapiens GN=SFXN1 PE=1 SV=4	SFXN1_HUMAN	SwissProt_2014_08.fasta	35 620,0	1	4	4	17	0.0009	0.236
cells	apoptotic	apoptotic	281474976711170 (F003400)	60S ribosomal protein L23 OS=Homo sapiens GN=RPL23 PE=1 SV=1	RL23_HUMAN	SwissProt_2014_08.fasta	14 865,9	1	3	3	6	0.0003	0.321
cells	apoptotic	apoptotic	281474976711170 (F003400)	3-hydroxyacyl-CoA dehydrogenase type-2 OS=Homo sapiens GN=HSD17B10 PE=1 SV=3	HCD2_HUMAN	SwissProt_2014_08.fasta	26 923,1	1	11	12	20	0.001	0.812
cells	apoptotic	apoptotic	281474976711170 (F003400)	40S ribosomal protein S7 OS=Homo sapiens GN=RPS7 PE=1 SV=1	RS7_HUMAN	SwissProt_2014_08.fasta	22 127,5	1	4	4	14	0.0007	0.376
cells	apoptotic	apoptotic	281474976711170 (F003400)	Splicing factor U2AF 35 kDa subunit OS=Homo sapiens GN=U2AF1 PE=1 SV=3	U2AF1_HUMAN	SwissProt_2014_08.fasta	27 872,2	1	3	3	6	0.0003	0.167
cells	apoptotic	apoptotic	281474976711170 (F003400)	Deoxyhypusine synthase OS=Homo sapiens GN=DHPS PE=1 SV=1	DHYS_HUMAN	SwissProt_2014_08.fasta	40 971,3	0.998	2	3	8	0.0004	0.119
cells	apoptotic	apoptotic	281474976711170 (F003400)	Cytochrome b5 type B OS=Homo sapiens GN=CYB5B PE=1 SV=2	CYB5B_HUMAN	SwissProt_2014_08.fasta	16 332,4	1	2	2	2	0.0001	0.363
cells	apoptotic	apoptotic	281474976711170 (F003400)	DNA replication licensing factor MCM4 OS=Homo sapiens GN=MCM4 PE=1 SV=5	MCM4_HUMAN	SwissProt_2014_08.fasta	96 560,6	1	14	15	27	0.0014	0.255
cells	apoptotic	apoptotic	281474976711170 (F003400)	ATP synthase subunit d, mitochondrial OS=Homo sapiens GN=ATP5H PE=1 SV=3	ATP5H_HUMAN	SwissProt_2014_08.fasta	18 491,9	0.999	2	2	2	0.0001	0.193
cells	apoptotic	apoptotic	281474976711170 (F003400)	Putative eukaryotic translation initiation factor 2 subunit 3-like protein OS=Homo sapiens GN=EIF2S3L PE=5 SV=2	IF2GL_HUMAN,IF2G_HUMAN	SwissProt_2014_08.fasta	51 229,3	1	2	3	6	0.0003	0.089
cells	apoptotic	apoptotic	281474976711170 (F003400)	Poly(rC)-binding protein 2 OS=Homo sapiens GN=PCBP2 PE=1 SV=1	PCBP2_HUMAN	SwissProt_2014_08.fasta	38 580,9	1	4	4	6	0.0003	0.288
cells	apoptotic	apoptotic	281474976711170 (F003400)	pre-rRNA processing protein FTSJ3 OS=Homo sapiens GN=FTSJ3 PE=1 SV=2	SPB1_HUMAN	SwissProt_2014_08.fasta	96 560,5	1	3	3	4	0.0002	0.0756
cells	apoptotic	apoptotic	281474976711170 (F003400)	Estradiol 17-beta-dehydrogenase 12 OS=Homo sapiens GN=HSD17B12 PE=1 SV=2	DHB12_HUMAN	SwissProt_2014_08.fasta	34 325,4	0.998	2	2	2	0.0001	0.128
cells	apoptotic	apoptotic	281474976711170 (F003400)	Annexin A4 OS=Homo sapiens GN=ANXA4 PE=1 SV=4	ANXA4_HUMAN	SwissProt_2014_08.fasta	35 884,3	1	3	3	3	0.0002	0.132
cells	apoptotic	apoptotic	281474976711170 (F003400)	ATP synthase subunit O, mitochondrial OS=Homo sapiens GN=ATP5O PE=1 SV=1	ATPO_HUMAN	SwissProt_2014_08.fasta	23 277,4	1	5	6	10	0.0005	0.376
cells	apoptotic	apoptotic	281474976711170 (F003400)	Cleavage and polyadenylation specificity factor subunit 5 OS=Homo sapiens GN=NUDT21 PE=1 SV=1	CPSF5_HUMAN	SwissProt_2014_08.fasta	26 228,1	1	2	2	6	0.0003	0.207
cells	apoptotic	apoptotic	281474976711170 (F003400)	Serine hydroxymethyltransferase, mitochondrial OS=Homo sapiens GN=SHMT2 PE=1 SV=3	GLYM_HUMAN	SwissProt_2014_08.fasta	55 994,7	1	11	13	22	0.0011	0.325
cells	apoptotic	apoptotic	281474976711170 (F003400)	Splicing factor 3B subunit 3 OS=Homo sapiens GN=SF3B3 PE=1 SV=4	SF3B3_HUMAN	SwissProt_2014_08.fasta	135 579,4	1	7	7	10	0.0005	0.0904
cells	apoptotic	apoptotic	281474976711170 (F003400)	ATP-binding cassette sub-family E member 1 OS=Homo sapiens GN=ABCE1 PE=1 SV=1	ABCE1_HUMAN	SwissProt_2014_08.fasta	67 316,4	1	4	4	7	0.0004	0.135
cells	apoptotic	apoptotic	281474976711170 (F003400)	X-ray repair cross-complementing protein 6 OS=Homo sapiens GN=XRCC6 PE=1 SV=2	XRCC6_HUMAN	SwissProt_2014_08.fasta	69 846,4	1	11	16	39	0.002	0.253
cells	apoptotic	apoptotic	281474976711170 (F003400)	26S protease regulatory subunit 10B OS=Homo sapiens GN=PSMC6 PE=1 SV=1	PRS10_HUMAN	SwissProt_2014_08.fasta	44 174,9	1	4	4	5	0.0003	0.131
cells	apoptotic	apoptotic	281474976711170 (F003400)	Prothymosin alpha OS=Homo sapiens GN=PTMA PE=1 SV=2	PTMA_HUMAN	SwissProt_2014_08.fasta	12 202,5	1	6	8	11	0.0006	0.234
cells	apoptotic	apoptotic	281474976711170 (F003400)	Xaa-Pro aminopeptidase 1 OS=Homo sapiens GN=XPNPEP1 PE=1 SV=3	XPP1_HUMAN	SwissProt_2014_08.fasta	69 919,2	1	3	3	4	0.0002	0.0706
cells	apoptotic	apoptotic	281474976711170 (F003400)	Serine/threonine-protein phosphatase 2A 65 kDa regulatory subunit A alpha isoform OS=Homo sapiens GN=PPP2R1A PE=1 SV=4	2AAA_HUMAN	SwissProt_2014_08.fasta	65 309,7	1	7	7	12	0.0006	0.214
cells	apoptotic	apoptotic	281474976711170 (F003400)	60S ribosomal protein L13 OS=Homo sapiens GN=RPL13 PE=1 SV=4	RL13_HUMAN	SwissProt_2014_08.fasta	24 262,2	1	4	4	6	0.0003	0.199
cells	apoptotic	apoptotic	281474976711170 (F003400)	Aspartate aminotransferase, cytoplasmic OS=Homo sapiens GN=GOT1 PE=1 SV=3	AATC_HUMAN	SwissProt_2014_08.fasta	46 248,1	0.998	2	2	2	0.0001	0.0969
cells	apoptotic	apoptotic	281474976711170 (F003400)	Succinate dehydrogenase [ubiquinone] flavoprotein subunit, mitochondrial OS=Homo sapiens GN=SDHA PE=1 SV=2	SDHA_HUMAN	SwissProt_2014_08.fasta	72 691,8	1	3	3	6	0.0003	0.0904
cells	apoptotic	apoptotic	281474976711170 (F003400)	Ras-related protein Rab-14 OS=Homo sapiens GN=RAB14 PE=1 SV=4	RAB14_HUMAN	SwissProt_2014_08.fasta	23 897,6	0.998	2	2	2	0.0001	0.209
cells	apoptotic	apoptotic	281474976711170 (F003400)	Aspartate aminotransferase, mitochondrial OS=Homo sapiens GN=GOT2 PE=1 SV=3	AATM_HUMAN	SwissProt_2014_08.fasta	47 518,6	1	6	6	10	0.0005	0.202
cells	apoptotic	apoptotic	281474976711170 (F003400)	Proteasome subunit alpha type-5 OS=Homo sapiens GN=PSMA5 PE=1 SV=3	PSA5_HUMAN	SwissProt_2014_08.fasta	26 411,3	1	3	5	6	0.0003	0.22
cells	apoptotic	apoptotic	281474976711170 (F003400)	Threonine--tRNA ligase, cytoplasmic OS=Homo sapiens GN=TARS PE=1 SV=3	SYTC_HUMAN	SwissProt_2014_08.fasta	83 437,8	1	4	4	5	0.0003	0.0595
cells	apoptotic	apoptotic	281474976711170 (F003400)	26S protease regulatory subunit 6B OS=Homo sapiens GN=PSMC4 PE=1 SV=2	PRS6B_HUMAN	SwissProt_2014_08.fasta	47 367,7	1	4	4	10	0.0005	0.117
cells	apoptotic	apoptotic	281474976711170 (F003400)	HEAT repeat-containing protein 1 OS=Homo sapiens GN=HEATR1 PE=1 SV=3	HEAT1_HUMAN	SwissProt_2014_08.fasta	242 378,8	1	3	3	4	0.0002	0.0271
cells	apoptotic	apoptotic	281474976711170 (F003400)	Alanine--tRNA ligase, cytoplasmic OS=Homo sapiens GN=AARS PE=1 SV=2	SYAC_HUMAN	SwissProt_2014_08.fasta	106 813,2	1	9	10	14	0.0007	0.16
cells	apoptotic	apoptotic	281474976711170 (F003400)	Myosin-9 OS=Homo sapiens GN=MYH9 PE=1 SV=4	MYH9_HUMAN	SwissProt_2014_08.fasta	226 537,5	1	31	34	49	0.0025	0.238
cells	apoptotic	apoptotic	281474976711170 (F003400)	Insulin-like growth factor 2 mRNA-binding protein 1 OS=Homo sapiens GN=IGF2BP1 PE=1 SV=2	IF2B1_HUMAN	SwissProt_2014_08.fasta	63 480,5	1	2	2	3	0.0002	0.052
cells	apoptotic	apoptotic	281474976711170 (F003400)	40S ribosomal protein S6 OS=Homo sapiens GN=RPS6 PE=1 SV=1	RS6_HUMAN	SwissProt_2014_08.fasta	28 681,7	1	6	6	8	0.0004	0.233
cells	apoptotic	apoptotic	281474976711170 (F003400)	Staphylococcal nuclease domain-containing protein 1 OS=Homo sapiens GN=SND1 PE=1 SV=1	SND1_HUMAN	SwissProt_2014_08.fasta	101 998,5	1	7	7	12	0.0006	0.118
cells	apoptotic	apoptotic	281474976711170 (F003400)	Protein transport protein Sec23B OS=Homo sapiens GN=SEC23B PE=1 SV=2	SC23B_HUMAN	SwissProt_2014_08.fasta	86 481,1	0.998	2	2	2	0.0001	0.0508
cells	apoptotic	apoptotic	281474976711170 (F003400)	Delta(3,5)-Delta(2,4)-dienoyl-CoA isomerase, mitochondrial OS=Homo sapiens GN=ECH1 PE=1 SV=2	ECH1_HUMAN	SwissProt_2014_08.fasta	35 816,2	1	8	10	27	0.0014	0.357
cells	apoptotic	apoptotic	281474976711170 (F003400)	Nuclear autoantigenic sperm protein OS=Homo sapiens GN=NASP PE=1 SV=2	NASP_HUMAN	SwissProt_2014_08.fasta	85 235,5	1	3	3	6	0.0003	0.0546
cells	apoptotic	apoptotic	281474976711170 (F003400)	14-3-3 protein beta/alpha OS=Homo sapiens GN=YWHAB PE=1 SV=3	1433B_HUMAN	SwissProt_2014_08.fasta	28 083,1	1	7	8	11	0.0006	0.492
cells	apoptotic	apoptotic	281474976711170 (F003400)	Coatomer subunit gamma-2 OS=Homo sapiens GN=COPG2 PE=1 SV=1	COPG2_HUMAN	SwissProt_2014_08.fasta	97 624,5	1	3	3	5	0.0003	0.0597
cells	apoptotic	apoptotic	281474976711170 (F003400)	Transaldolase OS=Homo sapiens GN=TALDO1 PE=1 SV=2	TALDO_HUMAN	SwissProt_2014_08.fasta	37 541,7	1	5	5	7	0.0004	0.175
cells	apoptotic	apoptotic	281474976711170 (F003400)	Aconitate hydratase, mitochondrial OS=Homo sapiens GN=ACO2 PE=1 SV=2	ACON_HUMAN	SwissProt_2014_08.fasta	85 428,0	1	5	5	12	0.0006	0.121
cells	apoptotic	apoptotic	281474976711170 (F003400)	Poly(rC)-binding protein 1 OS=Homo sapiens GN=PCBP1 PE=1 SV=2	PCBP1_HUMAN	SwissProt_2014_08.fasta	37 498,2	1	8	9	15	0.0008	0.435
cells	apoptotic	apoptotic	281474976711170 (F003400)	High mobility group protein B2 OS=Homo sapiens GN=HMGB2 PE=1 SV=2	HMGB2_HUMAN	SwissProt_2014_08.fasta	24 034,6	1	4	6	7	0.0004	0.335
cells	apoptotic	apoptotic	281474976711170 (F003400)	Exportin-1 OS=Homo sapiens GN=XPO1 PE=1 SV=1	XPO1_HUMAN	SwissProt_2014_08.fasta	123 388,9	1	6	7	10	0.0005	0.101
cells	apoptotic	apoptotic	281474976711170 (F003400)	rRNA 2'-O-methyltransferase fibrillarin OS=Homo sapiens GN=FBL PE=1 SV=2	FBRL_HUMAN	SwissProt_2014_08.fasta	33 784,1	1	2	2	3	0.0002	0.0935
cells	apoptotic	apoptotic	281474976711170 (F003400)	CAD protein OS=Homo sapiens GN=CAD PE=1 SV=3	PYR1_HUMAN	SwissProt_2014_08.fasta	242 982,5	1	12	12	15	0.0008	0.0917
cells	apoptotic	apoptotic	281474976711170 (F003400)	Heterogeneous nuclear ribonucleoprotein A/B OS=Homo sapiens GN=HNRNPAB PE=1 SV=2	ROAA_HUMAN	SwissProt_2014_08.fasta	36 225,2	0.998	2	2	4	0.0002	0.0964
cells	apoptotic	apoptotic	281474976711170 (F003400)	40S ribosomal protein SA OS=Homo sapiens GN=RPSA PE=1 SV=4	RSSA_HUMAN	SwissProt_2014_08.fasta	32 854,1	1	5	5	13	0.0007	0.2
cells	apoptotic	apoptotic	281474976711170 (F003400)	Histone H1.2 OS=Homo sapiens GN=HIST1H1C PE=1 SV=2	H12_HUMAN	SwissProt_2014_08.fasta	21 365,8	1	10	11	50	0.0026	0.235
cells	apoptotic	apoptotic	281474976711170 (F003400)	Rho guanine nucleotide exchange factor 2 OS=Homo sapiens GN=ARHGEF2 PE=1 SV=4	ARHG2_HUMAN	SwissProt_2014_08.fasta	111 545,9	1	3	3	3	0.0002	0.0669
cells	apoptotic	apoptotic	281474976711170 (F003400)	ATP synthase subunit alpha, mitochondrial OS=Homo sapiens GN=ATP5A1 PE=1 SV=1	ATPA_HUMAN	SwissProt_2014_08.fasta	59 752,1	1	19	24	42	0.0022	0.45
cells	apoptotic	apoptotic	281474976711170 (F003400)	40S ribosomal protein S12 OS=Homo sapiens GN=RPS12 PE=1 SV=3	RS12_HUMAN	SwissProt_2014_08.fasta	14 514,8	0.998	2	2	3	0.0002	0.189
cells	apoptotic	apoptotic	281474976711170 (F003400)	Cancer-related nucleoside-triphosphatase OS=Homo sapiens GN=NTPCR PE=1 SV=1	NTPCR_HUMAN	SwissProt_2014_08.fasta	20 712,8	1	3	4	7	0.0004	0.258
cells	apoptotic	apoptotic	281474976711170 (F003400)	Heterogeneous nuclear ribonucleoprotein D0 OS=Homo sapiens GN=HNRNPD PE=1 SV=1	HNRPD_HUMAN	SwissProt_2014_08.fasta	38 434,5	1	5	6	9	0.0005	0.183
cells	apoptotic	apoptotic	281474976711170 (F003400)	Serine--tRNA ligase, cytoplasmic OS=Homo sapiens GN=SARS PE=1 SV=3	SYSC_HUMAN	SwissProt_2014_08.fasta	58 778,7	1	3	3	4	0.0002	0.101
cells	apoptotic	apoptotic	281474976711170 (F003400)	Non-histone chromosomal protein HMG-14 OS=Homo sapiens GN=HMGN1 PE=1 SV=3	HMGN1_HUMAN	SwissProt_2014_08.fasta	10 659,1	0.998	2	2	3	0.0002	0.26
cells	apoptotic	apoptotic	281474976711170 (F003400)	Squalene synthase OS=Homo sapiens GN=FDFT1 PE=1 SV=1	FDFT_HUMAN	SwissProt_2014_08.fasta	48 116,4	1	4	4	6	0.0003	0.132
cells	apoptotic	apoptotic	281474976711170 (F003400)	Gamma-enolase OS=Homo sapiens GN=ENO2 PE=1 SV=3	ENOG_HUMAN	SwissProt_2014_08.fasta	47 269,7	1	8	8	10	0.0005	0.502
cells	apoptotic	apoptotic	281474976711170 (F003400)	Histone H2A.V OS=Homo sapiens GN=H2AFV PE=1 SV=3	H2AV_HUMAN,H2AZ_HUMAN	SwissProt_2014_08.fasta	13 553,2	1	3	3	9	0.0005	0.539
cells	apoptotic	apoptotic	281474976711170 (F003400)	Vesicle-trafficking protein SEC22b OS=Homo sapiens GN=SEC22B PE=1 SV=4	SC22B_HUMAN	SwissProt_2014_08.fasta	24 594,0	1	4	4	5	0.0003	0.2
cells	apoptotic	apoptotic	281474976711170 (F003400)	Myosin light polypeptide 6 OS=Homo sapiens GN=MYL6 PE=1 SV=2	MYL6_HUMAN	SwissProt_2014_08.fasta	16 929,8	1	3	4	8	0.0004	0.265
cells	apoptotic	apoptotic	281474976711170 (F003400)	26S protease regulatory subunit 6A OS=Homo sapiens GN=PSMC3 PE=1 SV=3	PRS6A_HUMAN	SwissProt_2014_08.fasta	49 205,0	1	5	5	9	0.0005	0.159
cells	apoptotic	apoptotic	281474976711170 (F003400)	Tubulin beta-4A chain OS=Homo sapiens GN=TUBB4A PE=1 SV=2	TBB4A_HUMAN	SwissProt_2014_08.fasta	49 585,5	0.998	2	3	7	0.0004	0.572
cells	apoptotic	apoptotic	281474976711170 (F003400)	Lupus La protein OS=Homo sapiens GN=SSB PE=1 SV=2	LA_HUMAN	SwissProt_2014_08.fasta	46 839,0	1	3	3	5	0.0003	0.098
cells	apoptotic	apoptotic	281474976711170 (F003400)	Protein diaphanous homolog 1 OS=Homo sapiens GN=DIAPH1 PE=1 SV=2	DIAP1_HUMAN	SwissProt_2014_08.fasta	141 352,9	1	3	3	3	0.0002	0.0425
cells	apoptotic	apoptotic	281474976711170 (F003400)	Protein transport protein Sec23A OS=Homo sapiens GN=SEC23A PE=1 SV=2	SC23A_HUMAN	SwissProt_2014_08.fasta	86 162,6	0.998	2	2	3	0.0002	0.0353
cells	apoptotic	apoptotic	281474976711170 (F003400)	Aflatoxin B1 aldehyde reductase member 2 OS=Homo sapiens GN=AKR7A2 PE=1 SV=3	ARK72_HUMAN	SwissProt_2014_08.fasta	39 589,0	1	4	4	5	0.0003	0.181
cells	apoptotic	apoptotic	281474976711170 (F003400)	DNA-(apurinic or apyrimidinic site) lyase OS=Homo sapiens GN=APEX1 PE=1 SV=2	APEX1_HUMAN	SwissProt_2014_08.fasta	35 555,7	1	8	8	14	0.0007	0.368
cells	apoptotic	apoptotic	281474976711170 (F003400)	Ribose-5-phosphate isomerase OS=Homo sapiens GN=RPIA PE=1 SV=3	RPIA_HUMAN	SwissProt_2014_08.fasta	33 269,0	0.998	2	2	2	0.0001	0.113
cells	apoptotic	apoptotic	281474976711170 (F003400)	Nucleoside diphosphate kinase B OS=Homo sapiens GN=NME2 PE=1 SV=1	NDKB_HUMAN	SwissProt_2014_08.fasta	17 298,3	1	5	8	21	0.0011	0.474
cells	apoptotic	apoptotic	281474976711170 (F003400)	Acidic leucine-rich nuclear phosphoprotein 32 family member A OS=Homo sapiens GN=ANP32A PE=1 SV=1	AN32A_HUMAN	SwissProt_2014_08.fasta	28 586,1	0.998	2	2	2	0.0001	0.161
cells	apoptotic	apoptotic	281474976711170 (F003400)	60S ribosomal protein L34 OS=Homo sapiens GN=RPL34 PE=1 SV=3	RL34_HUMAN	SwissProt_2014_08.fasta	13 293,1	0.999	2	2	2	0.0001	0.154
cells	apoptotic	apoptotic	281474976711170 (F003400)	Glutamine--fructose-6-phosphate aminotransferase [isomerizing] 1 OS=Homo sapiens GN=GFPT1 PE=1 SV=3	GFPT1_HUMAN	SwissProt_2014_08.fasta	78 807,7	1	8	8	10	0.0005	0.176
cells	apoptotic	apoptotic	281474976711170 (F003400)	60S ribosomal protein L10a OS=Homo sapiens GN=RPL10A PE=1 SV=2	RL10A_HUMAN	SwissProt_2014_08.fasta	24 832,0	1	3	3	3	0.0002	0.207
cells	apoptotic	apoptotic	281474976711170 (F003400)	Signal recognition particle subunit SRP72 OS=Homo sapiens GN=SRP72 PE=1 SV=3	SRP72_HUMAN	SwissProt_2014_08.fasta	74 608,3	1	4	5	6	0.0003	0.0909
cells	apoptotic	apoptotic	281474976711170 (F003400)	Glutathione reductase, mitochondrial OS=Homo sapiens GN=GSR PE=1 SV=2	GSHR_HUMAN	SwissProt_2014_08.fasta	56 257,4	1	3	3	3	0.0002	0.0728
cells	apoptotic	apoptotic	281474976711170 (F003400)	ATP synthase subunit g, mitochondrial OS=Homo sapiens GN=ATP5L PE=1 SV=3	ATP5L_HUMAN	SwissProt_2014_08.fasta	11 428,5	0.999	2	2	2	0.0001	0.252
cells	apoptotic	apoptotic	281474976711170 (F003400)	FACT complex subunit SPT16 OS=Homo sapiens GN=SUPT16H PE=1 SV=1	SP16H_HUMAN	SwissProt_2014_08.fasta	119 917,4	1	15	15	22	0.0011	0.219
cells	apoptotic	apoptotic	281474976711170 (F003400)	Lysine--tRNA ligase OS=Homo sapiens GN=KARS PE=1 SV=3	SYK_HUMAN	SwissProt_2014_08.fasta	68 050,4	1	4	4	4	0.0002	0.0938
cells	apoptotic	apoptotic	281474976711170 (F003400)	Succinyl-CoA:3-ketoacid coenzyme A transferase 1, mitochondrial OS=Homo sapiens GN=OXCT1 PE=1 SV=1	SCOT1_HUMAN	SwissProt_2014_08.fasta	56 158,8	1	4	5	9	0.0005	0.142
cells	apoptotic	apoptotic	281474976711170 (F003400)	Citrate synthase, mitochondrial OS=Homo sapiens GN=CS PE=1 SV=2	CISY_HUMAN	SwissProt_2014_08.fasta	51 713,8	1	6	6	8	0.0004	0.221
cells	apoptotic	apoptotic	281474976711170 (F003400)	ATP-citrate synthase OS=Homo sapiens GN=ACLY PE=1 SV=3	ACLY_HUMAN	SwissProt_2014_08.fasta	120 842,8	1	24	26	52	0.0027	0.308
cells	apoptotic	apoptotic	281474976711170 (F003400)	ES1 protein homolog, mitochondrial OS=Homo sapiens GN=C21orf33 PE=1 SV=3	ES1_HUMAN	SwissProt_2014_08.fasta	28 169,6	0.998	2	2	2	0.0001	0.175
cells	apoptotic	apoptotic	281474976711170 (F003400)	40S ribosomal protein S11 OS=Homo sapiens GN=RPS11 PE=1 SV=3	RS11_HUMAN	SwissProt_2014_08.fasta	18 431,3	1	4	4	6	0.0003	0.316
cells	apoptotic	apoptotic	281474976711170 (F003400)	60S ribosomal protein L22 OS=Homo sapiens GN=RPL22 PE=1 SV=2	RL22_HUMAN	SwissProt_2014_08.fasta	14 787,3	1	2	2	3	0.0002	0.305
cells	apoptotic	apoptotic	281474976711170 (F003400)	Telomeric repeat-binding factor 2-interacting protein 1 OS=Homo sapiens GN=TERF2IP PE=1 SV=1	TE2IP_HUMAN	SwissProt_2014_08.fasta	44 260,5	0.998	2	2	4	0.0002	0.0777
cells	apoptotic	apoptotic	281474976711170 (F003400)	Glutamate dehydrogenase 1, mitochondrial OS=Homo sapiens GN=GLUD1 PE=1 SV=2	DHE3_HUMAN	SwissProt_2014_08.fasta	61 399,7	1	4	4	4	0.0002	0.102
cells	apoptotic	apoptotic	281474976711170 (F003400)	Copine-1 OS=Homo sapiens GN=CPNE1 PE=1 SV=1	CPNE1_HUMAN	SwissProt_2014_08.fasta	59 058,6	1	2	3	6	0.0003	0.0764
cells	apoptotic	apoptotic	281474976711170 (F003400)	ATP synthase F(0) complex subunit B1, mitochondrial OS=Homo sapiens GN=ATP5F1 PE=1 SV=2	AT5F1_HUMAN	SwissProt_2014_08.fasta	28 908,8	1	3	4	5	0.0003	0.164
cells	apoptotic	apoptotic	281474976711170 (F003400)	Serine/arginine-rich splicing factor 7 OS=Homo sapiens GN=SRSF7 PE=1 SV=1	SRSF7_HUMAN	SwissProt_2014_08.fasta	27 367,5	1	5	5	6	0.0003	0.185
cells	apoptotic	apoptotic	281474976711170 (F003400)	Inorganic pyrophosphatase OS=Homo sapiens GN=PPA1 PE=1 SV=2	IPYR_HUMAN	SwissProt_2014_08.fasta	32 660,6	1	4	4	6	0.0003	0.228
cells	apoptotic	apoptotic	281474976711170 (F003400)	Phosphoribosylformylglycinamidine synthase OS=Homo sapiens GN=PFAS PE=1 SV=4	PUR4_HUMAN	SwissProt_2014_08.fasta	144 733,8	0.998	2	2	2	0.0001	0.0277
cells	apoptotic	apoptotic	281474976711170 (F003400)	Protein FAM49B OS=Homo sapiens GN=FAM49B PE=1 SV=1	FA49B_HUMAN	SwissProt_2014_08.fasta	36 748,7	1	2	2	3	0.0002	0.0802
cells	apoptotic	apoptotic	281474976711170 (F003400)	Myosin regulatory light chain 12A OS=Homo sapiens GN=MYL12A PE=1 SV=2	ML12A_HUMAN,ML12B_HUMAN	SwissProt_2014_08.fasta	19 795,3	1	5	6	7	0.0004	0.398
cells	apoptotic	apoptotic	281474976711170 (F003400)	Polyribonucleotide nucleotidyltransferase 1, mitochondrial OS=Homo sapiens GN=PNPT1 PE=1 SV=2	PNPT1_HUMAN	SwissProt_2014_08.fasta	85 952,1	0.998	2	2	2	0.0001	0.0434
cells	apoptotic	apoptotic	281474976711170 (F003400)	Proteasome subunit beta type-4 OS=Homo sapiens GN=PSMB4 PE=1 SV=4	PSB4_HUMAN	SwissProt_2014_08.fasta	29 205,0	1	4	5	8	0.0004	0.28
cells	apoptotic	apoptotic	281474976711170 (F003400)	DNA replication licensing factor MCM3 OS=Homo sapiens GN=MCM3 PE=1 SV=3	MCM3_HUMAN	SwissProt_2014_08.fasta	90 982,6	1	16	17	21	0.0011	0.275
cells	apoptotic	apoptotic	281474976711170 (F003400)	Nuclear pore complex protein Nup205 OS=Homo sapiens GN=NUP205 PE=1 SV=3	NU205_HUMAN	SwissProt_2014_08.fasta	227 928,4	1	4	4	5	0.0003	0.0408
cells	apoptotic	apoptotic	281474976711170 (F003400)	C-terminal-binding protein 1 OS=Homo sapiens GN=CTBP1 PE=1 SV=2	CTBP1_HUMAN	SwissProt_2014_08.fasta	47 535,4	0.998	2	2	3	0.0002	0.0636
cells	apoptotic	apoptotic	281474976711170 (F003400)	Tropomyosin alpha-3 chain OS=Homo sapiens GN=TPM3 PE=1 SV=2	TPM3_HUMAN	SwissProt_2014_08.fasta	32 951,4	1	2	2	2	0.0001	0.0807
cells	apoptotic	apoptotic	281474976711170 (F003400)	Isocitrate dehydrogenase [NADP], mitochondrial OS=Homo sapiens GN=IDH2 PE=1 SV=2	IDHP_HUMAN	SwissProt_2014_08.fasta	50 910,4	1	9	11	19	0.001	0.305
cells	apoptotic	apoptotic	281474976711170 (F003400)	Annexin A11 OS=Homo sapiens GN=ANXA11 PE=1 SV=1	ANX11_HUMAN	SwissProt_2014_08.fasta	54 391,7	1	3	3	4	0.0002	0.0713
cells	apoptotic	apoptotic	281474976711170 (F003400)	Fatty acid synthase OS=Homo sapiens GN=FASN PE=1 SV=3	FAS_HUMAN	SwissProt_2014_08.fasta	273 427,1	1	20	20	35	0.0018	0.122
cells	apoptotic	apoptotic	281474976711170 (F003400)	Eukaryotic translation initiation factor 3 subunit L OS=Homo sapiens GN=EIF3L PE=1 SV=1	EIF3L_HUMAN	SwissProt_2014_08.fasta	66 729,3	0.998	2	2	2	0.0001	0.0408
cells	apoptotic	apoptotic	281474976711170 (F003400)	60S ribosomal protein L9 OS=Homo sapiens GN=RPL9 PE=1 SV=1	RL9_HUMAN	SwissProt_2014_08.fasta	21 863,7	1	5	6	9	0.0005	0.443
cells	apoptotic	apoptotic	281474976711170 (F003400)	X-ray repair cross-complementing protein 5 OS=Homo sapiens GN=XRCC5 PE=1 SV=3	XRCC5_HUMAN	SwissProt_2014_08.fasta	82 707,1	1	14	16	28	0.0015	0.346
cells	apoptotic	apoptotic	281474976711170 (F003400)	Heterogeneous nuclear ribonucleoprotein U-like protein 1 OS=Homo sapiens GN=HNRNPUL1 PE=1 SV=2	HNRL1_HUMAN	SwissProt_2014_08.fasta	95 739,7	1	2	2	4	0.0002	0.0397
cells	apoptotic	apoptotic	281474976711170 (F003400)	Phosphoglycerate mutase 1 OS=Homo sapiens GN=PGAM1 PE=1 SV=2	PGAM1_HUMAN	SwissProt_2014_08.fasta	28 804,8	1	11	13	27	0.0014	0.665
cells	apoptotic	apoptotic	281474976711170 (F003400)	60S ribosomal protein L12 OS=Homo sapiens GN=RPL12 PE=1 SV=1	RL12_HUMAN	SwissProt_2014_08.fasta	17 819,1	1	5	5	8	0.0004	0.43
cells	apoptotic	apoptotic	281474976711170 (F003400)	Chromodomain-helicase-DNA-binding protein 4 OS=Homo sapiens GN=CHD4 PE=1 SV=2	CHD4_HUMAN	SwissProt_2014_08.fasta	218 008,6	1	4	4	7	0.0004	0.0262
cells	apoptotic	apoptotic	281474976711170 (F003400)	ATP-dependent RNA helicase DDX50 OS=Homo sapiens GN=DDX50 PE=1 SV=1	DDX50_HUMAN	SwissProt_2014_08.fasta	82 566,7	0.998	2	2	2	0.0001	0.0448
cells	apoptotic	apoptotic	281474976711170 (F003400)	40S ribosomal protein S4, X isoform OS=Homo sapiens GN=RPS4X PE=1 SV=2	RS4X_HUMAN	SwissProt_2014_08.fasta	29 599,3	1	4	4	13	0.0007	0.217
cells	apoptotic	apoptotic	281474976711170 (F003400)	Tyrosine-protein kinase ZAP-70 OS=Homo sapiens GN=ZAP70 PE=1 SV=1	ZAP70_HUMAN	SwissProt_2014_08.fasta	69 874,3	1	7	7	8	0.0004	0.15
cells	apoptotic	apoptotic	281474976711170 (F003400)	Heterogeneous nuclear ribonucleoprotein M OS=Homo sapiens GN=HNRNPM PE=1 SV=3	HNRPM_HUMAN	SwissProt_2014_08.fasta	77 517,3	1	16	16	28	0.0015	0.249
cells	apoptotic	apoptotic	281474976711170 (F003400)	Proteasome subunit alpha type-4 OS=Homo sapiens GN=PSMA4 PE=1 SV=1	PSA4_HUMAN	SwissProt_2014_08.fasta	29 484,8	1	4	4	6	0.0003	0.222
cells	apoptotic	apoptotic	281474976711170 (F003400)	Coatomer subunit alpha OS=Homo sapiens GN=COPA PE=1 SV=2	COPA_HUMAN	SwissProt_2014_08.fasta	138 349,3	1	3	3	3	0.0002	0.0286
cells	apoptotic	apoptotic	281474976711170 (F003400)	60S ribosomal protein L21 OS=Homo sapiens GN=RPL21 PE=1 SV=2	RL21_HUMAN	SwissProt_2014_08.fasta	18 565,0	1	3	4	6	0.0003	0.25
cells	apoptotic	apoptotic	281474976711170 (F003400)	10 kDa heat shock protein, mitochondrial OS=Homo sapiens GN=HSPE1 PE=1 SV=2	CH10_HUMAN	SwissProt_2014_08.fasta	10 931,8	1	3	4	10	0.0005	0.353
cells	apoptotic	apoptotic	281474976711170 (F003400)	Alpha-soluble NSF attachment protein OS=Homo sapiens GN=NAPA PE=1 SV=3	SNAA_HUMAN	SwissProt_2014_08.fasta	33 234,1	1	3	3	3	0.0002	0.159
cells	apoptotic	apoptotic	281474976711170 (F003400)	40S ribosomal protein S5 OS=Homo sapiens GN=RPS5 PE=1 SV=4	RS5_HUMAN	SwissProt_2014_08.fasta	22 877,0	1	5	5	8	0.0004	0.304
cells	apoptotic	apoptotic	281474976711170 (F003400)	KH domain-containing, RNA-binding, signal transduction-associated protein 1 OS=Homo sapiens GN=KHDRBS1 PE=1 SV=1	KHDR1_HUMAN	SwissProt_2014_08.fasta	48 228,2	1	2	2	4	0.0002	0.0767
cells	apoptotic	apoptotic	281474976711170 (F003400)	EKC/KEOPS complex subunit TPRKB OS=Homo sapiens GN=TPRKB PE=1 SV=1	TPRKB_HUMAN	SwissProt_2014_08.fasta	19 662,0	0.998	2	3	5	0.0003	0.263
cells	apoptotic	apoptotic	281474976711170 (F003400)	60S ribosomal protein L27a OS=Homo sapiens GN=RPL27A PE=1 SV=2	RL27A_HUMAN	SwissProt_2014_08.fasta	16 561,4	1	3	3	3	0.0002	0.149
cells	apoptotic	apoptotic	281474976711170 (F003400)	Peroxisomal multifunctional enzyme type 2 OS=Homo sapiens GN=HSD17B4 PE=1 SV=3	DHB4_HUMAN	SwissProt_2014_08.fasta	79 688,5	1	7	7	8	0.0004	0.168
cells	apoptotic	apoptotic	281474976711170 (F003400)	Coatomer subunit gamma-1 OS=Homo sapiens GN=COPG1 PE=1 SV=1	COPG1_HUMAN	SwissProt_2014_08.fasta	97 719,4	1	3	3	4	0.0002	0.0686
cells	apoptotic	apoptotic	281474976711170 (F003400)	Proteasome subunit beta type-3 OS=Homo sapiens GN=PSMB3 PE=1 SV=2	PSB3_HUMAN	SwissProt_2014_08.fasta	22 949,6	1	2	2	6	0.0003	0.166
cells	apoptotic	apoptotic	281474976711170 (F003400)	GMP synthase [glutamine-hydrolyzing] OS=Homo sapiens GN=GMPS PE=1 SV=1	GUAA_HUMAN	SwissProt_2014_08.fasta	76 716,7	1	4	4	7	0.0004	0.12
cells	apoptotic	apoptotic	281474976711170 (F003400)	Voltage-dependent anion-selective channel protein 1 OS=Homo sapiens GN=VDAC1 PE=1 SV=2	VDAC1_HUMAN	SwissProt_2014_08.fasta	30 773,9	1	12	12	17	0.0009	0.59
cells	apoptotic	apoptotic	281474976711170 (F003400)	Serine/threonine-protein kinase VRK1 OS=Homo sapiens GN=VRK1 PE=1 SV=1	VRK1_HUMAN	SwissProt_2014_08.fasta	45 477,9	1	3	3	3	0.0002	0.144
cells	apoptotic	apoptotic	281474976711170 (F003400)	DNA topoisomerase 2-alpha OS=Homo sapiens GN=TOP2A PE=1 SV=3	TOP2A_HUMAN	SwissProt_2014_08.fasta	174 391,3	1	4	4	5	0.0003	0.0431
cells	apoptotic	apoptotic	281474976711170 (F003400)	Arginine--tRNA ligase, cytoplasmic OS=Homo sapiens GN=RARS PE=1 SV=2	SYRC_HUMAN	SwissProt_2014_08.fasta	75 382,0	1	6	6	9	0.0005	0.121
cells	apoptotic	apoptotic	281474976711170 (F003400)	High mobility group protein B1 OS=Homo sapiens GN=HMGB1 PE=1 SV=3	HMGB1_HUMAN	SwissProt_2014_08.fasta	24 894,7	1	8	9	21	0.0011	0.358
cells	apoptotic	apoptotic	281474976711170 (F003400)	Telomere length regulation protein TEL2 homolog OS=Homo sapiens GN=TELO2 PE=1 SV=2	TELO2_HUMAN	SwissProt_2014_08.fasta	91 748,5	0.998	2	2	2	0.0001	0.0562
cells	apoptotic	apoptotic	281474976711170 (F003400)	Puromycin-sensitive aminopeptidase OS=Homo sapiens GN=NPEPPS PE=1 SV=2	PSA_HUMAN	SwissProt_2014_08.fasta	103 279,1	1	3	3	6	0.0003	0.0729
cells	apoptotic	apoptotic	281474976711170 (F003400)	Proteasome activator complex subunit 3 OS=Homo sapiens GN=PSME3 PE=1 SV=1	PSME3_HUMAN	SwissProt_2014_08.fasta	29 507,3	1	2	2	3	0.0002	0.118
cells	apoptotic	apoptotic	281474976711170 (F003400)	Glucosamine-6-phosphate isomerase 1 OS=Homo sapiens GN=GNPDA1 PE=1 SV=1	GNPI1_HUMAN	SwissProt_2014_08.fasta	32 669,4	1	5	5	5	0.0003	0.315
cells	apoptotic	apoptotic	281474976711170 (F003400)	Adenosylhomocysteinase OS=Homo sapiens GN=AHCY PE=1 SV=4	SAHH_HUMAN	SwissProt_2014_08.fasta	47 717,1	1	4	5	13	0.0007	0.134
cells	apoptotic	apoptotic	281474976711170 (F003400)	Glucose-6-phosphate 1-dehydrogenase OS=Homo sapiens GN=G6PD PE=1 SV=4	G6PD_HUMAN	SwissProt_2014_08.fasta	59 258,1	1	5	5	11	0.0006	0.15
cells	apoptotic	apoptotic	281474976711170 (F003400)	Profilin-1 OS=Homo sapiens GN=PFN1 PE=1 SV=2	PROF1_HUMAN	SwissProt_2014_08.fasta	15 054,3	1	8	8	34	0.0018	0.7
cells	apoptotic	apoptotic	281474976711170 (F003400)	Peptidyl-prolyl cis-trans isomerase A OS=Homo sapiens GN=PPIA PE=1 SV=2	PPIA_HUMAN	SwissProt_2014_08.fasta	18 012,9	1	10	12	44	0.0023	0.673
cells	apoptotic	apoptotic	281474976711170 (F003400)	Heterogeneous nuclear ribonucleoprotein H3 OS=Homo sapiens GN=HNRNPH3 PE=1 SV=2	HNRH3_HUMAN	SwissProt_2014_08.fasta	36 927,6	1	4	5	9	0.0005	0.15
cells	apoptotic	apoptotic	281474976711170 (F003400)	Peroxiredoxin-6 OS=Homo sapiens GN=PRDX6 PE=1 SV=3	PRDX6_HUMAN	SwissProt_2014_08.fasta	25 036,1	1	6	6	8	0.0004	0.366
cells	apoptotic	apoptotic	281474976711170 (F003400)	CCR4-NOT transcription complex subunit 1 OS=Homo sapiens GN=CNOT1 PE=1 SV=2	CNOT1_HUMAN	SwissProt_2014_08.fasta	266 944,7	0.998	2	2	2	0.0001	0.0101
cells	apoptotic	apoptotic	281474976711170 (F003400)	Dolichyl-diphosphooligosaccharide--protein glycosyltransferase 48 kDa subunit OS=Homo sapiens GN=DDOST PE=1 SV=4	OST48_HUMAN	SwissProt_2014_08.fasta	50 802,5	1	6	6	8	0.0004	0.248
cells	apoptotic	apoptotic	281474976711170 (F003400)	Splicing factor 3B subunit 1 OS=Homo sapiens GN=SF3B1 PE=1 SV=3	SF3B1_HUMAN	SwissProt_2014_08.fasta	145 835,3	1	8	9	15	0.0008	0.104
cells	apoptotic	apoptotic	281474976711170 (F003400)	Heat shock protein HSP 90-beta OS=Homo sapiens GN=HSP90AB1 PE=1 SV=4	HS90B_HUMAN	SwissProt_2014_08.fasta	83 267,3	1	27	31	90	0.0047	0.452
cells	apoptotic	apoptotic	281474976711170 (F003400)	Guanine nucleotide-binding protein subunit beta-2-like 1 OS=Homo sapiens GN=GNB2L1 PE=1 SV=3	GBLP_HUMAN	SwissProt_2014_08.fasta	35 077,0	1	9	10	20	0.001	0.42
cells	apoptotic	apoptotic	281474976711170 (F003400)	Nucleoside diphosphate kinase A OS=Homo sapiens GN=NME1 PE=1 SV=1	NDKA_HUMAN	SwissProt_2014_08.fasta	17 148,8	0.999	2	2	3	0.0002	0.408
cells	apoptotic	apoptotic	281474976711170 (F003400)	Transcription factor BTF3 OS=Homo sapiens GN=BTF3 PE=1 SV=1	BTF3_HUMAN	SwissProt_2014_08.fasta	22 168,3	1	3	4	8	0.0004	0.248
cells	apoptotic	apoptotic	281474976711170 (F003400)	Heterogeneous nuclear ribonucleoproteins C1/C2 OS=Homo sapiens GN=HNRNPC PE=1 SV=4	HNRPC_HUMAN	SwissProt_2014_08.fasta	33 670,5	1	10	12	32	0.0017	0.333
cells	apoptotic	apoptotic	281474976711170 (F003400)	Protein disulfide-isomerase A6 OS=Homo sapiens GN=PDIA6 PE=1 SV=1	PDIA6_HUMAN	SwissProt_2014_08.fasta	48 122,3	1	7	8	14	0.0007	0.209
cells	apoptotic	apoptotic	281474976711170 (F003400)	78 kDa glucose-regulated protein OS=Homo sapiens GN=HSPA5 PE=1 SV=2	GRP78_HUMAN	SwissProt_2014_08.fasta	72 334,7	1	14	14	16	0.0008	0.313
cells	apoptotic	apoptotic	281474976711170 (F003400)	Adenine phosphoribosyltransferase OS=Homo sapiens GN=APRT PE=1 SV=2	APT_HUMAN	SwissProt_2014_08.fasta	19 608,5	1	5	5	11	0.0006	0.439
cells	apoptotic	apoptotic	281474976711170 (F003400)	Myosin-10 OS=Homo sapiens GN=MYH10 PE=1 SV=3	MYH10_HUMAN	SwissProt_2014_08.fasta	229 005,3	1	8	8	10	0.0005	0.0987
cells	apoptotic	apoptotic	281474976711170 (F003400)	60S acidic ribosomal protein P1 OS=Homo sapiens GN=RPLP1 PE=1 SV=1	RLA1_HUMAN	SwissProt_2014_08.fasta	11 514,1	0.998	2	3	6	0.0003	0.667
cells	apoptotic	apoptotic	281474976711170 (F003400)	Cytochrome c oxidase subunit 2 OS=Homo sapiens GN=MT-CO2 PE=1 SV=1	COX2_HUMAN	SwissProt_2014_08.fasta	25 566,4	1	3	4	5	0.0003	0.203
cells	apoptotic	apoptotic	281474976711170 (F003400)	Splicing factor U2AF 65 kDa subunit OS=Homo sapiens GN=U2AF2 PE=1 SV=4	U2AF2_HUMAN	SwissProt_2014_08.fasta	53 501,2	1	4	4	4	0.0002	0.101
cells	apoptotic	apoptotic	281474976711170 (F003400)	C-1-tetrahydrofolate synthase, cytoplasmic OS=Homo sapiens GN=MTHFD1 PE=1 SV=3	C1TC_HUMAN	SwissProt_2014_08.fasta	101 561,5	1	15	15	17	0.0009	0.236
cells	apoptotic	apoptotic	281474976711170 (F003400)	Signal recognition particle 14 kDa protein OS=Homo sapiens GN=SRP14 PE=1 SV=2	SRP14_HUMAN	SwissProt_2014_08.fasta	14 570,6	1	3	3	3	0.0002	0.272
cells	apoptotic	apoptotic	281474976711170 (F003400)	Transcription activator BRG1 OS=Homo sapiens GN=SMARCA4 PE=1 SV=2	SMCA4_HUMAN	SwissProt_2014_08.fasta	184 649,6	0.998	2	2	2	0.0001	0.017
cells	apoptotic	apoptotic	281474976711170 (F003400)	Far upstream element-binding protein 2 OS=Homo sapiens GN=KHSRP PE=1 SV=4	FUBP2_HUMAN	SwissProt_2014_08.fasta	73 115,6	1	3	3	4	0.0002	0.0436
cells	apoptotic	apoptotic	281474976711170 (F003400)	Eukaryotic translation initiation factor 3 subunit B OS=Homo sapiens GN=EIF3B PE=1 SV=3	EIF3B_HUMAN	SwissProt_2014_08.fasta	92 482,8	1	2	2	3	0.0002	0.0356
cells	apoptotic	apoptotic	281474976711170 (F003400)	Phosphate carrier protein, mitochondrial OS=Homo sapiens GN=SLC25A3 PE=1 SV=2	MPCP_HUMAN	SwissProt_2014_08.fasta	40 095,9	1	8	8	12	0.0006	0.238
cells	apoptotic	apoptotic	281474976711170 (F003400)	DNA topoisomerase 2-beta OS=Homo sapiens GN=TOP2B PE=1 SV=3	TOP2B_HUMAN	SwissProt_2014_08.fasta	183 273,1	1	4	4	4	0.0002	0.0344
cells	apoptotic	apoptotic	281474976711170 (F003400)	26S proteasome non-ATPase regulatory subunit 3 OS=Homo sapiens GN=PSMD3 PE=1 SV=2	PSMD3_HUMAN	SwissProt_2014_08.fasta	60 979,6	1	5	5	6	0.0003	0.137
cells	apoptotic	apoptotic	281474976711170 (F003400)	Lamina-associated polypeptide 2, isoform alpha OS=Homo sapiens GN=TMPO PE=1 SV=2	LAP2A_HUMAN	SwissProt_2014_08.fasta	75 493,8	1	8	8	10	0.0005	0.199
cells	apoptotic	apoptotic	281474976711170 (F003400)	Protein arginine N-methyltransferase 5 OS=Homo sapiens GN=PRMT5 PE=1 SV=4	ANM5_HUMAN	SwissProt_2014_08.fasta	72 685,1	1	3	3	3	0.0002	0.0581
cells	apoptotic	apoptotic	281474976711170 (F003400)	T-complex protein 1 subunit delta OS=Homo sapiens GN=CCT4 PE=1 SV=4	TCPD_HUMAN	SwissProt_2014_08.fasta	57 926,0	1	12	13	28	0.0015	0.317
cells	apoptotic	apoptotic	281474976711170 (F003400)	Endoplasmic reticulum aminopeptidase 1 OS=Homo sapiens GN=ERAP1 PE=1 SV=3	ERAP1_HUMAN	SwissProt_2014_08.fasta	107 237,9	1	2	2	2	0.0001	0.0351
cells	apoptotic	apoptotic	281474976711170 (F003400)	Host cell factor 1 OS=Homo sapiens GN=HCFC1 PE=1 SV=2	HCFC1_HUMAN	SwissProt_2014_08.fasta	208 724,5	1	3	3	5	0.0003	0.0275
cells	apoptotic	apoptotic	281474976711170 (F003400)	SH2 domain-containing protein 1A OS=Homo sapiens GN=SH2D1A PE=1 SV=1	SH21A_HUMAN	SwissProt_2014_08.fasta	14 187,4	0.998	2	2	3	0.0002	0.289
cells	apoptotic	apoptotic	281474976711170 (F003400)	Cytochrome b-c1 complex subunit Rieske, mitochondrial OS=Homo sapiens GN=UQCRFS1 PE=1 SV=2	UCRI_HUMAN	SwissProt_2014_08.fasta	29 667,8	1	2	3	9	0.0005	0.164
cells	apoptotic	apoptotic	281474976711170 (F003400)	NADH-ubiquinone oxidoreductase 75 kDa subunit, mitochondrial OS=Homo sapiens GN=NDUFS1 PE=1 SV=3	NDUS1_HUMAN	SwissProt_2014_08.fasta	79 468,5	0.998	2	2	2	0.0001	0.0523
cells	apoptotic	apoptotic	281474976711170 (F003400)	Splicing factor 3A subunit 1 OS=Homo sapiens GN=SF3A1 PE=1 SV=1	SF3A1_HUMAN	SwissProt_2014_08.fasta	88 886,1	1	4	4	6	0.0003	0.0858
cells	apoptotic	apoptotic	281474976711170 (F003400)	Polyadenylate-binding protein 1 OS=Homo sapiens GN=PABPC1 PE=1 SV=2	PABP1_HUMAN	SwissProt_2014_08.fasta	70 671,3	1	4	4	4	0.0002	0.101
cells	apoptotic	apoptotic	281474976711170 (F003400)	ATP synthase subunit beta, mitochondrial OS=Homo sapiens GN=ATP5B PE=1 SV=3	ATPB_HUMAN	SwissProt_2014_08.fasta	56 560,6	1	21	27	75	0.0039	0.635
cells	apoptotic	apoptotic	281474976711170 (F003400)	Glutathione S-transferase P OS=Homo sapiens GN=GSTP1 PE=1 SV=2	GSTP1_HUMAN	SwissProt_2014_08.fasta	23 356,7	1	9	12	31	0.0016	0.576
cells	apoptotic	apoptotic	281474976711170 (F003400)	14-3-3 protein theta OS=Homo sapiens GN=YWHAQ PE=1 SV=1	1433T_HUMAN	SwissProt_2014_08.fasta	27 765,4	1	7	7	12	0.0006	0.453
cells	apoptotic	apoptotic	281474976711170 (F003400)	Proteasome activator complex subunit 2 OS=Homo sapiens GN=PSME2 PE=1 SV=4	PSME2_HUMAN	SwissProt_2014_08.fasta	27 402,3	1	2	3	11	0.0006	0.146
cells	apoptotic	apoptotic	281474976711170 (F003400)	Thioredoxin-like protein 1 OS=Homo sapiens GN=TXNL1 PE=1 SV=3	TXNL1_HUMAN	SwissProt_2014_08.fasta	32 251,4	0.998	2	2	2	0.0001	0.09
cells	apoptotic	apoptotic	281474976711170 (F003400)	Thioredoxin OS=Homo sapiens GN=TXN PE=1 SV=3	THIO_HUMAN	SwissProt_2014_08.fasta	11 737,3	1	5	5	8	0.0004	0.429
cells	apoptotic	apoptotic	281474976711170 (F003400)	Cell division control protein 42 homolog OS=Homo sapiens GN=CDC42 PE=1 SV=2	CDC42_HUMAN	SwissProt_2014_08.fasta	21 258,8	1	3	3	3	0.0002	0.183
cells	apoptotic	apoptotic	281474976711170 (F003400)	Glutathione S-transferase Mu 3 OS=Homo sapiens GN=GSTM3 PE=1 SV=3	GSTM3_HUMAN	SwissProt_2014_08.fasta	26 561,1	1	4	4	4	0.0002	0.2
cells	apoptotic	apoptotic	281474976711170 (F003400)	Peroxiredoxin-5, mitochondrial OS=Homo sapiens GN=PRDX5 PE=1 SV=4	PRDX5_HUMAN	SwissProt_2014_08.fasta	22 086,4	1	5	7	11	0.0006	0.36
cells	apoptotic	apoptotic	281474976711170 (F003400)	T-complex protein 1 subunit alpha OS=Homo sapiens GN=TCP1 PE=1 SV=1	TCPA_HUMAN	SwissProt_2014_08.fasta	60 345,2	1	16	18	33	0.0017	0.495
cells	apoptotic	apoptotic	281474976711170 (F003400)	Histone H1.0 OS=Homo sapiens GN=H1F0 PE=1 SV=3	H10_HUMAN	SwissProt_2014_08.fasta	20 864,1	1	4	4	4	0.0002	0.232
cells	apoptotic	apoptotic	281474976711170 (F003400)	E3 ubiquitin-protein ligase HUWE1 OS=Homo sapiens GN=HUWE1 PE=1 SV=3	HUWE1_HUMAN	SwissProt_2014_08.fasta	481 892,1	1	3	3	4	0.0002	0.0117
cells	apoptotic	apoptotic	281474976711170 (F003400)	Cullin-associated NEDD8-dissociated protein 1 OS=Homo sapiens GN=CAND1 PE=1 SV=2	CAND1_HUMAN	SwissProt_2014_08.fasta	136 381,1	1	11	11	23	0.0012	0.153
cells	apoptotic	apoptotic	281474976711170 (F003400)	Interleukin enhancer-binding factor 3 OS=Homo sapiens GN=ILF3 PE=1 SV=3	ILF3_HUMAN	SwissProt_2014_08.fasta	95 338,9	1	5	5	8	0.0004	0.105
cells	apoptotic	apoptotic	281474976711170 (F003400)	Malate dehydrogenase, cytoplasmic OS=Homo sapiens GN=MDH1 PE=1 SV=4	MDHC_HUMAN	SwissProt_2014_08.fasta	36 426,9	1	7	7	12	0.0006	0.317
cells	apoptotic	apoptotic	281474976711170 (F003400)	Histone H2AX OS=Homo sapiens GN=H2AFX PE=1 SV=2	H2AX_HUMAN	SwissProt_2014_08.fasta	15 145,1	1	6	10	115	0.006	0.524
cells	apoptotic	apoptotic	281474976711170 (F003400)	Calnexin OS=Homo sapiens GN=CANX PE=1 SV=2	CALX_HUMAN	SwissProt_2014_08.fasta	67 570,2	1	2	2	2	0.0001	0.0524
cells	apoptotic	apoptotic	281474976711170 (F003400)	Vesicle-associated membrane protein-associated protein A OS=Homo sapiens GN=VAPA PE=1 SV=3	VAPA_HUMAN	SwissProt_2014_08.fasta	27 893,9	1	3	3	4	0.0002	0.193
cells	apoptotic	apoptotic	281474976711170 (F003400)	Malate dehydrogenase, mitochondrial OS=Homo sapiens GN=MDH2 PE=1 SV=3	MDHM_HUMAN	SwissProt_2014_08.fasta	35 503,7	1	12	14	43	0.0022	0.497
cells	apoptotic	apoptotic	281474976711170 (F003400)	Leucine-rich PPR motif-containing protein, mitochondrial OS=Homo sapiens GN=LRPPRC PE=1 SV=3	LPPRC_HUMAN	SwissProt_2014_08.fasta	157 912,2	1	15	15	19	0.001	0.161
cells	apoptotic	apoptotic	281474976711170 (F003400)	Biliverdin reductase A OS=Homo sapiens GN=BLVRA PE=1 SV=2	BIEA_HUMAN	SwissProt_2014_08.fasta	33 429,0	0.998	2	2	2	0.0001	0.105
cells	apoptotic	apoptotic	281474976711170 (F003400)	Core histone macro-H2A.1 OS=Homo sapiens GN=H2AFY PE=1 SV=4	H2AY_HUMAN	SwissProt_2014_08.fasta	39 618,9	1	6	8	14	0.0007	0.269
cells	apoptotic	apoptotic	281474976711170 (F003400)	60 kDa heat shock protein, mitochondrial OS=Homo sapiens GN=HSPD1 PE=1 SV=2	CH60_HUMAN	SwissProt_2014_08.fasta	61 055,7	1	33	49	222	0.0115	0.738
cells	apoptotic	apoptotic	281474976711170 (F003400)	Non-POU domain-containing octamer-binding protein OS=Homo sapiens GN=NONO PE=1 SV=4	NONO_HUMAN	SwissProt_2014_08.fasta	54 231,6	1	6	7	9	0.0005	0.202
cells	apoptotic	apoptotic	281474976711170 (F003400)	Protein FAM98B OS=Homo sapiens GN=FAM98B PE=1 SV=1	FA98B_HUMAN	SwissProt_2014_08.fasta	37 192,5	1	2	2	5	0.0003	0.097
cells	apoptotic	apoptotic	281474976711170 (F003400)	Histone H1x OS=Homo sapiens GN=H1FX PE=1 SV=1	H1X_HUMAN	SwissProt_2014_08.fasta	22 487,9	1	4	4	6	0.0003	0.23
cells	apoptotic	apoptotic	281474976711170 (F003400)	Sepiapterin reductase OS=Homo sapiens GN=SPR PE=1 SV=1	SPRE_HUMAN	SwissProt_2014_08.fasta	28 049,5	0.998	2	2	7	0.0004	0.153
cells	apoptotic	apoptotic	281474976711170 (F003400)	Tricarboxylate transport protein, mitochondrial OS=Homo sapiens GN=SLC25A1 PE=1 SV=2	TXTP_HUMAN	SwissProt_2014_08.fasta	34 013,2	1	2	3	10	0.0005	0.138
cells	apoptotic	apoptotic	281474976711170 (F003400)	Importin subunit beta-1 OS=Homo sapiens GN=KPNB1 PE=1 SV=2	IMB1_HUMAN	SwissProt_2014_08.fasta	97 171,3	1	9	10	30	0.0016	0.153
cells	apoptotic	apoptotic	281474976711170 (F003400)	26S proteasome non-ATPase regulatory subunit 2 OS=Homo sapiens GN=PSMD2 PE=1 SV=3	PSMD2_HUMAN	SwissProt_2014_08.fasta	100 202,2	1	11	13	20	0.001	0.225
cells	apoptotic	apoptotic	281474976711170 (F003400)	60S ribosomal protein L8 OS=Homo sapiens GN=RPL8 PE=1 SV=2	RL8_HUMAN	SwissProt_2014_08.fasta	28 024,8	0.998	2	3	7	0.0004	0.105
cells	apoptotic	apoptotic	281474976711170 (F003400)	ATP-dependent RNA helicase DDX1 OS=Homo sapiens GN=DDX1 PE=1 SV=2	DDX1_HUMAN	SwissProt_2014_08.fasta	82 433,2	1	4	4	4	0.0002	0.0986
cells	apoptotic	apoptotic	281474976711170 (F003400)	Protein transport protein Sec61 subunit alpha isoform 1 OS=Homo sapiens GN=SEC61A1 PE=1 SV=2	S61A1_HUMAN	SwissProt_2014_08.fasta	52 267,2	1	3	4	10	0.0005	0.124
END OF FILE
