# Supplementary material for: Antibiotic-induced release of small extracellular vesicles (exosomes) with surface-associated DNA
Source: Sci Rep. 2017 Aug 15;7:8202. doi: 10.1038/s41598-017-08392-1 (PMC5557920; doi:10.1038/s41598-017-08392-1)
Supplement: Supplementary file 4 — Supplementary Dataset S3 [file 41598_2017_8392_MOESM4_ESM.xls]

## Sheet: Supplementary Dataset S3
Apoptotic bodies
Experiment: Apoptotic bodies (APOs)
	Peak List Generator: unknown
		Version: unknown
		Charge States Calculated: unknown
		Deisotoped: unknown
		Textual Annotation: unknown
	Database Set: 2 Databases
		Database Name: a subset of the SwissProt_2014_08 database
			Version: unknown
			Taxonomy: All Entries
			Number of Proteins: 1173
		Database Name: the SwissProt_2015_08 database
			Version: unknown
			Taxonomy: Homo sapiens
			Number of Proteins: 20204
		Does database contain common contaminants?: unknown
	Search Engine Set: 2 Search Engines
		Search Engine: Mascot
			Version: Mascot
			Samples: All Samples
			Fragment Tolerance: 0,050 Da (Monoisotopic)
			Parent Tolerance: 7,0 PPM (Monoisotopic)
			Fixed Modifications: +18 on O (O+18), +57 on C (Carbamidomethyl)
			Variable Modifications: +1 on NQ (Deamidated), +16 on M (Oxidation), +40 on n (Pyro-carbamidomethyl) (281474976711855 (F002859), 281474976711856 (F002860), 281474976711857 (F002861))
			Database: the SwissProt_2015_08 database (selected for Homo sapiens, unknown version, 20204 entries)
			Digestion Enzyme: Trypsin
			Max Missed Cleavages: 2
			Probability Model:
				281474976711166 (F003396): Peptide Prophet [+1,+2,+3,+4,+5,+6 and above]
				281474976711165 (F003394): Peptide Prophet [+1,+2,+3,+4,+5,+6 and above]
				281474976711167 (F003397): Peptide Prophet [+1,+2,+3,+4,+5,+6 and above]
				281474976711855 (F002859): Peptide Prophet [+1,+2,+3,+4,+5,+6 and above]
				281474976711856 (F002860): Peptide Prophet [+1,+2,+3,+4,+5,+6 and above]
				281474976711857 (F002861): Peptide Prophet [+1,+2,+3,+4,+5,+6 and above]
		Search Engine: X! Tandem
			Version: 2007.01.01.1
			Samples: All Samples
			Fragment Tolerance: 0,050 Da (Monoisotopic)
			Parent Tolerance: 7,0 PPM (Monoisotopic)
			Fixed Modifications: +18 on O (O+18), +57 on C (Carbamidomethyl)
			Variable Modifications: +1 on NQ (Deamidated), +16 on M (Oxidation), +40 on n (Pyro-carbamidomethyl) (281474976711855 (F002859), 281474976711856 (F002860), 281474976711857 (F002861))
			Database: a subset of the SwissProt_2014_08 database
			Digestion Enzyme: Trypsin
			Max Missed Cleavages: 2
			Probability Model:
				281474976711166 (F003396): Peptide Prophet [+1,+2,+3,+4 and above]
				281474976711165 (F003394): Peptide Prophet [+1,+2,+3,+4 and above]
				281474976711167 (F003397): Peptide Prophet [+1,+2,+3,+4 and above]
				281474976711855 (F002859): Peptide Prophet [+1,+2,+3,+4 and above]
				281474976711856 (F002860): Peptide Prophet [+1,+2,+3,+4 and above]
				281474976711857 (F002861): Peptide Prophet [+1,+2,+3,+4 and above]
	Scaffold: Version: Scaffold_4.5.1
		Modification Metadata Set: Unknown modifications
			Source: Unknown
			Comment:
		Protein Grouping Strategy: Experiment-wide grouping with binary peptide-protein weights
		Peptide Thresholds: 95,0% minimum
		Protein Thresholds: 99,0% minimum and 2 peptides minimum
		Peptide FDR: 0,0% (Decoy)
		Protein FDR: 0,0% (Decoy)
		GO Annotation Source(s):
Experiment name	Biological sample category	Biological sample name	MS/MS sample name	Protein name	Protein accession numbers	Database sources	Protein molecular weight (Da)	Protein identification probability	Exclusive unique peptide count	Exclusive unique spectrum count	Exclusive spectrum count	Percentage of total spectra	Percentage sequence coverage
APO merged	activated	Activated	281474976711166 (F003396)	3-hydroxyisobutyrate dehydrogenase, mitochondrial OS=Homo sapiens GN=HIBADH PE=1 SV=2	3HIDH_HUMAN	SwissProt_2014_08.fasta	35 330,0	1	2	2	3	0.0002	0.0923
APO merged	activated	Activated	281474976711166 (F003396)	Nuclease-sensitive element-binding protein 1 OS=Homo sapiens GN=YBX1 PE=1 SV=3	YBOX1_HUMAN	SwissProt_2014_08.fasta	35 923,8	1	3	3	7	0.0005	0.182
APO merged	activated	Activated	281474976711166 (F003396)	WD repeat-containing protein 1 OS=Homo sapiens GN=WDR1 PE=1 SV=4	WDR1_HUMAN	SwissProt_2014_08.fasta	66 193,2	1	2	2	6	0.0004	0.0429
APO merged	activated	Activated	281474976711166 (F003396)	40S ribosomal protein S18 OS=Homo sapiens GN=RPS18 PE=1 SV=3	RS18_HUMAN	SwissProt_2014_08.fasta	17 719,3	1	6	6	14	0.001	0.329
APO merged	activated	Activated	281474976711166 (F003396)	Pyruvate kinase PKM OS=Homo sapiens GN=PKM PE=1 SV=4	KPYM_HUMAN	SwissProt_2014_08.fasta	57 937,5	1	16	17	69	0.005	0.397
APO merged	activated	Activated	281474976711166 (F003396)	Hypoxia up-regulated protein 1 OS=Homo sapiens GN=HYOU1 PE=1 SV=1	HYOU1_HUMAN	SwissProt_2014_08.fasta	111 336,8	1	2	2	3	0.0002	0.029
APO merged	activated	Activated	281474976711166 (F003396)	Small nuclear ribonucleoprotein Sm D3 OS=Homo sapiens GN=SNRPD3 PE=1 SV=1	SMD3_HUMAN	SwissProt_2014_08.fasta	13 916,6	1	2	2	3	0.0002	0.151
APO merged	activated	Activated	281474976711166 (F003396)	Aspartate aminotransferase, mitochondrial OS=Homo sapiens GN=GOT2 PE=1 SV=3	AATM_HUMAN	SwissProt_2014_08.fasta	47 518,6	1	9	9	27	0.002	0.226
APO merged	activated	Activated	281474976711166 (F003396)	3-ketoacyl-CoA thiolase, peroxisomal OS=Homo sapiens GN=ACAA1 PE=1 SV=2	THIK_HUMAN	SwissProt_2014_08.fasta	44 292,1	1	3	3	3	0.0002	0.0943
APO merged	activated	Activated	281474976711166 (F003396)	Filamin-A OS=Homo sapiens GN=FLNA PE=1 SV=4	FLNA_HUMAN	SwissProt_2014_08.fasta	280 729,4	1	6	6	8	0.0006	0.0257
APO merged	activated	Activated	281474976711166 (F003396)	60S ribosomal protein L27a OS=Homo sapiens GN=RPL27A PE=1 SV=2	RL27A_HUMAN	SwissProt_2014_08.fasta	16 561,4	1	3	3	8	0.0006	0.223
APO merged	activated	Activated	281474976711166 (F003396)	Proteasome subunit alpha type-7 OS=Homo sapiens GN=PSMA7 PE=1 SV=1	PSA7_HUMAN	SwissProt_2014_08.fasta	27 887,2	1	4	4	8	0.0006	0.194
APO merged	activated	Activated	281474976711166 (F003396)	Proliferating cell nuclear antigen OS=Homo sapiens GN=PCNA PE=1 SV=1	PCNA_HUMAN	SwissProt_2014_08.fasta	28 769,3	1	3	3	12	0.0009	0.211
APO merged	activated	Activated	281474976711166 (F003396)	Cat eye syndrome critical region protein 5 OS=Homo sapiens GN=CECR5 PE=1 SV=1	CECR5_HUMAN	SwissProt_2014_08.fasta	46 321,6	1	2	2	7	0.0005	0.052
APO merged	activated	Activated	281474976711166 (F003396)	RecName: Full=MICOS complex subunit MIC60; AltName: Full=Cell	MIC60_HUMAN	DatabaseName	83 679,0	1	2	2	3	0.0002	0.0343
APO merged	activated	Activated	281474976711166 (F003396)	Actin-related protein 3 OS=Homo sapiens GN=ACTR3 PE=1 SV=3	ARP3_HUMAN	SwissProt_2014_08.fasta	47 371,9	1	2	2	2	0.0001	0.0598
APO merged	activated	Activated	281474976711166 (F003396)	Keratin, type II cytoskeletal 2 epidermal OS=Homo sapiens GN=KRT2 PE=1 SV=2	K22E_HUMAN	SwissProt_2014_08.fasta	65 433,9	1	18	18	61	0.0044	0.416
APO merged	activated	Activated	281474976711166 (F003396)	CAD protein OS=Homo sapiens GN=CAD PE=1 SV=3	PYR1_HUMAN	SwissProt_2014_08.fasta	242 982,5	1	5	5	6	0.0004	0.0247
APO merged	activated	Activated	281474976711166 (F003396)	TAR DNA-binding protein 43 OS=Homo sapiens GN=TARDBP PE=1 SV=1	TADBP_HUMAN	SwissProt_2014_08.fasta	44 739,7	1	2	2	2	0.0001	0.0725
APO merged	activated	Activated	281474976711166 (F003396)	40S ribosomal protein S27 OS=Homo sapiens GN=RPS27 PE=1 SV=3	RS27_HUMAN	SwissProt_2014_08.fasta	9 460,9	1	2	2	5	0.0004	0.25
APO merged	activated	Activated	281474976711166 (F003396)	MARCKS-related protein OS=Homo sapiens GN=MARCKSL1 PE=1 SV=2	MRP_HUMAN	SwissProt_2014_08.fasta	19 528,6	1	2	2	3	0.0002	0.144
APO merged	activated	Activated	281474976711166 (F003396)	Isocitrate dehydrogenase [NADP], mitochondrial OS=Homo sapiens GN=IDH2 PE=1 SV=2	IDHP_HUMAN	SwissProt_2014_08.fasta	50 910,4	1	10	11	36	0.0026	0.319
APO merged	activated	Activated	281474976711166 (F003396)	Eukaryotic initiation factor 4A-I OS=Homo sapiens GN=EIF4A1 PE=1 SV=1	IF4A1_HUMAN	SwissProt_2014_08.fasta	46 155,3	1	5	5	13	0.0009	0.175
APO merged	activated	Activated	281474976711166 (F003396)	Glutamine--tRNA ligase OS=Homo sapiens GN=QARS PE=1 SV=1	SYQ_HUMAN	SwissProt_2014_08.fasta	87 799,9	1	2	2	2	0.0001	0.0348
APO merged	activated	Activated	281474976711166 (F003396)	ATP synthase F(0) complex subunit B1, mitochondrial OS=Homo sapiens GN=ATP5F1 PE=1 SV=2	AT5F1_HUMAN	SwissProt_2014_08.fasta	28 908,8	1	2	2	4	0.0003	0.105
APO merged	activated	Activated	281474976711166 (F003396)	10 kDa heat shock protein, mitochondrial OS=Homo sapiens GN=HSPE1 PE=1 SV=2	CH10_HUMAN	SwissProt_2014_08.fasta	10 931,8	1	6	8	34	0.0025	0.549
APO merged	activated	Activated	281474976711166 (F003396)	ADP/ATP translocase 2 OS=Homo sapiens GN=SLC25A5 PE=1 SV=7	ADT2_HUMAN	SwissProt_2014_08.fasta	32 853,5	1	8	8	23	0.0017	0.279
APO merged	activated	Activated	281474976711166 (F003396)	Heterogeneous nuclear ribonucleoproteins A2/B1 OS=Homo sapiens GN=HNRNPA2B1 PE=1 SV=2	ROA2_HUMAN	SwissProt_2014_08.fasta	37 430,3	1	5	6	15	0.0011	0.221
APO merged	activated	Activated	281474976711166 (F003396)	Elongation factor 1-beta OS=Homo sapiens GN=EEF1B2 PE=1 SV=3	EF1B_HUMAN	SwissProt_2014_08.fasta	24 764,2	1	2	2	4	0.0003	0.124
APO merged	activated	Activated	281474976711166 (F003396)	Cytochrome b-c1 complex subunit 1, mitochondrial OS=Homo sapiens GN=UQCRC1 PE=1 SV=3	QCR1_HUMAN	SwissProt_2014_08.fasta	52 645,9	1	5	5	6	0.0004	0.106
APO merged	activated	Activated	281474976711166 (F003396)	G-rich sequence factor 1 OS=Homo sapiens GN=GRSF1 PE=1 SV=3	GRSF1_HUMAN	SwissProt_2014_08.fasta	53 127,0	1	3	3	7	0.0005	0.0896
APO merged	activated	Activated	281474976711166 (F003396)	Trifunctional enzyme subunit beta, mitochondrial OS=Homo sapiens GN=HADHB PE=1 SV=3	ECHB_HUMAN	SwissProt_2014_08.fasta	51 296,0	1	4	4	5	0.0004	0.124
APO merged	activated	Activated	281474976711166 (F003396)	Trifunctional purine biosynthetic protein adenosine-3 OS=Homo sapiens GN=GART PE=1 SV=1	PUR2_HUMAN	SwissProt_2014_08.fasta	107 768,4	1	3	3	7	0.0005	0.0495
APO merged	activated	Activated	281474976711166 (F003396)	Ras-related protein Rab-5C OS=Homo sapiens GN=RAB5C PE=1 SV=2	RAB5C_HUMAN	SwissProt_2014_08.fasta	23 482,7	1	4	4	9	0.0007	0.236
APO merged	activated	Activated	281474976711166 (F003396)	Bifunctional methylenetetrahydrofolate dehydrogenase/cyclohydrolase, mitochondrial OS=Homo sapiens GN=MTHFD2 PE=1 SV=2	MTDC_HUMAN	SwissProt_2014_08.fasta	37 895,1	1	2	2	2	0.0001	0.0657
APO merged	activated	Activated	281474976711166 (F003396)	Prohibitin OS=Homo sapiens GN=PHB PE=1 SV=1	PHB_HUMAN	SwissProt_2014_08.fasta	29 804,6	1	9	9	29	0.0021	0.371
APO merged	activated	Activated	281474976711166 (F003396)	26S proteasome non-ATPase regulatory subunit 1 OS=Homo sapiens GN=PSMD1 PE=1 SV=2	PSMD1_HUMAN	SwissProt_2014_08.fasta	105 839,2	1	2	2	3	0.0002	0.022
APO merged	activated	Activated	281474976711166 (F003396)	Mitochondrial-processing peptidase subunit alpha OS=Homo sapiens GN=PMPCA PE=1 SV=2	MPPA_HUMAN	SwissProt_2014_08.fasta	58 253,8	1	2	2	3	0.0002	0.0552
APO merged	activated	Activated	281474976711166 (F003396)	Importin subunit beta-1 OS=Homo sapiens GN=KPNB1 PE=1 SV=2	IMB1_HUMAN	SwissProt_2014_08.fasta	97 171,3	1	3	3	6	0.0004	0.0491
APO merged	activated	Activated	281474976711166 (F003396)	Peptidyl-prolyl cis-trans isomerase A OS=Homo sapiens GN=PPIA PE=1 SV=2	PPIA_HUMAN	SwissProt_2014_08.fasta	18 012,9	1	5	5	29	0.0021	0.382
APO merged	activated	Activated	281474976711166 (F003396)	Nascent polypeptide-associated complex subunit alpha, muscle-specific form OS=Homo sapiens GN=NACA PE=1 SV=1	NACAM_HUMAN,NACA_HUMAN	SwissProt_2014_08.fasta	205 422,8	1	2	2	2	0.0001	0.014
APO merged	activated	Activated	281474976711166 (F003396)	DNA replication licensing factor MCM2 OS=Homo sapiens GN=MCM2 PE=1 SV=4	MCM2_HUMAN	SwissProt_2014_08.fasta	101 898,1	0.999	2	2	2	0.0001	0.0288
APO merged	activated	Activated	281474976711166 (F003396)	26S proteasome non-ATPase regulatory subunit 2 OS=Homo sapiens GN=PSMD2 PE=1 SV=3	PSMD2_HUMAN	SwissProt_2014_08.fasta	100 202,2	1	2	2	4	0.0003	0.0374
APO merged	activated	Activated	281474976711166 (F003396)	60S ribosomal protein L17 OS=Homo sapiens GN=RPL17 PE=1 SV=3	RL17_HUMAN	SwissProt_2014_08.fasta	21 397,4	1	2	2	5	0.0004	0.103
APO merged	activated	Activated	281474976711166 (F003396)	40S ribosomal protein S11 OS=Homo sapiens GN=RPS11 PE=1 SV=3	RS11_HUMAN	SwissProt_2014_08.fasta	18 431,3	1	2	2	4	0.0003	0.133
APO merged	activated	Activated	281474976711166 (F003396)	Histone H4 OS=Homo sapiens GN=HIST1H4A PE=1 SV=2	H4_HUMAN	SwissProt_2014_08.fasta	11 367,7	1	4	6	52	0.0038	0.427
APO merged	activated	Activated	281474976711166 (F003396)	Ras-related protein Rab-7a OS=Homo sapiens GN=RAB7A PE=1 SV=1	RAB7A_HUMAN	SwissProt_2014_08.fasta	23 490,0	1	4	4	5	0.0004	0.232
APO merged	activated	Activated	281474976711166 (F003396)	Ubiquitin-40S ribosomal protein S27a OS=Homo sapiens GN=RPS27A PE=1 SV=2	RS27A_HUMAN	SwissProt_2014_08.fasta	17 965,6	1	2	2	4	0.0003	0.16
APO merged	activated	Activated	281474976711166 (F003396)	Electron transfer flavoprotein subunit beta OS=Homo sapiens GN=ETFB PE=1 SV=3	ETFB_HUMAN	SwissProt_2014_08.fasta	27 843,6	1	2	2	2	0.0001	0.0863
APO merged	activated	Activated	281474976711166 (F003396)	ATP-citrate synthase OS=Homo sapiens GN=ACLY PE=1 SV=3	ACLY_HUMAN	SwissProt_2014_08.fasta	120 842,8	1	13	13	22	0.0016	0.134
APO merged	activated	Activated	281474976711166 (F003396)	T-complex protein 1 subunit eta OS=Homo sapiens GN=CCT7 PE=1 SV=2	TCPH_HUMAN	SwissProt_2014_08.fasta	59 367,8	1	4	4	5	0.0004	0.109
APO merged	activated	Activated	281474976711166 (F003396)	Neutral alpha-glucosidase AB OS=Homo sapiens GN=GANAB PE=1 SV=3	GANAB_HUMAN	SwissProt_2014_08.fasta	106 875,9	1	5	5	5	0.0004	0.0752
APO merged	activated	Activated	281474976711166 (F003396)	Annexin A11 OS=Homo sapiens GN=ANXA11 PE=1 SV=1	ANX11_HUMAN	SwissProt_2014_08.fasta	54 391,7	1	3	3	4	0.0003	0.0891
APO merged	activated	Activated	281474976711166 (F003396)	Kinesin-like protein KIF23 OS=Homo sapiens GN=KIF23 PE=1 SV=3	KIF23_HUMAN	SwissProt_2014_08.fasta	110 059,4	1	4	4	4	0.0003	0.051
APO merged	activated	Activated	281474976711166 (F003396)	Voltage-dependent anion-selective channel protein 2 OS=Homo sapiens GN=VDAC2 PE=1 SV=2	VDAC2_HUMAN	SwissProt_2014_08.fasta	31 567,3	1	6	6	16	0.0012	0.255
APO merged	activated	Activated	281474976711166 (F003396)	60 kDa heat shock protein, mitochondrial OS=Homo sapiens GN=HSPD1 PE=1 SV=2	CH60_HUMAN	SwissProt_2014_08.fasta	61 055,7	1	29	40	340	0.0246	0.705
APO merged	activated	Activated	281474976711166 (F003396)	Myosin regulatory light chain 12B OS=Homo sapiens GN=MYL12B PE=1 SV=2	ML12B_HUMAN	SwissProt_2014_08.fasta	19 780,3	1	4	4	13	0.0009	0.291
APO merged	activated	Activated	281474976711166 (F003396)	Cathepsin D OS=Homo sapiens GN=CTSD PE=1 SV=1	CATD_HUMAN	SwissProt_2014_08.fasta	44 553,0	1	2	2	3	0.0002	0.051
APO merged	activated	Activated	281474976711166 (F003396)	Plastin-2 OS=Homo sapiens GN=LCP1 PE=1 SV=6	PLSL_HUMAN	SwissProt_2014_08.fasta	70 291,2	1	10	12	32	0.0023	0.226
APO merged	activated	Activated	281474976711166 (F003396)	GTP-binding nuclear protein Ran OS=Homo sapiens GN=RAN PE=1 SV=3	RAN_HUMAN	SwissProt_2014_08.fasta	24 423,1	1	3	3	9	0.0007	0.148
APO merged	activated	Activated	281474976711166 (F003396)	60S ribosomal protein L7a OS=Homo sapiens GN=RPL7A PE=1 SV=2	RL7A_HUMAN	SwissProt_2014_08.fasta	29 996,3	1	3	3	6	0.0004	0.128
APO merged	activated	Activated	281474976711166 (F003396)	Glyceraldehyde-3-phosphate dehydrogenase OS=Homo sapiens GN=GAPDH PE=1 SV=3	G3P_HUMAN	SwissProt_2014_08.fasta	36 053,4	1	13	16	214	0.0155	0.582
APO merged	activated	Activated	281474976711166 (F003396)	Proteasome subunit beta type-6 OS=Homo sapiens GN=PSMB6 PE=1 SV=4	PSB6_HUMAN	SwissProt_2014_08.fasta	25 357,9	1	2	2	2	0.0001	0.0879
APO merged	activated	Activated	281474976711166 (F003396)	Dihydrolipoyl dehydrogenase, mitochondrial OS=Homo sapiens GN=DLD PE=1 SV=2	DLDH_HUMAN	SwissProt_2014_08.fasta	54 177,5	1	8	8	25	0.0018	0.253
APO merged	activated	Activated	281474976711166 (F003396)	Phosphoglycerate kinase 1 OS=Homo sapiens GN=PGK1 PE=1 SV=3	PGK1_HUMAN	SwissProt_2014_08.fasta	44 615,3	1	8	9	20	0.0015	0.278
APO merged	activated	Activated	281474976711166 (F003396)	Stomatin-like protein 2, mitochondrial OS=Homo sapiens GN=STOML2 PE=1 SV=1	STML2_HUMAN	SwissProt_2014_08.fasta	38 534,5	1	3	3	13	0.0009	0.135
APO merged	activated	Activated	281474976711166 (F003396)	Elongation factor 1-alpha 1 OS=Homo sapiens GN=EEF1A1 PE=1 SV=1	EF1A1_HUMAN	SwissProt_2014_08.fasta	50 141,2	1	11	12	107	0.0078	0.383
APO merged	activated	Activated	281474976711166 (F003396)	Heterogeneous nuclear ribonucleoproteins C1/C2 OS=Homo sapiens GN=HNRNPC PE=1 SV=4	HNRPC_HUMAN	SwissProt_2014_08.fasta	33 670,5	1	3	3	12	0.0009	0.121
APO merged	activated	Activated	281474976711166 (F003396)	Heat shock protein HSP 90-alpha OS=Homo sapiens GN=HSP90AA1 PE=1 SV=5	HS90A_HUMAN	SwissProt_2014_08.fasta	84 663,2	1	9	9	24	0.0017	0.28
APO merged	activated	Activated	281474976711166 (F003396)	14-3-3 protein beta/alpha OS=Homo sapiens GN=YWHAB PE=1 SV=3	1433B_HUMAN	SwissProt_2014_08.fasta	28 083,1	1	4	4	4	0.0003	0.411
APO merged	activated	Activated	281474976711166 (F003396)	DnaJ homolog subfamily A member 1 OS=Homo sapiens GN=DNAJA1 PE=1 SV=2	DNJA1_HUMAN	SwissProt_2014_08.fasta	44 868,6	1	2	2	2	0.0001	0.0605
APO merged	activated	Activated	281474976711166 (F003396)	Histone H1.2 OS=Homo sapiens GN=HIST1H1C PE=1 SV=2	H12_HUMAN	SwissProt_2014_08.fasta	21 365,8	1	6	6	13	0.0009	0.244
APO merged	activated	Activated	281474976711166 (F003396)	Calreticulin OS=Homo sapiens GN=CALR PE=1 SV=1	CALR_HUMAN	SwissProt_2014_08.fasta	48 142,9	1	12	14	80	0.0058	0.36
APO merged	activated	Activated	281474976711166 (F003396)	HLA class I histocompatibility antigen, A-3 alpha chain OS=Homo sapiens GN=HLA-A PE=1 SV=2	1A03_HUMAN	SwissProt_2014_08.fasta	40 840,6	1	2	2	4	0.0003	0.0603
APO merged	activated	Activated	281474976711166 (F003396)	Nucleolin OS=Homo sapiens GN=NCL PE=1 SV=3	NUCL_HUMAN	SwissProt_2014_08.fasta	76 615,9	1	4	4	8	0.0006	0.093
APO merged	activated	Activated	281474976711166 (F003396)	ATP-dependent Clp protease proteolytic subunit, mitochondrial OS=Homo sapiens GN=CLPP PE=1 SV=1	CLPP_HUMAN	SwissProt_2014_08.fasta	30 180,5	1	2	2	4	0.0003	0.0975
APO merged	activated	Activated	281474976711166 (F003396)	Small nuclear ribonucleoprotein Sm D2 OS=Homo sapiens GN=SNRPD2 PE=1 SV=1	SMD2_HUMAN	SwissProt_2014_08.fasta	13 527,1	1	2	2	2	0.0001	0.161
APO merged	activated	Activated	281474976711166 (F003396)	Filamin-B OS=Homo sapiens GN=FLNB PE=1 SV=2	FLNB_HUMAN	SwissProt_2014_08.fasta	278 158,8	1	3	3	3	0.0002	0.015
APO merged	activated	Activated	281474976711166 (F003396)	NAD(P) transhydrogenase, mitochondrial OS=Homo sapiens GN=NNT PE=1 SV=3	NNTM_HUMAN	SwissProt_2014_08.fasta	113 899,2	1	4	4	5	0.0004	0.0479
APO merged	activated	Activated	281474976711166 (F003396)	ATPase family AAA domain-containing protein 3A OS=Homo sapiens GN=ATAD3A PE=1 SV=2	ATD3A_HUMAN	SwissProt_2014_08.fasta	71 370,2	1	3	3	6	0.0004	0.0442
APO merged	activated	Activated	281474976711166 (F003396)	Heterogeneous nuclear ribonucleoprotein A1 OS=Homo sapiens GN=HNRNPA1 PE=1 SV=5	ROA1_HUMAN	SwissProt_2014_08.fasta	38 747,0	1	4	5	11	0.0008	0.14
APO merged	activated	Activated	281474976711166 (F003396)	Fructose-bisphosphate aldolase A OS=Homo sapiens GN=ALDOA PE=1 SV=2	ALDOA_HUMAN	SwissProt_2014_08.fasta	39 420,6	1	10	12	38	0.0028	0.376
APO merged	activated	Activated	281474976711166 (F003396)	NADH-cytochrome b5 reductase 3 OS=Homo sapiens GN=CYB5R3 PE=1 SV=3	NB5R3_HUMAN	SwissProt_2014_08.fasta	34 236,3	1	2	2	2	0.0001	0.0797
APO merged	activated	Activated	281474976711166 (F003396)	Phosphoserine aminotransferase OS=Homo sapiens GN=PSAT1 PE=1 SV=2	SERC_HUMAN	SwissProt_2014_08.fasta	40 423,3	1	2	2	2	0.0001	0.0568
APO merged	activated	Activated	281474976711166 (F003396)	Phosphate carrier protein, mitochondrial OS=Homo sapiens GN=SLC25A3 PE=1 SV=2	MPCP_HUMAN	SwissProt_2014_08.fasta	40 095,9	1	3	3	7	0.0005	0.0912
APO merged	activated	Activated	281474976711166 (F003396)	Guanine nucleotide-binding protein G(I)/G(S)/G(T) subunit beta-1 OS=Homo sapiens GN=GNB1 PE=1 SV=3	GBB1_HUMAN	SwissProt_2014_08.fasta	37 377,5	1	6	6	15	0.0011	0.226
APO merged	activated	Activated	281474976711166 (F003396)	Elongation factor 1-gamma OS=Homo sapiens GN=EEF1G PE=1 SV=3	EF1G_HUMAN	SwissProt_2014_08.fasta	50 119,4	1	4	4	5	0.0004	0.103
APO merged	activated	Activated	281474976711166 (F003396)	40S ribosomal protein S4, X isoform OS=Homo sapiens GN=RPS4X PE=1 SV=2	RS4X_HUMAN	SwissProt_2014_08.fasta	29 599,3	1	4	4	17	0.0012	0.217
APO merged	activated	Activated	281474976711166 (F003396)	NAD-dependent malic enzyme, mitochondrial OS=Homo sapiens GN=ME2 PE=1 SV=1	MAOM_HUMAN	SwissProt_2014_08.fasta	65 446,2	1	8	8	15	0.0011	0.192
APO merged	activated	Activated	281474976711166 (F003396)	Cytochrome b-c1 complex subunit 2, mitochondrial OS=Homo sapiens GN=UQCRC2 PE=1 SV=3	QCR2_HUMAN	SwissProt_2014_08.fasta	48 443,4	1	2	2	4	0.0003	0.0574
APO merged	activated	Activated	281474976711166 (F003396)	Cytochrome c oxidase subunit 2 OS=Homo sapiens GN=MT-CO2 PE=1 SV=1	COX2_HUMAN	SwissProt_2014_08.fasta	25 566,4	1	4	4	6	0.0004	0.247
APO merged	activated	Activated	281474976711166 (F003396)	Vimentin OS=Homo sapiens GN=VIM PE=1 SV=4	VIME_HUMAN	SwissProt_2014_08.fasta	53 652,7	1	2	2	2	0.0001	0.0515
APO merged	activated	Activated	281474976711166 (F003396)	Trifunctional enzyme subunit alpha, mitochondrial OS=Homo sapiens GN=HADHA PE=1 SV=2	ECHA_HUMAN	SwissProt_2014_08.fasta	83 001,9	1	9	9	21	0.0015	0.187
APO merged	activated	Activated	281474976711166 (F003396)	Protein disulfide-isomerase A6 OS=Homo sapiens GN=PDIA6 PE=1 SV=1	PDIA6_HUMAN	SwissProt_2014_08.fasta	48 122,3	1	6	7	24	0.0017	0.216
APO merged	activated	Activated	281474976711166 (F003396)	Protein kinase C alpha type OS=Homo sapiens GN=PRKCA PE=1 SV=4	KPCA_HUMAN	SwissProt_2014_08.fasta	76 751,1	1	4	4	11	0.0008	0.0699
APO merged	activated	Activated	281474976711166 (F003396)	Peroxisomal multifunctional enzyme type 2 OS=Homo sapiens GN=HSD17B4 PE=1 SV=3	DHB4_HUMAN	SwissProt_2014_08.fasta	79 688,5	1	5	5	6	0.0004	0.0883
APO merged	activated	Activated	281474976711166 (F003396)	26S protease regulatory subunit 4 OS=Homo sapiens GN=PSMC1 PE=1 SV=1	PRS4_HUMAN	SwissProt_2014_08.fasta	49 186,4	1	2	2	3	0.0002	0.0614
APO merged	activated	Activated	281474976711166 (F003396)	Hydroxyacyl-coenzyme A dehydrogenase, mitochondrial OS=Homo sapiens GN=HADH PE=1 SV=3	HCDH_HUMAN	SwissProt_2014_08.fasta	34 294,2	1	5	6	41	0.003	0.35
APO merged	activated	Activated	281474976711166 (F003396)	Succinyl-CoA:3-ketoacid coenzyme A transferase 1, mitochondrial OS=Homo sapiens GN=OXCT1 PE=1 SV=1	SCOT1_HUMAN	SwissProt_2014_08.fasta	56 158,8	1	7	8	21	0.0015	0.196
APO merged	activated	Activated	281474976711166 (F003396)	Keratin, type I cytoskeletal 9 OS=Homo sapiens GN=KRT9 PE=1 SV=3	K1C9_HUMAN	SwissProt_2014_08.fasta	62 065,9	1	6	6	10	0.0007	0.141
APO merged	activated	Activated	281474976711166 (F003396)	Actin, cytoplasmic 1 OS=Homo sapiens GN=ACTB PE=1 SV=1	ACTB_HUMAN,ACTG_HUMAN	SwissProt_2014_08.fasta	41 737,8	1	22	40	522	0.0378	0.739
APO merged	activated	Activated	281474976711166 (F003396)	Sodium/potassium-transporting ATPase subunit alpha-1 OS=Homo sapiens GN=ATP1A1 PE=1 SV=1	AT1A1_HUMAN	SwissProt_2014_08.fasta	112 899,5	1	11	11	14	0.001	0.132
APO merged	activated	Activated	281474976711166 (F003396)	ELAV-like protein 1 OS=Homo sapiens GN=ELAVL1 PE=1 SV=2	ELAV1_HUMAN	SwissProt_2014_08.fasta	36 092,6	1	3	3	3	0.0002	0.107
APO merged	activated	Activated	281474976711166 (F003396)	Succinate dehydrogenase [ubiquinone] iron-sulfur subunit, mitochondrial OS=Homo sapiens GN=SDHB PE=1 SV=3	SDHB_HUMAN	SwissProt_2014_08.fasta	31 631,0	1	3	3	6	0.0004	0.118
APO merged	activated	Activated	281474976711166 (F003396)	Tubulin beta-4B chain OS=Homo sapiens GN=TUBB4B PE=1 SV=1	TBB4B_HUMAN	SwissProt_2014_08.fasta	49 830,7	1	3	3	20	0.0015	0.533
APO merged	activated	Activated	281474976711166 (F003396)	Cytosolic acyl coenzyme A thioester hydrolase OS=Homo sapiens GN=ACOT7 PE=1 SV=3	BACH_HUMAN	SwissProt_2014_08.fasta	41 795,0	1	3	3	5	0.0004	0.0921
APO merged	activated	Activated	281474976711166 (F003396)	DNA replication licensing factor MCM5 OS=Homo sapiens GN=MCM5 PE=1 SV=5	MCM5_HUMAN	SwissProt_2014_08.fasta	82 288,3	1	2	2	3	0.0002	0.0341
APO merged	activated	Activated	281474976711166 (F003396)	Glutamate dehydrogenase 1, mitochondrial OS=Homo sapiens GN=GLUD1 PE=1 SV=2	DHE3_HUMAN	SwissProt_2014_08.fasta	61 399,7	1	14	14	20	0.0015	0.317
APO merged	activated	Activated	281474976711166 (F003396)	DNA replication licensing factor MCM3 OS=Homo sapiens GN=MCM3 PE=1 SV=3	MCM3_HUMAN	SwissProt_2014_08.fasta	90 982,6	1	2	2	2	0.0001	0.0433
APO merged	activated	Activated	281474976711166 (F003396)	RuvB-like 2 OS=Homo sapiens GN=RUVBL2 PE=1 SV=3	RUVB2_HUMAN	SwissProt_2014_08.fasta	51 158,1	1	5	5	5	0.0004	0.13
APO merged	activated	Activated	281474976711166 (F003396)	Endoplasmic reticulum resident protein 29 OS=Homo sapiens GN=ERP29 PE=1 SV=4	ERP29_HUMAN	SwissProt_2014_08.fasta	28 994,9	1	3	3	5	0.0004	0.161
APO merged	activated	Activated	281474976711166 (F003396)	Polyadenylate-binding protein 1 OS=Homo sapiens GN=PABPC1 PE=1 SV=2	PABP1_HUMAN	SwissProt_2014_08.fasta	70 671,3	1	3	3	5	0.0004	0.0613
APO merged	activated	Activated	281474976711166 (F003396)	T-complex protein 1 subunit theta OS=Homo sapiens GN=CCT8 PE=1 SV=4	TCPQ_HUMAN	SwissProt_2014_08.fasta	59 621,0	1	12	12	26	0.0019	0.265
APO merged	activated	Activated	281474976711166 (F003396)	Heat shock cognate 71 kDa protein OS=Homo sapiens GN=HSPA8 PE=1 SV=1	HSP7C_HUMAN	SwissProt_2014_08.fasta	70 899,8	1	14	15	46	0.0033	0.279
APO merged	activated	Activated	281474976711166 (F003396)	ATP synthase subunit g, mitochondrial OS=Homo sapiens GN=ATP5L PE=1 SV=3	ATP5L_HUMAN	SwissProt_2014_08.fasta	11 428,5	1	2	3	6	0.0004	0.252
APO merged	activated	Activated	281474976711166 (F003396)	Elongation factor 2 OS=Homo sapiens GN=EEF2 PE=1 SV=4	EF2_HUMAN	SwissProt_2014_08.fasta	95 340,1	1	14	14	51	0.0037	0.219
APO merged	activated	Activated	281474976711166 (F003396)	Elongation factor Tu, mitochondrial OS=Homo sapiens GN=TUFM PE=1 SV=2	EFTU_HUMAN	SwissProt_2014_08.fasta	49 542,4	1	7	7	31	0.0023	0.219
APO merged	activated	Activated	281474976711166 (F003396)	Basigin OS=Homo sapiens GN=BSG PE=1 SV=2	BASI_HUMAN	SwissProt_2014_08.fasta	42 199,7	1	5	5	8	0.0006	0.203
APO merged	activated	Activated	281474976711166 (F003396)	ATP synthase-coupling factor 6, mitochondrial OS=Homo sapiens GN=ATP5J PE=1 SV=1	ATP5J_HUMAN	SwissProt_2014_08.fasta	12 587,9	1	2	2	2	0.0001	0.315
APO merged	activated	Activated	281474976711166 (F003396)	ATP synthase subunit d, mitochondrial OS=Homo sapiens GN=ATP5H PE=1 SV=3	ATP5H_HUMAN	SwissProt_2014_08.fasta	18 491,9	1	3	3	9	0.0007	0.292
APO merged	activated	Activated	281474976711166 (F003396)	Electron transfer flavoprotein subunit alpha, mitochondrial OS=Homo sapiens GN=ETFA PE=1 SV=1	ETFA_HUMAN	SwissProt_2014_08.fasta	35 080,1	1	6	6	7	0.0005	0.306
APO merged	activated	Activated	281474976711166 (F003396)	Leucine--tRNA ligase, cytoplasmic OS=Homo sapiens GN=LARS PE=1 SV=2	SYLC_HUMAN	SwissProt_2014_08.fasta	134 470,8	1	4	4	5	0.0004	0.0493
APO merged	activated	Activated	281474976711166 (F003396)	14-3-3 protein zeta/delta OS=Homo sapiens GN=YWHAZ PE=1 SV=1	1433Z_HUMAN	SwissProt_2014_08.fasta	27 745,9	1	10	10	20	0.0015	0.49
APO merged	activated	Activated	281474976711166 (F003396)	60S ribosomal protein L3 OS=Homo sapiens GN=RPL3 PE=1 SV=2	RL3_HUMAN	SwissProt_2014_08.fasta	46 109,5	1	3	3	5	0.0004	0.0893
APO merged	activated	Activated	281474976711166 (F003396)	Voltage-dependent anion-selective channel protein 3 OS=Homo sapiens GN=VDAC3 PE=1 SV=1	VDAC3_HUMAN	SwissProt_2014_08.fasta	30 659,9	1	5	5	13	0.0009	0.304
APO merged	activated	Activated	281474976711166 (F003396)	Ras-related protein Rab-1A OS=Homo sapiens GN=RAB1A PE=1 SV=3	RAB1A_HUMAN	SwissProt_2014_08.fasta	22 678,5	1	4	4	13	0.0009	0.244
APO merged	activated	Activated	281474976711166 (F003396)	Complement component 1 Q subcomponent-binding protein, mitochondrial OS=Homo sapiens GN=C1QBP PE=1 SV=1	C1QBP_HUMAN	SwissProt_2014_08.fasta	31 362,6	1	4	6	27	0.002	0.266
APO merged	activated	Activated	281474976711166 (F003396)	40S ribosomal protein S3a OS=Homo sapiens GN=RPS3A PE=1 SV=2	RS3A_HUMAN	SwissProt_2014_08.fasta	29 945,3	1	3	3	10	0.0007	0.133
APO merged	activated	Activated	281474976711166 (F003396)	14-3-3 protein theta OS=Homo sapiens GN=YWHAQ PE=1 SV=1	1433T_HUMAN	SwissProt_2014_08.fasta	27 765,4	1	2	2	3	0.0002	0.237
APO merged	activated	Activated	281474976711166 (F003396)	T-complex protein 1 subunit delta OS=Homo sapiens GN=CCT4 PE=1 SV=4	TCPD_HUMAN	SwissProt_2014_08.fasta	57 926,0	1	4	4	10	0.0007	0.111
APO merged	activated	Activated	281474976711166 (F003396)	Alpha-enolase OS=Homo sapiens GN=ENO1 PE=1 SV=2	ENOA_HUMAN	SwissProt_2014_08.fasta	47 170,2	1	15	21	135	0.0098	0.56
APO merged	activated	Activated	281474976711166 (F003396)	60S ribosomal protein L6 OS=Homo sapiens GN=RPL6 PE=1 SV=3	RL6_HUMAN	SwissProt_2014_08.fasta	32 729,3	1	3	3	19	0.0014	0.118
APO merged	activated	Activated	281474976711166 (F003396)	Annexin A5 OS=Homo sapiens GN=ANXA5 PE=1 SV=2	ANXA5_HUMAN	SwissProt_2014_08.fasta	35 938,6	1	4	4	16	0.0012	0.15
APO merged	activated	Activated	281474976711166 (F003396)	Guanine nucleotide-binding protein G(i) subunit alpha-2 OS=Homo sapiens GN=GNAI2 PE=1 SV=3	GNAI2_HUMAN	SwissProt_2014_08.fasta	40 452,0	1	5	5	20	0.0015	0.206
APO merged	activated	Activated	281474976711166 (F003396)	Leucine-rich PPR motif-containing protein, mitochondrial OS=Homo sapiens GN=LRPPRC PE=1 SV=3	LPPRC_HUMAN	SwissProt_2014_08.fasta	157 912,2	1	6	6	12	0.0009	0.0538
APO merged	activated	Activated	281474976711166 (F003396)	C-1-tetrahydrofolate synthase, cytoplasmic OS=Homo sapiens GN=MTHFD1 PE=1 SV=3	C1TC_HUMAN	SwissProt_2014_08.fasta	101 561,5	1	6	6	7	0.0005	0.0813
APO merged	activated	Activated	281474976711166 (F003396)	Thioredoxin-dependent peroxide reductase, mitochondrial OS=Homo sapiens GN=PRDX3 PE=1 SV=3	PRDX3_HUMAN	SwissProt_2014_08.fasta	27 692,7	1	4	4	20	0.0015	0.184
APO merged	activated	Activated	281474976711166 (F003396)	Profilin-1 OS=Homo sapiens GN=PFN1 PE=1 SV=2	PROF1_HUMAN	SwissProt_2014_08.fasta	15 054,3	1	5	6	42	0.003	0.5
APO merged	activated	Activated	281474976711166 (F003396)	Heat shock protein HSP 90-beta OS=Homo sapiens GN=HSP90AB1 PE=1 SV=4	HS90B_HUMAN	SwissProt_2014_08.fasta	83 267,3	1	21	23	72	0.0052	0.383
APO merged	activated	Activated	281474976711166 (F003396)	Peroxiredoxin-1 OS=Homo sapiens GN=PRDX1 PE=1 SV=1	PRDX1_HUMAN	SwissProt_2014_08.fasta	22 110,9	1	6	6	15	0.0011	0.291
APO merged	activated	Activated	281474976711166 (F003396)	Histone H1.5 OS=Homo sapiens GN=HIST1H1B PE=1 SV=3	H15_HUMAN	SwissProt_2014_08.fasta	22 581,7	1	3	3	7	0.0005	0.146
APO merged	activated	Activated	281474976711166 (F003396)	Probable ATP-dependent RNA helicase DDX17 OS=Homo sapiens GN=DDX17 PE=1 SV=2	DDX17_HUMAN	SwissProt_2014_08.fasta	80 274,0	1	4	4	9	0.0007	0.0782
APO merged	activated	Activated	281474976711166 (F003396)	Moesin OS=Homo sapiens GN=MSN PE=1 SV=3	MOES_HUMAN	SwissProt_2014_08.fasta	67 821,8	1	6	7	36	0.0026	0.139
APO merged	activated	Activated	281474976711166 (F003396)	Ubiquitin-like modifier-activating enzyme 1 OS=Homo sapiens GN=UBA1 PE=1 SV=3	UBA1_HUMAN	SwissProt_2014_08.fasta	117 850,3	1	5	5	13	0.0009	0.069
APO merged	activated	Activated	281474976711166 (F003396)	RNA-binding motif protein, X chromosome OS=Homo sapiens GN=RBMX PE=1 SV=3	RBMX_HUMAN	SwissProt_2014_08.fasta	42 333,7	1	3	3	5	0.0004	0.0895
APO merged	activated	Activated	281474976711166 (F003396)	Serine/arginine-rich splicing factor 7 OS=Homo sapiens GN=SRSF7 PE=1 SV=1	SRSF7_HUMAN	SwissProt_2014_08.fasta	27 367,5	1	2	2	3	0.0002	0.0882
APO merged	activated	Activated	281474976711166 (F003396)	ATP-dependent RNA helicase A OS=Homo sapiens GN=DHX9 PE=1 SV=4	DHX9_HUMAN	SwissProt_2014_08.fasta	140 961,5	1	4	4	11	0.0008	0.0465
APO merged	activated	Activated	281474976711166 (F003396)	Tyrosine-protein kinase Lck OS=Homo sapiens GN=LCK PE=1 SV=6	LCK_HUMAN	SwissProt_2014_08.fasta	58 002,0	1	5	5	11	0.0008	0.128
APO merged	activated	Activated	281474976711166 (F003396)	Delta(3,5)-Delta(2,4)-dienoyl-CoA isomerase, mitochondrial OS=Homo sapiens GN=ECH1 PE=1 SV=2	ECH1_HUMAN	SwissProt_2014_08.fasta	35 816,2	1	10	11	72	0.0052	0.46
APO merged	activated	Activated	281474976711166 (F003396)	Serine/arginine-rich splicing factor 3 OS=Homo sapiens GN=SRSF3 PE=1 SV=1	SRSF3_HUMAN	SwissProt_2014_08.fasta	19 330,0	0.999	2	2	2	0.0001	0.104
APO merged	activated	Activated	281474976711166 (F003396)	60S ribosomal protein L30 OS=Homo sapiens GN=RPL30 PE=1 SV=2	RL30_HUMAN	SwissProt_2014_08.fasta	12 784,7	1	3	3	8	0.0006	0.322
APO merged	activated	Activated	281474976711166 (F003396)	X-ray repair cross-complementing protein 6 OS=Homo sapiens GN=XRCC6 PE=1 SV=2	XRCC6_HUMAN	SwissProt_2014_08.fasta	69 846,4	1	3	3	11	0.0008	0.0887
APO merged	activated	Activated	281474976711166 (F003396)	Serine/arginine-rich splicing factor 1 OS=Homo sapiens GN=SRSF1 PE=1 SV=2	SRSF1_HUMAN	SwissProt_2014_08.fasta	27 745,1	1	3	3	4	0.0003	0.133
APO merged	activated	Activated	281474976711166 (F003396)	Acetyl-CoA acetyltransferase, mitochondrial OS=Homo sapiens GN=ACAT1 PE=1 SV=1	THIL_HUMAN	SwissProt_2014_08.fasta	45 199,8	1	7	7	25	0.0018	0.272
APO merged	activated	Activated	281474976711166 (F003396)	Nucleosome assembly protein 1-like 1 OS=Homo sapiens GN=NAP1L1 PE=1 SV=1	NP1L1_HUMAN	SwissProt_2014_08.fasta	45 375,0	1	2	2	11	0.0008	0.0716
APO merged	activated	Activated	281474976711166 (F003396)	Glutathione S-transferase P OS=Homo sapiens GN=GSTP1 PE=1 SV=2	GSTP1_HUMAN	SwissProt_2014_08.fasta	23 356,7	1	3	3	11	0.0008	0.219
APO merged	activated	Activated	281474976711166 (F003396)	Heterogeneous nuclear ribonucleoprotein L OS=Homo sapiens GN=HNRNPL PE=1 SV=2	HNRPL_HUMAN	SwissProt_2014_08.fasta	64 132,8	1	2	2	2	0.0001	0.0475
APO merged	activated	Activated	281474976711166 (F003396)	L-lactate dehydrogenase A chain OS=Homo sapiens GN=LDHA PE=1 SV=2	LDHA_HUMAN	SwissProt_2014_08.fasta	36 689,2	1	11	11	37	0.0027	0.428
APO merged	activated	Activated	281474976711166 (F003396)	60S ribosomal protein L8 OS=Homo sapiens GN=RPL8 PE=1 SV=2	RL8_HUMAN	SwissProt_2014_08.fasta	28 024,8	1	2	3	4	0.0003	0.105
APO merged	activated	Activated	281474976711166 (F003396)	Eukaryotic translation initiation factor 3 subunit B OS=Homo sapiens GN=EIF3B PE=1 SV=3	EIF3B_HUMAN	SwissProt_2014_08.fasta	92 482,8	1	3	3	3	0.0002	0.0442
APO merged	activated	Activated	281474976711166 (F003396)	ADP/ATP translocase 3 OS=Homo sapiens GN=SLC25A6 PE=1 SV=4	ADT3_HUMAN	SwissProt_2014_08.fasta	32 867,1	1	2	2	6	0.0004	0.242
APO merged	activated	Activated	281474976711166 (F003396)	Elongation factor 1-delta OS=Homo sapiens GN=EEF1D PE=1 SV=5	EF1D_HUMAN	SwissProt_2014_08.fasta	31 121,9	1	4	4	5	0.0004	0.164
APO merged	activated	Activated	281474976711166 (F003396)	Heterogeneous nuclear ribonucleoprotein A3 OS=Homo sapiens GN=HNRNPA3 PE=1 SV=2	ROA3_HUMAN	SwissProt_2014_08.fasta	39 595,1	1	2	2	3	0.0002	0.106
APO merged	activated	Activated	281474976711166 (F003396)	Isocitrate dehydrogenase [NAD] subunit beta, mitochondrial OS=Homo sapiens GN=IDH3B PE=1 SV=2	IDH3B_HUMAN	SwissProt_2014_08.fasta	42 183,6	1	3	3	4	0.0003	0.119
APO merged	activated	Activated	281474976711166 (F003396)	Dihydropyrimidinase-related protein 2 OS=Homo sapiens GN=DPYSL2 PE=1 SV=1	DPYL2_HUMAN	SwissProt_2014_08.fasta	62 294,0	1	5	5	6	0.0004	0.114
APO merged	activated	Activated	281474976711166 (F003396)	Medium-chain specific acyl-CoA dehydrogenase, mitochondrial OS=Homo sapiens GN=ACADM PE=1 SV=1	ACADM_HUMAN	SwissProt_2014_08.fasta	46 589,5	1	5	5	9	0.0007	0.185
APO merged	activated	Activated	281474976711166 (F003396)	Histone H3.2 OS=Homo sapiens GN=HIST2H3A PE=1 SV=3	H32_HUMAN	SwissProt_2014_08.fasta	15 388,7	1	4	4	11	0.0008	0.434
APO merged	activated	Activated	281474976711166 (F003396)	60S ribosomal protein L22 OS=Homo sapiens GN=RPL22 PE=1 SV=2	RL22_HUMAN	SwissProt_2014_08.fasta	14 787,3	1	2	2	3	0.0002	0.188
APO merged	activated	Activated	281474976711166 (F003396)	Malate dehydrogenase, mitochondrial OS=Homo sapiens GN=MDH2 PE=1 SV=3	MDHM_HUMAN	SwissProt_2014_08.fasta	35 503,7	1	16	17	161	0.0117	0.612
APO merged	activated	Activated	281474976711166 (F003396)	Heterogeneous nuclear ribonucleoprotein H OS=Homo sapiens GN=HNRNPH1 PE=1 SV=4	HNRH1_HUMAN	SwissProt_2014_08.fasta	49 229,8	1	4	4	21	0.0015	0.14
APO merged	activated	Activated	281474976711166 (F003396)	T-complex protein 1 subunit zeta OS=Homo sapiens GN=CCT6A PE=1 SV=3	TCPZ_HUMAN	SwissProt_2014_08.fasta	58 025,3	1	4	4	10	0.0007	0.109
APO merged	activated	Activated	281474976711166 (F003396)	Succinate dehydrogenase [ubiquinone] flavoprotein subunit, mitochondrial OS=Homo sapiens GN=SDHA PE=1 SV=2	SDHA_HUMAN	SwissProt_2014_08.fasta	72 691,8	1	5	5	23	0.0017	0.0994
APO merged	activated	Activated	281474976711166 (F003396)	Adenine phosphoribosyltransferase OS=Homo sapiens GN=APRT PE=1 SV=2	APT_HUMAN	SwissProt_2014_08.fasta	19 608,5	1	2	2	2	0.0001	0.128
APO merged	activated	Activated	281474976711166 (F003396)	Delta-1-pyrroline-5-carboxylate synthase OS=Homo sapiens GN=ALDH18A1 PE=1 SV=2	P5CS_HUMAN	SwissProt_2014_08.fasta	87 302,9	1	4	4	7	0.0005	0.0591
APO merged	activated	Activated	281474976711166 (F003396)	Ras-related protein Rab-10 OS=Homo sapiens GN=RAB10 PE=1 SV=1	RAB10_HUMAN	SwissProt_2014_08.fasta	22 542,1	1	2	2	5	0.0004	0.225
APO merged	activated	Activated	281474976711166 (F003396)	Stress-70 protein, mitochondrial OS=Homo sapiens GN=HSPA9 PE=1 SV=2	GRP75_HUMAN	SwissProt_2014_08.fasta	73 681,3	1	18	19	133	0.0096	0.371
APO merged	activated	Activated	281474976711166 (F003396)	Triosephosphate isomerase OS=Homo sapiens GN=TPI1 PE=1 SV=3	TPIS_HUMAN	SwissProt_2014_08.fasta	30 790,8	1	7	7	20	0.0015	0.392
APO merged	activated	Activated	281474976711166 (F003396)	Proteasome subunit alpha type-6 OS=Homo sapiens GN=PSMA6 PE=1 SV=1	PSA6_HUMAN	SwissProt_2014_08.fasta	27 399,5	1	3	3	4	0.0003	0.159
APO merged	activated	Activated	281474976711166 (F003396)	Isoleucine--tRNA ligase, cytoplasmic OS=Homo sapiens GN=IARS PE=1 SV=2	SYIC_HUMAN	SwissProt_2014_08.fasta	144 501,8	1	3	3	5	0.0004	0.0285
APO merged	activated	Activated	281474976711166 (F003396)	40S ribosomal protein S2 OS=Homo sapiens GN=RPS2 PE=1 SV=2	RS2_HUMAN	SwissProt_2014_08.fasta	31 325,2	1	4	4	17	0.0012	0.157
APO merged	activated	Activated	281474976711166 (F003396)	26S protease regulatory subunit 7 OS=Homo sapiens GN=PSMC2 PE=1 SV=3	PRS7_HUMAN	SwissProt_2014_08.fasta	48 635,6	1	3	3	3	0.0002	0.0808
APO merged	activated	Activated	281474976711166 (F003396)	3-hydroxyacyl-CoA dehydrogenase type-2 OS=Homo sapiens GN=HSD17B10 PE=1 SV=3	HCD2_HUMAN	SwissProt_2014_08.fasta	26 923,1	1	5	5	14	0.001	0.333
APO merged	activated	Activated	281474976711166 (F003396)	Tubulin alpha-1B chain OS=Homo sapiens GN=TUBA1B PE=1 SV=1	TBA1B_HUMAN	SwissProt_2014_08.fasta	50 151,7	1	15	19	274	0.0198	0.477
APO merged	activated	Activated	281474976711166 (F003396)	Serine/threonine-protein phosphatase PP1-alpha catalytic subunit OS=Homo sapiens GN=PPP1CA PE=1 SV=1	PP1A_HUMAN	SwissProt_2014_08.fasta	37 513,9	1	2	2	8	0.0006	0.0788
APO merged	activated	Activated	281474976711166 (F003396)	T-complex protein 1 subunit alpha OS=Homo sapiens GN=TCP1 PE=1 SV=1	TCPA_HUMAN	SwissProt_2014_08.fasta	60 345,2	1	4	4	10	0.0007	0.103
APO merged	activated	Activated	281474976711166 (F003396)	60S ribosomal protein L14 OS=Homo sapiens GN=RPL14 PE=1 SV=4	RL14_HUMAN	SwissProt_2014_08.fasta	23 432,3	1	3	3	6	0.0004	0.163
APO merged	activated	Activated	281474976711166 (F003396)	Tropomyosin alpha-3 chain OS=Homo sapiens GN=TPM3 PE=1 SV=2	TPM3_HUMAN	SwissProt_2014_08.fasta	32 951,4	1	2	2	3	0.0002	0.0807
APO merged	activated	Activated	281474976711166 (F003396)	60S ribosomal protein L12 OS=Homo sapiens GN=RPL12 PE=1 SV=1	RL12_HUMAN	SwissProt_2014_08.fasta	17 819,1	1	2	2	5	0.0004	0.194
APO merged	activated	Activated	281474976711166 (F003396)	60S ribosomal protein L4 OS=Homo sapiens GN=RPL4 PE=1 SV=5	RL4_HUMAN	SwissProt_2014_08.fasta	47 699,1	1	6	6	14	0.001	0.208
APO merged	activated	Activated	281474976711166 (F003396)	Staphylococcal nuclease domain-containing protein 1 OS=Homo sapiens GN=SND1 PE=1 SV=1	SND1_HUMAN	SwissProt_2014_08.fasta	101 998,5	1	5	5	5	0.0004	0.0604
APO merged	activated	Activated	281474976711166 (F003396)	Ras-related C3 botulinum toxin substrate 2 OS=Homo sapiens GN=RAC2 PE=1 SV=1	RAC2_HUMAN	SwissProt_2014_08.fasta	21 429,2	1	2	2	3	0.0002	0.172
APO merged	activated	Activated	281474976711166 (F003396)	Engulfment and cell motility protein 1 OS=Homo sapiens GN=ELMO1 PE=1 SV=2	ELMO1_HUMAN	SwissProt_2014_08.fasta	83 833,2	1	2	2	2	0.0001	0.033
APO merged	activated	Activated	281474976711166 (F003396)	Heterogeneous nuclear ribonucleoprotein M OS=Homo sapiens GN=HNRNPM PE=1 SV=3	HNRPM_HUMAN	SwissProt_2014_08.fasta	77 517,3	1	4	4	4	0.0003	0.0685
APO merged	activated	Activated	281474976711166 (F003396)	Stathmin OS=Homo sapiens GN=STMN1 PE=1 SV=3	STMN1_HUMAN	SwissProt_2014_08.fasta	17 303,0	1	2	2	7	0.0005	0.154
APO merged	activated	Activated	281474976711166 (F003396)	Heterogeneous nuclear ribonucleoprotein K OS=Homo sapiens GN=HNRNPK PE=1 SV=1	HNRPK_HUMAN	SwissProt_2014_08.fasta	50 978,5	1	6	6	20	0.0015	0.158
APO merged	activated	Activated	281474976711166 (F003396)	Annexin A6 OS=Homo sapiens GN=ANXA6 PE=1 SV=3	ANXA6_HUMAN	SwissProt_2014_08.fasta	75 877,5	1	22	24	77	0.0056	0.389
APO merged	activated	Activated	281474976711166 (F003396)	Annexin A4 OS=Homo sapiens GN=ANXA4 PE=1 SV=4	ANXA4_HUMAN	SwissProt_2014_08.fasta	35 884,3	1	11	11	27	0.002	0.389
APO merged	activated	Activated	281474976711166 (F003396)	Synaptic vesicle membrane protein VAT-1 homolog OS=Homo sapiens GN=VAT1 PE=1 SV=2	VAT1_HUMAN	SwissProt_2014_08.fasta	41 919,8	1	4	4	9	0.0007	0.142
APO merged	activated	Activated	281474976711166 (F003396)	Calnexin OS=Homo sapiens GN=CANX PE=1 SV=2	CALX_HUMAN	SwissProt_2014_08.fasta	67 570,2	1	3	3	6	0.0004	0.0608
APO merged	activated	Activated	281474976711166 (F003396)	Peroxiredoxin-2 OS=Homo sapiens GN=PRDX2 PE=1 SV=5	PRDX2_HUMAN	SwissProt_2014_08.fasta	21 892,4	1	2	2	8	0.0006	0.187
APO merged	activated	Activated	281474976711166 (F003396)	Alpha-actinin-4 OS=Homo sapiens GN=ACTN4 PE=1 SV=2	ACTN4_HUMAN	SwissProt_2014_08.fasta	104 857,2	1	6	6	7	0.0005	0.0955
APO merged	activated	Activated	281474976711166 (F003396)	Tubulin beta chain OS=Homo sapiens GN=TUBB PE=1 SV=2	TBB5_HUMAN	SwissProt_2014_08.fasta	49 670,6	1	21	29	340	0.0246	0.633
APO merged	activated	Activated	281474976711166 (F003396)	Lamin-B1 OS=Homo sapiens GN=LMNB1 PE=1 SV=2	LMNB1_HUMAN	SwissProt_2014_08.fasta	66 409,6	1	5	5	5	0.0004	0.0904
APO merged	activated	Activated	281474976711166 (F003396)	Histone H2B type 1-C/E/F/G/I OS=Homo sapiens GN=HIST1H2BC PE=1 SV=4	H2B1C_HUMAN,H2B1D_HUMAN,H2B1H_HUMAN,H2B1K_HUMAN,H2B1M_HUMAN,H2B1N_HUMAN,H2B2F_HUMAN	SwissProt_2014_08.fasta	13 906,6	1	6	8	36	0.0026	0.397
APO merged	activated	Activated	281474976711166 (F003396)	Serine hydroxymethyltransferase, mitochondrial OS=Homo sapiens GN=SHMT2 PE=1 SV=3	GLYM_HUMAN	SwissProt_2014_08.fasta	55 994,7	1	11	11	40	0.0029	0.315
APO merged	activated	Activated	281474976711166 (F003396)	Ras-related protein Rap-1b OS=Homo sapiens GN=RAP1B PE=1 SV=1	RAP1B_HUMAN	SwissProt_2014_08.fasta	20 824,9	1	4	4	7	0.0005	0.25
APO merged	activated	Activated	281474976711166 (F003396)	Probable ATP-dependent RNA helicase DDX5 OS=Homo sapiens GN=DDX5 PE=1 SV=1	DDX5_HUMAN	SwissProt_2014_08.fasta	69 149,7	1	3	3	4	0.0003	0.122
APO merged	activated	Activated	281474976711166 (F003396)	Unconventional myosin-Ig OS=Homo sapiens GN=MYO1G PE=1 SV=2	MYO1G_HUMAN	SwissProt_2014_08.fasta	116 443,6	1	7	7	15	0.0011	0.0953
APO merged	activated	Activated	281474976711166 (F003396)	ATP-dependent RNA helicase DDX3X OS=Homo sapiens GN=DDX3X PE=1 SV=3	DDX3X_HUMAN	SwissProt_2014_08.fasta	73 245,8	1	6	6	12	0.0009	0.115
APO merged	activated	Activated	281474976711166 (F003396)	Proteasome subunit alpha type-1 OS=Homo sapiens GN=PSMA1 PE=1 SV=1	PSA1_HUMAN	SwissProt_2014_08.fasta	29 556,0	1	2	2	2	0.0001	0.0951
APO merged	activated	Activated	281474976711166 (F003396)	60S ribosomal protein L31 OS=Homo sapiens GN=RPL31 PE=1 SV=1	RL31_HUMAN	SwissProt_2014_08.fasta	14 463,2	1	2	2	12	0.0009	0.184
APO merged	activated	Activated	281474976711166 (F003396)	Prothymosin alpha OS=Homo sapiens GN=PTMA PE=1 SV=2	PTMA_HUMAN	SwissProt_2014_08.fasta	12 202,5	1	3	4	4	0.0003	0.135
APO merged	activated	Activated	281474976711166 (F003396)	Myosin-10 OS=Homo sapiens GN=MYH10 PE=1 SV=3	MYH10_HUMAN	SwissProt_2014_08.fasta	229 005,3	1	7	7	10	0.0007	0.0693
APO merged	activated	Activated	281474976711166 (F003396)	Dolichyl-diphosphooligosaccharide--protein glycosyltransferase 48 kDa subunit OS=Homo sapiens GN=DDOST PE=1 SV=4	OST48_HUMAN	SwissProt_2014_08.fasta	50 802,5	1	3	3	5	0.0004	0.0768
APO merged	activated	Activated	281474976711166 (F003396)	Thymosin beta-4 OS=Homo sapiens GN=TMSB4X PE=1 SV=2	TYB4_HUMAN	SwissProt_2014_08.fasta	5 052,9	1	2	2	4	0.0003	0.432
APO merged	activated	Activated	281474976711166 (F003396)	40S ribosomal protein S15a OS=Homo sapiens GN=RPS15A PE=1 SV=2	RS15A_HUMAN	SwissProt_2014_08.fasta	14 840,0	1	3	3	6	0.0004	0.2
APO merged	activated	Activated	281474976711166 (F003396)	Transmembrane emp24 domain-containing protein 10 OS=Homo sapiens GN=TMED10 PE=1 SV=2	TMEDA_HUMAN	SwissProt_2014_08.fasta	24 977,5	1	2	2	3	0.0002	0.105
APO merged	activated	Activated	281474976711166 (F003396)	Prohibitin-2 OS=Homo sapiens GN=PHB2 PE=1 SV=2	PHB2_HUMAN	SwissProt_2014_08.fasta	33 297,6	1	7	7	27	0.002	0.281
APO merged	activated	Activated	281474976711166 (F003396)	Rho GDP-dissociation inhibitor 2 OS=Homo sapiens GN=ARHGDIB PE=1 SV=3	GDIR2_HUMAN	SwissProt_2014_08.fasta	22 988,4	1	3	3	5	0.0004	0.234
APO merged	activated	Activated	281474976711166 (F003396)	Ran-specific GTPase-activating protein OS=Homo sapiens GN=RANBP1 PE=1 SV=1	RANG_HUMAN	SwissProt_2014_08.fasta	23 310,8	1	2	2	3	0.0002	0.109
APO merged	activated	Activated	281474976711166 (F003396)	Enoyl-CoA hydratase, mitochondrial OS=Homo sapiens GN=ECHS1 PE=1 SV=4	ECHM_HUMAN	SwissProt_2014_08.fasta	31 388,2	1	3	3	6	0.0004	0.162
APO merged	activated	Activated	281474976711166 (F003396)	L-lactate dehydrogenase B chain OS=Homo sapiens GN=LDHB PE=1 SV=2	LDHB_HUMAN	SwissProt_2014_08.fasta	36 638,6	1	7	9	28	0.002	0.296
APO merged	activated	Activated	281474976711166 (F003396)	Cytochrome b-c1 complex subunit Rieske, mitochondrial OS=Homo sapiens GN=UQCRFS1 PE=1 SV=2	UCRI_HUMAN	SwissProt_2014_08.fasta	29 667,8	1	2	2	13	0.0009	0.164
APO merged	activated	Activated	281474976711166 (F003396)	Glycine--tRNA ligase OS=Homo sapiens GN=GARS PE=1 SV=3	SYG_HUMAN	SwissProt_2014_08.fasta	83 167,6	1	3	3	11	0.0008	0.0582
APO merged	activated	Activated	281474976711166 (F003396)	Inosine-5'-monophosphate dehydrogenase 2 OS=Homo sapiens GN=IMPDH2 PE=1 SV=2	IMDH2_HUMAN	SwissProt_2014_08.fasta	55 806,5	1	7	7	11	0.0008	0.181
APO merged	activated	Activated	281474976711166 (F003396)	Threonine--tRNA ligase, cytoplasmic OS=Homo sapiens GN=TARS PE=1 SV=3	SYTC_HUMAN	SwissProt_2014_08.fasta	83 437,8	1	2	2	2	0.0001	0.0304
APO merged	activated	Activated	281474976711166 (F003396)	Transferrin receptor protein 1 OS=Homo sapiens GN=TFRC PE=1 SV=2	TFR1_HUMAN	SwissProt_2014_08.fasta	84 873,6	1	2	2	2	0.0001	0.0316
APO merged	activated	Activated	281474976711166 (F003396)	Citrate synthase, mitochondrial OS=Homo sapiens GN=CS PE=1 SV=2	CISY_HUMAN	SwissProt_2014_08.fasta	51 713,8	1	5	5	22	0.0016	0.2
APO merged	activated	Activated	281474976711166 (F003396)	Keratin, type I cytoskeletal 10 OS=Homo sapiens GN=KRT10 PE=1 SV=6	K1C10_HUMAN	SwissProt_2014_08.fasta	58 828,8	1	26	39	199	0.0144	0.502
APO merged	activated	Activated	281474976711166 (F003396)	ATP synthase subunit beta, mitochondrial OS=Homo sapiens GN=ATP5B PE=1 SV=3	ATPB_HUMAN	SwissProt_2014_08.fasta	56 560,6	1	22	31	257	0.0186	0.639
APO merged	activated	Activated	281474976711166 (F003396)	Sideroflexin-1 OS=Homo sapiens GN=SFXN1 PE=1 SV=4	SFXN1_HUMAN	SwissProt_2014_08.fasta	35 620,0	1	8	8	22	0.0016	0.394
APO merged	activated	Activated	281474976711166 (F003396)	Isocitrate dehydrogenase [NAD] subunit alpha, mitochondrial OS=Homo sapiens GN=IDH3A PE=1 SV=1	IDH3A_HUMAN	SwissProt_2014_08.fasta	39 592,5	1	6	6	10	0.0007	0.221
APO merged	activated	Activated	281474976711166 (F003396)	60S ribosomal protein L23 OS=Homo sapiens GN=RPL23 PE=1 SV=1	RL23_HUMAN	SwissProt_2014_08.fasta	14 865,9	1	4	4	10	0.0007	0.379
APO merged	activated	Activated	281474976711166 (F003396)	Prosaposin OS=Homo sapiens GN=PSAP PE=1 SV=2	SAP_HUMAN	SwissProt_2014_08.fasta	58 112,0	1	2	3	18	0.0013	0.0458
APO merged	activated	Activated	281474976711166 (F003396)	Fatty acid synthase OS=Homo sapiens GN=FASN PE=1 SV=3	FAS_HUMAN	SwissProt_2014_08.fasta	273 427,1	1	11	11	12	0.0009	0.0534
APO merged	activated	Activated	281474976711166 (F003396)	Cytosol aminopeptidase OS=Homo sapiens GN=LAP3 PE=1 SV=3	AMPL_HUMAN	SwissProt_2014_08.fasta	56 167,8	1	3	3	6	0.0004	0.0732
APO merged	activated	Activated	281474976711166 (F003396)	Actin, alpha cardiac muscle 1 OS=Homo sapiens GN=ACTC1 PE=1 SV=1	ACTC_HUMAN	SwissProt_2014_08.fasta	42 020,1	1	4	7	94	0.0068	0.43
APO merged	activated	Activated	281474976711166 (F003396)	Fumarate hydratase, mitochondrial OS=Homo sapiens GN=FH PE=1 SV=3	FUMH_HUMAN	SwissProt_2014_08.fasta	54 637,8	1	6	6	15	0.0011	0.247
APO merged	activated	Activated	281474976711166 (F003396)	Clathrin heavy chain 1 OS=Homo sapiens GN=CLTC PE=1 SV=5	CLH1_HUMAN	SwissProt_2014_08.fasta	191 618,9	1	8	8	19	0.0014	0.0609
APO merged	activated	Activated	281474976711166 (F003396)	40S ribosomal protein S9 OS=Homo sapiens GN=RPS9 PE=1 SV=3	RS9_HUMAN	SwissProt_2014_08.fasta	22 592,5	1	3	3	4	0.0003	0.124
APO merged	activated	Activated	281474976711166 (F003396)	Glucose-6-phosphate isomerase OS=Homo sapiens GN=GPI PE=1 SV=4	G6PI_HUMAN	SwissProt_2014_08.fasta	63 148,5	1	7	7	31	0.0023	0.222
APO merged	activated	Activated	281474976711166 (F003396)	78 kDa glucose-regulated protein OS=Homo sapiens GN=HSPA5 PE=1 SV=2	GRP78_HUMAN	SwissProt_2014_08.fasta	72 334,7	1	18	22	50	0.0036	0.35
APO merged	activated	Activated	281474976711166 (F003396)	40S ribosomal protein S7 OS=Homo sapiens GN=RPS7 PE=1 SV=1	RS7_HUMAN	SwissProt_2014_08.fasta	22 127,5	1	3	3	18	0.0013	0.216
APO merged	activated	Activated	281474976711166 (F003396)	ATP synthase subunit alpha, mitochondrial OS=Homo sapiens GN=ATP5A1 PE=1 SV=1	ATPA_HUMAN	SwissProt_2014_08.fasta	59 752,1	1	15	19	88	0.0064	0.369
APO merged	activated	Activated	281474976711166 (F003396)	Tyrosine-protein kinase ZAP-70 OS=Homo sapiens GN=ZAP70 PE=1 SV=1	ZAP70_HUMAN	SwissProt_2014_08.fasta	69 874,3	0.999	2	2	2	0.0001	0.0355
APO merged	activated	Activated	281474976711166 (F003396)	40S ribosomal protein S3 OS=Homo sapiens GN=RPS3 PE=1 SV=2	RS3_HUMAN	SwissProt_2014_08.fasta	26 688,6	1	9	9	30	0.0022	0.428
APO merged	activated	Activated	281474976711166 (F003396)	60S ribosomal protein L19 OS=Homo sapiens GN=RPL19 PE=1 SV=1	RL19_HUMAN	SwissProt_2014_08.fasta	23 467,4	1	2	2	3	0.0002	0.133
APO merged	activated	Activated	281474976711166 (F003396)	Up-regulated during skeletal muscle growth protein 5 OS=Homo sapiens GN=USMG5 PE=1 SV=1	USMG5_HUMAN	SwissProt_2014_08.fasta	6 458,0	1	2	2	2	0.0001	0.431
APO merged	activated	Activated	281474976711166 (F003396)	60S ribosomal protein L9 OS=Homo sapiens GN=RPL9 PE=1 SV=1	RL9_HUMAN	SwissProt_2014_08.fasta	21 863,7	1	4	4	14	0.001	0.365
APO merged	activated	Activated	281474976711166 (F003396)	Tubulin alpha-1A chain OS=Homo sapiens GN=TUBA1A PE=1 SV=1	TBA1A_HUMAN	SwissProt_2014_08.fasta	50 135,7	1	2	2	9	0.0007	0.477
APO merged	activated	Activated	281474976711166 (F003396)	60S ribosomal protein L7 OS=Homo sapiens GN=RPL7 PE=1 SV=1	RL7_HUMAN	SwissProt_2014_08.fasta	29 227,7	1	3	3	9	0.0007	0.141
APO merged	activated	Activated	281474976711166 (F003396)	60S ribosomal protein L13 OS=Homo sapiens GN=RPL13 PE=1 SV=4	RL13_HUMAN	SwissProt_2014_08.fasta	24 262,2	1	3	3	5	0.0004	0.152
APO merged	activated	Activated	281474976711166 (F003396)	Heat shock 70 kDa protein 4 OS=Homo sapiens GN=HSPA4 PE=1 SV=4	HSP74_HUMAN	SwissProt_2014_08.fasta	94 331,9	1	4	4	5	0.0004	0.0631
APO merged	activated	Activated	281474976711166 (F003396)	Dolichyl-diphosphooligosaccharide--protein glycosyltransferase subunit 1 OS=Homo sapiens GN=RPN1 PE=1 SV=1	RPN1_HUMAN	SwissProt_2014_08.fasta	68 571,0	1	4	4	13	0.0009	0.0791
APO merged	activated	Activated	281474976711166 (F003396)	60S ribosomal protein L11 OS=Homo sapiens GN=RPL11 PE=1 SV=2	RL11_HUMAN	SwissProt_2014_08.fasta	20 253,2	1	2	2	5	0.0004	0.152
APO merged	activated	Activated	281474976711166 (F003396)	Bifunctional purine biosynthesis protein PURH OS=Homo sapiens GN=ATIC PE=1 SV=3	PUR9_HUMAN	SwissProt_2014_08.fasta	64 616,5	1	3	3	5	0.0004	0.0591
APO merged	activated	Activated	281474976711166 (F003396)	Squalene synthase OS=Homo sapiens GN=FDFT1 PE=1 SV=1	FDFT_HUMAN	SwissProt_2014_08.fasta	48 116,4	1	3	3	3	0.0002	0.0983
APO merged	activated	Activated	281474976711166 (F003396)	Ras-related C3 botulinum toxin substrate 1 OS=Homo sapiens GN=RAC1 PE=1 SV=1	RAC1_HUMAN	SwissProt_2014_08.fasta	21 450,6	1	2	2	3	0.0002	0.125
APO merged	activated	Activated	281474976711166 (F003396)	Protein disulfide-isomerase A3 OS=Homo sapiens GN=PDIA3 PE=1 SV=4	PDIA3_HUMAN	SwissProt_2014_08.fasta	56 784,6	1	8	8	25	0.0018	0.184
APO merged	activated	Activated	281474976711166 (F003396)	Protein disulfide-isomerase OS=Homo sapiens GN=P4HB PE=1 SV=3	PDIA1_HUMAN	SwissProt_2014_08.fasta	57 118,1	1	6	7	19	0.0014	0.203
APO merged	activated	Activated	281474976711166 (F003396)	Aconitate hydratase, mitochondrial OS=Homo sapiens GN=ACO2 PE=1 SV=2	ACON_HUMAN	SwissProt_2014_08.fasta	85 428,0	1	5	5	8	0.0006	0.104
APO merged	activated	Activated	281474976711166 (F003396)	Mitochondrial import receptor subunit TOM22 homolog OS=Homo sapiens GN=TOMM22 PE=1 SV=3	TOM22_HUMAN	SwissProt_2014_08.fasta	15 522,1	1	2	2	2	0.0001	0.162
APO merged	activated	Activated	281474976711166 (F003396)	14-3-3 protein gamma OS=Homo sapiens GN=YWHAG PE=1 SV=2	1433G_HUMAN	SwissProt_2014_08.fasta	28 303,1	1	3	3	3	0.0002	0.239
APO merged	activated	Activated	281474976711166 (F003396)	Aspartate--tRNA ligase, cytoplasmic OS=Homo sapiens GN=DARS PE=1 SV=2	SYDC_HUMAN	SwissProt_2014_08.fasta	57 136,7	1	6	6	8	0.0006	0.136
APO merged	activated	Activated	281474976711166 (F003396)	60S acidic ribosomal protein P2 OS=Homo sapiens GN=RPLP2 PE=1 SV=1	RLA2_HUMAN	SwissProt_2014_08.fasta	11 665,5	1	5	6	13	0.0009	0.843
APO merged	activated	Activated	281474976711166 (F003396)	14-3-3 protein epsilon OS=Homo sapiens GN=YWHAE PE=1 SV=1	1433E_HUMAN	SwissProt_2014_08.fasta	29 175,0	1	4	4	8	0.0006	0.314
APO merged	activated	Activated	281474976711166 (F003396)	Myosin light polypeptide 6 OS=Homo sapiens GN=MYL6 PE=1 SV=2	MYL6_HUMAN	SwissProt_2014_08.fasta	16 929,8	1	5	5	7	0.0005	0.45
APO merged	activated	Activated	281474976711166 (F003396)	60S acidic ribosomal protein P0 OS=Homo sapiens GN=RPLP0 PE=1 SV=1	RLA0_HUMAN	SwissProt_2014_08.fasta	34 274,3	1	7	7	13	0.0009	0.306
APO merged	activated	Activated	281474976711166 (F003396)	Poly(rC)-binding protein 1 OS=Homo sapiens GN=PCBP1 PE=1 SV=2	PCBP1_HUMAN	SwissProt_2014_08.fasta	37 498,2	1	4	4	10	0.0007	0.124
APO merged	activated	Activated	281474976711166 (F003396)	26S proteasome non-ATPase regulatory subunit 12 OS=Homo sapiens GN=PSMD12 PE=1 SV=3	PSD12_HUMAN	SwissProt_2014_08.fasta	52 906,2	1	2	2	3	0.0002	0.0504
APO merged	activated	Activated	281474976711166 (F003396)	Guanine nucleotide-binding protein subunit beta-2-like 1 OS=Homo sapiens GN=GNB2L1 PE=1 SV=3	GBLP_HUMAN	SwissProt_2014_08.fasta	35 077,0	1	6	6	16	0.0012	0.237
APO merged	activated	Activated	281474976711166 (F003396)	CD99 antigen OS=Homo sapiens GN=CD99 PE=1 SV=1	CD99_HUMAN	SwissProt_2014_08.fasta	18 848,2	1	2	2	2	0.0001	0.13
APO merged	activated	Activated	281474976711166 (F003396)	Macrophage migration inhibitory factor OS=Homo sapiens GN=MIF PE=1 SV=4	MIF_HUMAN	SwissProt_2014_08.fasta	12 476,5	1	3	3	7	0.0005	0.357
APO merged	activated	Activated	281474976711166 (F003396)	Heterogeneous nuclear ribonucleoprotein F OS=Homo sapiens GN=HNRNPF PE=1 SV=3	HNRPF_HUMAN	SwissProt_2014_08.fasta	45 671,9	1	2	2	2	0.0001	0.118
APO merged	activated	Activated	281474976711166 (F003396)	Myosin-9 OS=Homo sapiens GN=MYH9 PE=1 SV=4	MYH9_HUMAN	SwissProt_2014_08.fasta	226 537,5	1	29	31	91	0.0066	0.199
APO merged	activated	Activated	281474976711166 (F003396)	60S ribosomal protein L18a OS=Homo sapiens GN=RPL18A PE=1 SV=2	RL18A_HUMAN	SwissProt_2014_08.fasta	20 762,6	1	2	2	3	0.0002	0.153
APO merged	activated	Activated	281474976711166 (F003396)	Proteasome subunit alpha type-2 OS=Homo sapiens GN=PSMA2 PE=1 SV=2	PSA2_HUMAN	SwissProt_2014_08.fasta	25 898,9	1	3	3	7	0.0005	0.218
APO merged	activated	Activated	281474976711166 (F003396)	Golgi-associated plant pathogenesis-related protein 1 OS=Homo sapiens GN=GLIPR2 PE=1 SV=3	GAPR1_HUMAN	SwissProt_2014_08.fasta	17 218,2	1	2	2	3	0.0002	0.169
APO merged	activated	Activated	281474976711166 (F003396)	D-3-phosphoglycerate dehydrogenase OS=Homo sapiens GN=PHGDH PE=1 SV=4	SERA_HUMAN	SwissProt_2014_08.fasta	56 650,6	1	5	5	9	0.0007	0.114
APO merged	activated	Activated	281474976711166 (F003396)	ADP-ribosylation factor 1 OS=Homo sapiens GN=ARF1 PE=1 SV=2	ARF1_HUMAN	SwissProt_2014_08.fasta	20 697,6	1	4	4	6	0.0004	0.337
APO merged	activated	Activated	281474976711166 (F003396)	Vesicle-trafficking protein SEC22b OS=Homo sapiens GN=SEC22B PE=1 SV=4	SC22B_HUMAN	SwissProt_2014_08.fasta	24 594,0	1	2	2	2	0.0001	0.153
APO merged	activated	Activated	281474976711166 (F003396)	40S ribosomal protein SA OS=Homo sapiens GN=RPSA PE=1 SV=4	RSSA_HUMAN	SwissProt_2014_08.fasta	32 854,1	1	4	4	7	0.0005	0.166
APO merged	activated	Activated	281474976711166 (F003396)	Poly(rC)-binding protein 2 OS=Homo sapiens GN=PCBP2 PE=1 SV=1	PCBP2_HUMAN	SwissProt_2014_08.fasta	38 580,9	1	2	2	5	0.0004	0.0959
APO merged	activated	Activated	281474976711166 (F003396)	ATP synthase subunit O, mitochondrial OS=Homo sapiens GN=ATP5O PE=1 SV=1	ATPO_HUMAN	SwissProt_2014_08.fasta	23 277,4	1	4	4	12	0.0009	0.239
APO merged	activated	Activated	281474976711166 (F003396)	Proliferation-associated protein 2G4 OS=Homo sapiens GN=PA2G4 PE=1 SV=3	PA2G4_HUMAN	SwissProt_2014_08.fasta	43 786,7	1	3	3	5	0.0004	0.0812
APO merged	activated	Activated	281474976711166 (F003396)	Keratin, type II cytoskeletal 1 OS=Homo sapiens GN=KRT1 PE=1 SV=6	K2C1_HUMAN	SwissProt_2014_08.fasta	66 040,3	1	19	20	103	0.0075	0.32
APO merged	activated	Activated	281474976711166 (F003396)	Eukaryotic translation initiation factor 2 subunit 1 OS=Homo sapiens GN=EIF2S1 PE=1 SV=3	IF2A_HUMAN	SwissProt_2014_08.fasta	36 112,7	1	2	2	2	0.0001	0.0698
APO merged	activated	Activated	281474976711166 (F003396)	Splicing factor, proline- and glutamine-rich OS=Homo sapiens GN=SFPQ PE=1 SV=2	SFPQ_HUMAN	SwissProt_2014_08.fasta	76 149,5	0.999	2	2	2	0.0001	0.0269
APO merged	activated	Activated	281474976711166 (F003396)	Cytochrome c oxidase subunit 5A, mitochondrial OS=Homo sapiens GN=COX5A PE=1 SV=2	COX5A_HUMAN	SwissProt_2014_08.fasta	16 762,5	1	3	3	14	0.001	0.36
APO merged	activated	Activated	281474976711166 (F003396)	ATP synthase subunit gamma, mitochondrial OS=Homo sapiens GN=ATP5C1 PE=1 SV=1	ATPG_HUMAN	SwissProt_2014_08.fasta	32 998,0	1	5	5	12	0.0009	0.164
APO merged	activated	Activated	281474976711166 (F003396)	Rab GDP dissociation inhibitor beta OS=Homo sapiens GN=GDI2 PE=1 SV=2	GDIB_HUMAN	SwissProt_2014_08.fasta	50 665,5	1	2	2	3	0.0002	0.0697
APO merged	activated	Activated	281474976711166 (F003396)	60S ribosomal protein L28 OS=Homo sapiens GN=RPL28 PE=1 SV=3	RL28_HUMAN	SwissProt_2014_08.fasta	15 747,9	1	3	3	5	0.0004	0.219
APO merged	activated	Activated	281474976711166 (F003396)	Coronin-1A OS=Homo sapiens GN=CORO1A PE=1 SV=4	COR1A_HUMAN	SwissProt_2014_08.fasta	51 026,1	1	4	4	9	0.0007	0.111
APO merged	activated	Activated	281474976711166 (F003396)	60S ribosomal protein L26 OS=Homo sapiens GN=RPL26 PE=1 SV=1	RL26_HUMAN	SwissProt_2014_08.fasta	17 258,4	1	2	2	2	0.0001	0.117
APO merged	activated	Activated	281474976711166 (F003396)	60S ribosomal protein L15 OS=Homo sapiens GN=RPL15 PE=1 SV=2	RL15_HUMAN	SwissProt_2014_08.fasta	24 146,5	1	3	3	7	0.0005	0.147
APO merged	activated	Activated	281474976711166 (F003396)	Mitochondrial-processing peptidase subunit beta OS=Homo sapiens GN=PMPCB PE=1 SV=2	MPPB_HUMAN	SwissProt_2014_08.fasta	54 367,1	1	3	3	3	0.0002	0.09
APO merged	activated	Activated	281474976711166 (F003396)	Endoplasmin OS=Homo sapiens GN=HSP90B1 PE=1 SV=1	ENPL_HUMAN	SwissProt_2014_08.fasta	92 471,7	1	11	11	26	0.0019	0.166
APO merged	activated	Activated	281474976711166 (F003396)	60S ribosomal protein L24 OS=Homo sapiens GN=RPL24 PE=1 SV=1	RL24_HUMAN	SwissProt_2014_08.fasta	17 779,5	1	3	3	7	0.0005	0.204
APO merged	activated	Activated	281474976711166 (F003396)	Single-stranded DNA-binding protein, mitochondrial OS=Homo sapiens GN=SSBP1 PE=1 SV=1	SSBP_HUMAN	SwissProt_2014_08.fasta	17 259,7	1	3	3	5	0.0004	0.277
APO merged	activated	Activated	281474976711166 (F003396)	Peptidyl-prolyl cis-trans isomerase B OS=Homo sapiens GN=PPIB PE=1 SV=2	PPIB_HUMAN	SwissProt_2014_08.fasta	23 743,2	1	4	4	12	0.0009	0.208
APO merged	activated	Activated	281474976711166 (F003396)	40S ribosomal protein S16 OS=Homo sapiens GN=RPS16 PE=1 SV=2	RS16_HUMAN	SwissProt_2014_08.fasta	16 445,9	1	3	3	7	0.0005	0.212
APO merged	activated	Activated	281474976711166 (F003396)	Glucosidase 2 subunit beta OS=Homo sapiens GN=PRKCSH PE=1 SV=2	GLU2B_HUMAN	SwissProt_2014_08.fasta	59 425,8	1	5	6	10	0.0007	0.112
APO merged	activated	Activated	281474976711166 (F003396)	T-complex protein 1 subunit beta OS=Homo sapiens GN=CCT2 PE=1 SV=4	TCPB_HUMAN	SwissProt_2014_08.fasta	57 489,9	1	6	6	9	0.0007	0.159
APO merged	activated	Activated	281474976711166 (F003396)	Beta-hexosaminidase subunit alpha OS=Homo sapiens GN=HEXA PE=1 SV=2	HEXA_HUMAN	SwissProt_2014_08.fasta	60 704,0	1	2	2	3	0.0002	0.0397
APO merged	activated	Activated	281474976711166 (F003396)	40S ribosomal protein S14 OS=Homo sapiens GN=RPS14 PE=1 SV=3	RS14_HUMAN	SwissProt_2014_08.fasta	16 272,9	1	2	2	5	0.0004	0.159
APO merged	activated	Activated	281474976711166 (F003396)	Transitional endoplasmic reticulum ATPase OS=Homo sapiens GN=VCP PE=1 SV=4	TERA_HUMAN	SwissProt_2014_08.fasta	89 324,8	1	7	7	21	0.0015	0.115
APO merged	activated	Activated	281474976711166 (F003396)	Histone H2AX OS=Homo sapiens GN=H2AFX PE=1 SV=2	H2AX_HUMAN	SwissProt_2014_08.fasta	15 145,1	1	5	8	35	0.0025	0.462
APO merged	activated	Activated	281474976711166 (F003396)	4-trimethylaminobutyraldehyde dehydrogenase OS=Homo sapiens GN=ALDH9A1 PE=1 SV=3	AL9A1_HUMAN	SwissProt_2014_08.fasta	53 802,0	1	3	3	3	0.0002	0.0769
APO merged	activated	Activated	281474976711166 (F003396)	Peroxiredoxin-5, mitochondrial OS=Homo sapiens GN=PRDX5 PE=1 SV=4	PRDX5_HUMAN	SwissProt_2014_08.fasta	22 086,4	1	3	3	6	0.0004	0.21
APO merged	activated	Activated	281474976711166 (F003396)	40S ribosomal protein S8 OS=Homo sapiens GN=RPS8 PE=1 SV=2	RS8_HUMAN	SwissProt_2014_08.fasta	24 206,4	1	4	4	12	0.0009	0.26
APO merged	activated	Activated	281474976711166 (F003396)	Heat shock protein 75 kDa, mitochondrial OS=Homo sapiens GN=TRAP1 PE=1 SV=3	TRAP1_HUMAN	SwissProt_2014_08.fasta	80 112,9	1	3	3	13	0.0009	0.0568
APO merged	activated	Activated	281474976711166 (F003396)	40S ribosomal protein S6 OS=Homo sapiens GN=RPS6 PE=1 SV=1	RS6_HUMAN	SwissProt_2014_08.fasta	28 681,7	1	3	3	7	0.0005	0.157
APO merged	activated	Activated	281474976711166 (F003396)	Monofunctional C1-tetrahydrofolate synthase, mitochondrial OS=Homo sapiens GN=MTHFD1L PE=1 SV=1	C1TM_HUMAN	SwissProt_2014_08.fasta	105 791,9	0.999	2	2	2	0.0001	0.0307
APO merged	activated	Activated	281474976711166 (F003396)	T-complex protein 1 subunit gamma OS=Homo sapiens GN=CCT3 PE=1 SV=4	TCPG_HUMAN	SwissProt_2014_08.fasta	60 535,4	1	3	3	7	0.0005	0.0606
APO merged	activated	Activated	281474976711166 (F003396)	Marginal zone B- and B1-cell-specific protein OS=Homo sapiens GN=MZB1 PE=1 SV=1	MZB1_HUMAN	SwissProt_2014_08.fasta	20 694,6	1	2	2	13	0.0009	0.132
APO merged	activated	Activated	281474976711166 (F003396)	60S ribosomal protein L18 OS=Homo sapiens GN=RPL18 PE=1 SV=2	RL18_HUMAN	SwissProt_2014_08.fasta	21 635,2	1	4	4	26	0.0019	0.255
APO merged	activated	Activated	281474976711166 (F003396)	T-complex protein 1 subunit epsilon OS=Homo sapiens GN=CCT5 PE=1 SV=1	TCPE_HUMAN	SwissProt_2014_08.fasta	59 672,4	1	2	2	4	0.0003	0.0721
APO merged	activated	Activated	281474976711166 (F003396)	Voltage-dependent anion-selective channel protein 1 OS=Homo sapiens GN=VDAC1 PE=1 SV=2	VDAC1_HUMAN	SwissProt_2014_08.fasta	30 773,9	1	9	10	19	0.0014	0.406
APO merged	activated	Activated	281474976711166 (F003396)	Bifunctional glutamate/proline--tRNA ligase OS=Homo sapiens GN=EPRS PE=1 SV=5	SYEP_HUMAN	SwissProt_2014_08.fasta	170 593,2	1	6	6	7	0.0005	0.0569
APO merged	activated	Activated	281474976711166 (F003396)	Heterogeneous nuclear ribonucleoprotein U OS=Homo sapiens GN=HNRNPU PE=1 SV=6	HNRPU_HUMAN	SwissProt_2014_08.fasta	90 585,2	1	4	4	11	0.0008	0.0812
APO merged	activated	Activated	281474976711166 (F003396)	Cofilin-1 OS=Homo sapiens GN=CFL1 PE=1 SV=3	COF1_HUMAN	SwissProt_2014_08.fasta	18 503,2	1	4	4	16	0.0012	0.38
APO merged	activated	Activated	281474976711166 (F003396)	Delta-1-pyrroline-5-carboxylate dehydrogenase, mitochondrial OS=Homo sapiens GN=ALDH4A1 PE=1 SV=3	AL4A1_HUMAN	SwissProt_2014_08.fasta	61 720,4	1	2	2	2	0.0001	0.0515
APO merged	activated	Activated	281474976711166 (F003396)	Dolichyl-diphosphooligosaccharide--protein glycosyltransferase subunit 2 OS=Homo sapiens GN=RPN2 PE=1 SV=3	RPN2_HUMAN	SwissProt_2014_08.fasta	69 284,8	1	2	2	2	0.0001	0.0491
APO merged	activated	Activated	281474976711166 (F003396)	Rho-related GTP-binding protein RhoG OS=Homo sapiens GN=RHOG PE=1 SV=1	RHOG_HUMAN	SwissProt_2014_08.fasta	21 308,1	1	2	2	2	0.0001	0.168
APO merged	activated	Activated	281474976711166 (F003396)	LETM1 and EF-hand domain-containing protein 1, mitochondrial OS=Homo sapiens GN=LETM1 PE=1 SV=1	LETM1_HUMAN	SwissProt_2014_08.fasta	83 355,9	1	2	2	2	0.0001	0.0325
APO merged	activated	Activated	281474976711166 (F003396)	Proteasome subunit beta type-1 OS=Homo sapiens GN=PSMB1 PE=1 SV=2	PSB1_HUMAN	SwissProt_2014_08.fasta	26 490,5	1	3	3	9	0.0007	0.17
APO merged	activated	Activated	281474976711166 (F003396)	Protein disulfide-isomerase A4 OS=Homo sapiens GN=PDIA4 PE=1 SV=2	PDIA4_HUMAN	SwissProt_2014_08.fasta	72 934,0	1	7	7	13	0.0009	0.138
APO merged	activated	Activated	281474976711166 (F003396)	4F2 cell-surface antigen heavy chain OS=Homo sapiens GN=SLC3A2 PE=1 SV=3	4F2_HUMAN	SwissProt_2014_08.fasta	67 996,4	1	6	6	13	0.0009	0.121
APO merged	Control	Control	281474976711165 (F003394)	Myosin-9 OS=Homo sapiens GN=MYH9 PE=1 SV=4	MYH9_HUMAN	SwissProt_2014_08.fasta	226 537,5	1	8	8	23	0.0025	0.0668
APO merged	Control	Control	281474976711165 (F003394)	Bifunctional glutamate/proline--tRNA ligase OS=Homo sapiens GN=EPRS PE=1 SV=5	SYEP_HUMAN	SwissProt_2014_08.fasta	170 593,2	1	2	2	2	0.0002	0.0132
APO merged	Control	Control	281474976711165 (F003394)	Stress-70 protein, mitochondrial OS=Homo sapiens GN=HSPA9 PE=1 SV=2	GRP75_HUMAN	SwissProt_2014_08.fasta	73 681,3	1	8	8	24	0.0026	0.147
APO merged	Control	Control	281474976711165 (F003394)	40S ribosomal protein S2 OS=Homo sapiens GN=RPS2 PE=1 SV=2	RS2_HUMAN	SwissProt_2014_08.fasta	31 325,2	1	3	3	10	0.0011	0.14
APO merged	Control	Control	281474976711165 (F003394)	Heat shock protein HSP 90-alpha OS=Homo sapiens GN=HSP90AA1 PE=1 SV=5	HS90A_HUMAN	SwissProt_2014_08.fasta	84 663,2	1	3	3	10	0.0011	0.101
APO merged	Control	Control	281474976711165 (F003394)	Aspartate aminotransferase, mitochondrial OS=Homo sapiens GN=GOT2 PE=1 SV=3	AATM_HUMAN	SwissProt_2014_08.fasta	47 518,6	1	4	4	19	0.0021	0.165
APO merged	Control	Control	281474976711165 (F003394)	14-3-3 protein zeta/delta OS=Homo sapiens GN=YWHAZ PE=1 SV=1	1433Z_HUMAN	SwissProt_2014_08.fasta	27 745,9	1	6	7	15	0.0017	0.294
APO merged	Control	Control	281474976711165 (F003394)	Tubulin beta-4B chain OS=Homo sapiens GN=TUBB4B PE=1 SV=1	TBB4B_HUMAN	SwissProt_2014_08.fasta	49 830,7	1	3	3	15	0.0017	0.47
APO merged	Control	Control	281474976711165 (F003394)	14-3-3 protein gamma OS=Homo sapiens GN=YWHAG PE=1 SV=2	1433G_HUMAN	SwissProt_2014_08.fasta	28 303,1	1	2	2	2	0.0002	0.19
APO merged	Control	Control	281474976711165 (F003394)	Calreticulin OS=Homo sapiens GN=CALR PE=1 SV=1	CALR_HUMAN	SwissProt_2014_08.fasta	48 142,9	1	10	11	116	0.0128	0.408
APO merged	Control	Control	281474976711165 (F003394)	Succinate dehydrogenase [ubiquinone] flavoprotein subunit, mitochondrial OS=Homo sapiens GN=SDHA PE=1 SV=2	SDHA_HUMAN	SwissProt_2014_08.fasta	72 691,8	1	2	2	8	0.0009	0.0377
APO merged	Control	Control	281474976711165 (F003394)	Moesin OS=Homo sapiens GN=MSN PE=1 SV=3	MOES_HUMAN	SwissProt_2014_08.fasta	67 821,8	1	3	3	8	0.0009	0.0433
APO merged	Control	Control	281474976711165 (F003394)	T-complex protein 1 subunit epsilon OS=Homo sapiens GN=CCT5 PE=1 SV=1	TCPE_HUMAN	SwissProt_2014_08.fasta	59 672,4	1	2	2	2	0.0002	0.0499
APO merged	Control	Control	281474976711165 (F003394)	Actin, alpha cardiac muscle 1 OS=Homo sapiens GN=ACTC1 PE=1 SV=1	ACTC_HUMAN	SwissProt_2014_08.fasta	42 020,1	1	2	4	51	0.0056	0.446
APO merged	Control	Control	281474976711165 (F003394)	Single-stranded DNA-binding protein, mitochondrial OS=Homo sapiens GN=SSBP1 PE=1 SV=1	SSBP_HUMAN	SwissProt_2014_08.fasta	17 259,7	1	2	2	8	0.0009	0.155
APO merged	Control	Control	281474976711165 (F003394)	Keratin, type II cytoskeletal 5 OS=Homo sapiens GN=KRT5 PE=1 SV=3	K2C5_HUMAN	SwissProt_2014_08.fasta	62 379,6	1	2	2	4	0.0004	0.0864
APO merged	Control	Control	281474976711165 (F003394)	60 kDa heat shock protein, mitochondrial OS=Homo sapiens GN=HSPD1 PE=1 SV=2	CH60_HUMAN	SwissProt_2014_08.fasta	61 055,7	1	24	25	220	0.0242	0.592
APO merged	Control	Control	281474976711165 (F003394)	Voltage-dependent anion-selective channel protein 3 OS=Homo sapiens GN=VDAC3 PE=1 SV=1	VDAC3_HUMAN	SwissProt_2014_08.fasta	30 659,9	1	2	2	4	0.0004	0.102
APO merged	Control	Control	281474976711165 (F003394)	14-3-3 protein epsilon OS=Homo sapiens GN=YWHAE PE=1 SV=1	1433E_HUMAN	SwissProt_2014_08.fasta	29 175,0	1	3	3	7	0.0008	0.267
APO merged	Control	Control	281474976711165 (F003394)	Protein disulfide-isomerase A4 OS=Homo sapiens GN=PDIA4 PE=1 SV=2	PDIA4_HUMAN	SwissProt_2014_08.fasta	72 934,0	1	2	2	2	0.0002	0.0372
APO merged	Control	Control	281474976711165 (F003394)	Elongation factor 1-alpha 1 OS=Homo sapiens GN=EEF1A1 PE=1 SV=1	EF1A1_HUMAN	SwissProt_2014_08.fasta	50 141,2	1	10	10	90	0.0099	0.351
APO merged	Control	Control	281474976711165 (F003394)	Profilin-1 OS=Homo sapiens GN=PFN1 PE=1 SV=2	PROF1_HUMAN	SwissProt_2014_08.fasta	15 054,3	1	3	3	20	0.0022	0.314
APO merged	Control	Control	281474976711165 (F003394)	Fructose-bisphosphate aldolase A OS=Homo sapiens GN=ALDOA PE=1 SV=2	ALDOA_HUMAN	SwissProt_2014_08.fasta	39 420,6	1	4	4	6	0.0007	0.135
APO merged	Control	Control	281474976711165 (F003394)	Clathrin heavy chain 1 OS=Homo sapiens GN=CLTC PE=1 SV=5	CLH1_HUMAN	SwissProt_2014_08.fasta	191 618,9	1	4	4	5	0.0006	0.0328
APO merged	Control	Control	281474976711165 (F003394)	L-lactate dehydrogenase B chain OS=Homo sapiens GN=LDHB PE=1 SV=2	LDHB_HUMAN	SwissProt_2014_08.fasta	36 638,6	1	2	2	5	0.0006	0.108
APO merged	Control	Control	281474976711165 (F003394)	Peroxiredoxin-2 OS=Homo sapiens GN=PRDX2 PE=1 SV=5	PRDX2_HUMAN	SwissProt_2014_08.fasta	21 892,4	1	2	2	2	0.0002	0.141
APO merged	Control	Control	281474976711165 (F003394)	Keratin, type II cytoskeletal 2 epidermal OS=Homo sapiens GN=KRT2 PE=1 SV=2	K22E_HUMAN	SwissProt_2014_08.fasta	65 433,9	1	17	18	108	0.0119	0.408
APO merged	Control	Control	281474976711165 (F003394)	60S ribosomal protein L3 OS=Homo sapiens GN=RPL3 PE=1 SV=2	RL3_HUMAN	SwissProt_2014_08.fasta	46 109,5	1	2	2	3	0.0003	0.0844
APO merged	Control	Control	281474976711165 (F003394)	Keratin, type II cytoskeletal 1 OS=Homo sapiens GN=KRT1 PE=1 SV=6	K2C1_HUMAN	SwissProt_2014_08.fasta	66 040,3	1	19	19	294	0.0324	0.365
APO merged	Control	Control	281474976711165 (F003394)	Heat shock protein HSP 90-beta OS=Homo sapiens GN=HSP90AB1 PE=1 SV=4	HS90B_HUMAN	SwissProt_2014_08.fasta	83 267,3	1	12	12	61	0.0067	0.225
APO merged	Control	Control	281474976711165 (F003394)	14-3-3 protein theta OS=Homo sapiens GN=YWHAQ PE=1 SV=1	1433T_HUMAN	SwissProt_2014_08.fasta	27 765,4	1	2	2	3	0.0003	0.245
APO merged	Control	Control	281474976711165 (F003394)	Keratin, type I cytoskeletal 9 OS=Homo sapiens GN=KRT9 PE=1 SV=3	K1C9_HUMAN	SwissProt_2014_08.fasta	62 065,9	1	11	12	80	0.0088	0.319
APO merged	Control	Control	281474976711165 (F003394)	ATP synthase subunit alpha, mitochondrial OS=Homo sapiens GN=ATP5A1 PE=1 SV=1	ATPA_HUMAN	SwissProt_2014_08.fasta	59 752,1	1	9	9	20	0.0022	0.242
APO merged	Control	Control	281474976711165 (F003394)	Keratin, type I cytoskeletal 16 OS=Homo sapiens GN=KRT16 PE=1 SV=4	K1C16_HUMAN	SwissProt_2014_08.fasta	51 269,0	1	2	2	2	0.0002	0.0973
APO merged	Control	Control	281474976711165 (F003394)	Glucose-6-phosphate isomerase OS=Homo sapiens GN=GPI PE=1 SV=4	G6PI_HUMAN	SwissProt_2014_08.fasta	63 148,5	1	2	2	6	0.0007	0.0573
APO merged	Control	Control	281474976711165 (F003394)	60S ribosomal protein L28 OS=Homo sapiens GN=RPL28 PE=1 SV=3	RL28_HUMAN	SwissProt_2014_08.fasta	15 747,9	1	2	2	3	0.0003	0.161
APO merged	Control	Control	281474976711165 (F003394)	Tubulin alpha-1B chain OS=Homo sapiens GN=TUBA1B PE=1 SV=1	TBA1B_HUMAN	SwissProt_2014_08.fasta	50 151,7	1	13	14	191	0.021	0.406
APO merged	Control	Control	281474976711165 (F003394)	Alpha-enolase OS=Homo sapiens GN=ENO1 PE=1 SV=2	ENOA_HUMAN	SwissProt_2014_08.fasta	47 170,2	1	7	7	112	0.0123	0.221
APO merged	Control	Control	281474976711165 (F003394)	Isocitrate dehydrogenase [NAD] subunit alpha, mitochondrial OS=Homo sapiens GN=IDH3A PE=1 SV=1	IDH3A_HUMAN	SwissProt_2014_08.fasta	39 592,5	0.999	2	2	2	0.0002	0.0519
APO merged	Control	Control	281474976711165 (F003394)	Keratin, type I cytoskeletal 10 OS=Homo sapiens GN=KRT10 PE=1 SV=6	K1C10_HUMAN	SwissProt_2014_08.fasta	58 828,8	1	16	23	270	0.0297	0.365
APO merged	Control	Control	281474976711165 (F003394)	Pyruvate kinase PKM OS=Homo sapiens GN=PKM PE=1 SV=4	KPYM_HUMAN	SwissProt_2014_08.fasta	57 937,5	1	5	5	10	0.0011	0.117
APO merged	Control	Control	281474976711165 (F003394)	Glucosidase 2 subunit beta OS=Homo sapiens GN=PRKCSH PE=1 SV=2	GLU2B_HUMAN	SwissProt_2014_08.fasta	59 425,8	1	2	2	4	0.0004	0.0436
APO merged	Control	Control	281474976711165 (F003394)	Isocitrate dehydrogenase [NADP], mitochondrial OS=Homo sapiens GN=IDH2 PE=1 SV=2	IDHP_HUMAN	SwissProt_2014_08.fasta	50 910,4	1	3	3	18	0.002	0.0885
APO merged	Control	Control	281474976711165 (F003394)	Prohibitin OS=Homo sapiens GN=PHB PE=1 SV=1	PHB_HUMAN	SwissProt_2014_08.fasta	29 804,6	1	4	4	7	0.0008	0.18
APO merged	Control	Control	281474976711165 (F003394)	Triosephosphate isomerase OS=Homo sapiens GN=TPI1 PE=1 SV=3	TPIS_HUMAN	SwissProt_2014_08.fasta	30 790,8	1	4	4	6	0.0007	0.185
APO merged	Control	Control	281474976711165 (F003394)	Acetyl-CoA acetyltransferase, mitochondrial OS=Homo sapiens GN=ACAT1 PE=1 SV=1	THIL_HUMAN	SwissProt_2014_08.fasta	45 199,8	1	2	2	3	0.0003	0.103
APO merged	Control	Control	281474976711165 (F003394)	10 kDa heat shock protein, mitochondrial OS=Homo sapiens GN=HSPE1 PE=1 SV=2	CH10_HUMAN	SwissProt_2014_08.fasta	10 931,8	1	4	5	96	0.0106	0.451
APO merged	Control	Control	281474976711165 (F003394)	Succinyl-CoA:3-ketoacid coenzyme A transferase 1, mitochondrial OS=Homo sapiens GN=OXCT1 PE=1 SV=1	SCOT1_HUMAN	SwissProt_2014_08.fasta	56 158,8	1	5	5	14	0.0015	0.2
APO merged	Control	Control	281474976711165 (F003394)	MARCKS-related protein OS=Homo sapiens GN=MARCKSL1 PE=1 SV=2	MRP_HUMAN	SwissProt_2014_08.fasta	19 528,6	1	2	2	5	0.0006	0.144
APO merged	Control	Control	281474976711165 (F003394)	Ras-related protein Rab-1A OS=Homo sapiens GN=RAB1A PE=1 SV=3	RAB1A_HUMAN	SwissProt_2014_08.fasta	22 678,5	1	2	2	2	0.0002	0.137
APO merged	Control	Control	281474976711165 (F003394)	Citrate synthase, mitochondrial OS=Homo sapiens GN=CS PE=1 SV=2	CISY_HUMAN	SwissProt_2014_08.fasta	51 713,8	1	5	5	11	0.0012	0.245
APO merged	Control	Control	281474976711165 (F003394)	Glyceraldehyde-3-phosphate dehydrogenase OS=Homo sapiens GN=GAPDH PE=1 SV=3	G3P_HUMAN	SwissProt_2014_08.fasta	36 053,4	1	12	15	229	0.0252	0.522
APO merged	Control	Control	281474976711165 (F003394)	60S acidic ribosomal protein P0 OS=Homo sapiens GN=RPLP0 PE=1 SV=1	RLA0_HUMAN	SwissProt_2014_08.fasta	34 274,3	0.999	2	2	2	0.0002	0.0789
APO merged	Control	Control	281474976711165 (F003394)	Voltage-dependent anion-selective channel protein 2 OS=Homo sapiens GN=VDAC2 PE=1 SV=2	VDAC2_HUMAN	SwissProt_2014_08.fasta	31 567,3	1	2	2	2	0.0002	0.133
APO merged	Control	Control	281474976711165 (F003394)	Neutral alpha-glucosidase AB OS=Homo sapiens GN=GANAB PE=1 SV=3	GANAB_HUMAN	SwissProt_2014_08.fasta	106 875,9	1	2	2	7	0.0008	0.0265
APO merged	Control	Control	281474976711165 (F003394)	Heat shock cognate 71 kDa protein OS=Homo sapiens GN=HSPA8 PE=1 SV=1	HSP7C_HUMAN	SwissProt_2014_08.fasta	70 899,8	1	4	5	7	0.0008	0.0913
APO merged	Control	Control	281474976711165 (F003394)	78 kDa glucose-regulated protein OS=Homo sapiens GN=HSPA5 PE=1 SV=2	GRP78_HUMAN	SwissProt_2014_08.fasta	72 334,7	1	4	4	8	0.0009	0.0948
APO merged	Control	Control	281474976711165 (F003394)	Dihydrolipoyl dehydrogenase, mitochondrial OS=Homo sapiens GN=DLD PE=1 SV=2	DLDH_HUMAN	SwissProt_2014_08.fasta	54 177,5	1	4	4	9	0.001	0.124
APO merged	Control	Control	281474976711165 (F003394)	T-complex protein 1 subunit beta OS=Homo sapiens GN=CCT2 PE=1 SV=4	TCPB_HUMAN	SwissProt_2014_08.fasta	57 489,9	1	3	3	4	0.0004	0.0692
APO merged	Control	Control	281474976711165 (F003394)	Hydroxyacyl-coenzyme A dehydrogenase, mitochondrial OS=Homo sapiens GN=HADH PE=1 SV=3	HCDH_HUMAN	SwissProt_2014_08.fasta	34 294,2	1	5	6	17	0.0019	0.341
APO merged	Control	Control	281474976711165 (F003394)	Keratin, type II cytoskeletal 6A OS=Homo sapiens GN=KRT6A PE=1 SV=3	K2C6A_HUMAN	SwissProt_2014_08.fasta	60 046,4	1	3	3	5	0.0006	0.108
APO merged	Control	Control	281474976711165 (F003394)	Histone H2B type 1-C/E/F/G/I OS=Homo sapiens GN=HIST1H2BC PE=1 SV=4	H2B1C_HUMAN,H2B1D_HUMAN,H2B1H_HUMAN,H2B1K_HUMAN,H2B1M_HUMAN,H2B1N_HUMAN,H2B2F_HUMAN	SwissProt_2014_08.fasta	13 906,6	1	2	4	25	0.0028	0.206
APO merged	Control	Control	281474976711165 (F003394)	26S proteasome non-ATPase regulatory subunit 2 OS=Homo sapiens GN=PSMD2 PE=1 SV=3	PSMD2_HUMAN	SwissProt_2014_08.fasta	100 202,2	1	2	2	3	0.0003	0.0441
APO merged	Control	Control	281474976711165 (F003394)	ATP-citrate synthase OS=Homo sapiens GN=ACLY PE=1 SV=3	ACLY_HUMAN	SwissProt_2014_08.fasta	120 842,8	1	3	3	5	0.0006	0.0345
APO merged	Control	Control	281474976711165 (F003394)	Transitional endoplasmic reticulum ATPase OS=Homo sapiens GN=VCP PE=1 SV=4	TERA_HUMAN	SwissProt_2014_08.fasta	89 324,8	1	2	2	7	0.0008	0.0335
APO merged	Control	Control	281474976711165 (F003394)	ADP/ATP translocase 2 OS=Homo sapiens GN=SLC25A5 PE=1 SV=7	ADT2_HUMAN	SwissProt_2014_08.fasta	32 853,5	1	2	2	2	0.0002	0.0638
APO merged	Control	Control	281474976711165 (F003394)	14-3-3 protein beta/alpha OS=Homo sapiens GN=YWHAB PE=1 SV=3	1433B_HUMAN	SwissProt_2014_08.fasta	28 083,1	1	2	2	4	0.0004	0.313
APO merged	Control	Control	281474976711165 (F003394)	Tubulin beta chain OS=Homo sapiens GN=TUBB PE=1 SV=2	TBB5_HUMAN	SwissProt_2014_08.fasta	49 670,6	1	17	20	339	0.0373	0.595
APO merged	Control	Control	281474976711165 (F003394)	Protein disulfide-isomerase OS=Homo sapiens GN=P4HB PE=1 SV=3	PDIA1_HUMAN	SwissProt_2014_08.fasta	57 118,1	1	3	3	5	0.0006	0.1
APO merged	Control	Control	281474976711165 (F003394)	Protein kinase C alpha type OS=Homo sapiens GN=PRKCA PE=1 SV=4	KPCA_HUMAN	SwissProt_2014_08.fasta	76 751,1	1	4	4	11	0.0012	0.067
APO merged	Control	Control	281474976711165 (F003394)	Endoplasmin OS=Homo sapiens GN=HSP90B1 PE=1 SV=1	ENPL_HUMAN	SwissProt_2014_08.fasta	92 471,7	1	2	2	2	0.0002	0.0249
APO merged	Control	Control	281474976711165 (F003394)	Glutamate dehydrogenase 1, mitochondrial OS=Homo sapiens GN=GLUD1 PE=1 SV=2	DHE3_HUMAN	SwissProt_2014_08.fasta	61 399,7	1	3	3	4	0.0004	0.0538
APO merged	Control	Control	281474976711165 (F003394)	L-lactate dehydrogenase A chain OS=Homo sapiens GN=LDHA PE=1 SV=2	LDHA_HUMAN	SwissProt_2014_08.fasta	36 689,2	1	3	3	12	0.0013	0.117
APO merged	Control	Control	281474976711165 (F003394)	Heterogeneous nuclear ribonucleoprotein A1 OS=Homo sapiens GN=HNRNPA1 PE=1 SV=5	ROA1_HUMAN	SwissProt_2014_08.fasta	38 747,0	1	2	2	4	0.0004	0.0753
APO merged	Control	Control	281474976711165 (F003394)	Peroxiredoxin-1 OS=Homo sapiens GN=PRDX1 PE=1 SV=1	PRDX1_HUMAN	SwissProt_2014_08.fasta	22 110,9	1	3	3	3	0.0003	0.146
APO merged	Control	Control	281474976711165 (F003394)	Prohibitin-2 OS=Homo sapiens GN=PHB2 PE=1 SV=2	PHB2_HUMAN	SwissProt_2014_08.fasta	33 297,6	1	2	2	3	0.0003	0.0702
APO merged	Control	Control	281474976711165 (F003394)	Histone H2AX OS=Homo sapiens GN=H2AFX PE=1 SV=2	H2AX_HUMAN	SwissProt_2014_08.fasta	15 145,1	1	4	6	12	0.0013	0.427
APO merged	Control	Control	281474976711165 (F003394)	Histone H3.2 OS=Homo sapiens GN=HIST2H3A PE=1 SV=3	H32_HUMAN	SwissProt_2014_08.fasta	15 388,7	1	2	3	6	0.0007	0.287
APO merged	Control	Control	281474976711165 (F003394)	T-complex protein 1 subunit theta OS=Homo sapiens GN=CCT8 PE=1 SV=4	TCPQ_HUMAN	SwissProt_2014_08.fasta	59 621,0	1	2	2	2	0.0002	0.0456
APO merged	Control	Control	281474976711165 (F003394)	Delta(3,5)-Delta(2,4)-dienoyl-CoA isomerase, mitochondrial OS=Homo sapiens GN=ECH1 PE=1 SV=2	ECH1_HUMAN	SwissProt_2014_08.fasta	35 816,2	1	6	6	37	0.0041	0.326
APO merged	Control	Control	281474976711165 (F003394)	Rho GDP-dissociation inhibitor 2 OS=Homo sapiens GN=ARHGDIB PE=1 SV=3	GDIR2_HUMAN	SwissProt_2014_08.fasta	22 988,4	1	2	2	4	0.0004	0.169
APO merged	Control	Control	281474976711165 (F003394)	Annexin A6 OS=Homo sapiens GN=ANXA6 PE=1 SV=3	ANXA6_HUMAN	SwissProt_2014_08.fasta	75 877,5	1	13	13	42	0.0046	0.238
APO merged	Control	Control	281474976711165 (F003394)	Elongation factor 2 OS=Homo sapiens GN=EEF2 PE=1 SV=4	EF2_HUMAN	SwissProt_2014_08.fasta	95 340,1	1	6	6	16	0.0018	0.108
APO merged	Control	Control	281474976711165 (F003394)	Guanine nucleotide-binding protein G(I)/G(S)/G(T) subunit beta-1 OS=Homo sapiens GN=GNB1 PE=1 SV=3	GBB1_HUMAN	SwissProt_2014_08.fasta	37 377,5	1	3	3	4	0.0004	0.0941
APO merged	Control	Control	281474976711165 (F003394)	Guanine nucleotide-binding protein G(i) subunit alpha-2 OS=Homo sapiens GN=GNAI2 PE=1 SV=3	GNAI2_HUMAN	SwissProt_2014_08.fasta	40 452,0	1	3	3	19	0.0021	0.11
APO merged	Control	Control	281474976711165 (F003394)	40S ribosomal protein S18 OS=Homo sapiens GN=RPS18 PE=1 SV=3	RS18_HUMAN	SwissProt_2014_08.fasta	17 719,3	1	3	3	6	0.0007	0.184
APO merged	Control	Control	281474976711165 (F003394)	Trifunctional enzyme subunit beta, mitochondrial OS=Homo sapiens GN=HADHB PE=1 SV=3	ECHB_HUMAN	SwissProt_2014_08.fasta	51 296,0	1	2	2	2	0.0002	0.038
APO merged	Control	Control	281474976711165 (F003394)	ATP synthase subunit beta, mitochondrial OS=Homo sapiens GN=ATP5B PE=1 SV=3	ATPB_HUMAN	SwissProt_2014_08.fasta	56 560,6	1	14	14	129	0.0142	0.454
APO merged	Control	Control	281474976711165 (F003394)	Coronin-1A OS=Homo sapiens GN=CORO1A PE=1 SV=4	COR1A_HUMAN	SwissProt_2014_08.fasta	51 026,1	1	3	3	8	0.0009	0.0976
APO merged	Control	Control	281474976711165 (F003394)	Histone H4 OS=Homo sapiens GN=HIST1H4A PE=1 SV=2	H4_HUMAN	SwissProt_2014_08.fasta	11 367,7	1	6	6	116	0.0128	0.515
APO merged	Control	Control	281474976711165 (F003394)	Stathmin OS=Homo sapiens GN=STMN1 PE=1 SV=3	STMN1_HUMAN	SwissProt_2014_08.fasta	17 303,0	1	4	4	14	0.0015	0.248
APO merged	Control	Control	281474976711165 (F003394)	Malate dehydrogenase, mitochondrial OS=Homo sapiens GN=MDH2 PE=1 SV=3	MDHM_HUMAN	SwissProt_2014_08.fasta	35 503,7	1	11	11	101	0.0111	0.456
APO merged	Control	Control	281474976711165 (F003394)	Annexin A4 OS=Homo sapiens GN=ANXA4 PE=1 SV=4	ANXA4_HUMAN	SwissProt_2014_08.fasta	35 884,3	1	4	4	9	0.001	0.201
APO merged	Control	Control	281474976711165 (F003394)	Plastin-2 OS=Homo sapiens GN=LCP1 PE=1 SV=6	PLSL_HUMAN	SwissProt_2014_08.fasta	70 291,2	1	3	3	8	0.0009	0.0877
APO merged	Control	Control	281474976711165 (F003394)	Actin, cytoplasmic 1 OS=Homo sapiens GN=ACTB PE=1 SV=1	ACTB_HUMAN,ACTG_HUMAN	SwissProt_2014_08.fasta	41 737,8	1	25	36	543	0.0598	0.813
APO merged	Control	Control	281474976711165 (F003394)	Poly(rC)-binding protein 1 OS=Homo sapiens GN=PCBP1 PE=1 SV=2	PCBP1_HUMAN	SwissProt_2014_08.fasta	37 498,2	1	3	3	6	0.0007	0.0871
APO merged	Control	Control	281474976711165 (F003394)	Protein disulfide-isomerase A3 OS=Homo sapiens GN=PDIA3 PE=1 SV=4	PDIA3_HUMAN	SwissProt_2014_08.fasta	56 784,6	1	2	2	7	0.0008	0.0475
APO merged	Control	Control	281474976711165 (F003394)	Complement component 1 Q subcomponent-binding protein, mitochondrial OS=Homo sapiens GN=C1QBP PE=1 SV=1	C1QBP_HUMAN	SwissProt_2014_08.fasta	31 362,6	1	3	4	26	0.0029	0.252
APO merged	apoptotic	Apoptotic	281474976711167 (F003397)	Protein SET OS=Homo sapiens GN=SET PE=1 SV=3	SET_HUMAN	SwissProt_2014_08.fasta	33 489,4	1	4	4	4	0.0002	0.166
APO merged	apoptotic	Apoptotic	281474976711167 (F003397)	Ras GTPase-activating-like protein IQGAP1 OS=Homo sapiens GN=IQGAP1 PE=1 SV=1	IQGA1_HUMAN	SwissProt_2014_08.fasta	189 258,6	1	11	11	14	0.0007	0.0966
APO merged	apoptotic	Apoptotic	281474976711167 (F003397)	Alpha-actinin-4 OS=Homo sapiens GN=ACTN4 PE=1 SV=2	ACTN4_HUMAN	SwissProt_2014_08.fasta	104 857,2	1	11	11	35	0.0018	0.169
APO merged	apoptotic	Apoptotic	281474976711167 (F003397)	Actin-related protein 2/3 complex subunit 5 OS=Homo sapiens GN=ARPC5 PE=1 SV=3	ARPC5_HUMAN	SwissProt_2014_08.fasta	16 320,6	1	2	2	2	0.0001	0.166
APO merged	apoptotic	Apoptotic	281474976711167 (F003397)	Thioredoxin-dependent peroxide reductase, mitochondrial OS=Homo sapiens GN=PRDX3 PE=1 SV=3	PRDX3_HUMAN	SwissProt_2014_08.fasta	27 692,7	1	2	2	3	0.0002	0.152
APO merged	apoptotic	Apoptotic	281474976711167 (F003397)	Pachytene checkpoint protein 2 homolog OS=Homo sapiens GN=TRIP13 PE=1 SV=2	PCH2_HUMAN	SwissProt_2014_08.fasta	48 552,1	1	2	2	2	0.0001	0.0833
APO merged	apoptotic	Apoptotic	281474976711167 (F003397)	Serine/threonine-protein kinase PAK 2 OS=Homo sapiens GN=PAK2 PE=1 SV=3	PAK2_HUMAN	SwissProt_2014_08.fasta	58 044,1	1	4	4	5	0.0003	0.122
APO merged	apoptotic	Apoptotic	281474976711167 (F003397)	26S proteasome non-ATPase regulatory subunit 14 OS=Homo sapiens GN=PSMD14 PE=1 SV=1	PSDE_HUMAN	SwissProt_2014_08.fasta	34 576,6	1	4	4	8	0.0004	0.268
APO merged	apoptotic	Apoptotic	281474976711167 (F003397)	Calmodulin OS=Homo sapiens GN=CALM1 PE=1 SV=2	CALM_HUMAN	SwissProt_2014_08.fasta	16 838,0	1	4	5	12	0.0006	0.557
APO merged	apoptotic	Apoptotic	281474976711167 (F003397)	Coatomer subunit beta' OS=Homo sapiens GN=COPB2 PE=1 SV=2	COPB2_HUMAN	SwissProt_2014_08.fasta	102 489,1	1	2	2	2	0.0001	0.0397
APO merged	apoptotic	Apoptotic	281474976711167 (F003397)	Eukaryotic peptide chain release factor GTP-binding subunit ERF3A OS=Homo sapiens GN=GSPT1 PE=1 SV=1	ERF3A_HUMAN	SwissProt_2014_08.fasta	55 756,7	1	2	2	3	0.0002	0.0541
APO merged	apoptotic	Apoptotic	281474976711167 (F003397)	Trifunctional purine biosynthetic protein adenosine-3 OS=Homo sapiens GN=GART PE=1 SV=1	PUR2_HUMAN	SwissProt_2014_08.fasta	107 768,4	1	10	10	26	0.0014	0.153
APO merged	apoptotic	Apoptotic	281474976711167 (F003397)	Prostaglandin E synthase 3 OS=Homo sapiens GN=PTGES3 PE=1 SV=1	TEBP_HUMAN	SwissProt_2014_08.fasta	18 697,9	1	4	4	8	0.0004	0.319
APO merged	apoptotic	Apoptotic	281474976711167 (F003397)	F-actin-capping protein subunit alpha-2 OS=Homo sapiens GN=CAPZA2 PE=1 SV=3	CAZA2_HUMAN	SwissProt_2014_08.fasta	32 949,2	1	2	2	2	0.0001	0.154
APO merged	apoptotic	Apoptotic	281474976711167 (F003397)	Tyrosine-protein kinase Lck OS=Homo sapiens GN=LCK PE=1 SV=6	LCK_HUMAN	SwissProt_2014_08.fasta	58 002,0	1	12	12	32	0.0017	0.375
APO merged	apoptotic	Apoptotic	281474976711167 (F003397)	Nucleophosmin OS=Homo sapiens GN=NPM1 PE=1 SV=2	NPM_HUMAN	SwissProt_2014_08.fasta	32 575,5	1	4	5	20	0.001	0.228
APO merged	apoptotic	Apoptotic	281474976711167 (F003397)	Septin-6 OS=Homo sapiens GN=SEPT6 PE=1 SV=4	SEPT6_HUMAN	SwissProt_2014_08.fasta	49 717,6	1	4	4	4	0.0002	0.152
APO merged	apoptotic	Apoptotic	281474976711167 (F003397)	Elongation factor 1-gamma OS=Homo sapiens GN=EEF1G PE=1 SV=3	EF1G_HUMAN	SwissProt_2014_08.fasta	50 119,4	1	13	14	30	0.0016	0.394
APO merged	apoptotic	Apoptotic	281474976711167 (F003397)	Ras-related protein Rab-5C OS=Homo sapiens GN=RAB5C PE=1 SV=2	RAB5C_HUMAN	SwissProt_2014_08.fasta	23 482,7	1	5	5	12	0.0006	0.329
APO merged	apoptotic	Apoptotic	281474976711167 (F003397)	Polypyrimidine tract-binding protein 1 OS=Homo sapiens GN=PTBP1 PE=1 SV=1	PTBP1_HUMAN	SwissProt_2014_08.fasta	57 222,5	1	5	5	19	0.001	0.192
APO merged	apoptotic	Apoptotic	281474976711167 (F003397)	Probable ATP-dependent RNA helicase DDX5 OS=Homo sapiens GN=DDX5 PE=1 SV=1	DDX5_HUMAN	SwissProt_2014_08.fasta	69 149,7	1	2	2	2	0.0001	0.127
APO merged	apoptotic	Apoptotic	281474976711167 (F003397)	60S ribosomal protein L23a OS=Homo sapiens GN=RPL23A PE=1 SV=1	RL23A_HUMAN	SwissProt_2014_08.fasta	17 696,2	1	4	4	9	0.0005	0.308
APO merged	apoptotic	Apoptotic	281474976711167 (F003397)	Elongation factor Tu, mitochondrial OS=Homo sapiens GN=TUFM PE=1 SV=2	EFTU_HUMAN	SwissProt_2014_08.fasta	49 542,4	1	4	5	8	0.0004	0.146
APO merged	apoptotic	Apoptotic	281474976711167 (F003397)	Hypoxanthine-guanine phosphoribosyltransferase OS=Homo sapiens GN=HPRT1 PE=1 SV=2	HPRT_HUMAN	SwissProt_2014_08.fasta	24 580,2	1	4	4	5	0.0003	0.22
APO merged	apoptotic	Apoptotic	281474976711167 (F003397)	Neutral amino acid transporter A OS=Homo sapiens GN=SLC1A4 PE=1 SV=1	SATT_HUMAN	SwissProt_2014_08.fasta	55 724,4	1	2	2	3	0.0002	0.0451
APO merged	apoptotic	Apoptotic	281474976711167 (F003397)	Rho GDP-dissociation inhibitor 2 OS=Homo sapiens GN=ARHGDIB PE=1 SV=3	GDIR2_HUMAN	SwissProt_2014_08.fasta	22 988,4	1	6	7	24	0.0013	0.473
APO merged	apoptotic	Apoptotic	281474976711167 (F003397)	Annexin A1 OS=Homo sapiens GN=ANXA1 PE=1 SV=2	ANXA1_HUMAN	SwissProt_2014_08.fasta	38 715,9	1	2	2	3	0.0002	0.0723
APO merged	apoptotic	Apoptotic	281474976711167 (F003397)	60S ribosomal protein L7 OS=Homo sapiens GN=RPL7 PE=1 SV=1	RL7_HUMAN	SwissProt_2014_08.fasta	29 227,7	1	6	6	21	0.0011	0.331
APO merged	apoptotic	Apoptotic	281474976711167 (F003397)	Histone H2B type 1-C/E/F/G/I OS=Homo sapiens GN=HIST1H2BC PE=1 SV=4	H2B1C_HUMAN,H2B1D_HUMAN,H2B1H_HUMAN,H2B1K_HUMAN,H2B1M_HUMAN,H2B1N_HUMAN,H2B2F_HUMAN	SwissProt_2014_08.fasta	13 906,6	1	3	4	33	0.0017	0.286
APO merged	apoptotic	Apoptotic	281474976711167 (F003397)	Ribonucleoside-diphosphate reductase large subunit OS=Homo sapiens GN=RRM1 PE=1 SV=1	RIR1_HUMAN	SwissProt_2014_08.fasta	90 073,5	1	2	2	3	0.0002	0.053
APO merged	apoptotic	Apoptotic	281474976711167 (F003397)	AP-2 complex subunit beta OS=Homo sapiens GN=AP2B1 PE=1 SV=1	AP2B1_HUMAN	SwissProt_2014_08.fasta	104 555,3	1	4	4	6	0.0003	0.0672
APO merged	apoptotic	Apoptotic	281474976711167 (F003397)	Calponin-2 OS=Homo sapiens GN=CNN2 PE=1 SV=4	CNN2_HUMAN	SwissProt_2014_08.fasta	33 697,6	1	3	3	3	0.0002	0.142
APO merged	apoptotic	Apoptotic	281474976711167 (F003397)	Asparagine--tRNA ligase, cytoplasmic OS=Homo sapiens GN=NARS PE=1 SV=1	SYNC_HUMAN	SwissProt_2014_08.fasta	62 944,3	1	8	9	15	0.0008	0.184
APO merged	apoptotic	Apoptotic	281474976711167 (F003397)	Dolichyl-diphosphooligosaccharide--protein glycosyltransferase subunit 2 OS=Homo sapiens GN=RPN2 PE=1 SV=3	RPN2_HUMAN	SwissProt_2014_08.fasta	69 284,8	1	6	6	8	0.0004	0.185
APO merged	apoptotic	Apoptotic	281474976711167 (F003397)	Heat shock protein HSP 90-alpha OS=Homo sapiens GN=HSP90AA1 PE=1 SV=5	HS90A_HUMAN	SwissProt_2014_08.fasta	84 663,2	1	21	27	86	0.0045	0.585
APO merged	apoptotic	Apoptotic	281474976711167 (F003397)	Cytosolic acyl coenzyme A thioester hydrolase OS=Homo sapiens GN=ACOT7 PE=1 SV=3	BACH_HUMAN	SwissProt_2014_08.fasta	41 795,0	1	4	4	7	0.0004	0.145
APO merged	apoptotic	Apoptotic	281474976711167 (F003397)	Dynactin subunit 2 OS=Homo sapiens GN=DCTN2 PE=1 SV=4	DCTN2_HUMAN	SwissProt_2014_08.fasta	44 231,7	1	4	4	5	0.0003	0.137
APO merged	apoptotic	Apoptotic	281474976711167 (F003397)	60S ribosomal protein L10 OS=Homo sapiens GN=RPL10 PE=1 SV=4	RL10_HUMAN	SwissProt_2014_08.fasta	24 604,6	1	6	6	20	0.001	0.341
APO merged	apoptotic	Apoptotic	281474976711167 (F003397)	F-actin-capping protein subunit beta OS=Homo sapiens GN=CAPZB PE=1 SV=4	CAPZB_HUMAN	SwissProt_2014_08.fasta	31 351,6	1	6	7	12	0.0006	0.368
APO merged	apoptotic	Apoptotic	281474976711167 (F003397)	60S acidic ribosomal protein P2 OS=Homo sapiens GN=RPLP2 PE=1 SV=1	RLA2_HUMAN	SwissProt_2014_08.fasta	11 665,5	1	7	10	23	0.0012	0.852
APO merged	apoptotic	Apoptotic	281474976711167 (F003397)	Heterogeneous nuclear ribonucleoprotein L OS=Homo sapiens GN=HNRNPL PE=1 SV=2	HNRPL_HUMAN	SwissProt_2014_08.fasta	64 132,8	1	12	12	17	0.0009	0.396
APO merged	apoptotic	Apoptotic	281474976711167 (F003397)	Acylamino-acid-releasing enzyme OS=Homo sapiens GN=APEH PE=1 SV=4	ACPH_HUMAN	SwissProt_2014_08.fasta	81 224,1	1	2	2	3	0.0002	0.0369
APO merged	apoptotic	Apoptotic	281474976711167 (F003397)	Spectrin beta chain, non-erythrocytic 1 OS=Homo sapiens GN=SPTBN1 PE=1 SV=2	SPTB2_HUMAN	SwissProt_2014_08.fasta	274 613,4	1	14	14	24	0.0013	0.0871
APO merged	apoptotic	Apoptotic	281474976711167 (F003397)	Proteasome subunit alpha type-2 OS=Homo sapiens GN=PSMA2 PE=1 SV=2	PSA2_HUMAN	SwissProt_2014_08.fasta	25 898,9	1	5	5	17	0.0009	0.368
APO merged	apoptotic	Apoptotic	281474976711167 (F003397)	E2/E3 hybrid ubiquitin-protein ligase UBE2O OS=Homo sapiens GN=UBE2O PE=1 SV=3	UBE2O_HUMAN	SwissProt_2014_08.fasta	141 293,5	1	3	3	3	0.0002	0.0317
APO merged	apoptotic	Apoptotic	281474976711167 (F003397)	T-complex protein 1 subunit epsilon OS=Homo sapiens GN=CCT5 PE=1 SV=1	TCPE_HUMAN	SwissProt_2014_08.fasta	59 672,4	1	12	12	42	0.0022	0.388
APO merged	apoptotic	Apoptotic	281474976711167 (F003397)	L-lactate dehydrogenase B chain OS=Homo sapiens GN=LDHB PE=1 SV=2	LDHB_HUMAN	SwissProt_2014_08.fasta	36 638,6	1	17	22	93	0.0049	0.656
APO merged	apoptotic	Apoptotic	281474976711167 (F003397)	Regulator of nonsense transcripts 1 OS=Homo sapiens GN=UPF1 PE=1 SV=2	RENT1_HUMAN	SwissProt_2014_08.fasta	124 346,9	1	2	3	3	0.0002	0.0283
APO merged	apoptotic	Apoptotic	281474976711167 (F003397)	Eukaryotic translation initiation factor 3 subunit A OS=Homo sapiens GN=EIF3A PE=1 SV=1	EIF3A_HUMAN	SwissProt_2014_08.fasta	166 574,9	1	7	7	14	0.0007	0.0702
APO merged	apoptotic	Apoptotic	281474976711167 (F003397)	40S ribosomal protein S3 OS=Homo sapiens GN=RPS3 PE=1 SV=2	RS3_HUMAN	SwissProt_2014_08.fasta	26 688,6	1	11	11	31	0.0016	0.527
APO merged	apoptotic	Apoptotic	281474976711167 (F003397)	Neutral amino acid transporter B(0) OS=Homo sapiens GN=SLC1A5 PE=1 SV=2	AAAT_HUMAN	SwissProt_2014_08.fasta	56 599,8	1	3	3	10	0.0005	0.061
APO merged	apoptotic	Apoptotic	281474976711167 (F003397)	Eukaryotic translation initiation factor 3 subunit M OS=Homo sapiens GN=EIF3M PE=1 SV=1	EIF3M_HUMAN	SwissProt_2014_08.fasta	42 503,9	1	2	2	3	0.0002	0.0802
APO merged	apoptotic	Apoptotic	281474976711167 (F003397)	Proteasome subunit beta type-1 OS=Homo sapiens GN=PSMB1 PE=1 SV=2	PSB1_HUMAN	SwissProt_2014_08.fasta	26 490,5	1	3	3	11	0.0006	0.216
APO merged	apoptotic	Apoptotic	281474976711167 (F003397)	HLA class I histocompatibility antigen, A-3 alpha chain OS=Homo sapiens GN=HLA-A PE=1 SV=2	1A03_HUMAN	SwissProt_2014_08.fasta	40 840,6	1	5	5	8	0.0004	0.156
APO merged	apoptotic	Apoptotic	281474976711167 (F003397)	Methionine--tRNA ligase, cytoplasmic OS=Homo sapiens GN=MARS PE=1 SV=2	SYMC_HUMAN	SwissProt_2014_08.fasta	101 117,5	1	8	8	14	0.0007	0.123
APO merged	apoptotic	Apoptotic	281474976711167 (F003397)	60S ribosomal protein L7a OS=Homo sapiens GN=RPL7A PE=1 SV=2	RL7A_HUMAN	SwissProt_2014_08.fasta	29 996,3	1	9	10	28	0.0015	0.372
APO merged	apoptotic	Apoptotic	281474976711167 (F003397)	Trifunctional enzyme subunit beta, mitochondrial OS=Homo sapiens GN=HADHB PE=1 SV=3	ECHB_HUMAN	SwissProt_2014_08.fasta	51 296,0	1	2	2	2	0.0001	0.0422
APO merged	apoptotic	Apoptotic	281474976711167 (F003397)	Glycine--tRNA ligase OS=Homo sapiens GN=GARS PE=1 SV=3	SYG_HUMAN	SwissProt_2014_08.fasta	83 167,6	1	10	10	29	0.0015	0.187
APO merged	apoptotic	Apoptotic	281474976711167 (F003397)	Heat shock cognate 71 kDa protein OS=Homo sapiens GN=HSPA8 PE=1 SV=1	HSP7C_HUMAN	SwissProt_2014_08.fasta	70 899,8	1	25	34	113	0.0059	0.537
APO merged	apoptotic	Apoptotic	281474976711167 (F003397)	Septin-2 OS=Homo sapiens GN=SEPT2 PE=1 SV=1	SEPT2_HUMAN	SwissProt_2014_08.fasta	41 488,2	1	3	3	5	0.0003	0.122
APO merged	apoptotic	Apoptotic	281474976711167 (F003397)	Proteasome activator complex subunit 1 OS=Homo sapiens GN=PSME1 PE=1 SV=1	PSME1_HUMAN	SwissProt_2014_08.fasta	28 723,9	1	4	5	9	0.0005	0.225
APO merged	apoptotic	Apoptotic	281474976711167 (F003397)	Coronin-1C OS=Homo sapiens GN=CORO1C PE=1 SV=1	COR1C_HUMAN	SwissProt_2014_08.fasta	53 250,3	1	4	4	7	0.0004	0.108
APO merged	apoptotic	Apoptotic	281474976711167 (F003397)	Eukaryotic translation initiation factor 5A-1 OS=Homo sapiens GN=EIF5A PE=1 SV=2	IF5A1_HUMAN	SwissProt_2014_08.fasta	16 832,7	1	6	7	17	0.0009	0.578
APO merged	apoptotic	Apoptotic	281474976711167 (F003397)	Purine nucleoside phosphorylase OS=Homo sapiens GN=PNP PE=1 SV=2	PNPH_HUMAN	SwissProt_2014_08.fasta	32 118,0	1	5	5	11	0.0006	0.246
APO merged	apoptotic	Apoptotic	281474976711167 (F003397)	Heterogeneous nuclear ribonucleoprotein H OS=Homo sapiens GN=HNRNPH1 PE=1 SV=4	HNRH1_HUMAN	SwissProt_2014_08.fasta	49 229,8	1	5	6	15	0.0008	0.163
APO merged	apoptotic	Apoptotic	281474976711167 (F003397)	Large neutral amino acids transporter small subunit 1 OS=Homo sapiens GN=SLC7A5 PE=1 SV=2	LAT1_HUMAN	SwissProt_2014_08.fasta	55 012,1	1	4	4	6	0.0003	0.172
APO merged	apoptotic	Apoptotic	281474976711167 (F003397)	ATP-dependent 6-phosphofructokinase, platelet type OS=Homo sapiens GN=PFKP PE=1 SV=2	PFKAP_HUMAN	SwissProt_2014_08.fasta	85 597,4	1	13	14	20	0.001	0.264
APO merged	apoptotic	Apoptotic	281474976711167 (F003397)	Protein disulfide-isomerase A4 OS=Homo sapiens GN=PDIA4 PE=1 SV=2	PDIA4_HUMAN	SwissProt_2014_08.fasta	72 934,0	1	8	8	13	0.0007	0.184
APO merged	apoptotic	Apoptotic	281474976711167 (F003397)	60S ribosomal protein L34 OS=Homo sapiens GN=RPL34 PE=1 SV=3	RL34_HUMAN	SwissProt_2014_08.fasta	13 293,1	1	2	2	3	0.0002	0.154
APO merged	apoptotic	Apoptotic	281474976711167 (F003397)	40S ribosomal protein S19 OS=Homo sapiens GN=RPS19 PE=1 SV=2	RS19_HUMAN	SwissProt_2014_08.fasta	16 060,5	1	5	5	7	0.0004	0.359
APO merged	apoptotic	Apoptotic	281474976711167 (F003397)	Guanine nucleotide-binding protein G(s) subunit alpha isoforms XLas OS=Homo sapiens GN=GNAS PE=1 SV=2	GNAS1_HUMAN,GNAS2_HUMAN	SwissProt_2014_08.fasta	111 026,3	1	6	6	12	0.0006	0.0993
APO merged	apoptotic	Apoptotic	281474976711167 (F003397)	Programmed cell death 6-interacting protein OS=Homo sapiens GN=PDCD6IP PE=1 SV=1	PDC6I_HUMAN	SwissProt_2014_08.fasta	96 025,4	1	2	2	2	0.0001	0.038
APO merged	apoptotic	Apoptotic	281474976711167 (F003397)	DNA-dependent protein kinase catalytic subunit OS=Homo sapiens GN=PRKDC PE=1 SV=3	PRKDC_HUMAN	SwissProt_2014_08.fasta	469 095,5	1	4	4	5	0.0003	0.0109
APO merged	apoptotic	Apoptotic	281474976711167 (F003397)	Heterogeneous nuclear ribonucleoprotein U OS=Homo sapiens GN=HNRNPU PE=1 SV=6	HNRPU_HUMAN	SwissProt_2014_08.fasta	90 585,2	1	8	9	14	0.0007	0.15
APO merged	apoptotic	Apoptotic	281474976711167 (F003397)	Leucine-rich repeat-containing protein 47 OS=Homo sapiens GN=LRRC47 PE=1 SV=1	LRC47_HUMAN	SwissProt_2014_08.fasta	63 474,8	1	2	2	2	0.0001	0.0497
APO merged	apoptotic	Apoptotic	281474976711167 (F003397)	Ras-related protein Rab-10 OS=Homo sapiens GN=RAB10 PE=1 SV=1	RAB10_HUMAN	SwissProt_2014_08.fasta	22 542,1	1	3	3	4	0.0002	0.245
APO merged	apoptotic	Apoptotic	281474976711167 (F003397)	Unconventional myosin-Ib OS=Homo sapiens GN=MYO1B PE=1 SV=3	MYO1B_HUMAN	SwissProt_2014_08.fasta	131 990,7	1	4	4	4	0.0002	0.0651
APO merged	apoptotic	Apoptotic	281474976711167 (F003397)	Transketolase OS=Homo sapiens GN=TKT PE=1 SV=3	TKT_HUMAN	SwissProt_2014_08.fasta	67 879,4	1	6	7	25	0.0013	0.17
APO merged	apoptotic	Apoptotic	281474976711167 (F003397)	Ubiquitin-conjugating enzyme E2 N OS=Homo sapiens GN=UBE2N PE=1 SV=1	UBE2N_HUMAN	SwissProt_2014_08.fasta	17 138,6	1	2	2	4	0.0002	0.171
APO merged	apoptotic	Apoptotic	281474976711167 (F003397)	G-rich sequence factor 1 OS=Homo sapiens GN=GRSF1 PE=1 SV=3	GRSF1_HUMAN	SwissProt_2014_08.fasta	53 127,0	1	2	2	2	0.0001	0.0875
APO merged	apoptotic	Apoptotic	281474976711167 (F003397)	40S ribosomal protein S28 OS=Homo sapiens GN=RPS28 PE=1 SV=1	RS28_HUMAN	SwissProt_2014_08.fasta	7 840,9	1	2	2	5	0.0003	0.333
APO merged	apoptotic	Apoptotic	281474976711167 (F003397)	26S proteasome non-ATPase regulatory subunit 1 OS=Homo sapiens GN=PSMD1 PE=1 SV=2	PSMD1_HUMAN	SwissProt_2014_08.fasta	105 839,2	1	7	7	9	0.0005	0.101
APO merged	apoptotic	Apoptotic	281474976711167 (F003397)	Cytosol aminopeptidase OS=Homo sapiens GN=LAP3 PE=1 SV=3	AMPL_HUMAN	SwissProt_2014_08.fasta	56 167,8	1	4	4	5	0.0003	0.112
APO merged	apoptotic	Apoptotic	281474976711167 (F003397)	Eukaryotic translation initiation factor 3 subunit C OS=Homo sapiens GN=EIF3C PE=1 SV=1	EIF3C_HUMAN,EIFCL_HUMAN	SwissProt_2014_08.fasta	105 347,2	1	4	4	4	0.0002	0.0602
APO merged	apoptotic	Apoptotic	281474976711167 (F003397)	Acetyl-CoA acetyltransferase, cytosolic OS=Homo sapiens GN=ACAT2 PE=1 SV=2	THIC_HUMAN	SwissProt_2014_08.fasta	41 350,4	1	6	6	18	0.0009	0.295
APO merged	apoptotic	Apoptotic	281474976711167 (F003397)	Trifunctional enzyme subunit alpha, mitochondrial OS=Homo sapiens GN=HADHA PE=1 SV=2	ECHA_HUMAN	SwissProt_2014_08.fasta	83 001,9	1	5	5	7	0.0004	0.0944
APO merged	apoptotic	Apoptotic	281474976711167 (F003397)	Melanoma-associated antigen 4 OS=Homo sapiens GN=MAGEA4 PE=1 SV=2	MAGA4_HUMAN	SwissProt_2014_08.fasta	34 899,0	1	2	2	2	0.0001	0.0599
APO merged	apoptotic	Apoptotic	281474976711167 (F003397)	Septin-1 OS=Homo sapiens GN=SEPT1 PE=1 SV=2	SEPT1_HUMAN	SwissProt_2014_08.fasta	41 971,2	1	3	3	3	0.0002	0.106
APO merged	apoptotic	Apoptotic	281474976711167 (F003397)	Enoyl-CoA hydratase, mitochondrial OS=Homo sapiens GN=ECHS1 PE=1 SV=4	ECHM_HUMAN	SwissProt_2014_08.fasta	31 388,2	1	2	2	2	0.0001	0.117
APO merged	apoptotic	Apoptotic	281474976711167 (F003397)	Transportin-1 OS=Homo sapiens GN=TNPO1 PE=1 SV=2	TNPO1_HUMAN	SwissProt_2014_08.fasta	102 358,8	1	2	2	3	0.0002	0.0267
APO merged	apoptotic	Apoptotic	281474976711167 (F003397)	40S ribosomal protein S15a OS=Homo sapiens GN=RPS15A PE=1 SV=2	RS15A_HUMAN	SwissProt_2014_08.fasta	14 840,0	1	3	3	4	0.0002	0.277
APO merged	apoptotic	Apoptotic	281474976711167 (F003397)	26S proteasome non-ATPase regulatory subunit 13 OS=Homo sapiens GN=PSMD13 PE=1 SV=2	PSD13_HUMAN	SwissProt_2014_08.fasta	42 945,9	1	3	3	5	0.0003	0.152
APO merged	apoptotic	Apoptotic	281474976711167 (F003397)	Ras-related protein Rab-7a OS=Homo sapiens GN=RAB7A PE=1 SV=1	RAB7A_HUMAN	SwissProt_2014_08.fasta	23 490,0	1	5	5	7	0.0004	0.338
APO merged	apoptotic	Apoptotic	281474976711167 (F003397)	26S protease regulatory subunit 8 OS=Homo sapiens GN=PSMC5 PE=1 SV=1	PRS8_HUMAN	SwissProt_2014_08.fasta	45 627,2	1	2	2	5	0.0003	0.0911
APO merged	apoptotic	Apoptotic	281474976711167 (F003397)	60S ribosomal protein L18a OS=Homo sapiens GN=RPL18A PE=1 SV=2	RL18A_HUMAN	SwissProt_2014_08.fasta	20 762,6	1	4	4	7	0.0004	0.256
APO merged	apoptotic	Apoptotic	281474976711167 (F003397)	Eukaryotic translation initiation factor 4B OS=Homo sapiens GN=EIF4B PE=1 SV=2	IF4B_HUMAN	SwissProt_2014_08.fasta	69 153,9	1	2	2	3	0.0002	0.054
APO merged	apoptotic	Apoptotic	281474976711167 (F003397)	Moesin OS=Homo sapiens GN=MSN PE=1 SV=3	MOES_HUMAN	SwissProt_2014_08.fasta	67 821,8	1	15	16	44	0.0023	0.331
APO merged	apoptotic	Apoptotic	281474976711167 (F003397)	Tropomodulin-3 OS=Homo sapiens GN=TMOD3 PE=1 SV=1	TMOD3_HUMAN	SwissProt_2014_08.fasta	39 596,1	1	2	2	4	0.0002	0.102
APO merged	apoptotic	Apoptotic	281474976711167 (F003397)	40S ribosomal protein S18 OS=Homo sapiens GN=RPS18 PE=1 SV=3	RS18_HUMAN	SwissProt_2014_08.fasta	17 719,3	1	6	7	17	0.0009	0.329
APO merged	apoptotic	Apoptotic	281474976711167 (F003397)	Cyclin-dependent kinase 1 OS=Homo sapiens GN=CDK1 PE=1 SV=3	CDK1_HUMAN	SwissProt_2014_08.fasta	34 097,3	1	2	2	3	0.0002	0.108
APO merged	apoptotic	Apoptotic	281474976711167 (F003397)	Rho GDP-dissociation inhibitor 1 OS=Homo sapiens GN=ARHGDIA PE=1 SV=3	GDIR1_HUMAN	SwissProt_2014_08.fasta	23 207,5	1	3	3	5	0.0003	0.206
APO merged	apoptotic	Apoptotic	281474976711167 (F003397)	F-actin-capping protein subunit alpha-1 OS=Homo sapiens GN=CAPZA1 PE=1 SV=3	CAZA1_HUMAN	SwissProt_2014_08.fasta	32 923,2	1	6	6	11	0.0006	0.297
APO merged	apoptotic	Apoptotic	281474976711167 (F003397)	6-phosphogluconate dehydrogenase, decarboxylating OS=Homo sapiens GN=PGD PE=1 SV=3	6PGD_HUMAN	SwissProt_2014_08.fasta	53 141,9	1	10	11	31	0.0016	0.304
APO merged	apoptotic	Apoptotic	281474976711167 (F003397)	Small nuclear ribonucleoprotein Sm D3 OS=Homo sapiens GN=SNRPD3 PE=1 SV=1	SMD3_HUMAN	SwissProt_2014_08.fasta	13 916,6	1	2	2	4	0.0002	0.151
APO merged	apoptotic	Apoptotic	281474976711167 (F003397)	60S ribosomal protein L6 OS=Homo sapiens GN=RPL6 PE=1 SV=3	RL6_HUMAN	SwissProt_2014_08.fasta	32 729,3	1	8	10	50	0.0026	0.33
APO merged	apoptotic	Apoptotic	281474976711167 (F003397)	Serine/threonine-protein phosphatase PP1-alpha catalytic subunit OS=Homo sapiens GN=PPP1CA PE=1 SV=1	PP1A_HUMAN	SwissProt_2014_08.fasta	37 513,9	1	2	2	11	0.0006	0.106
APO merged	apoptotic	Apoptotic	281474976711167 (F003397)	Protein RCC2 OS=Homo sapiens GN=RCC2 PE=1 SV=2	RCC2_HUMAN	SwissProt_2014_08.fasta	56 084,8	1	3	3	3	0.0002	0.105
APO merged	apoptotic	Apoptotic	281474976711167 (F003397)	Sodium/potassium-transporting ATPase subunit beta-3 OS=Homo sapiens GN=ATP1B3 PE=1 SV=1	AT1B3_HUMAN	SwissProt_2014_08.fasta	31 513,7	1	3	3	3	0.0002	0.154
APO merged	apoptotic	Apoptotic	281474976711167 (F003397)	Transgelin-2 OS=Homo sapiens GN=TAGLN2 PE=1 SV=3	TAGL2_HUMAN	SwissProt_2014_08.fasta	22 391,9	1	5	5	16	0.0008	0.397
APO merged	apoptotic	Apoptotic	281474976711167 (F003397)	Extended synaptotagmin-2 OS=Homo sapiens GN=ESYT2 PE=1 SV=1	ESYT2_HUMAN	SwissProt_2014_08.fasta	102 360,9	1	4	4	5	0.0003	0.0586
APO merged	apoptotic	Apoptotic	281474976711167 (F003397)	Solute carrier family 2, facilitated glucose transporter member 1 OS=Homo sapiens GN=SLC2A1 PE=1 SV=2	GTR1_HUMAN	SwissProt_2014_08.fasta	54 085,3	1	3	3	7	0.0004	0.0711
APO merged	apoptotic	Apoptotic	281474976711167 (F003397)	Actin, cytoplasmic 1 OS=Homo sapiens GN=ACTB PE=1 SV=1	ACTB_HUMAN,ACTG_HUMAN	SwissProt_2014_08.fasta	41 737,8	1	23	41	549	0.0286	0.763
APO merged	apoptotic	Apoptotic	281474976711167 (F003397)	26S proteasome non-ATPase regulatory subunit 12 OS=Homo sapiens GN=PSMD12 PE=1 SV=3	PSD12_HUMAN	SwissProt_2014_08.fasta	52 906,2	1	7	7	9	0.0005	0.232
APO merged	apoptotic	Apoptotic	281474976711167 (F003397)	60S ribosomal protein L19 OS=Homo sapiens GN=RPL19 PE=1 SV=1	RL19_HUMAN	SwissProt_2014_08.fasta	23 467,4	1	4	4	6	0.0003	0.179
APO merged	apoptotic	Apoptotic	281474976711167 (F003397)	Proteasome subunit alpha type-1 OS=Homo sapiens GN=PSMA1 PE=1 SV=1	PSA1_HUMAN	SwissProt_2014_08.fasta	29 556,0	1	5	5	6	0.0003	0.224
APO merged	apoptotic	Apoptotic	281474976711167 (F003397)	T-complex protein 1 subunit eta OS=Homo sapiens GN=CCT7 PE=1 SV=2	TCPH_HUMAN	SwissProt_2014_08.fasta	59 367,8	1	15	16	46	0.0024	0.418
APO merged	apoptotic	Apoptotic	281474976711167 (F003397)	Transforming protein RhoA OS=Homo sapiens GN=RHOA PE=1 SV=1	RHOA_HUMAN	SwissProt_2014_08.fasta	21 768,4	1	6	7	24	0.0013	0.409
APO merged	apoptotic	Apoptotic	281474976711167 (F003397)	L-lactate dehydrogenase A chain OS=Homo sapiens GN=LDHA PE=1 SV=2	LDHA_HUMAN	SwissProt_2014_08.fasta	36 689,2	1	18	23	101	0.0053	0.735
APO merged	apoptotic	Apoptotic	281474976711167 (F003397)	60S ribosomal protein L28 OS=Homo sapiens GN=RPL28 PE=1 SV=3	RL28_HUMAN	SwissProt_2014_08.fasta	15 747,9	1	3	3	7	0.0004	0.219
APO merged	apoptotic	Apoptotic	281474976711167 (F003397)	40S ribosomal protein S2 OS=Homo sapiens GN=RPS2 PE=1 SV=2	RS2_HUMAN	SwissProt_2014_08.fasta	31 325,2	1	10	10	45	0.0024	0.41
APO merged	apoptotic	Apoptotic	281474976711167 (F003397)	Importin-5 OS=Homo sapiens GN=IPO5 PE=1 SV=4	IPO5_HUMAN	SwissProt_2014_08.fasta	123 632,2	1	5	5	7	0.0004	0.0684
APO merged	apoptotic	Apoptotic	281474976711167 (F003397)	Ras GTPase-activating protein-binding protein 1 OS=Homo sapiens GN=G3BP1 PE=1 SV=1	G3BP1_HUMAN	SwissProt_2014_08.fasta	52 162,8	1	2	2	2	0.0001	0.0515
APO merged	apoptotic	Apoptotic	281474976711167 (F003397)	Golgi-associated plant pathogenesis-related protein 1 OS=Homo sapiens GN=GLIPR2 PE=1 SV=3	GAPR1_HUMAN	SwissProt_2014_08.fasta	17 218,2	1	3	3	5	0.0003	0.279
APO merged	apoptotic	Apoptotic	281474976711167 (F003397)	Nascent polypeptide-associated complex subunit alpha, muscle-specific form OS=Homo sapiens GN=NACA PE=1 SV=1	NACAM_HUMAN,NACA_HUMAN	SwissProt_2014_08.fasta	205 422,8	1	3	3	4	0.0002	0.0202
APO merged	apoptotic	Apoptotic	281474976711167 (F003397)	Protein DJ-1 OS=Homo sapiens GN=PARK7 PE=1 SV=2	PARK7_HUMAN	SwissProt_2014_08.fasta	19 891,2	1	4	4	5	0.0003	0.407
APO merged	apoptotic	Apoptotic	281474976711167 (F003397)	Complement component 1 Q subcomponent-binding protein, mitochondrial OS=Homo sapiens GN=C1QBP PE=1 SV=1	C1QBP_HUMAN	SwissProt_2014_08.fasta	31 362,6	1	6	10	23	0.0012	0.418
APO merged	apoptotic	Apoptotic	281474976711167 (F003397)	Heterogeneous nuclear ribonucleoprotein A3 OS=Homo sapiens GN=HNRNPA3 PE=1 SV=2	ROA3_HUMAN	SwissProt_2014_08.fasta	39 595,1	1	5	5	10	0.0005	0.198
APO merged	apoptotic	Apoptotic	281474976711167 (F003397)	Bifunctional glutamate/proline--tRNA ligase OS=Homo sapiens GN=EPRS PE=1 SV=5	SYEP_HUMAN	SwissProt_2014_08.fasta	170 593,2	1	18	19	30	0.0016	0.177
APO merged	apoptotic	Apoptotic	281474976711167 (F003397)	40S ribosomal protein S3a OS=Homo sapiens GN=RPS3A PE=1 SV=2	RS3A_HUMAN	SwissProt_2014_08.fasta	29 945,3	1	6	7	17	0.0009	0.284
APO merged	apoptotic	Apoptotic	281474976711167 (F003397)	Small nuclear ribonucleoprotein Sm D2 OS=Homo sapiens GN=SNRPD2 PE=1 SV=1	SMD2_HUMAN	SwissProt_2014_08.fasta	13 527,1	1	2	2	3	0.0002	0.246
APO merged	apoptotic	Apoptotic	281474976711167 (F003397)	60S ribosomal protein L5 OS=Homo sapiens GN=RPL5 PE=1 SV=3	RL5_HUMAN	SwissProt_2014_08.fasta	34 363,5	1	5	5	12	0.0006	0.212
APO merged	apoptotic	Apoptotic	281474976711167 (F003397)	Proliferating cell nuclear antigen OS=Homo sapiens GN=PCNA PE=1 SV=1	PCNA_HUMAN	SwissProt_2014_08.fasta	28 769,3	1	6	6	14	0.0007	0.429
APO merged	apoptotic	Apoptotic	281474976711167 (F003397)	CD99 antigen OS=Homo sapiens GN=CD99 PE=1 SV=1	CD99_HUMAN	SwissProt_2014_08.fasta	18 848,2	1	2	2	3	0.0002	0.13
APO merged	apoptotic	Apoptotic	281474976711167 (F003397)	60S ribosomal protein L30 OS=Homo sapiens GN=RPL30 PE=1 SV=2	RL30_HUMAN	SwissProt_2014_08.fasta	12 784,7	1	7	8	16	0.0008	0.661
APO merged	apoptotic	Apoptotic	281474976711167 (F003397)	Delta-1-pyrroline-5-carboxylate synthase OS=Homo sapiens GN=ALDH18A1 PE=1 SV=2	P5CS_HUMAN	SwissProt_2014_08.fasta	87 302,9	1	2	2	2	0.0001	0.0377
APO merged	apoptotic	Apoptotic	281474976711167 (F003397)	Methylosome protein 50 OS=Homo sapiens GN=WDR77 PE=1 SV=1	MEP50_HUMAN	SwissProt_2014_08.fasta	36 723,2	1	3	3	3	0.0002	0.12
APO merged	apoptotic	Apoptotic	281474976711167 (F003397)	60S ribosomal protein L11 OS=Homo sapiens GN=RPL11 PE=1 SV=2	RL11_HUMAN	SwissProt_2014_08.fasta	20 253,2	1	2	2	5	0.0003	0.124
APO merged	apoptotic	Apoptotic	281474976711167 (F003397)	Uridine 5'-monophosphate synthase OS=Homo sapiens GN=UMPS PE=1 SV=1	UMPS_HUMAN	SwissProt_2014_08.fasta	52 222,6	1	2	2	2	0.0001	0.0604
APO merged	apoptotic	Apoptotic	281474976711167 (F003397)	Protein disulfide-isomerase A3 OS=Homo sapiens GN=PDIA3 PE=1 SV=4	PDIA3_HUMAN	SwissProt_2014_08.fasta	56 784,6	1	7	7	13	0.0007	0.152
APO merged	apoptotic	Apoptotic	281474976711167 (F003397)	MARCKS-related protein OS=Homo sapiens GN=MARCKSL1 PE=1 SV=2	MRP_HUMAN	SwissProt_2014_08.fasta	19 528,6	1	5	5	11	0.0006	0.549
APO merged	apoptotic	Apoptotic	281474976711167 (F003397)	Stress-70 protein, mitochondrial OS=Homo sapiens GN=HSPA9 PE=1 SV=2	GRP75_HUMAN	SwissProt_2014_08.fasta	73 681,3	1	16	17	43	0.0022	0.324
APO merged	apoptotic	Apoptotic	281474976711167 (F003397)	Glyceraldehyde-3-phosphate dehydrogenase OS=Homo sapiens GN=GAPDH PE=1 SV=3	G3P_HUMAN	SwissProt_2014_08.fasta	36 053,4	1	14	23	188	0.0098	0.666
APO merged	apoptotic	Apoptotic	281474976711167 (F003397)	60S acidic ribosomal protein P0 OS=Homo sapiens GN=RPLP0 PE=1 SV=1	RLA0_HUMAN	SwissProt_2014_08.fasta	34 274,3	1	10	11	36	0.0019	0.514
APO merged	apoptotic	Apoptotic	281474976711167 (F003397)	Myosin regulatory light chain 12B OS=Homo sapiens GN=MYL12B PE=1 SV=2	ML12B_HUMAN	SwissProt_2014_08.fasta	19 780,3	1	10	12	34	0.0018	0.802
APO merged	apoptotic	Apoptotic	281474976711167 (F003397)	60S ribosomal protein L18 OS=Homo sapiens GN=RPL18 PE=1 SV=2	RL18_HUMAN	SwissProt_2014_08.fasta	21 635,2	1	6	6	17	0.0009	0.383
APO merged	apoptotic	Apoptotic	281474976711167 (F003397)	Pyruvate kinase PKM OS=Homo sapiens GN=PKM PE=1 SV=4	KPYM_HUMAN	SwissProt_2014_08.fasta	57 937,5	1	26	31	92	0.0048	0.637
APO merged	apoptotic	Apoptotic	281474976711167 (F003397)	Lamin-B1 OS=Homo sapiens GN=LMNB1 PE=1 SV=2	LMNB1_HUMAN	SwissProt_2014_08.fasta	66 409,6	1	6	6	11	0.0006	0.142
APO merged	apoptotic	Apoptotic	281474976711167 (F003397)	Actin-related protein 2/3 complex subunit 1B OS=Homo sapiens GN=ARPC1B PE=1 SV=3	ARC1B_HUMAN	SwissProt_2014_08.fasta	40 949,8	1	2	2	3	0.0002	0.0968
APO merged	apoptotic	Apoptotic	281474976711167 (F003397)	Gamma-enolase OS=Homo sapiens GN=ENO2 PE=1 SV=3	ENOG_HUMAN	SwissProt_2014_08.fasta	47 269,7	1	4	5	5	0.0003	0.251
APO merged	apoptotic	Apoptotic	281474976711167 (F003397)	40S ribosomal protein S27 OS=Homo sapiens GN=RPS27 PE=1 SV=3	RS27_HUMAN	SwissProt_2014_08.fasta	9 460,9	1	3	3	5	0.0003	0.381
APO merged	apoptotic	Apoptotic	281474976711167 (F003397)	Endoplasmin OS=Homo sapiens GN=HSP90B1 PE=1 SV=1	ENPL_HUMAN	SwissProt_2014_08.fasta	92 471,7	1	13	13	27	0.0014	0.238
APO merged	apoptotic	Apoptotic	281474976711167 (F003397)	60S ribosomal protein L17 OS=Homo sapiens GN=RPL17 PE=1 SV=3	RL17_HUMAN	SwissProt_2014_08.fasta	21 397,4	1	6	9	19	0.001	0.418
APO merged	apoptotic	Apoptotic	281474976711167 (F003397)	Gamma-glutamyl hydrolase OS=Homo sapiens GN=GGH PE=1 SV=2	GGH_HUMAN	SwissProt_2014_08.fasta	35 965,9	1	2	2	6	0.0003	0.123
APO merged	apoptotic	Apoptotic	281474976711167 (F003397)	Eukaryotic translation initiation factor 3 subunit I OS=Homo sapiens GN=EIF3I PE=1 SV=1	EIF3I_HUMAN	SwissProt_2014_08.fasta	36 502,0	1	3	3	4	0.0002	0.102
APO merged	apoptotic	Apoptotic	281474976711167 (F003397)	Elongation factor 1-delta OS=Homo sapiens GN=EEF1D PE=1 SV=5	EF1D_HUMAN	SwissProt_2014_08.fasta	31 121,9	1	9	9	16	0.0008	0.438
APO merged	apoptotic	Apoptotic	281474976711167 (F003397)	Translocon-associated protein subunit delta OS=Homo sapiens GN=SSR4 PE=1 SV=1	SSRD_HUMAN	SwissProt_2014_08.fasta	18 998,8	1	2	2	2	0.0001	0.185
APO merged	apoptotic	Apoptotic	281474976711167 (F003397)	Calcyclin-binding protein OS=Homo sapiens GN=CACYBP PE=1 SV=2	CYBP_HUMAN	SwissProt_2014_08.fasta	26 210,3	1	3	3	4	0.0002	0.237
APO merged	apoptotic	Apoptotic	281474976711167 (F003397)	cAMP-dependent protein kinase type I-alpha regulatory subunit OS=Homo sapiens GN=PRKAR1A PE=1 SV=1	KAP0_HUMAN	SwissProt_2014_08.fasta	42 982,4	1	2	2	2	0.0001	0.0761
APO merged	apoptotic	Apoptotic	281474976711167 (F003397)	14-3-3 protein gamma OS=Homo sapiens GN=YWHAG PE=1 SV=2	1433G_HUMAN	SwissProt_2014_08.fasta	28 303,1	1	7	7	13	0.0007	0.372
APO merged	apoptotic	Apoptotic	281474976711167 (F003397)	Heterogeneous nuclear ribonucleoproteins A2/B1 OS=Homo sapiens GN=HNRNPA2B1 PE=1 SV=2	ROA2_HUMAN	SwissProt_2014_08.fasta	37 430,3	1	8	10	31	0.0016	0.371
APO merged	apoptotic	Apoptotic	281474976711167 (F003397)	Elongation factor 1-alpha 1 OS=Homo sapiens GN=EEF1A1 PE=1 SV=1	EF1A1_HUMAN	SwissProt_2014_08.fasta	50 141,2	1	13	21	192	0.01	0.474
APO merged	apoptotic	Apoptotic	281474976711167 (F003397)	Coronin-1A OS=Homo sapiens GN=CORO1A PE=1 SV=4	COR1A_HUMAN	SwissProt_2014_08.fasta	51 026,1	1	10	11	28	0.0015	0.336
APO merged	apoptotic	Apoptotic	281474976711167 (F003397)	Peroxiredoxin-2 OS=Homo sapiens GN=PRDX2 PE=1 SV=5	PRDX2_HUMAN	SwissProt_2014_08.fasta	21 892,4	1	6	6	23	0.0012	0.409
APO merged	apoptotic	Apoptotic	281474976711167 (F003397)	ATP-dependent RNA helicase DDX3X OS=Homo sapiens GN=DDX3X PE=1 SV=3	DDX3X_HUMAN	SwissProt_2014_08.fasta	73 245,8	1	8	8	12	0.0006	0.162
APO merged	apoptotic	Apoptotic	281474976711167 (F003397)	26S protease regulatory subunit 7 OS=Homo sapiens GN=PSMC2 PE=1 SV=3	PRS7_HUMAN	SwissProt_2014_08.fasta	48 635,6	1	4	4	5	0.0003	0.115
APO merged	apoptotic	Apoptotic	281474976711167 (F003397)	Phosphoglycerate mutase 1 OS=Homo sapiens GN=PGAM1 PE=1 SV=2	PGAM1_HUMAN	SwissProt_2014_08.fasta	28 804,8	1	8	10	41	0.0021	0.571
APO merged	apoptotic	Apoptotic	281474976711167 (F003397)	Glutamine--tRNA ligase OS=Homo sapiens GN=QARS PE=1 SV=1	SYQ_HUMAN	SwissProt_2014_08.fasta	87 799,9	1	6	6	6	0.0003	0.115
APO merged	apoptotic	Apoptotic	281474976711167 (F003397)	Matrin-3 OS=Homo sapiens GN=MATR3 PE=1 SV=2	MATR3_HUMAN	SwissProt_2014_08.fasta	94 626,7	1	2	2	4	0.0002	0.046
APO merged	apoptotic	Apoptotic	281474976711167 (F003397)	Vimentin OS=Homo sapiens GN=VIM PE=1 SV=4	VIME_HUMAN	SwissProt_2014_08.fasta	53 652,7	1	4	4	4	0.0002	0.0923
APO merged	apoptotic	Apoptotic	281474976711167 (F003397)	Nuclease-sensitive element-binding protein 1 OS=Homo sapiens GN=YBX1 PE=1 SV=3	YBOX1_HUMAN	SwissProt_2014_08.fasta	35 923,8	1	8	10	21	0.0011	0.392
APO merged	apoptotic	Apoptotic	281474976711167 (F003397)	40S ribosomal protein S17-like OS=Homo sapiens GN=RPS17L PE=1 SV=1	RS17L_HUMAN,RS17_HUMAN	SwissProt_2014_08.fasta	15 550,5	1	3	5	14	0.0007	0.4
APO merged	apoptotic	Apoptotic	281474976711167 (F003397)	RuvB-like 2 OS=Homo sapiens GN=RUVBL2 PE=1 SV=3	RUVB2_HUMAN	SwissProt_2014_08.fasta	51 158,1	1	8	8	11	0.0006	0.229
APO merged	apoptotic	Apoptotic	281474976711167 (F003397)	60S ribosomal protein L21 OS=Homo sapiens GN=RPL21 PE=1 SV=2	RL21_HUMAN	SwissProt_2014_08.fasta	18 565,0	1	3	4	13	0.0007	0.275
APO merged	apoptotic	Apoptotic	281474976711167 (F003397)	NADH-cytochrome b5 reductase 3 OS=Homo sapiens GN=CYB5R3 PE=1 SV=3	NB5R3_HUMAN	SwissProt_2014_08.fasta	34 236,3	1	4	4	6	0.0003	0.223
APO merged	apoptotic	Apoptotic	281474976711167 (F003397)	40S ribosomal protein S26 OS=Homo sapiens GN=RPS26 PE=1 SV=3	RS26_HUMAN	SwissProt_2014_08.fasta	13 015,5	1	2	2	7	0.0004	0.261
APO merged	apoptotic	Apoptotic	281474976711167 (F003397)	Hsc70-interacting protein OS=Homo sapiens GN=ST13 PE=1 SV=2	F10A1_HUMAN	SwissProt_2014_08.fasta	41 332,4	1	3	3	3	0.0002	0.0976
APO merged	apoptotic	Apoptotic	281474976711167 (F003397)	Translational activator GCN1 OS=Homo sapiens GN=GCN1L1 PE=1 SV=6	GCN1L_HUMAN	SwissProt_2014_08.fasta	292 764,4	1	3	3	4	0.0002	0.0183
APO merged	apoptotic	Apoptotic	281474976711167 (F003397)	Mitogen-activated protein kinase kinase kinase kinase 4 OS=Homo sapiens GN=MAP4K4 PE=1 SV=2	M4K4_HUMAN	SwissProt_2014_08.fasta	142 101,1	1	2	2	2	0.0001	0.0274
APO merged	apoptotic	Apoptotic	281474976711167 (F003397)	Activator of 90 kDa heat shock protein ATPase homolog 1 OS=Homo sapiens GN=AHSA1 PE=1 SV=1	AHSA1_HUMAN	SwissProt_2014_08.fasta	38 274,4	1	3	3	3	0.0002	0.136
APO merged	apoptotic	Apoptotic	281474976711167 (F003397)	Eukaryotic translation initiation factor 4 gamma 1 OS=Homo sapiens GN=EIF4G1 PE=1 SV=4	IF4G1_HUMAN	SwissProt_2014_08.fasta	175 494,2	1	2	2	3	0.0002	0.0131
APO merged	apoptotic	Apoptotic	281474976711167 (F003397)	Tumor protein D52 OS=Homo sapiens GN=TPD52 PE=1 SV=2	TPD52_HUMAN	SwissProt_2014_08.fasta	24 327,5	1	3	3	4	0.0002	0.165
APO merged	apoptotic	Apoptotic	281474976711167 (F003397)	40S ribosomal protein S15 OS=Homo sapiens GN=RPS15 PE=1 SV=2	RS15_HUMAN	SwissProt_2014_08.fasta	17 040,8	1	2	4	25	0.0013	0.283
APO merged	apoptotic	Apoptotic	281474976711167 (F003397)	Glutaredoxin-3 OS=Homo sapiens GN=GLRX3 PE=1 SV=2	GLRX3_HUMAN	SwissProt_2014_08.fasta	37 432,8	1	2	2	2	0.0001	0.0806
APO merged	apoptotic	Apoptotic	281474976711167 (F003397)	Lysosome-associated membrane glycoprotein 2 OS=Homo sapiens GN=LAMP2 PE=1 SV=2	LAMP2_HUMAN	SwissProt_2014_08.fasta	44 960,9	1	2	2	3	0.0002	0.0488
APO merged	apoptotic	Apoptotic	281474976711167 (F003397)	60S ribosomal protein L27 OS=Homo sapiens GN=RPL27 PE=1 SV=2	RL27_HUMAN	SwissProt_2014_08.fasta	15 798,4	1	3	4	7	0.0004	0.301
APO merged	apoptotic	Apoptotic	281474976711167 (F003397)	Peptidyl-prolyl cis-trans isomerase FKBP4 OS=Homo sapiens GN=FKBP4 PE=1 SV=3	FKBP4_HUMAN	SwissProt_2014_08.fasta	51 805,9	1	4	4	5	0.0003	0.109
APO merged	apoptotic	Apoptotic	281474976711167 (F003397)	Tubulin alpha-1C chain OS=Homo sapiens GN=TUBA1C PE=1 SV=1	TBA1C_HUMAN	SwissProt_2014_08.fasta	49 895,5	1	2	2	3	0.0002	0.557
APO merged	apoptotic	Apoptotic	281474976711167 (F003397)	26S proteasome non-ATPase regulatory subunit 11 OS=Homo sapiens GN=PSMD11 PE=1 SV=3	PSD11_HUMAN	SwissProt_2014_08.fasta	47 466,3	1	5	5	8	0.0004	0.159
APO merged	apoptotic	Apoptotic	281474976711167 (F003397)	DnaJ homolog subfamily A member 1 OS=Homo sapiens GN=DNAJA1 PE=1 SV=2	DNJA1_HUMAN	SwissProt_2014_08.fasta	44 868,6	1	3	3	3	0.0002	0.108
APO merged	apoptotic	Apoptotic	281474976711167 (F003397)	Alpha-actinin-1 OS=Homo sapiens GN=ACTN1 PE=1 SV=2	ACTN1_HUMAN	SwissProt_2014_08.fasta	103 061,1	1	2	2	2	0.0001	0.129
APO merged	apoptotic	Apoptotic	281474976711167 (F003397)	Prohibitin OS=Homo sapiens GN=PHB PE=1 SV=1	PHB_HUMAN	SwissProt_2014_08.fasta	29 804,6	1	5	5	8	0.0004	0.257
APO merged	apoptotic	Apoptotic	281474976711167 (F003397)	Fructose-bisphosphate aldolase C OS=Homo sapiens GN=ALDOC PE=1 SV=2	ALDOC_HUMAN	SwissProt_2014_08.fasta	39 456,2	1	5	5	12	0.0006	0.313
APO merged	apoptotic	Apoptotic	281474976711167 (F003397)	Nucleosome assembly protein 1-like 4 OS=Homo sapiens GN=NAP1L4 PE=1 SV=1	NP1L4_HUMAN	SwissProt_2014_08.fasta	42 823,9	1	2	2	6	0.0003	0.104
APO merged	apoptotic	Apoptotic	281474976711167 (F003397)	Stathmin OS=Homo sapiens GN=STMN1 PE=1 SV=3	STMN1_HUMAN	SwissProt_2014_08.fasta	17 303,0	1	4	4	10	0.0005	0.289
APO merged	apoptotic	Apoptotic	281474976711167 (F003397)	Alpha-centractin OS=Homo sapiens GN=ACTR1A PE=1 SV=1	ACTZ_HUMAN	SwissProt_2014_08.fasta	42 615,2	1	7	7	17	0.0009	0.277
APO merged	apoptotic	Apoptotic	281474976711167 (F003397)	Mycophenolic acid acyl-glucuronide esterase, mitochondrial OS=Homo sapiens GN=ABHD10 PE=1 SV=1	ABHDA_HUMAN	SwissProt_2014_08.fasta	33 933,3	1	2	2	3	0.0002	0.108
APO merged	apoptotic	Apoptotic	281474976711167 (F003397)	T-complex protein 1 subunit gamma OS=Homo sapiens GN=CCT3 PE=1 SV=4	TCPG_HUMAN	SwissProt_2014_08.fasta	60 535,4	1	12	12	21	0.0011	0.339
APO merged	apoptotic	Apoptotic	281474976711167 (F003397)	Farnesyl pyrophosphate synthase OS=Homo sapiens GN=FDPS PE=1 SV=4	FPPS_HUMAN	SwissProt_2014_08.fasta	48 276,8	1	5	6	8	0.0004	0.186
APO merged	apoptotic	Apoptotic	281474976711167 (F003397)	T-complex protein 1 subunit theta OS=Homo sapiens GN=CCT8 PE=1 SV=4	TCPQ_HUMAN	SwissProt_2014_08.fasta	59 621,0	1	23	24	46	0.0024	0.496
APO merged	apoptotic	Apoptotic	281474976711167 (F003397)	Isoleucine--tRNA ligase, cytoplasmic OS=Homo sapiens GN=IARS PE=1 SV=2	SYIC_HUMAN	SwissProt_2014_08.fasta	144 501,8	1	18	18	28	0.0015	0.212
APO merged	apoptotic	Apoptotic	281474976711167 (F003397)	ADP-ribosylation factor 1 OS=Homo sapiens GN=ARF1 PE=1 SV=2	ARF1_HUMAN	SwissProt_2014_08.fasta	20 697,6	1	5	5	8	0.0004	0.392
APO merged	apoptotic	Apoptotic	281474976711167 (F003397)	Histone H4 OS=Homo sapiens GN=HIST1H4A PE=1 SV=2	H4_HUMAN	SwissProt_2014_08.fasta	11 367,7	1	4	6	17	0.0009	0.427
APO merged	apoptotic	Apoptotic	281474976711167 (F003397)	Bifunctional purine biosynthesis protein PURH OS=Homo sapiens GN=ATIC PE=1 SV=3	PUR9_HUMAN	SwissProt_2014_08.fasta	64 616,5	1	13	13	18	0.0009	0.348
APO merged	apoptotic	Apoptotic	281474976711167 (F003397)	UPF0568 protein C14orf166 OS=Homo sapiens GN=C14orf166 PE=1 SV=1	CN166_HUMAN	SwissProt_2014_08.fasta	28 069,3	1	3	3	4	0.0002	0.189
APO merged	apoptotic	Apoptotic	281474976711167 (F003397)	Eukaryotic translation initiation factor 2 subunit 1 OS=Homo sapiens GN=EIF2S1 PE=1 SV=3	IF2A_HUMAN	SwissProt_2014_08.fasta	36 112,7	1	3	3	6	0.0003	0.117
APO merged	apoptotic	Apoptotic	281474976711167 (F003397)	Chloride intracellular channel protein 1 OS=Homo sapiens GN=CLIC1 PE=1 SV=4	CLIC1_HUMAN	SwissProt_2014_08.fasta	26 923,3	1	2	2	3	0.0002	0.124
APO merged	apoptotic	Apoptotic	281474976711167 (F003397)	60S ribosomal protein L36 OS=Homo sapiens GN=RPL36 PE=1 SV=3	RL36_HUMAN	SwissProt_2014_08.fasta	12 254,2	1	2	2	4	0.0002	0.2
APO merged	apoptotic	Apoptotic	281474976711167 (F003397)	Small nuclear ribonucleoprotein Sm D1 OS=Homo sapiens GN=SNRPD1 PE=1 SV=1	SMD1_HUMAN	SwissProt_2014_08.fasta	13 281,9	1	2	2	11	0.0006	0.277
APO merged	apoptotic	Apoptotic	281474976711167 (F003397)	60S ribosomal protein L4 OS=Homo sapiens GN=RPL4 PE=1 SV=5	RL4_HUMAN	SwissProt_2014_08.fasta	47 699,1	1	14	14	37	0.0019	0.379
APO merged	apoptotic	Apoptotic	281474976711167 (F003397)	Rab GDP dissociation inhibitor beta OS=Homo sapiens GN=GDI2 PE=1 SV=2	GDIB_HUMAN	SwissProt_2014_08.fasta	50 665,5	1	5	5	13	0.0007	0.16
APO merged	apoptotic	Apoptotic	281474976711167 (F003397)	Nucleolin OS=Homo sapiens GN=NCL PE=1 SV=3	NUCL_HUMAN	SwissProt_2014_08.fasta	76 615,9	1	10	10	20	0.001	0.193
APO merged	apoptotic	Apoptotic	281474976711167 (F003397)	4F2 cell-surface antigen heavy chain OS=Homo sapiens GN=SLC3A2 PE=1 SV=3	4F2_HUMAN	SwissProt_2014_08.fasta	67 996,4	1	11	11	31	0.0016	0.259
APO merged	apoptotic	Apoptotic	281474976711167 (F003397)	Heat shock 70 kDa protein 4 OS=Homo sapiens GN=HSPA4 PE=1 SV=4	HSP74_HUMAN	SwissProt_2014_08.fasta	94 331,9	1	17	17	30	0.0016	0.292
APO merged	apoptotic	Apoptotic	281474976711167 (F003397)	Ras-related C3 botulinum toxin substrate 2 OS=Homo sapiens GN=RAC2 PE=1 SV=1	RAC2_HUMAN	SwissProt_2014_08.fasta	21 429,2	1	2	2	5	0.0003	0.198
APO merged	apoptotic	Apoptotic	281474976711167 (F003397)	CTP synthase 1 OS=Homo sapiens GN=CTPS1 PE=1 SV=2	PYRG1_HUMAN	SwissProt_2014_08.fasta	66 690,7	1	4	4	13	0.0007	0.112
APO merged	apoptotic	Apoptotic	281474976711167 (F003397)	GTP-binding nuclear protein Ran OS=Homo sapiens GN=RAN PE=1 SV=3	RAN_HUMAN	SwissProt_2014_08.fasta	24 423,1	1	7	7	16	0.0008	0.389
APO merged	apoptotic	Apoptotic	281474976711167 (F003397)	Basigin OS=Homo sapiens GN=BSG PE=1 SV=2	BASI_HUMAN	SwissProt_2014_08.fasta	42 199,7	1	6	7	9	0.0005	0.21
APO merged	apoptotic	Apoptotic	281474976711167 (F003397)	Synaptic vesicle membrane protein VAT-1 homolog OS=Homo sapiens GN=VAT1 PE=1 SV=2	VAT1_HUMAN	SwissProt_2014_08.fasta	41 919,8	1	11	12	37	0.0019	0.387
APO merged	apoptotic	Apoptotic	281474976711167 (F003397)	DnaJ homolog subfamily B member 1 OS=Homo sapiens GN=DNAJB1 PE=1 SV=4	DNJB1_HUMAN	SwissProt_2014_08.fasta	38 045,6	1	2	2	3	0.0002	0.0882
APO merged	apoptotic	Apoptotic	281474976711167 (F003397)	Prothymosin alpha OS=Homo sapiens GN=PTMA PE=1 SV=2	PTMA_HUMAN	SwissProt_2014_08.fasta	12 202,5	1	2	3	4	0.0002	0.0991
APO merged	apoptotic	Apoptotic	281474976711167 (F003397)	Ubiquitin carboxyl-terminal hydrolase 14 OS=Homo sapiens GN=USP14 PE=1 SV=3	UBP14_HUMAN	SwissProt_2014_08.fasta	56 070,3	1	5	5	6	0.0003	0.152
APO merged	apoptotic	Apoptotic	281474976711167 (F003397)	60S ribosomal protein L26 OS=Homo sapiens GN=RPL26 PE=1 SV=1	RL26_HUMAN	SwissProt_2014_08.fasta	17 258,4	1	2	2	2	0.0001	0.159
APO merged	apoptotic	Apoptotic	281474976711167 (F003397)	Serine/threonine-protein kinase OSR1 OS=Homo sapiens GN=OXSR1 PE=1 SV=1	OXSR1_HUMAN	SwissProt_2014_08.fasta	58 023,4	1	6	6	11	0.0006	0.157
APO merged	apoptotic	Apoptotic	281474976711167 (F003397)	Keratin, type I cytoskeletal 9 OS=Homo sapiens GN=KRT9 PE=1 SV=3	K1C9_HUMAN	SwissProt_2014_08.fasta	62 065,9	1	2	2	2	0.0001	0.0578
APO merged	apoptotic	Apoptotic	281474976711167 (F003397)	Eukaryotic translation initiation factor 3 subunit H OS=Homo sapiens GN=EIF3H PE=1 SV=1	EIF3H_HUMAN	SwissProt_2014_08.fasta	39 930,6	1	2	2	6	0.0003	0.102
APO merged	apoptotic	Apoptotic	281474976711167 (F003397)	Voltage-dependent anion-selective channel protein 3 OS=Homo sapiens GN=VDAC3 PE=1 SV=1	VDAC3_HUMAN	SwissProt_2014_08.fasta	30 659,9	1	5	5	6	0.0003	0.286
APO merged	apoptotic	Apoptotic	281474976711167 (F003397)	Sodium/potassium-transporting ATPase subunit alpha-1 OS=Homo sapiens GN=ATP1A1 PE=1 SV=1	AT1A1_HUMAN	SwissProt_2014_08.fasta	112 899,5	1	17	17	25	0.0013	0.218
APO merged	apoptotic	Apoptotic	281474976711167 (F003397)	Tubulin beta chain OS=Homo sapiens GN=TUBB PE=1 SV=2	TBB5_HUMAN	SwissProt_2014_08.fasta	49 670,6	1	22	35	466	0.0243	0.811
APO merged	apoptotic	Apoptotic	281474976711167 (F003397)	Proliferation-associated protein 2G4 OS=Homo sapiens GN=PA2G4 PE=1 SV=3	PA2G4_HUMAN	SwissProt_2014_08.fasta	43 786,7	1	11	11	24	0.0013	0.411
APO merged	apoptotic	Apoptotic	281474976711167 (F003397)	Thioredoxin domain-containing protein 5 OS=Homo sapiens GN=TXNDC5 PE=1 SV=2	TXND5_HUMAN	SwissProt_2014_08.fasta	47 629,1	1	2	2	2	0.0001	0.0671
APO merged	apoptotic	Apoptotic	281474976711167 (F003397)	Heterogeneous nuclear ribonucleoprotein A1 OS=Homo sapiens GN=HNRNPA1 PE=1 SV=5	ROA1_HUMAN	SwissProt_2014_08.fasta	38 747,0	1	11	16	31	0.0016	0.366
APO merged	apoptotic	Apoptotic	281474976711167 (F003397)	Ras-related protein Rab-2A OS=Homo sapiens GN=RAB2A PE=1 SV=1	RAB2A_HUMAN	SwissProt_2014_08.fasta	23 546,2	1	2	2	2	0.0001	0.142
APO merged	apoptotic	Apoptotic	281474976711167 (F003397)	3-ketoacyl-CoA thiolase, peroxisomal OS=Homo sapiens GN=ACAA1 PE=1 SV=2	THIK_HUMAN	SwissProt_2014_08.fasta	44 292,1	1	2	2	4	0.0002	0.0708
APO merged	apoptotic	Apoptotic	281474976711167 (F003397)	14-3-3 protein zeta/delta OS=Homo sapiens GN=YWHAZ PE=1 SV=1	1433Z_HUMAN	SwissProt_2014_08.fasta	27 745,9	1	13	13	41	0.0021	0.555
APO merged	apoptotic	Apoptotic	281474976711167 (F003397)	Peroxiredoxin-1 OS=Homo sapiens GN=PRDX1 PE=1 SV=1	PRDX1_HUMAN	SwissProt_2014_08.fasta	22 110,9	1	14	18	42	0.0022	0.794
APO merged	apoptotic	Apoptotic	281474976711167 (F003397)	Elongation factor 2 OS=Homo sapiens GN=EEF2 PE=1 SV=4	EF2_HUMAN	SwissProt_2014_08.fasta	95 340,1	1	30	37	162	0.0085	0.474
APO merged	apoptotic	Apoptotic	281474976711167 (F003397)	Prohibitin-2 OS=Homo sapiens GN=PHB2 PE=1 SV=2	PHB2_HUMAN	SwissProt_2014_08.fasta	33 297,6	1	7	7	10	0.0005	0.278
APO merged	apoptotic	Apoptotic	281474976711167 (F003397)	Protein disulfide-isomerase OS=Homo sapiens GN=P4HB PE=1 SV=3	PDIA1_HUMAN	SwissProt_2014_08.fasta	57 118,1	1	9	9	11	0.0006	0.244
APO merged	apoptotic	Apoptotic	281474976711167 (F003397)	Proteasome subunit beta type-9 OS=Homo sapiens GN=PSMB9 PE=1 SV=2	PSB9_HUMAN	SwissProt_2014_08.fasta	23 264,4	1	3	3	3	0.0002	0.169
APO merged	apoptotic	Apoptotic	281474976711167 (F003397)	Alpha-enolase OS=Homo sapiens GN=ENO1 PE=1 SV=2	ENOA_HUMAN	SwissProt_2014_08.fasta	47 170,2	1	17	28	219	0.0114	0.618
APO merged	apoptotic	Apoptotic	281474976711167 (F003397)	Ras-related C3 botulinum toxin substrate 1 OS=Homo sapiens GN=RAC1 PE=1 SV=1	RAC1_HUMAN	SwissProt_2014_08.fasta	21 450,6	1	5	5	14	0.0007	0.349
APO merged	apoptotic	Apoptotic	281474976711167 (F003397)	Eukaryotic initiation factor 4A-III OS=Homo sapiens GN=EIF4A3 PE=1 SV=4	IF4A3_HUMAN	SwissProt_2014_08.fasta	46 872,4	1	2	2	2	0.0001	0.112
APO merged	apoptotic	Apoptotic	281474976711167 (F003397)	RuvB-like 1 OS=Homo sapiens GN=RUVBL1 PE=1 SV=1	RUVB1_HUMAN	SwissProt_2014_08.fasta	50 229,4	1	7	8	10	0.0005	0.213
APO merged	apoptotic	Apoptotic	281474976711167 (F003397)	Guanine nucleotide-binding protein G(I)/G(S)/G(T) subunit beta-2 OS=Homo sapiens GN=GNB2 PE=1 SV=3	GBB2_HUMAN	SwissProt_2014_08.fasta	37 331,8	1	3	3	6	0.0003	0.285
APO merged	apoptotic	Apoptotic	281474976711167 (F003397)	Macrophage-capping protein OS=Homo sapiens GN=CAPG PE=1 SV=2	CAPG_HUMAN	SwissProt_2014_08.fasta	38 498,9	1	3	3	3	0.0002	0.115
APO merged	apoptotic	Apoptotic	281474976711167 (F003397)	Ezrin OS=Homo sapiens GN=EZR PE=1 SV=4	EZRI_HUMAN	SwissProt_2014_08.fasta	69 414,7	1	3	3	6	0.0003	0.131
APO merged	apoptotic	Apoptotic	281474976711167 (F003397)	Glucose-6-phosphate isomerase OS=Homo sapiens GN=GPI PE=1 SV=4	G6PI_HUMAN	SwissProt_2014_08.fasta	63 148,5	1	11	13	45	0.0024	0.369
APO merged	apoptotic	Apoptotic	281474976711167 (F003397)	Ras-related protein Rab-1A OS=Homo sapiens GN=RAB1A PE=1 SV=3	RAB1A_HUMAN	SwissProt_2014_08.fasta	22 678,5	1	5	5	13	0.0007	0.366
APO merged	apoptotic	Apoptotic	281474976711167 (F003397)	Eukaryotic translation elongation factor 1 epsilon-1 OS=Homo sapiens GN=EEF1E1 PE=1 SV=1	MCA3_HUMAN	SwissProt_2014_08.fasta	19 811,2	1	3	3	8	0.0004	0.241
APO merged	apoptotic	Apoptotic	281474976711167 (F003397)	Guanine nucleotide-binding protein G(q) subunit alpha OS=Homo sapiens GN=GNAQ PE=1 SV=4	GNAQ_HUMAN	SwissProt_2014_08.fasta	42 143,6	1	4	4	10	0.0005	0.162
APO merged	apoptotic	Apoptotic	281474976711167 (F003397)	14-3-3 protein epsilon OS=Homo sapiens GN=YWHAE PE=1 SV=1	1433E_HUMAN	SwissProt_2014_08.fasta	29 175,0	1	7	7	21	0.0011	0.345
APO merged	apoptotic	Apoptotic	281474976711167 (F003397)	Cytochrome b-c1 complex subunit 2, mitochondrial OS=Homo sapiens GN=UQCRC2 PE=1 SV=3	QCR2_HUMAN	SwissProt_2014_08.fasta	48 443,4	1	3	3	3	0.0002	0.113
APO merged	apoptotic	Apoptotic	281474976711167 (F003397)	Serine/threonine-protein phosphatase 2A catalytic subunit alpha isoform OS=Homo sapiens GN=PPP2CA PE=1 SV=1	PP2AA_HUMAN,PP2AB_HUMAN	SwissProt_2014_08.fasta	35 594,5	1	4	4	4	0.0002	0.285
APO merged	apoptotic	Apoptotic	281474976711167 (F003397)	Ubiquitin-like modifier-activating enzyme 1 OS=Homo sapiens GN=UBA1 PE=1 SV=3	UBA1_HUMAN	SwissProt_2014_08.fasta	117 850,3	1	16	17	36	0.0019	0.247
APO merged	apoptotic	Apoptotic	281474976711167 (F003397)	Heterogeneous nuclear ribonucleoprotein A0 OS=Homo sapiens GN=HNRNPA0 PE=1 SV=1	ROA0_HUMAN	SwissProt_2014_08.fasta	30 840,5	1	2	2	2	0.0001	0.115
APO merged	apoptotic	Apoptotic	281474976711167 (F003397)	Interleukin enhancer-binding factor 2 OS=Homo sapiens GN=ILF2 PE=1 SV=2	ILF2_HUMAN	SwissProt_2014_08.fasta	43 062,7	1	2	2	4	0.0002	0.0872
APO merged	apoptotic	Apoptotic	281474976711167 (F003397)	Prefoldin subunit 2 OS=Homo sapiens GN=PFDN2 PE=1 SV=1	PFD2_HUMAN	SwissProt_2014_08.fasta	16 647,8	1	2	2	2	0.0001	0.169
APO merged	apoptotic	Apoptotic	281474976711167 (F003397)	Tubulin alpha-1B chain OS=Homo sapiens GN=TUBA1B PE=1 SV=1	TBA1B_HUMAN	SwissProt_2014_08.fasta	50 151,7	1	18	26	241	0.0126	0.554
APO merged	apoptotic	Apoptotic	281474976711167 (F003397)	Dedicator of cytokinesis protein 2 OS=Homo sapiens GN=DOCK2 PE=1 SV=2	DOCK2_HUMAN	SwissProt_2014_08.fasta	211 955,5	1	8	8	12	0.0006	0.059
APO merged	apoptotic	Apoptotic	281474976711167 (F003397)	Synaptophysin-like protein 1 OS=Homo sapiens GN=SYPL1 PE=1 SV=1	SYPL1_HUMAN	SwissProt_2014_08.fasta	28 566,1	1	2	2	3	0.0002	0.143
APO merged	apoptotic	Apoptotic	281474976711167 (F003397)	Ras-related protein Rab-11B OS=Homo sapiens GN=RAB11B PE=1 SV=4	RB11B_HUMAN	SwissProt_2014_08.fasta	24 489,0	1	4	4	4	0.0002	0.197
APO merged	apoptotic	Apoptotic	281474976711167 (F003397)	V-type proton ATPase subunit E 1 OS=Homo sapiens GN=ATP6V1E1 PE=1 SV=1	VATE1_HUMAN	SwissProt_2014_08.fasta	26 146,2	1	2	2	2	0.0001	0.15
APO merged	apoptotic	Apoptotic	281474976711167 (F003397)	Filamin-B OS=Homo sapiens GN=FLNB PE=1 SV=2	FLNB_HUMAN	SwissProt_2014_08.fasta	278 158,8	1	17	18	21	0.0011	0.108
APO merged	apoptotic	Apoptotic	281474976711167 (F003397)	Barrier-to-autointegration factor OS=Homo sapiens GN=BANF1 PE=1 SV=1	BAF_HUMAN	SwissProt_2014_08.fasta	10 058,7	1	2	2	2	0.0001	0.404
APO merged	apoptotic	Apoptotic	281474976711167 (F003397)	Histone H1.5 OS=Homo sapiens GN=HIST1H1B PE=1 SV=3	H15_HUMAN	SwissProt_2014_08.fasta	22 581,7	1	2	2	3	0.0002	0.142
APO merged	apoptotic	Apoptotic	281474976711167 (F003397)	Glycylpeptide N-tetradecanoyltransferase 1 OS=Homo sapiens GN=NMT1 PE=1 SV=2	NMT1_HUMAN	SwissProt_2014_08.fasta	56 807,0	1	2	2	3	0.0002	0.0806
APO merged	apoptotic	Apoptotic	281474976711167 (F003397)	Importin-4 OS=Homo sapiens GN=IPO4 PE=1 SV=2	IPO4_HUMAN	SwissProt_2014_08.fasta	118 718,7	1	4	4	4	0.0002	0.062
APO merged	apoptotic	Apoptotic	281474976711167 (F003397)	Signal recognition particle 9 kDa protein OS=Homo sapiens GN=SRP9 PE=1 SV=2	SRP09_HUMAN	SwissProt_2014_08.fasta	10 111,6	1	3	4	4	0.0002	0.337
APO merged	apoptotic	Apoptotic	281474976711167 (F003397)	Sodium bicarbonate cotransporter 3 OS=Homo sapiens GN=SLC4A7 PE=1 SV=2	S4A7_HUMAN	SwissProt_2014_08.fasta	136 049,3	1	3	3	5	0.0003	0.0379
APO merged	apoptotic	Apoptotic	281474976711167 (F003397)	Ubiquitin-40S ribosomal protein S27a OS=Homo sapiens GN=RPS27A PE=1 SV=2	RS27A_HUMAN	SwissProt_2014_08.fasta	17 965,6	1	2	2	3	0.0002	0.224
APO merged	apoptotic	Apoptotic	281474976711167 (F003397)	T-complex protein 1 subunit zeta OS=Homo sapiens GN=CCT6A PE=1 SV=3	TCPZ_HUMAN	SwissProt_2014_08.fasta	58 025,3	1	11	14	44	0.0023	0.307
APO merged	apoptotic	Apoptotic	281474976711167 (F003397)	Dihydropyrimidinase-related protein 2 OS=Homo sapiens GN=DPYSL2 PE=1 SV=1	DPYL2_HUMAN	SwissProt_2014_08.fasta	62 294,0	1	10	10	15	0.0008	0.278
APO merged	apoptotic	Apoptotic	281474976711167 (F003397)	Nuclear migration protein nudC OS=Homo sapiens GN=NUDC PE=1 SV=1	NUDC_HUMAN	SwissProt_2014_08.fasta	38 243,7	1	8	8	12	0.0006	0.302
APO merged	apoptotic	Apoptotic	281474976711167 (F003397)	Lanosterol synthase OS=Homo sapiens GN=LSS PE=1 SV=1	ERG7_HUMAN	SwissProt_2014_08.fasta	83 310,0	1	2	2	2	0.0001	0.0342
APO merged	apoptotic	Apoptotic	281474976711167 (F003397)	Reticulon-4 OS=Homo sapiens GN=RTN4 PE=1 SV=2	RTN4_HUMAN	SwissProt_2014_08.fasta	129 934,6	1	2	2	3	0.0002	0.0227
APO merged	apoptotic	Apoptotic	281474976711167 (F003397)	Phosphoserine aminotransferase OS=Homo sapiens GN=PSAT1 PE=1 SV=2	SERC_HUMAN	SwissProt_2014_08.fasta	40 423,3	1	5	5	6	0.0003	0.157
APO merged	apoptotic	Apoptotic	281474976711167 (F003397)	DNA replication licensing factor MCM7 OS=Homo sapiens GN=MCM7 PE=1 SV=4	MCM7_HUMAN	SwissProt_2014_08.fasta	81 309,0	1	5	5	8	0.0004	0.0862
APO merged	apoptotic	Apoptotic	281474976711167 (F003397)	60S ribosomal protein L3 OS=Homo sapiens GN=RPL3 PE=1 SV=2	RL3_HUMAN	SwissProt_2014_08.fasta	46 109,5	1	8	10	18	0.0009	0.243
APO merged	apoptotic	Apoptotic	281474976711167 (F003397)	Tyrosine--tRNA ligase, cytoplasmic OS=Homo sapiens GN=YARS PE=1 SV=4	SYYC_HUMAN	SwissProt_2014_08.fasta	59 145,1	1	8	8	9	0.0005	0.148
APO merged	apoptotic	Apoptotic	281474976711167 (F003397)	Septin-9 OS=Homo sapiens GN=SEPT9 PE=1 SV=2	SEPT9_HUMAN	SwissProt_2014_08.fasta	65 402,3	1	5	5	8	0.0004	0.111
APO merged	apoptotic	Apoptotic	281474976711167 (F003397)	Guanine nucleotide-binding protein G(k) subunit alpha OS=Homo sapiens GN=GNAI3 PE=1 SV=3	GNAI3_HUMAN	SwissProt_2014_08.fasta	40 533,5	1	3	3	5	0.0003	0.328
APO merged	apoptotic	Apoptotic	281474976711167 (F003397)	Annexin A7 OS=Homo sapiens GN=ANXA7 PE=1 SV=3	ANXA7_HUMAN	SwissProt_2014_08.fasta	52 740,5	1	2	2	3	0.0002	0.0553
APO merged	apoptotic	Apoptotic	281474976711167 (F003397)	26S proteasome non-ATPase regulatory subunit 7 OS=Homo sapiens GN=PSMD7 PE=1 SV=2	PSMD7_HUMAN	SwissProt_2014_08.fasta	37 025,6	1	3	3	7	0.0004	0.164
APO merged	apoptotic	Apoptotic	281474976711167 (F003397)	Cytoplasmic dynein 1 heavy chain 1 OS=Homo sapiens GN=DYNC1H1 PE=1 SV=5	DYHC1_HUMAN	SwissProt_2014_08.fasta	532 405,6	1	15	15	17	0.0009	0.0484
APO merged	apoptotic	Apoptotic	281474976711167 (F003397)	Coatomer subunit beta OS=Homo sapiens GN=COPB1 PE=1 SV=3	COPB_HUMAN	SwissProt_2014_08.fasta	107 146,0	1	3	3	3	0.0002	0.0504
APO merged	apoptotic	Apoptotic	281474976711167 (F003397)	Tubulin alpha-1A chain OS=Homo sapiens GN=TUBA1A PE=1 SV=1	TBA1A_HUMAN	SwissProt_2014_08.fasta	50 135,7	1	2	2	31	0.0016	0.554
APO merged	apoptotic	Apoptotic	281474976711167 (F003397)	TAR DNA-binding protein 43 OS=Homo sapiens GN=TARDBP PE=1 SV=1	TADBP_HUMAN	SwissProt_2014_08.fasta	44 739,7	1	2	2	4	0.0002	0.0725
APO merged	apoptotic	Apoptotic	281474976711167 (F003397)	40S ribosomal protein S10 OS=Homo sapiens GN=RPS10 PE=1 SV=1	RS10_HUMAN	SwissProt_2014_08.fasta	18 898,3	1	2	2	2	0.0001	0.176
APO merged	apoptotic	Apoptotic	281474976711167 (F003397)	Proteasome subunit beta type-2 OS=Homo sapiens GN=PSMB2 PE=1 SV=1	PSB2_HUMAN	SwissProt_2014_08.fasta	22 837,5	1	3	3	7	0.0004	0.179
APO merged	apoptotic	Apoptotic	281474976711167 (F003397)	DNA damage-binding protein 1 OS=Homo sapiens GN=DDB1 PE=1 SV=1	DDB1_HUMAN	SwissProt_2014_08.fasta	126 970,2	1	3	3	3	0.0002	0.0307
APO merged	apoptotic	Apoptotic	281474976711167 (F003397)	Alcohol dehydrogenase class-3 OS=Homo sapiens GN=ADH5 PE=1 SV=4	ADHX_HUMAN	SwissProt_2014_08.fasta	39 723,8	1	4	4	6	0.0003	0.201
APO merged	apoptotic	Apoptotic	281474976711167 (F003397)	26S protease regulatory subunit 4 OS=Homo sapiens GN=PSMC1 PE=1 SV=1	PRS4_HUMAN	SwissProt_2014_08.fasta	49 186,4	1	5	5	10	0.0005	0.173
APO merged	apoptotic	Apoptotic	281474976711167 (F003397)	Fructose-bisphosphate aldolase A OS=Homo sapiens GN=ALDOA PE=1 SV=2	ALDOA_HUMAN	SwissProt_2014_08.fasta	39 420,6	1	22	27	73	0.0038	0.821
APO merged	apoptotic	Apoptotic	281474976711167 (F003397)	Rap1 GTPase-GDP dissociation stimulator 1 OS=Homo sapiens GN=RAP1GDS1 PE=1 SV=3	GDS1_HUMAN	SwissProt_2014_08.fasta	66 318,1	1	3	3	3	0.0002	0.061
APO merged	apoptotic	Apoptotic	281474976711167 (F003397)	Vesicle-fusing ATPase OS=Homo sapiens GN=NSF PE=1 SV=3	NSF_HUMAN	SwissProt_2014_08.fasta	82 597,4	1	5	5	5	0.0003	0.0968
APO merged	apoptotic	Apoptotic	281474976711167 (F003397)	Cathepsin D OS=Homo sapiens GN=CTSD PE=1 SV=1	CATD_HUMAN	SwissProt_2014_08.fasta	44 553,0	1	2	2	4	0.0002	0.0752
APO merged	apoptotic	Apoptotic	281474976711167 (F003397)	NHP2-like protein 1 OS=Homo sapiens GN=NHP2L1 PE=1 SV=3	NH2L1_HUMAN	SwissProt_2014_08.fasta	14 173,8	1	2	2	4	0.0002	0.312
APO merged	apoptotic	Apoptotic	281474976711167 (F003397)	Spectrin alpha chain, non-erythrocytic 1 OS=Homo sapiens GN=SPTAN1 PE=1 SV=3	SPTN1_HUMAN	SwissProt_2014_08.fasta	284 542,7	1	11	11	19	0.001	0.0635
APO merged	apoptotic	Apoptotic	281474976711167 (F003397)	Leucine--tRNA ligase, cytoplasmic OS=Homo sapiens GN=LARS PE=1 SV=2	SYLC_HUMAN	SwissProt_2014_08.fasta	134 470,8	1	20	20	26	0.0014	0.227
APO merged	apoptotic	Apoptotic	281474976711167 (F003397)	Inosine-5'-monophosphate dehydrogenase 2 OS=Homo sapiens GN=IMPDH2 PE=1 SV=2	IMDH2_HUMAN	SwissProt_2014_08.fasta	55 806,5	1	15	17	38	0.002	0.442
APO merged	apoptotic	Apoptotic	281474976711167 (F003397)	Keratin, type II cytoskeletal 1 OS=Homo sapiens GN=KRT1 PE=1 SV=6	K2C1_HUMAN	SwissProt_2014_08.fasta	66 040,3	1	6	6	9	0.0005	0.104
APO merged	apoptotic	Apoptotic	281474976711167 (F003397)	40S ribosomal protein S9 OS=Homo sapiens GN=RPS9 PE=1 SV=3	RS9_HUMAN	SwissProt_2014_08.fasta	22 592,5	1	4	4	7	0.0004	0.201
APO merged	apoptotic	Apoptotic	281474976711167 (F003397)	Elongation factor 1-beta OS=Homo sapiens GN=EEF1B2 PE=1 SV=3	EF1B_HUMAN	SwissProt_2014_08.fasta	24 764,2	1	4	4	14	0.0007	0.244
APO merged	apoptotic	Apoptotic	281474976711167 (F003397)	40S ribosomal protein S16 OS=Homo sapiens GN=RPS16 PE=1 SV=2	RS16_HUMAN	SwissProt_2014_08.fasta	16 445,9	1	6	6	11	0.0006	0.445
APO merged	apoptotic	Apoptotic	281474976711167 (F003397)	Protein kinase C alpha type OS=Homo sapiens GN=PRKCA PE=1 SV=4	KPCA_HUMAN	SwissProt_2014_08.fasta	76 751,1	1	10	10	28	0.0015	0.22
APO merged	apoptotic	Apoptotic	281474976711167 (F003397)	Voltage-dependent anion-selective channel protein 2 OS=Homo sapiens GN=VDAC2 PE=1 SV=2	VDAC2_HUMAN	SwissProt_2014_08.fasta	31 567,3	1	5	5	8	0.0004	0.252
APO merged	apoptotic	Apoptotic	281474976711167 (F003397)	Endoplasmic reticulum resident protein 29 OS=Homo sapiens GN=ERP29 PE=1 SV=4	ERP29_HUMAN	SwissProt_2014_08.fasta	28 994,9	1	2	2	3	0.0002	0.0843
APO merged	apoptotic	Apoptotic	281474976711167 (F003397)	Proteasome subunit beta type-7 OS=Homo sapiens GN=PSMB7 PE=1 SV=1	PSB7_HUMAN	SwissProt_2014_08.fasta	29 965,9	1	2	2	3	0.0002	0.0686
APO merged	apoptotic	Apoptotic	281474976711167 (F003397)	Adenosine deaminase OS=Homo sapiens GN=ADA PE=1 SV=3	ADA_HUMAN	SwissProt_2014_08.fasta	40 765,1	1	5	5	12	0.0006	0.278
APO merged	apoptotic	Apoptotic	281474976711167 (F003397)	DNA replication licensing factor MCM6 OS=Homo sapiens GN=MCM6 PE=1 SV=1	MCM6_HUMAN	SwissProt_2014_08.fasta	92 890,6	1	3	3	3	0.0002	0.0475
APO merged	apoptotic	Apoptotic	281474976711167 (F003397)	Plasma membrane calcium-transporting ATPase 4 OS=Homo sapiens GN=ATP2B4 PE=1 SV=2	AT2B4_HUMAN	SwissProt_2014_08.fasta	137 923,7	1	2	2	2	0.0001	0.029
APO merged	apoptotic	Apoptotic	281474976711167 (F003397)	Hydroxyacyl-coenzyme A dehydrogenase, mitochondrial OS=Homo sapiens GN=HADH PE=1 SV=3	HCDH_HUMAN	SwissProt_2014_08.fasta	34 294,2	1	4	5	14	0.0007	0.232
APO merged	apoptotic	Apoptotic	281474976711167 (F003397)	Protein unc-45 homolog A OS=Homo sapiens GN=UNC45A PE=1 SV=1	UN45A_HUMAN	SwissProt_2014_08.fasta	103 078,9	1	2	2	2	0.0001	0.0318
APO merged	apoptotic	Apoptotic	281474976711167 (F003397)	Melanoma-associated antigen B2 OS=Homo sapiens GN=MAGEB2 PE=1 SV=3	MAGB2_HUMAN	SwissProt_2014_08.fasta	35 277,7	1	2	2	3	0.0002	0.0846
APO merged	apoptotic	Apoptotic	281474976711167 (F003397)	RNA-binding motif protein, X chromosome OS=Homo sapiens GN=RBMX PE=1 SV=3	RBMX_HUMAN	SwissProt_2014_08.fasta	42 333,7	1	3	4	7	0.0004	0.102
APO merged	apoptotic	Apoptotic	281474976711167 (F003397)	Heterogeneous nuclear ribonucleoprotein K OS=Homo sapiens GN=HNRNPK PE=1 SV=1	HNRPK_HUMAN	SwissProt_2014_08.fasta	50 978,5	1	12	12	40	0.0021	0.333
APO merged	apoptotic	Apoptotic	281474976711167 (F003397)	Guanine nucleotide-binding protein G(i) subunit alpha-2 OS=Homo sapiens GN=GNAI2 PE=1 SV=3	GNAI2_HUMAN	SwissProt_2014_08.fasta	40 452,0	1	12	14	31	0.0016	0.462
APO merged	apoptotic	Apoptotic	281474976711167 (F003397)	Annexin A6 OS=Homo sapiens GN=ANXA6 PE=1 SV=3	ANXA6_HUMAN	SwissProt_2014_08.fasta	75 877,5	1	33	45	118	0.0062	0.639
APO merged	apoptotic	Apoptotic	281474976711167 (F003397)	Tubulin-specific chaperone A OS=Homo sapiens GN=TBCA PE=1 SV=3	TBCA_HUMAN	SwissProt_2014_08.fasta	12 855,2	1	2	2	2	0.0001	0.176
APO merged	apoptotic	Apoptotic	281474976711167 (F003397)	ELAV-like protein 1 OS=Homo sapiens GN=ELAVL1 PE=1 SV=2	ELAV1_HUMAN	SwissProt_2014_08.fasta	36 092,6	1	2	2	2	0.0001	0.0767
APO merged	apoptotic	Apoptotic	281474976711167 (F003397)	Atlastin-3 OS=Homo sapiens GN=ATL3 PE=1 SV=1	ATLA3_HUMAN	SwissProt_2014_08.fasta	60 543,2	1	2	2	3	0.0002	0.0628
APO merged	apoptotic	Apoptotic	281474976711167 (F003397)	Putative adenosylhomocysteinase 2 OS=Homo sapiens GN=AHCYL1 PE=1 SV=2	SAHH2_HUMAN	SwissProt_2014_08.fasta	58 951,5	1	2	2	2	0.0001	0.0528
APO merged	apoptotic	Apoptotic	281474976711167 (F003397)	Actin, alpha cardiac muscle 1 OS=Homo sapiens GN=ACTC1 PE=1 SV=1	ACTC_HUMAN	SwissProt_2014_08.fasta	42 020,1	1	4	6	27	0.0014	0.48
APO merged	apoptotic	Apoptotic	281474976711167 (F003397)	Drebrin OS=Homo sapiens GN=DBN1 PE=1 SV=4	DREB_HUMAN	SwissProt_2014_08.fasta	71 428,6	1	5	5	7	0.0004	0.126
APO merged	apoptotic	Apoptotic	281474976711167 (F003397)	Ribose-phosphate pyrophosphokinase 2 OS=Homo sapiens GN=PRPS2 PE=1 SV=2	PRPS2_HUMAN	SwissProt_2014_08.fasta	34 769,5	1	4	4	8	0.0004	0.459
APO merged	apoptotic	Apoptotic	281474976711167 (F003397)	Guanine nucleotide-binding protein G(I)/G(S)/G(T) subunit beta-1 OS=Homo sapiens GN=GNB1 PE=1 SV=3	GBB1_HUMAN	SwissProt_2014_08.fasta	37 377,5	1	10	10	26	0.0014	0.444
APO merged	apoptotic	Apoptotic	281474976711167 (F003397)	60S ribosomal protein L15 OS=Homo sapiens GN=RPL15 PE=1 SV=2	RL15_HUMAN	SwissProt_2014_08.fasta	24 146,5	1	4	4	20	0.001	0.206
APO merged	apoptotic	Apoptotic	281474976711167 (F003397)	Hypoxia up-regulated protein 1 OS=Homo sapiens GN=HYOU1 PE=1 SV=1	HYOU1_HUMAN	SwissProt_2014_08.fasta	111 336,8	1	5	5	5	0.0003	0.0891
APO merged	apoptotic	Apoptotic	281474976711167 (F003397)	Heterogeneous nuclear ribonucleoprotein Q OS=Homo sapiens GN=SYNCRIP PE=1 SV=2	HNRPQ_HUMAN	SwissProt_2014_08.fasta	69 603,5	1	5	5	13	0.0007	0.13
APO merged	apoptotic	Apoptotic	281474976711167 (F003397)	Stress-induced-phosphoprotein 1 OS=Homo sapiens GN=STIP1 PE=1 SV=1	STIP1_HUMAN	SwissProt_2014_08.fasta	62 642,1	1	11	11	16	0.0008	0.258
APO merged	apoptotic	Apoptotic	281474976711167 (F003397)	Keratin, type I cytoskeletal 10 OS=Homo sapiens GN=KRT10 PE=1 SV=6	K1C10_HUMAN	SwissProt_2014_08.fasta	58 828,8	1	5	5	6	0.0003	0.0976
APO merged	apoptotic	Apoptotic	281474976711167 (F003397)	Spliceosome RNA helicase DDX39B OS=Homo sapiens GN=DDX39B PE=1 SV=1	DX39B_HUMAN	SwissProt_2014_08.fasta	48 992,0	1	3	3	3	0.0002	0.0864
APO merged	apoptotic	Apoptotic	281474976711167 (F003397)	ATP-binding cassette sub-family F member 2 OS=Homo sapiens GN=ABCF2 PE=1 SV=2	ABCF2_HUMAN	SwissProt_2014_08.fasta	71 292,5	1	2	2	2	0.0001	0.0449
APO merged	apoptotic	Apoptotic	281474976711167 (F003397)	Aspartate--tRNA ligase, cytoplasmic OS=Homo sapiens GN=DARS PE=1 SV=2	SYDC_HUMAN	SwissProt_2014_08.fasta	57 136,7	1	10	10	11	0.0006	0.263
APO merged	apoptotic	Apoptotic	281474976711167 (F003397)	40S ribosomal protein S24 OS=Homo sapiens GN=RPS24 PE=1 SV=1	RS24_HUMAN	SwissProt_2014_08.fasta	15 423,8	1	3	3	23	0.0012	0.286
APO merged	apoptotic	Apoptotic	281474976711167 (F003397)	Proteasome subunit alpha type-7 OS=Homo sapiens GN=PSMA7 PE=1 SV=1	PSA7_HUMAN	SwissProt_2014_08.fasta	27 887,2	1	8	8	13	0.0007	0.496
APO merged	apoptotic	Apoptotic	281474976711167 (F003397)	60S ribosomal protein L24 OS=Homo sapiens GN=RPL24 PE=1 SV=1	RL24_HUMAN	SwissProt_2014_08.fasta	17 779,5	1	3	3	9	0.0005	0.204
APO merged	apoptotic	Apoptotic	281474976711167 (F003397)	Inosine-5'-monophosphate dehydrogenase 1 OS=Homo sapiens GN=IMPDH1 PE=1 SV=2	IMDH1_HUMAN	SwissProt_2014_08.fasta	55 406,8	1	2	2	3	0.0002	0.0467
APO merged	apoptotic	Apoptotic	281474976711167 (F003397)	Eukaryotic translation initiation factor 3 subunit F OS=Homo sapiens GN=EIF3F PE=1 SV=1	EIF3F_HUMAN	SwissProt_2014_08.fasta	37 563,5	1	4	4	8	0.0004	0.165
APO merged	apoptotic	Apoptotic	281474976711167 (F003397)	40S ribosomal protein S8 OS=Homo sapiens GN=RPS8 PE=1 SV=2	RS8_HUMAN	SwissProt_2014_08.fasta	24 206,4	1	5	5	14	0.0007	0.298
APO merged	apoptotic	Apoptotic	281474976711167 (F003397)	Tubulin--tyrosine ligase-like protein 12 OS=Homo sapiens GN=TTLL12 PE=1 SV=2	TTL12_HUMAN	SwissProt_2014_08.fasta	74 403,7	1	2	2	2	0.0001	0.0637
APO merged	apoptotic	Apoptotic	281474976711167 (F003397)	Clathrin heavy chain 1 OS=Homo sapiens GN=CLTC PE=1 SV=5	CLH1_HUMAN	SwissProt_2014_08.fasta	191 618,9	1	34	36	60	0.0031	0.313
APO merged	apoptotic	Apoptotic	281474976711167 (F003397)	Cytochrome b-c1 complex subunit 1, mitochondrial OS=Homo sapiens GN=UQCRC1 PE=1 SV=3	QCR1_HUMAN	SwissProt_2014_08.fasta	52 645,9	1	3	3	3	0.0002	0.0896
APO merged	apoptotic	Apoptotic	281474976711167 (F003397)	Neutral alpha-glucosidase AB OS=Homo sapiens GN=GANAB PE=1 SV=3	GANAB_HUMAN	SwissProt_2014_08.fasta	106 875,9	1	9	9	14	0.0007	0.132
APO merged	apoptotic	Apoptotic	281474976711167 (F003397)	Proteasome subunit beta type-6 OS=Homo sapiens GN=PSMB6 PE=1 SV=4	PSB6_HUMAN	SwissProt_2014_08.fasta	25 357,9	1	2	2	4	0.0002	0.0879
APO merged	apoptotic	Apoptotic	281474976711167 (F003397)	Cytoplasmic FMR1-interacting protein 2 OS=Homo sapiens GN=CYFIP2 PE=1 SV=2	CYFP2_HUMAN	SwissProt_2014_08.fasta	148 403,4	1	4	4	4	0.0002	0.0368
APO merged	apoptotic	Apoptotic	281474976711167 (F003397)	Poly [ADP-ribose] polymerase 1 OS=Homo sapiens GN=PARP1 PE=1 SV=4	PARP1_HUMAN	SwissProt_2014_08.fasta	113 087,8	1	5	5	6	0.0003	0.0592
APO merged	apoptotic	Apoptotic	281474976711167 (F003397)	Septin-7 OS=Homo sapiens GN=SEPT7 PE=1 SV=2	SEPT7_HUMAN	SwissProt_2014_08.fasta	50 680,3	1	4	4	4	0.0002	0.112
APO merged	apoptotic	Apoptotic	281474976711167 (F003397)	40S ribosomal protein SA OS=Homo sapiens GN=RPSA PE=1 SV=4	RSSA_HUMAN	SwissProt_2014_08.fasta	32 854,1	1	4	4	12	0.0006	0.19
APO merged	apoptotic	Apoptotic	281474976711167 (F003397)	D-3-phosphoglycerate dehydrogenase OS=Homo sapiens GN=PHGDH PE=1 SV=4	SERA_HUMAN	SwissProt_2014_08.fasta	56 650,6	1	16	17	58	0.003	0.463
APO merged	apoptotic	Apoptotic	281474976711167 (F003397)	Ribose-phosphate pyrophosphokinase 1 OS=Homo sapiens GN=PRPS1 PE=1 SV=2	PRPS1_HUMAN	SwissProt_2014_08.fasta	34 834,7	1	7	7	17	0.0009	0.365
APO merged	apoptotic	Apoptotic	281474976711167 (F003397)	Prosaposin OS=Homo sapiens GN=PSAP PE=1 SV=2	SAP_HUMAN	SwissProt_2014_08.fasta	58 112,0	1	4	4	13	0.0007	0.0859
APO merged	apoptotic	Apoptotic	281474976711167 (F003397)	Heat shock protein 75 kDa, mitochondrial OS=Homo sapiens GN=TRAP1 PE=1 SV=3	TRAP1_HUMAN	SwissProt_2014_08.fasta	80 112,9	1	2	2	10	0.0005	0.0384
APO merged	apoptotic	Apoptotic	281474976711167 (F003397)	Filamin-A OS=Homo sapiens GN=FLNA PE=1 SV=4	FLNA_HUMAN	SwissProt_2014_08.fasta	280 729,4	1	33	34	54	0.0028	0.185
APO merged	apoptotic	Apoptotic	281474976711167 (F003397)	Adenylyl cyclase-associated protein 1 OS=Homo sapiens GN=CAP1 PE=1 SV=5	CAP1_HUMAN	SwissProt_2014_08.fasta	51 901,6	1	7	7	23	0.0012	0.221
APO merged	apoptotic	Apoptotic	281474976711167 (F003397)	Bifunctional epoxide hydrolase 2 OS=Homo sapiens GN=EPHX2 PE=1 SV=2	HYES_HUMAN	SwissProt_2014_08.fasta	62 617,1	1	2	2	4	0.0002	0.0595
APO merged	apoptotic	Apoptotic	281474976711167 (F003397)	40S ribosomal protein S14 OS=Homo sapiens GN=RPS14 PE=1 SV=3	RS14_HUMAN	SwissProt_2014_08.fasta	16 272,9	1	3	3	12	0.0006	0.298
APO merged	apoptotic	Apoptotic	281474976711167 (F003397)	Heterogeneous nuclear ribonucleoprotein F OS=Homo sapiens GN=HNRNPF PE=1 SV=3	HNRPF_HUMAN	SwissProt_2014_08.fasta	45 671,9	1	2	2	3	0.0002	0.145
APO merged	apoptotic	Apoptotic	281474976711167 (F003397)	Calreticulin OS=Homo sapiens GN=CALR PE=1 SV=1	CALR_HUMAN	SwissProt_2014_08.fasta	48 142,9	1	10	10	34	0.0018	0.424
APO merged	apoptotic	Apoptotic	281474976711167 (F003397)	Dynamin-2 OS=Homo sapiens GN=DNM2 PE=1 SV=2	DYN2_HUMAN	SwissProt_2014_08.fasta	98 067,9	1	5	5	5	0.0003	0.0851
APO merged	apoptotic	Apoptotic	281474976711167 (F003397)	WD repeat-containing protein 1 OS=Homo sapiens GN=WDR1 PE=1 SV=4	WDR1_HUMAN	SwissProt_2014_08.fasta	66 193,2	1	6	7	12	0.0006	0.177
APO merged	apoptotic	Apoptotic	281474976711167 (F003397)	Condensin complex subunit 1 OS=Homo sapiens GN=NCAPD2 PE=1 SV=3	CND1_HUMAN	SwissProt_2014_08.fasta	157 186,3	1	2	2	2	0.0001	0.0171
APO merged	apoptotic	Apoptotic	281474976711167 (F003397)	Ras-related protein Rab-35 OS=Homo sapiens GN=RAB35 PE=1 SV=1	RAB35_HUMAN	SwissProt_2014_08.fasta	23 025,3	1	3	3	6	0.0003	0.274
APO merged	apoptotic	Apoptotic	281474976711167 (F003397)	Ataxin-10 OS=Homo sapiens GN=ATXN10 PE=1 SV=1	ATX10_HUMAN	SwissProt_2014_08.fasta	53 490,8	1	2	2	3	0.0002	0.0568
APO merged	apoptotic	Apoptotic	281474976711167 (F003397)	Transitional endoplasmic reticulum ATPase OS=Homo sapiens GN=VCP PE=1 SV=4	TERA_HUMAN	SwissProt_2014_08.fasta	89 324,8	1	20	21	63	0.0033	0.349
APO merged	apoptotic	Apoptotic	281474976711167 (F003397)	Annexin A2 OS=Homo sapiens GN=ANXA2 PE=1 SV=2	ANXA2_HUMAN	SwissProt_2014_08.fasta	38 606,1	1	8	8	11	0.0006	0.292
APO merged	apoptotic	Apoptotic	281474976711167 (F003397)	Eukaryotic translation initiation factor 3 subunit E OS=Homo sapiens GN=EIF3E PE=1 SV=1	EIF3E_HUMAN	SwissProt_2014_08.fasta	52 222,6	1	4	4	4	0.0002	0.135
APO merged	apoptotic	Apoptotic	281474976711167 (F003397)	26S proteasome non-ATPase regulatory subunit 6 OS=Homo sapiens GN=PSMD6 PE=1 SV=1	PSMD6_HUMAN	SwissProt_2014_08.fasta	45 533,4	1	2	2	2	0.0001	0.0643
APO merged	apoptotic	Apoptotic	281474976711167 (F003397)	Histone H3.2 OS=Homo sapiens GN=HIST2H3A PE=1 SV=3	H32_HUMAN	SwissProt_2014_08.fasta	15 388,7	1	3	3	8	0.0004	0.353
APO merged	apoptotic	Apoptotic	281474976711167 (F003397)	Macrophage migration inhibitory factor OS=Homo sapiens GN=MIF PE=1 SV=4	MIF_HUMAN	SwissProt_2014_08.fasta	12 476,5	1	3	3	7	0.0004	0.357
APO merged	apoptotic	Apoptotic	281474976711167 (F003397)	ADP/ATP translocase 2 OS=Homo sapiens GN=SLC25A5 PE=1 SV=7	ADT2_HUMAN	SwissProt_2014_08.fasta	32 853,5	1	6	6	17	0.0009	0.225
APO merged	apoptotic	Apoptotic	281474976711167 (F003397)	Actin-related protein 3 OS=Homo sapiens GN=ACTR3 PE=1 SV=3	ARP3_HUMAN	SwissProt_2014_08.fasta	47 371,9	1	5	5	11	0.0006	0.189
APO merged	apoptotic	Apoptotic	281474976711167 (F003397)	Exportin-2 OS=Homo sapiens GN=CSE1L PE=1 SV=3	XPO2_HUMAN	SwissProt_2014_08.fasta	110 421,9	1	4	4	5	0.0003	0.07
APO merged	apoptotic	Apoptotic	281474976711167 (F003397)	Fermitin family homolog 3 OS=Homo sapiens GN=FERMT3 PE=1 SV=1	URP2_HUMAN	SwissProt_2014_08.fasta	75 954,9	1	2	2	2	0.0001	0.0405
APO merged	apoptotic	Apoptotic	281474976711167 (F003397)	V-type proton ATPase subunit B, brain isoform OS=Homo sapiens GN=ATP6V1B2 PE=1 SV=3	VATB2_HUMAN	SwissProt_2014_08.fasta	56 502,1	1	2	2	2	0.0001	0.0568
APO merged	apoptotic	Apoptotic	281474976711167 (F003397)	Plastin-2 OS=Homo sapiens GN=LCP1 PE=1 SV=6	PLSL_HUMAN	SwissProt_2014_08.fasta	70 291,2	1	31	34	127	0.0066	0.649
APO merged	apoptotic	Apoptotic	281474976711167 (F003397)	Nucleosome assembly protein 1-like 1 OS=Homo sapiens GN=NAP1L1 PE=1 SV=1	NP1L1_HUMAN	SwissProt_2014_08.fasta	45 375,0	1	6	6	33	0.0017	0.22
APO merged	apoptotic	Apoptotic	281474976711167 (F003397)	Probable ATP-dependent RNA helicase DDX17 OS=Homo sapiens GN=DDX17 PE=1 SV=2	DDX17_HUMAN	SwissProt_2014_08.fasta	80 274,0	1	8	8	17	0.0009	0.139
APO merged	apoptotic	Apoptotic	281474976711167 (F003397)	T-complex protein 1 subunit delta OS=Homo sapiens GN=CCT4 PE=1 SV=4	TCPD_HUMAN	SwissProt_2014_08.fasta	57 926,0	1	17	18	27	0.0014	0.506
APO merged	apoptotic	Apoptotic	281474976711167 (F003397)	40S ribosomal protein S13 OS=Homo sapiens GN=RPS13 PE=1 SV=2	RS13_HUMAN	SwissProt_2014_08.fasta	17 223,3	1	5	5	8	0.0004	0.351
APO merged	apoptotic	Apoptotic	281474976711167 (F003397)	Cyclin-dependent kinase 6 OS=Homo sapiens GN=CDK6 PE=1 SV=1	CDK6_HUMAN	SwissProt_2014_08.fasta	36 938,8	1	2	2	3	0.0002	0.101
APO merged	apoptotic	Apoptotic	281474976711167 (F003397)	Multifunctional protein ADE2 OS=Homo sapiens GN=PAICS PE=1 SV=3	PUR6_HUMAN	SwissProt_2014_08.fasta	47 080,0	1	12	12	32	0.0017	0.424
APO merged	apoptotic	Apoptotic	281474976711167 (F003397)	Phosphoglycerate kinase 1 OS=Homo sapiens GN=PGK1 PE=1 SV=3	PGK1_HUMAN	SwissProt_2014_08.fasta	44 615,3	1	20	26	82	0.0043	0.614
APO merged	apoptotic	Apoptotic	281474976711167 (F003397)	Lactoylglutathione lyase OS=Homo sapiens GN=GLO1 PE=1 SV=4	LGUL_HUMAN	SwissProt_2014_08.fasta	20 778,8	1	2	2	2	0.0001	0.147
APO merged	apoptotic	Apoptotic	281474976711167 (F003397)	Destrin OS=Homo sapiens GN=DSTN PE=1 SV=3	DEST_HUMAN	SwissProt_2014_08.fasta	18 506,2	1	3	3	3	0.0002	0.267
APO merged	apoptotic	Apoptotic	281474976711167 (F003397)	Glucosidase 2 subunit beta OS=Homo sapiens GN=PRKCSH PE=1 SV=2	GLU2B_HUMAN	SwissProt_2014_08.fasta	59 425,8	1	3	3	5	0.0003	0.0871
APO merged	apoptotic	Apoptotic	281474976711167 (F003397)	Voltage-dependent anion-selective channel protein 1 OS=Homo sapiens GN=VDAC1 PE=1 SV=2	VDAC1_HUMAN	SwissProt_2014_08.fasta	30 773,9	1	4	4	5	0.0003	0.219
APO merged	apoptotic	Apoptotic	281474976711167 (F003397)	Plasminogen activator inhibitor 1 RNA-binding protein OS=Homo sapiens GN=SERBP1 PE=1 SV=2	PAIRB_HUMAN	SwissProt_2014_08.fasta	44 965,8	1	4	4	9	0.0005	0.137
APO merged	apoptotic	Apoptotic	281474976711167 (F003397)	Annexin A5 OS=Homo sapiens GN=ANXA5 PE=1 SV=2	ANXA5_HUMAN	SwissProt_2014_08.fasta	35 938,6	1	4	4	10	0.0005	0.169
APO merged	apoptotic	Apoptotic	281474976711167 (F003397)	DNA replication licensing factor MCM5 OS=Homo sapiens GN=MCM5 PE=1 SV=5	MCM5_HUMAN	SwissProt_2014_08.fasta	82 288,3	1	4	4	5	0.0003	0.0722
APO merged	apoptotic	Apoptotic	281474976711167 (F003397)	Tubulin beta-4B chain OS=Homo sapiens GN=TUBB4B PE=1 SV=1	TBB4B_HUMAN	SwissProt_2014_08.fasta	49 830,7	1	5	5	32	0.0017	0.809
APO merged	apoptotic	Apoptotic	281474976711167 (F003397)	ATP-dependent RNA helicase A OS=Homo sapiens GN=DHX9 PE=1 SV=4	DHX9_HUMAN	SwissProt_2014_08.fasta	140 961,5	1	15	15	24	0.0013	0.154
APO merged	apoptotic	Apoptotic	281474976711167 (F003397)	Phenylalanine--tRNA ligase alpha subunit OS=Homo sapiens GN=FARSA PE=1 SV=3	SYFA_HUMAN	SwissProt_2014_08.fasta	57 564,5	1	3	3	3	0.0002	0.0787
APO merged	apoptotic	Apoptotic	281474976711167 (F003397)	Valine--tRNA ligase OS=Homo sapiens GN=VARS PE=1 SV=4	SYVC_HUMAN	SwissProt_2014_08.fasta	140 477,5	1	4	4	5	0.0003	0.0546
APO merged	apoptotic	Apoptotic	281474976711167 (F003397)	Aldose reductase OS=Homo sapiens GN=AKR1B1 PE=1 SV=3	ALDR_HUMAN	SwissProt_2014_08.fasta	35 853,9	1	3	3	5	0.0003	0.0823
APO merged	apoptotic	Apoptotic	281474976711167 (F003397)	Intercellular adhesion molecule 2 OS=Homo sapiens GN=ICAM2 PE=1 SV=2	ICAM2_HUMAN	SwissProt_2014_08.fasta	30 653,9	1	2	2	8	0.0004	0.113
APO merged	apoptotic	Apoptotic	281474976711167 (F003397)	Eukaryotic initiation factor 4A-I OS=Homo sapiens GN=EIF4A1 PE=1 SV=1	IF4A1_HUMAN	SwissProt_2014_08.fasta	46 155,3	1	15	17	43	0.0022	0.571
APO merged	apoptotic	Apoptotic	281474976711167 (F003397)	60S ribosomal protein L14 OS=Homo sapiens GN=RPL14 PE=1 SV=4	RL14_HUMAN	SwissProt_2014_08.fasta	23 432,3	1	4	4	9	0.0005	0.209
APO merged	apoptotic	Apoptotic	281474976711167 (F003397)	Heterogeneous nuclear ribonucleoprotein R OS=Homo sapiens GN=HNRNPR PE=1 SV=1	HNRPR_HUMAN	SwissProt_2014_08.fasta	70 943,9	1	6	6	9	0.0005	0.128
APO merged	apoptotic	Apoptotic	281474976711167 (F003397)	Ran-specific GTPase-activating protein OS=Homo sapiens GN=RANBP1 PE=1 SV=1	RANG_HUMAN	SwissProt_2014_08.fasta	23 310,8	1	2	2	7	0.0004	0.109
APO merged	apoptotic	Apoptotic	281474976711167 (F003397)	Proteasome subunit alpha type-6 OS=Homo sapiens GN=PSMA6 PE=1 SV=1	PSA6_HUMAN	SwissProt_2014_08.fasta	27 399,5	1	6	6	10	0.0005	0.289
APO merged	apoptotic	Apoptotic	281474976711167 (F003397)	Ras-related protein Rap-1b OS=Homo sapiens GN=RAP1B PE=1 SV=1	RAP1B_HUMAN	SwissProt_2014_08.fasta	20 824,9	1	7	8	46	0.0024	0.418
APO merged	apoptotic	Apoptotic	281474976711167 (F003397)	60S ribosomal protein L23 OS=Homo sapiens GN=RPL23 PE=1 SV=1	RL23_HUMAN	SwissProt_2014_08.fasta	14 865,9	1	4	5	12	0.0006	0.379
APO merged	apoptotic	Apoptotic	281474976711167 (F003397)	ATP synthase subunit f, mitochondrial OS=Homo sapiens GN=ATP5J2 PE=1 SV=3	ATPK_HUMAN	SwissProt_2014_08.fasta	10 918,4	1	2	2	4	0.0002	0.255
APO merged	apoptotic	Apoptotic	281474976711167 (F003397)	3-hydroxyacyl-CoA dehydrogenase type-2 OS=Homo sapiens GN=HSD17B10 PE=1 SV=3	HCD2_HUMAN	SwissProt_2014_08.fasta	26 923,1	1	7	7	14	0.0007	0.517
APO merged	apoptotic	Apoptotic	281474976711167 (F003397)	Myosin-9 OS=Homo sapiens GN=MYH9 PE=1 SV=4	MYH9_HUMAN	SwissProt_2014_08.fasta	226 537,5	1	65	76	211	0.011	0.43
APO merged	apoptotic	Apoptotic	281474976711167 (F003397)	40S ribosomal protein S7 OS=Homo sapiens GN=RPS7 PE=1 SV=1	RS7_HUMAN	SwissProt_2014_08.fasta	22 127,5	1	4	4	31	0.0016	0.376
APO merged	apoptotic	Apoptotic	281474976711167 (F003397)	Zinc finger CCCH-type antiviral protein 1 OS=Homo sapiens GN=ZC3HAV1 PE=1 SV=3	ZCCHV_HUMAN	SwissProt_2014_08.fasta	101 432,6	1	3	3	3	0.0002	0.051
APO merged	apoptotic	Apoptotic	281474976711167 (F003397)	Deoxyhypusine synthase OS=Homo sapiens GN=DHPS PE=1 SV=1	DHYS_HUMAN	SwissProt_2014_08.fasta	40 971,3	1	2	3	5	0.0003	0.0894
APO merged	apoptotic	Apoptotic	281474976711167 (F003397)	Methionine aminopeptidase 1 OS=Homo sapiens GN=METAP1 PE=1 SV=2	MAP11_HUMAN	SwissProt_2014_08.fasta	43 214,8	1	2	2	2	0.0001	0.0829
APO merged	apoptotic	Apoptotic	281474976711167 (F003397)	Proteasome subunit beta type-5 OS=Homo sapiens GN=PSMB5 PE=1 SV=3	PSB5_HUMAN	SwissProt_2014_08.fasta	28 481,0	1	2	2	3	0.0002	0.11
APO merged	apoptotic	Apoptotic	281474976711167 (F003397)	DNA replication licensing factor MCM4 OS=Homo sapiens GN=MCM4 PE=1 SV=5	MCM4_HUMAN	SwissProt_2014_08.fasta	96 560,6	1	3	3	4	0.0002	0.0556
APO merged	apoptotic	Apoptotic	281474976711167 (F003397)	Eukaryotic translation initiation factor 2 subunit 3 OS=Homo sapiens GN=EIF2S3 PE=1 SV=3	IF2G_HUMAN	SwissProt_2014_08.fasta	51 110,2	1	7	7	10	0.0005	0.239
APO merged	apoptotic	Apoptotic	281474976711167 (F003397)	Poly(rC)-binding protein 2 OS=Homo sapiens GN=PCBP2 PE=1 SV=1	PCBP2_HUMAN	SwissProt_2014_08.fasta	38 580,9	1	3	3	6	0.0003	0.189
APO merged	apoptotic	Apoptotic	281474976711167 (F003397)	Annexin A4 OS=Homo sapiens GN=ANXA4 PE=1 SV=4	ANXA4_HUMAN	SwissProt_2014_08.fasta	35 884,3	1	6	6	16	0.0008	0.266
APO merged	apoptotic	Apoptotic	281474976711167 (F003397)	ATP synthase subunit O, mitochondrial OS=Homo sapiens GN=ATP5O PE=1 SV=1	ATPO_HUMAN	SwissProt_2014_08.fasta	23 277,4	1	3	3	3	0.0002	0.207
APO merged	apoptotic	Apoptotic	281474976711167 (F003397)	Serine hydroxymethyltransferase, mitochondrial OS=Homo sapiens GN=SHMT2 PE=1 SV=3	GLYM_HUMAN	SwissProt_2014_08.fasta	55 994,7	1	10	10	13	0.0007	0.242
APO merged	apoptotic	Apoptotic	281474976711167 (F003397)	ATP-binding cassette sub-family E member 1 OS=Homo sapiens GN=ABCE1 PE=1 SV=1	ABCE1_HUMAN	SwissProt_2014_08.fasta	67 316,4	1	3	3	3	0.0002	0.0618
APO merged	apoptotic	Apoptotic	281474976711167 (F003397)	X-ray repair cross-complementing protein 6 OS=Homo sapiens GN=XRCC6 PE=1 SV=2	XRCC6_HUMAN	SwissProt_2014_08.fasta	69 846,4	1	9	9	21	0.0011	0.199
APO merged	apoptotic	Apoptotic	281474976711167 (F003397)	26S protease regulatory subunit 10B OS=Homo sapiens GN=PSMC6 PE=1 SV=1	PRS10_HUMAN	SwissProt_2014_08.fasta	44 174,9	1	3	3	5	0.0003	0.105
APO merged	apoptotic	Apoptotic	281474976711167 (F003397)	Xaa-Pro aminopeptidase 1 OS=Homo sapiens GN=XPNPEP1 PE=1 SV=3	XPP1_HUMAN	SwissProt_2014_08.fasta	69 919,2	1	2	2	4	0.0002	0.0482
APO merged	apoptotic	Apoptotic	281474976711167 (F003397)	Serine/threonine-protein phosphatase 2A 65 kDa regulatory subunit A alpha isoform OS=Homo sapiens GN=PPP2R1A PE=1 SV=4	2AAA_HUMAN	SwissProt_2014_08.fasta	65 309,7	1	7	7	16	0.0008	0.173
APO merged	apoptotic	Apoptotic	281474976711167 (F003397)	60S ribosomal protein L13 OS=Homo sapiens GN=RPL13 PE=1 SV=4	RL13_HUMAN	SwissProt_2014_08.fasta	24 262,2	1	7	7	14	0.0007	0.294
APO merged	apoptotic	Apoptotic	281474976711167 (F003397)	Succinate dehydrogenase [ubiquinone] flavoprotein subunit, mitochondrial OS=Homo sapiens GN=SDHA PE=1 SV=2	SDHA_HUMAN	SwissProt_2014_08.fasta	72 691,8	1	2	2	2	0.0001	0.0377
APO merged	apoptotic	Apoptotic	281474976711167 (F003397)	Phosphoribosyl pyrophosphate synthase-associated protein 1 OS=Homo sapiens GN=PRPSAP1 PE=1 SV=2	KPRA_HUMAN	SwissProt_2014_08.fasta	39 394,5	1	2	2	2	0.0001	0.073
APO merged	apoptotic	Apoptotic	281474976711167 (F003397)	Aspartate aminotransferase, mitochondrial OS=Homo sapiens GN=GOT2 PE=1 SV=3	AATM_HUMAN	SwissProt_2014_08.fasta	47 518,6	1	7	7	10	0.0005	0.253
APO merged	apoptotic	Apoptotic	281474976711167 (F003397)	Proteasome subunit alpha type-5 OS=Homo sapiens GN=PSMA5 PE=1 SV=3	PSA5_HUMAN	SwissProt_2014_08.fasta	26 411,3	1	4	4	6	0.0003	0.261
APO merged	apoptotic	Apoptotic	281474976711167 (F003397)	V-type proton ATPase catalytic subunit A OS=Homo sapiens GN=ATP6V1A PE=1 SV=2	VATA_HUMAN	SwissProt_2014_08.fasta	68 305,5	1	2	2	2	0.0001	0.0389
APO merged	apoptotic	Apoptotic	281474976711167 (F003397)	26S protease regulatory subunit 6B OS=Homo sapiens GN=PSMC4 PE=1 SV=2	PRS6B_HUMAN	SwissProt_2014_08.fasta	47 367,7	1	2	2	8	0.0004	0.0718
APO merged	apoptotic	Apoptotic	281474976711167 (F003397)	GTPase NRas OS=Homo sapiens GN=NRAS PE=1 SV=1	RASN_HUMAN	SwissProt_2014_08.fasta	21 229,3	1	2	2	4	0.0002	0.18
APO merged	apoptotic	Apoptotic	281474976711167 (F003397)	Rho-related GTP-binding protein RhoG OS=Homo sapiens GN=RHOG PE=1 SV=1	RHOG_HUMAN	SwissProt_2014_08.fasta	21 308,1	1	4	4	7	0.0004	0.288
APO merged	apoptotic	Apoptotic	281474976711167 (F003397)	Alanine--tRNA ligase, cytoplasmic OS=Homo sapiens GN=AARS PE=1 SV=2	SYAC_HUMAN	SwissProt_2014_08.fasta	106 813,2	1	12	12	16	0.0008	0.196
APO merged	apoptotic	Apoptotic	281474976711167 (F003397)	Guanine nucleotide-binding protein subunit beta-2-like 1 OS=Homo sapiens GN=GNB2L1 PE=1 SV=3	GBLP_HUMAN	SwissProt_2014_08.fasta	35 077,0	1	14	14	18	0.0009	0.568
APO merged	apoptotic	Apoptotic	281474976711167 (F003397)	Insulin-like growth factor 2 mRNA-binding protein 1 OS=Homo sapiens GN=IGF2BP1 PE=1 SV=2	IF2B1_HUMAN	SwissProt_2014_08.fasta	63 480,5	1	4	4	7	0.0004	0.111
APO merged	apoptotic	Apoptotic	281474976711167 (F003397)	40S ribosomal protein S6 OS=Homo sapiens GN=RPS6 PE=1 SV=1	RS6_HUMAN	SwissProt_2014_08.fasta	28 681,7	1	6	6	21	0.0011	0.297
APO merged	apoptotic	Apoptotic	281474976711167 (F003397)	Staphylococcal nuclease domain-containing protein 1 OS=Homo sapiens GN=SND1 PE=1 SV=1	SND1_HUMAN	SwissProt_2014_08.fasta	101 998,5	1	12	12	16	0.0008	0.203
APO merged	apoptotic	Apoptotic	281474976711167 (F003397)	Delta(3,5)-Delta(2,4)-dienoyl-CoA isomerase, mitochondrial OS=Homo sapiens GN=ECH1 PE=1 SV=2	ECH1_HUMAN	SwissProt_2014_08.fasta	35 816,2	1	8	8	24	0.0013	0.332
APO merged	apoptotic	Apoptotic	281474976711167 (F003397)	Nuclear autoantigenic sperm protein OS=Homo sapiens GN=NASP PE=1 SV=2	NASP_HUMAN	SwissProt_2014_08.fasta	85 235,5	1	2	2	5	0.0003	0.0419
APO merged	apoptotic	Apoptotic	281474976711167 (F003397)	Unconventional myosin-Ig OS=Homo sapiens GN=MYO1G PE=1 SV=2	MYO1G_HUMAN	SwissProt_2014_08.fasta	116 443,6	1	20	22	38	0.002	0.277
APO merged	apoptotic	Apoptotic	281474976711167 (F003397)	14-3-3 protein beta/alpha OS=Homo sapiens GN=YWHAB PE=1 SV=3	1433B_HUMAN	SwissProt_2014_08.fasta	28 083,1	1	4	4	7	0.0004	0.447
APO merged	apoptotic	Apoptotic	281474976711167 (F003397)	E3 ubiquitin-protein ligase UBR4 OS=Homo sapiens GN=UBR4 PE=1 SV=1	UBR4_HUMAN	SwissProt_2014_08.fasta	573 842,5	1	3	3	3	0.0002	0.0098
APO merged	apoptotic	Apoptotic	281474976711167 (F003397)	Poly(rC)-binding protein 1 OS=Homo sapiens GN=PCBP1 PE=1 SV=2	PCBP1_HUMAN	SwissProt_2014_08.fasta	37 498,2	1	11	11	16	0.0008	0.522
APO merged	apoptotic	Apoptotic	281474976711167 (F003397)	CAD protein OS=Homo sapiens GN=CAD PE=1 SV=3	PYR1_HUMAN	SwissProt_2014_08.fasta	242 982,5	1	26	26	51	0.0027	0.16
APO merged	apoptotic	Apoptotic	281474976711167 (F003397)	Heterogeneous nuclear ribonucleoprotein A/B OS=Homo sapiens GN=HNRNPAB PE=1 SV=2	ROAA_HUMAN	SwissProt_2014_08.fasta	36 225,2	1	2	2	4	0.0002	0.127
APO merged	apoptotic	Apoptotic	281474976711167 (F003397)	Bleomycin hydrolase OS=Homo sapiens GN=BLMH PE=1 SV=1	BLMH_HUMAN	SwissProt_2014_08.fasta	52 562,6	1	2	2	4	0.0002	0.0549
APO merged	apoptotic	Apoptotic	281474976711167 (F003397)	Histone H1.2 OS=Homo sapiens GN=HIST1H1C PE=1 SV=2	H12_HUMAN	SwissProt_2014_08.fasta	21 365,8	1	2	2	5	0.0003	0.0939
APO merged	apoptotic	Apoptotic	281474976711167 (F003397)	Rho guanine nucleotide exchange factor 2 OS=Homo sapiens GN=ARHGEF2 PE=1 SV=4	ARHG2_HUMAN	SwissProt_2014_08.fasta	111 545,9	1	2	2	2	0.0001	0.0243
APO merged	apoptotic	Apoptotic	281474976711167 (F003397)	ATP synthase subunit alpha, mitochondrial OS=Homo sapiens GN=ATP5A1 PE=1 SV=1	ATPA_HUMAN	SwissProt_2014_08.fasta	59 752,1	1	10	11	23	0.0012	0.266
APO merged	apoptotic	Apoptotic	281474976711167 (F003397)	40S ribosomal protein S12 OS=Homo sapiens GN=RPS12 PE=1 SV=3	RS12_HUMAN	SwissProt_2014_08.fasta	14 514,8	1	4	5	10	0.0005	0.318
APO merged	apoptotic	Apoptotic	281474976711167 (F003397)	Heterogeneous nuclear ribonucleoprotein D0 OS=Homo sapiens GN=HNRNPD PE=1 SV=1	HNRPD_HUMAN	SwissProt_2014_08.fasta	38 434,5	1	4	5	15	0.0008	0.155
APO merged	apoptotic	Apoptotic	281474976711167 (F003397)	Serine--tRNA ligase, cytoplasmic OS=Homo sapiens GN=SARS PE=1 SV=3	SYSC_HUMAN	SwissProt_2014_08.fasta	58 778,7	1	4	4	9	0.0005	0.123
APO merged	apoptotic	Apoptotic	281474976711167 (F003397)	Squalene synthase OS=Homo sapiens GN=FDFT1 PE=1 SV=1	FDFT_HUMAN	SwissProt_2014_08.fasta	48 116,4	1	6	6	10	0.0005	0.206
APO merged	apoptotic	Apoptotic	281474976711167 (F003397)	Tripeptidyl-peptidase 2 OS=Homo sapiens GN=TPP2 PE=1 SV=4	TPP2_HUMAN	SwissProt_2014_08.fasta	138 352,9	1	7	7	10	0.0005	0.0809
APO merged	apoptotic	Apoptotic	281474976711167 (F003397)	Myosin light polypeptide 6 OS=Homo sapiens GN=MYL6 PE=1 SV=2	MYL6_HUMAN	SwissProt_2014_08.fasta	16 929,8	1	9	12	40	0.0021	0.583
APO merged	apoptotic	Apoptotic	281474976711167 (F003397)	Tropomyosin alpha-4 chain OS=Homo sapiens GN=TPM4 PE=1 SV=3	TPM4_HUMAN	SwissProt_2014_08.fasta	28 522,4	1	4	4	7	0.0004	0.157
APO merged	apoptotic	Apoptotic	281474976711167 (F003397)	Lupus La protein OS=Homo sapiens GN=SSB PE=1 SV=2	LA_HUMAN	SwissProt_2014_08.fasta	46 839,0	1	2	2	3	0.0002	0.0662
APO merged	apoptotic	Apoptotic	281474976711167 (F003397)	Protein diaphanous homolog 1 OS=Homo sapiens GN=DIAPH1 PE=1 SV=2	DIAP1_HUMAN	SwissProt_2014_08.fasta	141 352,9	1	5	5	6	0.0003	0.0519
APO merged	apoptotic	Apoptotic	281474976711167 (F003397)	Pyrroline-5-carboxylate reductase 2 OS=Homo sapiens GN=PYCR2 PE=1 SV=1	P5CR2_HUMAN	SwissProt_2014_08.fasta	33 637,8	1	2	2	2	0.0001	0.1
APO merged	apoptotic	Apoptotic	281474976711167 (F003397)	Cytoplasmic aconitate hydratase OS=Homo sapiens GN=ACO1 PE=1 SV=3	ACOC_HUMAN	SwissProt_2014_08.fasta	98 401,0	1	2	2	2	0.0001	0.0349
APO merged	apoptotic	Apoptotic	281474976711167 (F003397)	Receptor-type tyrosine-protein phosphatase C OS=Homo sapiens GN=PTPRC PE=1 SV=2	PTPRC_HUMAN	SwissProt_2014_08.fasta	147 255,9	1	6	6	8	0.0004	0.0575
APO merged	apoptotic	Apoptotic	281474976711167 (F003397)	Glutamine--fructose-6-phosphate aminotransferase [isomerizing] 1 OS=Homo sapiens GN=GFPT1 PE=1 SV=3	GFPT1_HUMAN	SwissProt_2014_08.fasta	78 807,7	1	10	10	19	0.001	0.206
APO merged	apoptotic	Apoptotic	281474976711167 (F003397)	60S ribosomal protein L10a OS=Homo sapiens GN=RPL10A PE=1 SV=2	RL10A_HUMAN	SwissProt_2014_08.fasta	24 832,0	1	7	9	22	0.0012	0.415
APO merged	apoptotic	Apoptotic	281474976711167 (F003397)	Signal recognition particle subunit SRP72 OS=Homo sapiens GN=SRP72 PE=1 SV=3	SRP72_HUMAN	SwissProt_2014_08.fasta	74 608,3	1	2	2	2	0.0001	0.0358
APO merged	apoptotic	Apoptotic	281474976711167 (F003397)	Threonine--tRNA ligase, cytoplasmic OS=Homo sapiens GN=TARS PE=1 SV=3	SYTC_HUMAN	SwissProt_2014_08.fasta	83 437,8	1	6	6	9	0.0005	0.0913
APO merged	apoptotic	Apoptotic	281474976711167 (F003397)	Insulin-like growth factor 2 mRNA-binding protein 3 OS=Homo sapiens GN=IGF2BP3 PE=1 SV=2	IF2B3_HUMAN	SwissProt_2014_08.fasta	63 706,0	1	2	2	2	0.0001	0.0501
APO merged	apoptotic	Apoptotic	281474976711167 (F003397)	FACT complex subunit SPT16 OS=Homo sapiens GN=SUPT16H PE=1 SV=1	SP16H_HUMAN	SwissProt_2014_08.fasta	119 917,4	1	2	2	3	0.0002	0.0229
APO merged	apoptotic	Apoptotic	281474976711167 (F003397)	Lysine--tRNA ligase OS=Homo sapiens GN=KARS PE=1 SV=3	SYK_HUMAN	SwissProt_2014_08.fasta	68 050,4	1	5	5	7	0.0004	0.129
APO merged	apoptotic	Apoptotic	281474976711167 (F003397)	Citrate synthase, mitochondrial OS=Homo sapiens GN=CS PE=1 SV=2	CISY_HUMAN	SwissProt_2014_08.fasta	51 713,8	1	2	2	3	0.0002	0.0494
APO merged	apoptotic	Apoptotic	281474976711167 (F003397)	ATP-citrate synthase OS=Homo sapiens GN=ACLY PE=1 SV=3	ACLY_HUMAN	SwissProt_2014_08.fasta	120 842,8	1	37	40	102	0.0053	0.45
APO merged	apoptotic	Apoptotic	281474976711167 (F003397)	T-complex protein 1 subunit beta OS=Homo sapiens GN=CCT2 PE=1 SV=4	TCPB_HUMAN	SwissProt_2014_08.fasta	57 489,9	1	19	22	54	0.0028	0.523
APO merged	apoptotic	Apoptotic	281474976711167 (F003397)	Fatty acid-binding protein, epidermal OS=Homo sapiens GN=FABP5 PE=1 SV=3	FABP5_HUMAN	SwissProt_2014_08.fasta	15 164,4	1	2	2	2	0.0001	0.148
APO merged	apoptotic	Apoptotic	281474976711167 (F003397)	40S ribosomal protein S11 OS=Homo sapiens GN=RPS11 PE=1 SV=3	RS11_HUMAN	SwissProt_2014_08.fasta	18 431,3	1	5	6	9	0.0005	0.367
APO merged	apoptotic	Apoptotic	281474976711167 (F003397)	60S ribosomal protein L22 OS=Homo sapiens GN=RPL22 PE=1 SV=2	RL22_HUMAN	SwissProt_2014_08.fasta	14 787,3	1	3	3	8	0.0004	0.391
APO merged	apoptotic	Apoptotic	281474976711167 (F003397)	Inorganic pyrophosphatase OS=Homo sapiens GN=PPA1 PE=1 SV=2	IPYR_HUMAN	SwissProt_2014_08.fasta	32 660,6	1	4	4	4	0.0002	0.249
APO merged	apoptotic	Apoptotic	281474976711167 (F003397)	Prolyl endopeptidase OS=Homo sapiens GN=PREP PE=1 SV=2	PPCE_HUMAN	SwissProt_2014_08.fasta	80 701,5	1	2	2	3	0.0002	0.0451
APO merged	apoptotic	Apoptotic	281474976711167 (F003397)	Phosphoribosylformylglycinamidine synthase OS=Homo sapiens GN=PFAS PE=1 SV=4	PUR4_HUMAN	SwissProt_2014_08.fasta	144 733,8	1	2	2	2	0.0001	0.0224
APO merged	apoptotic	Apoptotic	281474976711167 (F003397)	Proteasome subunit beta type-4 OS=Homo sapiens GN=PSMB4 PE=1 SV=4	PSB4_HUMAN	SwissProt_2014_08.fasta	29 205,0	1	2	2	2	0.0001	0.11
APO merged	apoptotic	Apoptotic	281474976711167 (F003397)	DNA replication licensing factor MCM3 OS=Homo sapiens GN=MCM3 PE=1 SV=3	MCM3_HUMAN	SwissProt_2014_08.fasta	90 982,6	1	5	5	7	0.0004	0.0903
APO merged	apoptotic	Apoptotic	281474976711167 (F003397)	Tropomyosin alpha-3 chain OS=Homo sapiens GN=TPM3 PE=1 SV=2	TPM3_HUMAN	SwissProt_2014_08.fasta	32 951,4	1	3	3	7	0.0004	0.151
APO merged	apoptotic	Apoptotic	281474976711167 (F003397)	Isocitrate dehydrogenase [NADP], mitochondrial OS=Homo sapiens GN=IDH2 PE=1 SV=2	IDHP_HUMAN	SwissProt_2014_08.fasta	50 910,4	1	13	16	22	0.0012	0.394
APO merged	apoptotic	Apoptotic	281474976711167 (F003397)	Annexin A11 OS=Homo sapiens GN=ANXA11 PE=1 SV=1	ANX11_HUMAN	SwissProt_2014_08.fasta	54 391,7	1	6	6	10	0.0005	0.139
APO merged	apoptotic	Apoptotic	281474976711167 (F003397)	60S ribosomal protein L31 OS=Homo sapiens GN=RPL31 PE=1 SV=1	RL31_HUMAN	SwissProt_2014_08.fasta	14 463,2	1	2	2	10	0.0005	0.184
APO merged	apoptotic	Apoptotic	281474976711167 (F003397)	Fatty acid synthase OS=Homo sapiens GN=FASN PE=1 SV=3	FAS_HUMAN	SwissProt_2014_08.fasta	273 427,1	1	44	45	95	0.005	0.268
APO merged	apoptotic	Apoptotic	281474976711167 (F003397)	60S ribosomal protein L9 OS=Homo sapiens GN=RPL9 PE=1 SV=1	RL9_HUMAN	SwissProt_2014_08.fasta	21 863,7	1	6	9	24	0.0013	0.495
APO merged	apoptotic	Apoptotic	281474976711167 (F003397)	Marginal zone B- and B1-cell-specific protein OS=Homo sapiens GN=MZB1 PE=1 SV=1	MZB1_HUMAN	SwissProt_2014_08.fasta	20 694,6	1	3	3	4	0.0002	0.228
APO merged	apoptotic	Apoptotic	281474976711167 (F003397)	Stomatin-like protein 2, mitochondrial OS=Homo sapiens GN=STOML2 PE=1 SV=1	STML2_HUMAN	SwissProt_2014_08.fasta	38 534,5	1	3	3	8	0.0004	0.149
APO merged	apoptotic	Apoptotic	281474976711167 (F003397)	X-ray repair cross-complementing protein 5 OS=Homo sapiens GN=XRCC5 PE=1 SV=3	XRCC5_HUMAN	SwissProt_2014_08.fasta	82 707,1	1	5	5	9	0.0005	0.115
APO merged	apoptotic	Apoptotic	281474976711167 (F003397)	60S ribosomal protein L12 OS=Homo sapiens GN=RPL12 PE=1 SV=1	RL12_HUMAN	SwissProt_2014_08.fasta	17 819,1	1	6	8	19	0.001	0.545
APO merged	apoptotic	Apoptotic	281474976711167 (F003397)	Deoxyuridine 5'-triphosphate nucleotidohydrolase, mitochondrial OS=Homo sapiens GN=DUT PE=1 SV=4	DUT_HUMAN	SwissProt_2014_08.fasta	26 563,8	1	2	2	2	0.0001	0.115
APO merged	apoptotic	Apoptotic	281474976711167 (F003397)	40S ribosomal protein S4, X isoform OS=Homo sapiens GN=RPS4X PE=1 SV=2	RS4X_HUMAN	SwissProt_2014_08.fasta	29 599,3	1	8	8	23	0.0012	0.346
APO merged	apoptotic	Apoptotic	281474976711167 (F003397)	Tyrosine-protein kinase ZAP-70 OS=Homo sapiens GN=ZAP70 PE=1 SV=1	ZAP70_HUMAN	SwissProt_2014_08.fasta	69 874,3	1	12	12	20	0.001	0.267
APO merged	apoptotic	Apoptotic	281474976711167 (F003397)	Proteasome subunit alpha type-4 OS=Homo sapiens GN=PSMA4 PE=1 SV=1	PSA4_HUMAN	SwissProt_2014_08.fasta	29 484,8	1	3	3	6	0.0003	0.222
APO merged	apoptotic	Apoptotic	281474976711167 (F003397)	Coatomer subunit alpha OS=Homo sapiens GN=COPA PE=1 SV=2	COPA_HUMAN	SwissProt_2014_08.fasta	138 349,3	1	3	3	3	0.0002	0.0335
APO merged	apoptotic	Apoptotic	281474976711167 (F003397)	Glucose-6-phosphate 1-dehydrogenase OS=Homo sapiens GN=G6PD PE=1 SV=4	G6PD_HUMAN	SwissProt_2014_08.fasta	59 258,1	1	5	5	7	0.0004	0.126
APO merged	apoptotic	Apoptotic	281474976711167 (F003397)	Heat shock 70 kDa protein 4L OS=Homo sapiens GN=HSPA4L PE=1 SV=3	HS74L_HUMAN	SwissProt_2014_08.fasta	94 514,5	1	2	2	2	0.0001	0.0656
APO merged	apoptotic	Apoptotic	281474976711167 (F003397)	10 kDa heat shock protein, mitochondrial OS=Homo sapiens GN=HSPE1 PE=1 SV=2	CH10_HUMAN	SwissProt_2014_08.fasta	10 931,8	1	4	5	9	0.0005	0.431
APO merged	apoptotic	Apoptotic	281474976711167 (F003397)	Adenosylhomocysteinase OS=Homo sapiens GN=AHCY PE=1 SV=4	SAHH_HUMAN	SwissProt_2014_08.fasta	47 717,1	1	5	5	7	0.0004	0.137
APO merged	apoptotic	Apoptotic	281474976711167 (F003397)	Alpha-soluble NSF attachment protein OS=Homo sapiens GN=NAPA PE=1 SV=3	SNAA_HUMAN	SwissProt_2014_08.fasta	33 234,1	1	4	4	4	0.0002	0.173
APO merged	apoptotic	Apoptotic	281474976711167 (F003397)	40S ribosomal protein S5 OS=Homo sapiens GN=RPS5 PE=1 SV=4	RS5_HUMAN	SwissProt_2014_08.fasta	22 877,0	1	6	8	29	0.0015	0.466
APO merged	apoptotic	Apoptotic	281474976711167 (F003397)	60S ribosomal protein L27a OS=Homo sapiens GN=RPL27A PE=1 SV=2	RL27A_HUMAN	SwissProt_2014_08.fasta	16 561,4	1	3	3	8	0.0004	0.223
APO merged	apoptotic	Apoptotic	281474976711167 (F003397)	Coatomer subunit gamma-1 OS=Homo sapiens GN=COPG1 PE=1 SV=1	COPG1_HUMAN	SwissProt_2014_08.fasta	97 719,4	1	2	2	2	0.0001	0.024
APO merged	apoptotic	Apoptotic	281474976711167 (F003397)	Proteasome subunit beta type-3 OS=Homo sapiens GN=PSMB3 PE=1 SV=2	PSB3_HUMAN	SwissProt_2014_08.fasta	22 949,6	1	4	4	6	0.0003	0.307
APO merged	apoptotic	Apoptotic	281474976711167 (F003397)	Vacuolar protein sorting-associated protein 35 OS=Homo sapiens GN=VPS35 PE=1 SV=2	VPS35_HUMAN	SwissProt_2014_08.fasta	91 710,0	1	8	8	10	0.0005	0.149
APO merged	apoptotic	Apoptotic	281474976711167 (F003397)	Probable ATP-dependent RNA helicase DDX6 OS=Homo sapiens GN=DDX6 PE=1 SV=2	DDX6_HUMAN	SwissProt_2014_08.fasta	54 418,6	1	2	2	4	0.0002	0.0538
APO merged	apoptotic	Apoptotic	281474976711167 (F003397)	Cullin-associated NEDD8-dissociated protein 1 OS=Homo sapiens GN=CAND1 PE=1 SV=2	CAND1_HUMAN	SwissProt_2014_08.fasta	136 381,1	1	9	9	18	0.0009	0.107
APO merged	apoptotic	Apoptotic	281474976711167 (F003397)	Heat shock 70 kDa protein 14 OS=Homo sapiens GN=HSPA14 PE=1 SV=1	HSP7E_HUMAN	SwissProt_2014_08.fasta	54 795,5	1	2	2	2	0.0001	0.0668
APO merged	apoptotic	Apoptotic	281474976711167 (F003397)	Integrin beta-1 OS=Homo sapiens GN=ITGB1 PE=1 SV=2	ITB1_HUMAN	SwissProt_2014_08.fasta	88 415,1	0.999	2	2	2	0.0001	0.0276
APO merged	apoptotic	Apoptotic	281474976711167 (F003397)	Arginine--tRNA ligase, cytoplasmic OS=Homo sapiens GN=RARS PE=1 SV=2	SYRC_HUMAN	SwissProt_2014_08.fasta	75 382,0	1	16	16	25	0.0013	0.315
APO merged	apoptotic	Apoptotic	281474976711167 (F003397)	Puromycin-sensitive aminopeptidase OS=Homo sapiens GN=NPEPPS PE=1 SV=2	PSA_HUMAN	SwissProt_2014_08.fasta	103 279,1	1	2	2	2	0.0001	0.0272
APO merged	apoptotic	Apoptotic	281474976711167 (F003397)	Glucosamine-6-phosphate isomerase 1 OS=Homo sapiens GN=GNPDA1 PE=1 SV=1	GNPI1_HUMAN	SwissProt_2014_08.fasta	32 669,4	1	2	2	2	0.0001	0.083
APO merged	apoptotic	Apoptotic	281474976711167 (F003397)	Exportin-1 OS=Homo sapiens GN=XPO1 PE=1 SV=1	XPO1_HUMAN	SwissProt_2014_08.fasta	123 388,9	1	2	2	2	0.0001	0.0299
APO merged	apoptotic	Apoptotic	281474976711167 (F003397)	Heat shock protein 105 kDa OS=Homo sapiens GN=HSPH1 PE=1 SV=1	HS105_HUMAN	SwissProt_2014_08.fasta	96 865,8	1	2	2	3	0.0002	0.0594
APO merged	apoptotic	Apoptotic	281474976711167 (F003397)	Triosephosphate isomerase OS=Homo sapiens GN=TPI1 PE=1 SV=3	TPIS_HUMAN	SwissProt_2014_08.fasta	30 790,8	1	11	12	37	0.0019	0.619
APO merged	apoptotic	Apoptotic	281474976711167 (F003397)	Profilin-1 OS=Homo sapiens GN=PFN1 PE=1 SV=2	PROF1_HUMAN	SwissProt_2014_08.fasta	15 054,3	1	6	6	33	0.0017	0.564
APO merged	apoptotic	Apoptotic	281474976711167 (F003397)	Peptidyl-prolyl cis-trans isomerase A OS=Homo sapiens GN=PPIA PE=1 SV=2	PPIA_HUMAN	SwissProt_2014_08.fasta	18 012,9	1	7	8	46	0.0024	0.588
APO merged	apoptotic	Apoptotic	281474976711167 (F003397)	Heterogeneous nuclear ribonucleoprotein H3 OS=Homo sapiens GN=HNRNPH3 PE=1 SV=2	HNRH3_HUMAN	SwissProt_2014_08.fasta	36 927,6	1	2	2	3	0.0002	0.0838
APO merged	apoptotic	Apoptotic	281474976711167 (F003397)	Peroxiredoxin-6 OS=Homo sapiens GN=PRDX6 PE=1 SV=3	PRDX6_HUMAN	SwissProt_2014_08.fasta	25 036,1	1	5	5	7	0.0004	0.317
APO merged	apoptotic	Apoptotic	281474976711167 (F003397)	CCR4-NOT transcription complex subunit 1 OS=Homo sapiens GN=CNOT1 PE=1 SV=2	CNOT1_HUMAN	SwissProt_2014_08.fasta	266 944,7	1	2	2	2	0.0001	0.0097
APO merged	apoptotic	Apoptotic	281474976711167 (F003397)	Dolichyl-diphosphooligosaccharide--protein glycosyltransferase 48 kDa subunit OS=Homo sapiens GN=DDOST PE=1 SV=4	OST48_HUMAN	SwissProt_2014_08.fasta	50 802,5	1	2	2	2	0.0001	0.0417
APO merged	apoptotic	Apoptotic	281474976711167 (F003397)	Heat shock protein HSP 90-beta OS=Homo sapiens GN=HSP90AB1 PE=1 SV=4	HS90B_HUMAN	SwissProt_2014_08.fasta	83 267,3	1	35	46	178	0.0093	0.598
APO merged	apoptotic	Apoptotic	281474976711167 (F003397)	2',3'-cyclic-nucleotide 3'-phosphodiesterase OS=Homo sapiens GN=CNP PE=1 SV=2	CN37_HUMAN	SwissProt_2014_08.fasta	47 580,6	1	5	5	10	0.0005	0.197
APO merged	apoptotic	Apoptotic	281474976711167 (F003397)	Nucleoside diphosphate kinase A OS=Homo sapiens GN=NME1 PE=1 SV=1	NDKA_HUMAN	SwissProt_2014_08.fasta	17 148,8	1	5	6	10	0.0005	0.408
APO merged	apoptotic	Apoptotic	281474976711167 (F003397)	Transcription factor BTF3 OS=Homo sapiens GN=BTF3 PE=1 SV=1	BTF3_HUMAN	SwissProt_2014_08.fasta	22 168,3	1	2	4	7	0.0004	0.199
APO merged	apoptotic	Apoptotic	281474976711167 (F003397)	Heterogeneous nuclear ribonucleoproteins C1/C2 OS=Homo sapiens GN=HNRNPC PE=1 SV=4	HNRPC_HUMAN	SwissProt_2014_08.fasta	33 670,5	1	4	4	12	0.0006	0.154
APO merged	apoptotic	Apoptotic	281474976711167 (F003397)	Aminoacyl tRNA synthase complex-interacting multifunctional protein 2 OS=Homo sapiens GN=AIMP2 PE=1 SV=2	AIMP2_HUMAN	SwissProt_2014_08.fasta	35 349,3	1	5	5	6	0.0003	0.322
APO merged	apoptotic	Apoptotic	281474976711167 (F003397)	26S protease regulatory subunit 6A OS=Homo sapiens GN=PSMC3 PE=1 SV=3	PRS6A_HUMAN	SwissProt_2014_08.fasta	49 205,0	1	4	4	7	0.0004	0.134
APO merged	apoptotic	Apoptotic	281474976711167 (F003397)	78 kDa glucose-regulated protein OS=Homo sapiens GN=HSPA5 PE=1 SV=2	GRP78_HUMAN	SwissProt_2014_08.fasta	72 334,7	1	16	17	29	0.0015	0.356
APO merged	apoptotic	Apoptotic	281474976711167 (F003397)	Adenine phosphoribosyltransferase OS=Homo sapiens GN=APRT PE=1 SV=2	APT_HUMAN	SwissProt_2014_08.fasta	19 608,5	1	3	3	11	0.0006	0.239
APO merged	apoptotic	Apoptotic	281474976711167 (F003397)	Heterogeneous nuclear ribonucleoprotein M OS=Homo sapiens GN=HNRNPM PE=1 SV=3	HNRPM_HUMAN	SwissProt_2014_08.fasta	77 517,3	1	12	12	15	0.0008	0.222
APO merged	apoptotic	Apoptotic	281474976711167 (F003397)	Myosin-10 OS=Homo sapiens GN=MYH10 PE=1 SV=3	MYH10_HUMAN	SwissProt_2014_08.fasta	229 005,3	1	28	28	41	0.0021	0.27
APO merged	apoptotic	Apoptotic	281474976711167 (F003397)	60S acidic ribosomal protein P1 OS=Homo sapiens GN=RPLP1 PE=1 SV=1	RLA1_HUMAN	SwissProt_2014_08.fasta	11 514,1	1	2	3	24	0.0013	0.667
APO merged	apoptotic	Apoptotic	281474976711167 (F003397)	Cytochrome c oxidase subunit 2 OS=Homo sapiens GN=MT-CO2 PE=1 SV=1	COX2_HUMAN	SwissProt_2014_08.fasta	25 566,4	1	2	2	2	0.0001	0.115
APO merged	apoptotic	Apoptotic	281474976711167 (F003397)	Splicing factor U2AF 65 kDa subunit OS=Homo sapiens GN=U2AF2 PE=1 SV=4	U2AF2_HUMAN	SwissProt_2014_08.fasta	53 501,2	1	2	2	2	0.0001	0.0379
APO merged	apoptotic	Apoptotic	281474976711167 (F003397)	C-1-tetrahydrofolate synthase, cytoplasmic OS=Homo sapiens GN=MTHFD1 PE=1 SV=3	C1TC_HUMAN	SwissProt_2014_08.fasta	101 561,5	1	16	16	35	0.0018	0.234
APO merged	apoptotic	Apoptotic	281474976711167 (F003397)	Ragulator complex protein LAMTOR1 OS=Homo sapiens GN=LAMTOR1 PE=1 SV=2	LTOR1_HUMAN	SwissProt_2014_08.fasta	17 745,3	1	2	2	2	0.0001	0.161
APO merged	apoptotic	Apoptotic	281474976711167 (F003397)	40S ribosomal protein S20 OS=Homo sapiens GN=RPS20 PE=1 SV=1	RS20_HUMAN	SwissProt_2014_08.fasta	13 373,0	1	2	3	4	0.0002	0.193
APO merged	apoptotic	Apoptotic	281474976711167 (F003397)	CD81 antigen OS=Homo sapiens GN=CD81 PE=1 SV=1	CD81_HUMAN	SwissProt_2014_08.fasta	25 809,8	1	3	3	3	0.0002	0.25
APO merged	apoptotic	Apoptotic	281474976711167 (F003397)	DnaJ homolog subfamily A member 2 OS=Homo sapiens GN=DNAJA2 PE=1 SV=1	DNJA2_HUMAN	SwissProt_2014_08.fasta	45 745,7	1	2	2	2	0.0001	0.0534
APO merged	apoptotic	Apoptotic	281474976711167 (F003397)	Eukaryotic translation initiation factor 3 subunit B OS=Homo sapiens GN=EIF3B PE=1 SV=3	EIF3B_HUMAN	SwissProt_2014_08.fasta	92 482,8	1	8	8	12	0.0006	0.149
APO merged	apoptotic	Apoptotic	281474976711167 (F003397)	Differentially expressed in FDCP 6 homolog OS=Homo sapiens GN=DEF6 PE=1 SV=1	DEFI6_HUMAN	SwissProt_2014_08.fasta	73 910,8	1	2	2	2	0.0001	0.0523
APO merged	apoptotic	Apoptotic	281474976711167 (F003397)	Phosphate carrier protein, mitochondrial OS=Homo sapiens GN=SLC25A3 PE=1 SV=2	MPCP_HUMAN	SwissProt_2014_08.fasta	40 095,9	1	3	3	6	0.0003	0.108
APO merged	apoptotic	Apoptotic	281474976711167 (F003397)	Dolichyl-diphosphooligosaccharide--protein glycosyltransferase subunit 1 OS=Homo sapiens GN=RPN1 PE=1 SV=1	RPN1_HUMAN	SwissProt_2014_08.fasta	68 571,0	1	2	2	4	0.0002	0.0445
APO merged	apoptotic	Apoptotic	281474976711167 (F003397)	26S proteasome non-ATPase regulatory subunit 3 OS=Homo sapiens GN=PSMD3 PE=1 SV=2	PSMD3_HUMAN	SwissProt_2014_08.fasta	60 979,6	1	5	5	6	0.0003	0.122
APO merged	apoptotic	Apoptotic	281474976711167 (F003397)	Protein arginine N-methyltransferase 5 OS=Homo sapiens GN=PRMT5 PE=1 SV=4	ANM5_HUMAN	SwissProt_2014_08.fasta	72 685,1	1	3	3	5	0.0003	0.0628
APO merged	apoptotic	Apoptotic	281474976711167 (F003397)	Cofilin-1 OS=Homo sapiens GN=CFL1 PE=1 SV=3	COF1_HUMAN	SwissProt_2014_08.fasta	18 503,2	1	8	8	25	0.0013	0.572
APO merged	apoptotic	Apoptotic	281474976711167 (F003397)	Transferrin receptor protein 1 OS=Homo sapiens GN=TFRC PE=1 SV=2	TFR1_HUMAN	SwissProt_2014_08.fasta	84 873,6	1	9	9	14	0.0007	0.145
APO merged	apoptotic	Apoptotic	281474976711167 (F003397)	Polyadenylate-binding protein 1 OS=Homo sapiens GN=PABPC1 PE=1 SV=2	PABP1_HUMAN	SwissProt_2014_08.fasta	70 671,3	1	9	9	21	0.0011	0.212
APO merged	apoptotic	Apoptotic	281474976711167 (F003397)	Protein disulfide-isomerase A6 OS=Homo sapiens GN=PDIA6 PE=1 SV=1	PDIA6_HUMAN	SwissProt_2014_08.fasta	48 122,3	1	5	5	12	0.0006	0.18
APO merged	apoptotic	Apoptotic	281474976711167 (F003397)	ATP synthase subunit beta, mitochondrial OS=Homo sapiens GN=ATP5B PE=1 SV=3	ATPB_HUMAN	SwissProt_2014_08.fasta	56 560,6	1	18	20	75	0.0039	0.533
APO merged	apoptotic	Apoptotic	281474976711167 (F003397)	Glutathione S-transferase P OS=Homo sapiens GN=GSTP1 PE=1 SV=2	GSTP1_HUMAN	SwissProt_2014_08.fasta	23 356,7	1	8	11	25	0.0013	0.538
APO merged	apoptotic	Apoptotic	281474976711167 (F003397)	14-3-3 protein theta OS=Homo sapiens GN=YWHAQ PE=1 SV=1	1433T_HUMAN	SwissProt_2014_08.fasta	27 765,4	1	8	8	15	0.0008	0.531
APO merged	apoptotic	Apoptotic	281474976711167 (F003397)	Proteasome activator complex subunit 2 OS=Homo sapiens GN=PSME2 PE=1 SV=4	PSME2_HUMAN	SwissProt_2014_08.fasta	27 402,3	1	2	2	10	0.0005	0.146
APO merged	apoptotic	Apoptotic	281474976711167 (F003397)	Thioredoxin OS=Homo sapiens GN=TXN PE=1 SV=3	THIO_HUMAN	SwissProt_2014_08.fasta	11 737,3	1	3	3	6	0.0003	0.295
APO merged	apoptotic	Apoptotic	281474976711167 (F003397)	Cell division control protein 42 homolog OS=Homo sapiens GN=CDC42 PE=1 SV=2	CDC42_HUMAN	SwissProt_2014_08.fasta	21 258,8	1	5	5	33	0.0017	0.325
APO merged	apoptotic	Apoptotic	281474976711167 (F003397)	Glutathione S-transferase Mu 3 OS=Homo sapiens GN=GSTM3 PE=1 SV=3	GSTM3_HUMAN	SwissProt_2014_08.fasta	26 561,1	1	4	4	5	0.0003	0.236
APO merged	apoptotic	Apoptotic	281474976711167 (F003397)	Peroxiredoxin-5, mitochondrial OS=Homo sapiens GN=PRDX5 PE=1 SV=4	PRDX5_HUMAN	SwissProt_2014_08.fasta	22 086,4	1	4	4	4	0.0002	0.322
APO merged	apoptotic	Apoptotic	281474976711167 (F003397)	T-complex protein 1 subunit alpha OS=Homo sapiens GN=TCP1 PE=1 SV=1	TCPA_HUMAN	SwissProt_2014_08.fasta	60 345,2	1	22	22	43	0.0022	0.581
APO merged	apoptotic	Apoptotic	281474976711167 (F003397)	E3 ubiquitin-protein ligase HUWE1 OS=Homo sapiens GN=HUWE1 PE=1 SV=3	HUWE1_HUMAN	SwissProt_2014_08.fasta	481 892,1	1	4	4	7	0.0004	0.0119
APO merged	apoptotic	Apoptotic	281474976711167 (F003397)	Nuclear pore complex protein Nup93 OS=Homo sapiens GN=NUP93 PE=1 SV=2	NUP93_HUMAN	SwissProt_2014_08.fasta	93 491,2	1	2	2	2	0.0001	0.0281
APO merged	apoptotic	Apoptotic	281474976711167 (F003397)	Interleukin enhancer-binding factor 3 OS=Homo sapiens GN=ILF3 PE=1 SV=3	ILF3_HUMAN	SwissProt_2014_08.fasta	95 338,9	1	5	5	5	0.0003	0.0761
APO merged	apoptotic	Apoptotic	281474976711167 (F003397)	Malate dehydrogenase, cytoplasmic OS=Homo sapiens GN=MDH1 PE=1 SV=4	MDHC_HUMAN	SwissProt_2014_08.fasta	36 426,9	1	4	4	6	0.0003	0.144
APO merged	apoptotic	Apoptotic	281474976711167 (F003397)	Sideroflexin-1 OS=Homo sapiens GN=SFXN1 PE=1 SV=4	SFXN1_HUMAN	SwissProt_2014_08.fasta	35 620,0	1	4	4	6	0.0003	0.236
APO merged	apoptotic	Apoptotic	281474976711167 (F003397)	Ras-related protein Rab-8B OS=Homo sapiens GN=RAB8B PE=1 SV=2	RAB8B_HUMAN	SwissProt_2014_08.fasta	23 585,9	1	2	2	3	0.0002	0.193
APO merged	apoptotic	Apoptotic	281474976711167 (F003397)	Histone H2AX OS=Homo sapiens GN=H2AFX PE=1 SV=2	H2AX_HUMAN	SwissProt_2014_08.fasta	15 145,1	1	3	5	16	0.0008	0.385
APO merged	apoptotic	Apoptotic	281474976711167 (F003397)	Calnexin OS=Homo sapiens GN=CANX PE=1 SV=2	CALX_HUMAN	SwissProt_2014_08.fasta	67 570,2	1	4	4	6	0.0003	0.0963
APO merged	apoptotic	Apoptotic	281474976711167 (F003397)	Malate dehydrogenase, mitochondrial OS=Homo sapiens GN=MDH2 PE=1 SV=3	MDHM_HUMAN	SwissProt_2014_08.fasta	35 503,7	1	11	11	43	0.0022	0.464
APO merged	apoptotic	Apoptotic	281474976711167 (F003397)	Leucine-rich PPR motif-containing protein, mitochondrial OS=Homo sapiens GN=LRPPRC PE=1 SV=3	LPPRC_HUMAN	SwissProt_2014_08.fasta	157 912,2	1	6	6	10	0.0005	0.0624
APO merged	apoptotic	Apoptotic	281474976711167 (F003397)	Engulfment and cell motility protein 1 OS=Homo sapiens GN=ELMO1 PE=1 SV=2	ELMO1_HUMAN	SwissProt_2014_08.fasta	83 833,2	1	4	4	6	0.0003	0.0798
APO merged	apoptotic	Apoptotic	281474976711167 (F003397)	60 kDa heat shock protein, mitochondrial OS=Homo sapiens GN=HSPD1 PE=1 SV=2	CH60_HUMAN	SwissProt_2014_08.fasta	61 055,7	1	21	24	89	0.0046	0.483
APO merged	apoptotic	Apoptotic	281474976711167 (F003397)	Cancer-related nucleoside-triphosphatase OS=Homo sapiens GN=NTPCR PE=1 SV=1	NTPCR_HUMAN	SwissProt_2014_08.fasta	20 712,8	1	2	2	6	0.0003	0.2
APO merged	apoptotic	Apoptotic	281474976711167 (F003397)	DNA replication licensing factor MCM2 OS=Homo sapiens GN=MCM2 PE=1 SV=4	MCM2_HUMAN	SwissProt_2014_08.fasta	101 898,1	1	4	4	4	0.0002	0.0619
APO merged	apoptotic	Apoptotic	281474976711167 (F003397)	Glutathione S-transferase omega-1 OS=Homo sapiens GN=GSTO1 PE=1 SV=2	GSTO1_HUMAN	SwissProt_2014_08.fasta	27 567,2	1	3	3	3	0.0002	0.154
APO merged	apoptotic	Apoptotic	281474976711167 (F003397)	Importin subunit beta-1 OS=Homo sapiens GN=KPNB1 PE=1 SV=2	IMB1_HUMAN	SwissProt_2014_08.fasta	97 171,3	1	9	10	30	0.0016	0.151
APO merged	apoptotic	Apoptotic	281474976711167 (F003397)	26S proteasome non-ATPase regulatory subunit 2 OS=Homo sapiens GN=PSMD2 PE=1 SV=3	PSMD2_HUMAN	SwissProt_2014_08.fasta	100 202,2	1	13	14	29	0.0015	0.231
APO merged	apoptotic	Apoptotic	281474976711167 (F003397)	60S ribosomal protein L8 OS=Homo sapiens GN=RPL8 PE=1 SV=2	RL8_HUMAN	SwissProt_2014_08.fasta	28 024,8	1	3	4	9	0.0005	0.136
APO merged	apoptotic	Apoptotic	281474976711167 (F003397)	ATP-dependent RNA helicase DDX1 OS=Homo sapiens GN=DDX1 PE=1 SV=2	DDX1_HUMAN	SwissProt_2014_08.fasta	82 433,2	1	2	2	2	0.0001	0.0514
APO merged	apoptotic	Apoptotic	281474976711167 (F003397)	BAG family molecular chaperone regulator 2 OS=Homo sapiens GN=BAG2 PE=1 SV=1	BAG2_HUMAN	SwissProt_2014_08.fasta	23 772,5	1	3	3	4	0.0002	0.161
APO merged	activated	Activated (1)	281474976711855 (F002859)	Complement component 1 Q subcomponent-binding protein, mitochondrial OS=Homo sapiens GN=C1QBP PE=1 SV=1	C1QBP_HUMAN	SwissProt_2014_08.fasta	31 362,6	1	4	5	9	0.0022	0.266
APO merged	activated	Activated (1)	281474976711855 (F002859)	3-hydroxyisobutyrate dehydrogenase, mitochondrial OS=Homo sapiens GN=HIBADH PE=1 SV=2	3HIDH_HUMAN	SwissProt_2014_08.fasta	35 330,0	1	3	3	4	0.001	0.149
APO merged	activated	Activated (1)	281474976711855 (F002859)	Nuclease-sensitive element-binding protein 1 OS=Homo sapiens GN=YBX1 PE=1 SV=3	YBOX1_HUMAN	SwissProt_2014_08.fasta	35 923,8	1	5	5	8	0.0019	0.287
APO merged	activated	Activated (1)	281474976711855 (F002859)	Pyruvate kinase PKM OS=Homo sapiens GN=PKM PE=1 SV=4	KPYM_HUMAN	SwissProt_2014_08.fasta	57 937,5	1	9	9	12	0.0029	0.25
APO merged	activated	Activated (1)	281474976711855 (F002859)	Keratin, type II cytoskeletal 6A OS=Homo sapiens GN=KRT6A PE=1 SV=3	K2C6A_HUMAN	SwissProt_2014_08.fasta	60 046,4	1	4	4	4	0.001	0.129
APO merged	activated	Activated (1)	281474976711855 (F002859)	Aspartate aminotransferase, mitochondrial OS=Homo sapiens GN=GOT2 PE=1 SV=3	AATM_HUMAN	SwissProt_2014_08.fasta	47 518,6	1	5	5	9	0.0022	0.153
APO merged	activated	Activated (1)	281474976711855 (F002859)	Filamin-A OS=Homo sapiens GN=FLNA PE=1 SV=4	FLNA_HUMAN	SwissProt_2014_08.fasta	280 729,4	1	13	13	15	0.0036	0.0831
APO merged	activated	Activated (1)	281474976711855 (F002859)	Proliferating cell nuclear antigen OS=Homo sapiens GN=PCNA PE=1 SV=1	PCNA_HUMAN	SwissProt_2014_08.fasta	28 769,3	1	4	4	4	0.001	0.245
APO merged	activated	Activated (1)	281474976711855 (F002859)	Keratin, type I cytoskeletal 10 OS=Homo sapiens GN=KRT10 PE=1 SV=6	K1C10_HUMAN	SwissProt_2014_08.fasta	58 828,8	1	13	14	17	0.0041	0.349
APO merged	activated	Activated (1)	281474976711855 (F002859)	Keratin, type II cytoskeletal 2 epidermal OS=Homo sapiens GN=KRT2 PE=1 SV=2	K22E_HUMAN	SwissProt_2014_08.fasta	65 433,9	1	9	9	10	0.0024	0.239
APO merged	activated	Activated (1)	281474976711855 (F002859)	Intercellular adhesion molecule 2 OS=Homo sapiens GN=ICAM2 PE=1 SV=2	ICAM2_HUMAN	SwissProt_2014_08.fasta	30 653,9	1	2	2	2	0.0005	0.113
APO merged	activated	Activated (1)	281474976711855 (F002859)	CAD protein OS=Homo sapiens GN=CAD PE=1 SV=3	PYR1_HUMAN	SwissProt_2014_08.fasta	242 982,5	1	2	2	2	0.0005	0.0126
APO merged	activated	Activated (1)	281474976711855 (F002859)	Phosphatidylethanolamine-binding protein 1 OS=Homo sapiens GN=PEBP1 PE=1 SV=3	PEBP1_HUMAN	SwissProt_2014_08.fasta	21 056,9	1	2	2	2	0.0005	0.182
APO merged	activated	Activated (1)	281474976711855 (F002859)	MARCKS-related protein OS=Homo sapiens GN=MARCKSL1 PE=1 SV=2	MRP_HUMAN	SwissProt_2014_08.fasta	19 528,6	1	6	7	10	0.0024	0.692
APO merged	activated	Activated (1)	281474976711855 (F002859)	Isocitrate dehydrogenase [NADP], mitochondrial OS=Homo sapiens GN=IDH2 PE=1 SV=2	IDHP_HUMAN	SwissProt_2014_08.fasta	50 910,4	1	6	6	10	0.0024	0.17
APO merged	activated	Activated (1)	281474976711855 (F002859)	Eukaryotic initiation factor 4A-I OS=Homo sapiens GN=EIF4A1 PE=1 SV=1	IF4A1_HUMAN	SwissProt_2014_08.fasta	46 155,3	1	4	4	5	0.0012	0.143
APO merged	activated	Activated (1)	281474976711855 (F002859)	10 kDa heat shock protein, mitochondrial OS=Homo sapiens GN=HSPE1 PE=1 SV=2	CH10_HUMAN	SwissProt_2014_08.fasta	10 931,8	1	4	4	7	0.0017	0.412
APO merged	activated	Activated (1)	281474976711855 (F002859)	Elongation factor 1-beta OS=Homo sapiens GN=EEF1B2 PE=1 SV=3	EF1B_HUMAN	SwissProt_2014_08.fasta	24 764,2	1	2	2	2	0.0005	0.124
APO merged	activated	Activated (1)	281474976711855 (F002859)	Cytochrome b-c1 complex subunit 1, mitochondrial OS=Homo sapiens GN=UQCRC1 PE=1 SV=3	QCR1_HUMAN	SwissProt_2014_08.fasta	52 645,9	1	2	2	2	0.0005	0.0458
APO merged	activated	Activated (1)	281474976711855 (F002859)	Keratin, type I cytoskeletal 16 OS=Homo sapiens GN=KRT16 PE=1 SV=4	K1C16_HUMAN	SwissProt_2014_08.fasta	51 269,0	1	8	8	14	0.0034	0.245
APO merged	activated	Activated (1)	281474976711855 (F002859)	Keratin, type I cytoskeletal 14 OS=Homo sapiens GN=KRT14 PE=1 SV=4	K1C14_HUMAN	SwissProt_2014_08.fasta	51 562,5	1	5	5	8	0.0019	0.239
APO merged	activated	Activated (1)	281474976711855 (F002859)	Prohibitin OS=Homo sapiens GN=PHB PE=1 SV=1	PHB_HUMAN	SwissProt_2014_08.fasta	29 804,6	1	3	3	4	0.001	0.114
APO merged	activated	Activated (1)	281474976711855 (F002859)	Receptor-type tyrosine-protein phosphatase C OS=Homo sapiens GN=PTPRC PE=1 SV=2	PTPRC_HUMAN	SwissProt_2014_08.fasta	147 255,9	1	4	4	4	0.001	0.0376
APO merged	activated	Activated (1)	281474976711855 (F002859)	Peptidyl-prolyl cis-trans isomerase A OS=Homo sapiens GN=PPIA PE=1 SV=2	PPIA_HUMAN	SwissProt_2014_08.fasta	18 012,9	1	6	7	12	0.0029	0.545
APO merged	activated	Activated (1)	281474976711855 (F002859)	Catalase OS=Homo sapiens GN=CAT PE=1 SV=3	CATA_HUMAN	SwissProt_2014_08.fasta	59 756,5	1	2	2	2	0.0005	0.0474
APO merged	activated	Activated (1)	281474976711855 (F002859)	Malectin OS=Homo sapiens GN=MLEC PE=1 SV=1	MLEC_HUMAN	SwissProt_2014_08.fasta	32 234,1	1	2	2	2	0.0005	0.103
APO merged	activated	Activated (1)	281474976711855 (F002859)	DNA-dependent protein kinase catalytic subunit OS=Homo sapiens GN=PRKDC PE=1 SV=3	PRKDC_HUMAN	SwissProt_2014_08.fasta	469 095,5	1	2	2	2	0.0005	0.0058
APO merged	activated	Activated (1)	281474976711855 (F002859)	ATP-citrate synthase OS=Homo sapiens GN=ACLY PE=1 SV=3	ACLY_HUMAN	SwissProt_2014_08.fasta	120 842,8	1	3	3	3	0.0007	0.0418
APO merged	activated	Activated (1)	281474976711855 (F002859)	Neutral alpha-glucosidase AB OS=Homo sapiens GN=GANAB PE=1 SV=3	GANAB_HUMAN	SwissProt_2014_08.fasta	106 875,9	1	5	5	7	0.0017	0.0657
APO merged	activated	Activated (1)	281474976711855 (F002859)	Mesencephalic astrocyte-derived neurotrophic factor OS=Homo sapiens GN=MANF PE=1 SV=3	MANF_HUMAN	SwissProt_2014_08.fasta	20 701,3	1	2	2	3	0.0007	0.159
APO merged	activated	Activated (1)	281474976711855 (F002859)	Kinesin-like protein KIF23 OS=Homo sapiens GN=KIF23 PE=1 SV=3	KIF23_HUMAN	SwissProt_2014_08.fasta	110 059,4	1	2	2	2	0.0005	0.0302
APO merged	activated	Activated (1)	281474976711855 (F002859)	Voltage-dependent anion-selective channel protein 2 OS=Homo sapiens GN=VDAC2 PE=1 SV=2	VDAC2_HUMAN	SwissProt_2014_08.fasta	31 567,3	1	4	4	7	0.0017	0.218
APO merged	activated	Activated (1)	281474976711855 (F002859)	Alpha-actinin-4 OS=Homo sapiens GN=ACTN4 PE=1 SV=2	ACTN4_HUMAN	SwissProt_2014_08.fasta	104 857,2	1	3	3	3	0.0007	0.0494
APO merged	activated	Activated (1)	281474976711855 (F002859)	60 kDa heat shock protein, mitochondrial OS=Homo sapiens GN=HSPD1 PE=1 SV=2	CH60_HUMAN	SwissProt_2014_08.fasta	61 055,7	1	13	16	45	0.0109	0.368
APO merged	activated	Activated (1)	281474976711855 (F002859)	Myosin regulatory light chain 12B OS=Homo sapiens GN=MYL12B PE=1 SV=2	ML12B_HUMAN	SwissProt_2014_08.fasta	19 780,3	1	2	2	2	0.0005	0.122
APO merged	activated	Activated (1)	281474976711855 (F002859)	60S ribosomal protein L7a OS=Homo sapiens GN=RPL7A PE=1 SV=2	RL7A_HUMAN	SwissProt_2014_08.fasta	29 996,3	1	2	2	2	0.0005	0.105
APO merged	activated	Activated (1)	281474976711855 (F002859)	Glyceraldehyde-3-phosphate dehydrogenase OS=Homo sapiens GN=GAPDH PE=1 SV=3	G3P_HUMAN	SwissProt_2014_08.fasta	36 053,4	1	8	14	30	0.0072	0.367
APO merged	activated	Activated (1)	281474976711855 (F002859)	Phosphoglycerate kinase 1 OS=Homo sapiens GN=PGK1 PE=1 SV=3	PGK1_HUMAN	SwissProt_2014_08.fasta	44 615,3	1	5	5	7	0.0017	0.206
APO merged	activated	Activated (1)	281474976711855 (F002859)	Stomatin-like protein 2, mitochondrial OS=Homo sapiens GN=STOML2 PE=1 SV=1	STML2_HUMAN	SwissProt_2014_08.fasta	38 534,5	1	5	5	8	0.0019	0.194
APO merged	activated	Activated (1)	281474976711855 (F002859)	Elongation factor 1-alpha 1 OS=Homo sapiens GN=EEF1A1 PE=1 SV=1	EF1A1_HUMAN	SwissProt_2014_08.fasta	50 141,2	1	6	6	12	0.0029	0.288
APO merged	activated	Activated (1)	281474976711855 (F002859)	Heat shock protein HSP 90-alpha OS=Homo sapiens GN=HSP90AA1 PE=1 SV=5	HS90A_HUMAN	SwissProt_2014_08.fasta	84 663,2	1	5	5	8	0.0019	0.232
APO merged	activated	Activated (1)	281474976711855 (F002859)	3-hydroxyacyl-CoA dehydrogenase type-2 OS=Homo sapiens GN=HSD17B10 PE=1 SV=3	HCD2_HUMAN	SwissProt_2014_08.fasta	26 923,1	1	3	3	4	0.001	0.199
APO merged	activated	Activated (1)	281474976711855 (F002859)	Calreticulin OS=Homo sapiens GN=CALR PE=1 SV=1	CALR_HUMAN	SwissProt_2014_08.fasta	48 142,9	1	9	11	21	0.0051	0.324
APO merged	activated	Activated (1)	281474976711855 (F002859)	HLA class I histocompatibility antigen, A-3 alpha chain OS=Homo sapiens GN=HLA-A PE=1 SV=2	1A03_HUMAN	SwissProt_2014_08.fasta	40 840,6	1	4	4	5	0.0012	0.132
APO merged	activated	Activated (1)	281474976711855 (F002859)	Chloride intracellular channel protein 1 OS=Homo sapiens GN=CLIC1 PE=1 SV=4	CLIC1_HUMAN	SwissProt_2014_08.fasta	26 923,3	1	2	2	3	0.0007	0.162
APO merged	activated	Activated (1)	281474976711855 (F002859)	Alanine--tRNA ligase, cytoplasmic OS=Homo sapiens GN=AARS PE=1 SV=2	SYAC_HUMAN	SwissProt_2014_08.fasta	106 813,2	1	2	2	2	0.0005	0.0331
APO merged	activated	Activated (1)	281474976711855 (F002859)	Filamin-B OS=Homo sapiens GN=FLNB PE=1 SV=2	FLNB_HUMAN	SwissProt_2014_08.fasta	278 158,8	1	2	2	2	0.0005	0.0131
APO merged	activated	Activated (1)	281474976711855 (F002859)	NAD(P) transhydrogenase, mitochondrial OS=Homo sapiens GN=NNT PE=1 SV=3	NNTM_HUMAN	SwissProt_2014_08.fasta	113 899,2	1	2	2	2	0.0005	0.0285
APO merged	activated	Activated (1)	281474976711855 (F002859)	Alpha-1-acid glycoprotein 1 OS=Homo sapiens GN=ORM1 PE=1 SV=1	A1AG1_HUMAN	SwissProt_2014_08.fasta	23 512,1	1	3	4	5	0.0012	0.174
APO merged	activated	Activated (1)	281474976711855 (F002859)	Fructose-bisphosphate aldolase A OS=Homo sapiens GN=ALDOA PE=1 SV=2	ALDOA_HUMAN	SwissProt_2014_08.fasta	39 420,6	1	7	8	15	0.0036	0.354
APO merged	activated	Activated (1)	281474976711855 (F002859)	4-trimethylaminobutyraldehyde dehydrogenase OS=Homo sapiens GN=ALDH9A1 PE=1 SV=3	AL9A1_HUMAN	SwissProt_2014_08.fasta	53 802,0	1	2	2	2	0.0005	0.0466
APO merged	activated	Activated (1)	281474976711855 (F002859)	Actin-related protein 2 OS=Homo sapiens GN=ACTR2 PE=1 SV=1	ARP2_HUMAN	SwissProt_2014_08.fasta	44 761,7	1	2	2	3	0.0007	0.0609
APO merged	activated	Activated (1)	281474976711855 (F002859)	Ras-related protein Rab-5C OS=Homo sapiens GN=RAB5C PE=1 SV=2	RAB5C_HUMAN	SwissProt_2014_08.fasta	23 482,7	1	2	2	2	0.0005	0.111
APO merged	activated	Activated (1)	281474976711855 (F002859)	Guanine nucleotide-binding protein G(I)/G(S)/G(T) subunit beta-1 OS=Homo sapiens GN=GNB1 PE=1 SV=3	GBB1_HUMAN	SwissProt_2014_08.fasta	37 377,5	1	2	2	2	0.0005	0.0853
APO merged	activated	Activated (1)	281474976711855 (F002859)	Elongation factor 1-gamma OS=Homo sapiens GN=EEF1G PE=1 SV=3	EF1G_HUMAN	SwissProt_2014_08.fasta	50 119,4	1	2	2	2	0.0005	0.0526
APO merged	activated	Activated (1)	281474976711855 (F002859)	WD repeat-containing protein 1 OS=Homo sapiens GN=WDR1 PE=1 SV=4	WDR1_HUMAN	SwissProt_2014_08.fasta	66 193,2	1	3	3	5	0.0012	0.0842
APO merged	activated	Activated (1)	281474976711855 (F002859)	40S ribosomal protein S4, X isoform OS=Homo sapiens GN=RPS4X PE=1 SV=2	RS4X_HUMAN	SwissProt_2014_08.fasta	29 599,3	1	2	2	2	0.0005	0.076
APO merged	activated	Activated (1)	281474976711855 (F002859)	Apoptosis-inducing factor 1, mitochondrial OS=Homo sapiens GN=AIFM1 PE=1 SV=1	AIFM1_HUMAN	SwissProt_2014_08.fasta	66 901,5	1	2	2	2	0.0005	0.0424
APO merged	activated	Activated (1)	281474976711855 (F002859)	NAD-dependent malic enzyme, mitochondrial OS=Homo sapiens GN=ME2 PE=1 SV=1	MAOM_HUMAN	SwissProt_2014_08.fasta	65 446,2	1	3	3	5	0.0012	0.0993
APO merged	activated	Activated (1)	281474976711855 (F002859)	Heterogeneous nuclear ribonucleoprotein A1 OS=Homo sapiens GN=HNRNPA1 PE=1 SV=5	ROA1_HUMAN	SwissProt_2014_08.fasta	38 747,0	1	3	3	5	0.0012	0.0968
APO merged	activated	Activated (1)	281474976711855 (F002859)	Cytochrome c oxidase subunit 2 OS=Homo sapiens GN=MT-CO2 PE=1 SV=1	COX2_HUMAN	SwissProt_2014_08.fasta	25 566,4	1	2	2	2	0.0005	0.115
APO merged	activated	Activated (1)	281474976711855 (F002859)	Spectrin beta chain, non-erythrocytic 1 OS=Homo sapiens GN=SPTBN1 PE=1 SV=2	SPTB2_HUMAN	SwissProt_2014_08.fasta	274 613,4	1	5	5	6	0.0015	0.0296
APO merged	activated	Activated (1)	281474976711855 (F002859)	Trifunctional enzyme subunit alpha, mitochondrial OS=Homo sapiens GN=HADHA PE=1 SV=2	ECHA_HUMAN	SwissProt_2014_08.fasta	83 001,9	1	2	2	2	0.0005	0.0341
APO merged	activated	Activated (1)	281474976711855 (F002859)	Peroxisomal multifunctional enzyme type 2 OS=Homo sapiens GN=HSD17B4 PE=1 SV=3	DHB4_HUMAN	SwissProt_2014_08.fasta	79 688,5	1	2	2	2	0.0005	0.0367
APO merged	activated	Activated (1)	281474976711855 (F002859)	Succinyl-CoA:3-ketoacid coenzyme A transferase 1, mitochondrial OS=Homo sapiens GN=OXCT1 PE=1 SV=1	SCOT1_HUMAN	SwissProt_2014_08.fasta	56 158,8	1	2	2	2	0.0005	0.0654
APO merged	activated	Activated (1)	281474976711855 (F002859)	Keratin, type I cytoskeletal 9 OS=Homo sapiens GN=KRT9 PE=1 SV=3	K1C9_HUMAN	SwissProt_2014_08.fasta	62 065,9	1	12	13	25	0.006	0.352
APO merged	activated	Activated (1)	281474976711855 (F002859)	Actin, cytoplasmic 1 OS=Homo sapiens GN=ACTB PE=1 SV=1	ACTB_HUMAN,ACTG_HUMAN	SwissProt_2014_08.fasta	41 737,8	1	18	28	118	0.0285	0.731
APO merged	activated	Activated (1)	281474976711855 (F002859)	Sodium/potassium-transporting ATPase subunit alpha-1 OS=Homo sapiens GN=ATP1A1 PE=1 SV=1	AT1A1_HUMAN	SwissProt_2014_08.fasta	112 899,5	1	7	7	7	0.0017	0.103
APO merged	activated	Activated (1)	281474976711855 (F002859)	Glutamate dehydrogenase 1, mitochondrial OS=Homo sapiens GN=GLUD1 PE=1 SV=2	DHE3_HUMAN	SwissProt_2014_08.fasta	61 399,7	1	4	5	6	0.0015	0.0878
APO merged	activated	Activated (1)	281474976711855 (F002859)	T-complex protein 1 subunit theta OS=Homo sapiens GN=CCT8 PE=1 SV=4	TCPQ_HUMAN	SwissProt_2014_08.fasta	59 621,0	1	3	3	4	0.001	0.0675
APO merged	activated	Activated (1)	281474976711855 (F002859)	Heat shock cognate 71 kDa protein OS=Homo sapiens GN=HSPA8 PE=1 SV=1	HSP7C_HUMAN	SwissProt_2014_08.fasta	70 899,8	1	11	13	33	0.008	0.311
APO merged	activated	Activated (1)	281474976711855 (F002859)	Elongation factor 2 OS=Homo sapiens GN=EEF2 PE=1 SV=4	EF2_HUMAN	SwissProt_2014_08.fasta	95 340,1	1	3	3	3	0.0007	0.0571
APO merged	activated	Activated (1)	281474976711855 (F002859)	Elongation factor Tu, mitochondrial OS=Homo sapiens GN=TUFM PE=1 SV=2	EFTU_HUMAN	SwissProt_2014_08.fasta	49 542,4	1	4	4	7	0.0017	0.157
APO merged	activated	Activated (1)	281474976711855 (F002859)	ATP synthase-coupling factor 6, mitochondrial OS=Homo sapiens GN=ATP5J PE=1 SV=1	ATP5J_HUMAN	SwissProt_2014_08.fasta	12 587,9	1	2	2	2	0.0005	0.185
APO merged	activated	Activated (1)	281474976711855 (F002859)	Spectrin alpha chain, non-erythrocytic 1 OS=Homo sapiens GN=SPTAN1 PE=1 SV=3	SPTN1_HUMAN	SwissProt_2014_08.fasta	284 542,7	1	6	6	6	0.0015	0.0255
APO merged	activated	Activated (1)	281474976711855 (F002859)	14-3-3 protein zeta/delta OS=Homo sapiens GN=YWHAZ PE=1 SV=1	1433Z_HUMAN	SwissProt_2014_08.fasta	27 745,9	1	8	8	12	0.0029	0.429
APO merged	activated	Activated (1)	281474976711855 (F002859)	60S ribosomal protein L3 OS=Homo sapiens GN=RPL3 PE=1 SV=2	RL3_HUMAN	SwissProt_2014_08.fasta	46 109,5	1	2	2	3	0.0007	0.0893
APO merged	activated	Activated (1)	281474976711855 (F002859)	Voltage-dependent anion-selective channel protein 3 OS=Homo sapiens GN=VDAC3 PE=1 SV=1	VDAC3_HUMAN	SwissProt_2014_08.fasta	30 659,9	1	2	2	2	0.0005	0.0989
APO merged	activated	Activated (1)	281474976711855 (F002859)	14-3-3 protein theta OS=Homo sapiens GN=YWHAQ PE=1 SV=1	1433T_HUMAN	SwissProt_2014_08.fasta	27 765,4	1	4	4	5	0.0012	0.249
APO merged	activated	Activated (1)	281474976711855 (F002859)	Alpha-enolase OS=Homo sapiens GN=ENO1 PE=1 SV=2	ENOA_HUMAN	SwissProt_2014_08.fasta	47 170,2	1	14	17	31	0.0075	0.539
APO merged	activated	Activated (1)	281474976711855 (F002859)	Annexin A5 OS=Homo sapiens GN=ANXA5 PE=1 SV=2	ANXA5_HUMAN	SwissProt_2014_08.fasta	35 938,6	1	3	3	3	0.0007	0.166
APO merged	activated	Activated (1)	281474976711855 (F002859)	Leucine-rich PPR motif-containing protein, mitochondrial OS=Homo sapiens GN=LRPPRC PE=1 SV=3	LPPRC_HUMAN	SwissProt_2014_08.fasta	157 912,2	1	4	4	5	0.0012	0.0387
APO merged	activated	Activated (1)	281474976711855 (F002859)	Solute carrier family 2, facilitated glucose transporter member 1 OS=Homo sapiens GN=SLC2A1 PE=1 SV=2	GTR1_HUMAN	SwissProt_2014_08.fasta	54 085,3	1	2	2	2	0.0005	0.0935
APO merged	activated	Activated (1)	281474976711855 (F002859)	Profilin-1 OS=Homo sapiens GN=PFN1 PE=1 SV=2	PROF1_HUMAN	SwissProt_2014_08.fasta	15 054,3	1	3	3	4	0.001	0.314
APO merged	activated	Activated (1)	281474976711855 (F002859)	Heat shock protein HSP 90-beta OS=Homo sapiens GN=HSP90AB1 PE=1 SV=4	HS90B_HUMAN	SwissProt_2014_08.fasta	83 267,3	1	14	15	19	0.0046	0.3
APO merged	activated	Activated (1)	281474976711855 (F002859)	Peroxiredoxin-1 OS=Homo sapiens GN=PRDX1 PE=1 SV=1	PRDX1_HUMAN	SwissProt_2014_08.fasta	22 110,9	1	4	4	4	0.001	0.186
APO merged	activated	Activated (1)	281474976711855 (F002859)	Heterogeneous nuclear ribonucleoproteins A2/B1 OS=Homo sapiens GN=HNRNPA2B1 PE=1 SV=2	ROA2_HUMAN	SwissProt_2014_08.fasta	37 430,3	1	3	4	6	0.0015	0.15
APO merged	activated	Activated (1)	281474976711855 (F002859)	Ubiquitin-like modifier-activating enzyme 1 OS=Homo sapiens GN=UBA1 PE=1 SV=3	UBA1_HUMAN	SwissProt_2014_08.fasta	117 850,3	1	3	3	3	0.0007	0.0425
APO merged	activated	Activated (1)	281474976711855 (F002859)	Acetyl-CoA acetyltransferase, mitochondrial OS=Homo sapiens GN=ACAT1 PE=1 SV=1	THIL_HUMAN	SwissProt_2014_08.fasta	45 199,8	1	3	3	3	0.0007	0.117
APO merged	activated	Activated (1)	281474976711855 (F002859)	Glutathione S-transferase P OS=Homo sapiens GN=GSTP1 PE=1 SV=2	GSTP1_HUMAN	SwissProt_2014_08.fasta	23 356,7	1	4	5	9	0.0022	0.29
APO merged	activated	Activated (1)	281474976711855 (F002859)	Drebrin OS=Homo sapiens GN=DBN1 PE=1 SV=4	DREB_HUMAN	SwissProt_2014_08.fasta	71 428,6	1	5	5	6	0.0015	0.148
APO merged	activated	Activated (1)	281474976711855 (F002859)	Guanine nucleotide-binding protein G(I)/G(S)/G(T) subunit beta-2 OS=Homo sapiens GN=GNB2 PE=1 SV=3	GBB2_HUMAN	SwissProt_2014_08.fasta	37 331,8	1	2	2	2	0.0005	0.0882
APO merged	activated	Activated (1)	281474976711855 (F002859)	L-lactate dehydrogenase A chain OS=Homo sapiens GN=LDHA PE=1 SV=2	LDHA_HUMAN	SwissProt_2014_08.fasta	36 689,2	1	5	6	11	0.0027	0.193
APO merged	activated	Activated (1)	281474976711855 (F002859)	Plasma membrane calcium-transporting ATPase 4 OS=Homo sapiens GN=ATP2B4 PE=1 SV=2	AT2B4_HUMAN	SwissProt_2014_08.fasta	137 923,7	1	2	2	2	0.0005	0.0177
APO merged	activated	Activated (1)	281474976711855 (F002859)	ATP-dependent Clp protease proteolytic subunit, mitochondrial OS=Homo sapiens GN=CLPP PE=1 SV=1	CLPP_HUMAN	SwissProt_2014_08.fasta	30 180,5	1	2	2	2	0.0005	0.0975
APO merged	activated	Activated (1)	281474976711855 (F002859)	Dihydropyrimidinase-related protein 2 OS=Homo sapiens GN=DPYSL2 PE=1 SV=1	DPYL2_HUMAN	SwissProt_2014_08.fasta	62 294,0	1	2	2	3	0.0007	0.0437
APO merged	activated	Activated (1)	281474976711855 (F002859)	ATP synthase subunit alpha, mitochondrial OS=Homo sapiens GN=ATP5A1 PE=1 SV=1	ATPA_HUMAN	SwissProt_2014_08.fasta	59 752,1	1	8	8	9	0.0022	0.224
APO merged	activated	Activated (1)	281474976711855 (F002859)	GrpE protein homolog 1, mitochondrial OS=Homo sapiens GN=GRPEL1 PE=1 SV=2	GRPE1_HUMAN	SwissProt_2014_08.fasta	24 279,2	1	2	2	3	0.0007	0.124
APO merged	activated	Activated (1)	281474976711855 (F002859)	Malate dehydrogenase, mitochondrial OS=Homo sapiens GN=MDH2 PE=1 SV=3	MDHM_HUMAN	SwissProt_2014_08.fasta	35 503,7	1	12	12	21	0.0051	0.447
APO merged	activated	Activated (1)	281474976711855 (F002859)	Heterogeneous nuclear ribonucleoprotein H OS=Homo sapiens GN=HNRNPH1 PE=1 SV=4	HNRH1_HUMAN	SwissProt_2014_08.fasta	49 229,8	1	3	3	4	0.001	0.105
APO merged	activated	Activated (1)	281474976711855 (F002859)	Ras-related protein Rap-1b OS=Homo sapiens GN=RAP1B PE=1 SV=1	RAP1B_HUMAN	SwissProt_2014_08.fasta	20 824,9	1	3	3	3	0.0007	0.152
APO merged	activated	Activated (1)	281474976711855 (F002859)	Delta(3,5)-Delta(2,4)-dienoyl-CoA isomerase, mitochondrial OS=Homo sapiens GN=ECH1 PE=1 SV=2	ECH1_HUMAN	SwissProt_2014_08.fasta	35 816,2	1	6	7	13	0.0031	0.241
APO merged	activated	Activated (1)	281474976711855 (F002859)	Histone H4 OS=Homo sapiens GN=HIST1H4A PE=1 SV=2	H4_HUMAN	SwissProt_2014_08.fasta	11 367,7	1	3	3	9	0.0022	0.291
APO merged	activated	Activated (1)	281474976711855 (F002859)	Nucleolin OS=Homo sapiens GN=NCL PE=1 SV=3	NUCL_HUMAN	SwissProt_2014_08.fasta	76 615,9	1	2	2	2	0.0005	0.0577
APO merged	activated	Activated (1)	281474976711855 (F002859)	Stress-70 protein, mitochondrial OS=Homo sapiens GN=HSPA9 PE=1 SV=2	GRP75_HUMAN	SwissProt_2014_08.fasta	73 681,3	1	9	10	15	0.0036	0.194
APO merged	activated	Activated (1)	281474976711855 (F002859)	Triosephosphate isomerase OS=Homo sapiens GN=TPI1 PE=1 SV=3	TPIS_HUMAN	SwissProt_2014_08.fasta	30 790,8	1	3	3	6	0.0015	0.15
APO merged	activated	Activated (1)	281474976711855 (F002859)	40S ribosomal protein S2 OS=Homo sapiens GN=RPS2 PE=1 SV=2	RS2_HUMAN	SwissProt_2014_08.fasta	31 325,2	1	2	2	2	0.0005	0.0819
APO merged	activated	Activated (1)	281474976711855 (F002859)	Tubulin alpha-1B chain OS=Homo sapiens GN=TUBA1B PE=1 SV=1	TBA1B_HUMAN	SwissProt_2014_08.fasta	50 151,7	1	10	12	23	0.0056	0.346
APO merged	activated	Activated (1)	281474976711855 (F002859)	Unconventional myosin-Ig OS=Homo sapiens GN=MYO1G PE=1 SV=2	MYO1G_HUMAN	SwissProt_2014_08.fasta	116 443,6	1	6	6	6	0.0015	0.0737
APO merged	activated	Activated (1)	281474976711855 (F002859)	Plastin-2 OS=Homo sapiens GN=LCP1 PE=1 SV=6	PLSL_HUMAN	SwissProt_2014_08.fasta	70 291,2	1	8	10	12	0.0029	0.187
APO merged	activated	Activated (1)	281474976711855 (F002859)	Heterogeneous nuclear ribonucleoprotein M OS=Homo sapiens GN=HNRNPM PE=1 SV=3	HNRPM_HUMAN	SwissProt_2014_08.fasta	77 517,3	1	2	2	3	0.0007	0.0411
APO merged	activated	Activated (1)	281474976711855 (F002859)	Transforming protein RhoA OS=Homo sapiens GN=RHOA PE=1 SV=1	RHOA_HUMAN	SwissProt_2014_08.fasta	21 768,4	1	2	2	2	0.0005	0.15
APO merged	activated	Activated (1)	281474976711855 (F002859)	Annexin A6 OS=Homo sapiens GN=ANXA6 PE=1 SV=3	ANXA6_HUMAN	SwissProt_2014_08.fasta	75 877,5	1	11	12	15	0.0036	0.229
APO merged	activated	Activated (1)	281474976711855 (F002859)	Annexin A4 OS=Homo sapiens GN=ANXA4 PE=1 SV=4	ANXA4_HUMAN	SwissProt_2014_08.fasta	35 884,3	1	7	7	7	0.0017	0.263
APO merged	activated	Activated (1)	281474976711855 (F002859)	Synaptic vesicle membrane protein VAT-1 homolog OS=Homo sapiens GN=VAT1 PE=1 SV=2	VAT1_HUMAN	SwissProt_2014_08.fasta	41 919,8	1	4	4	5	0.0012	0.188
APO merged	activated	Activated (1)	281474976711855 (F002859)	Calnexin OS=Homo sapiens GN=CANX PE=1 SV=2	CALX_HUMAN	SwissProt_2014_08.fasta	67 570,2	1	3	3	4	0.001	0.0743
APO merged	activated	Activated (1)	281474976711855 (F002859)	14-3-3 protein beta/alpha OS=Homo sapiens GN=YWHAB PE=1 SV=3	1433B_HUMAN	SwissProt_2014_08.fasta	28 083,1	1	3	3	3	0.0007	0.293
APO merged	activated	Activated (1)	281474976711855 (F002859)	Serine hydroxymethyltransferase, mitochondrial OS=Homo sapiens GN=SHMT2 PE=1 SV=3	GLYM_HUMAN	SwissProt_2014_08.fasta	55 994,7	1	3	3	4	0.001	0.0734
APO merged	activated	Activated (1)	281474976711855 (F002859)	ATP-dependent RNA helicase DDX3X OS=Homo sapiens GN=DDX3X PE=1 SV=3	DDX3X_HUMAN	SwissProt_2014_08.fasta	73 245,8	1	2	2	3	0.0007	0.0332
APO merged	activated	Activated (1)	281474976711855 (F002859)	Proteasome subunit alpha type-1 OS=Homo sapiens GN=PSMA1 PE=1 SV=1	PSA1_HUMAN	SwissProt_2014_08.fasta	29 556,0	1	2	2	2	0.0005	0.0951
APO merged	activated	Activated (1)	281474976711855 (F002859)	Myosin-10 OS=Homo sapiens GN=MYH10 PE=1 SV=3	MYH10_HUMAN	SwissProt_2014_08.fasta	229 005,3	1	5	5	6	0.0015	0.0572
APO merged	activated	Activated (1)	281474976711855 (F002859)	Serine/arginine-rich splicing factor 2 OS=Homo sapiens GN=SRSF2 PE=1 SV=4	SRSF2_HUMAN	SwissProt_2014_08.fasta	25 477,1	1	2	2	2	0.0005	0.113
APO merged	activated	Activated (1)	281474976711855 (F002859)	F-actin-capping protein subunit beta OS=Homo sapiens GN=CAPZB PE=1 SV=4	CAPZB_HUMAN	SwissProt_2014_08.fasta	31 351,6	1	2	2	2	0.0005	0.0975
APO merged	activated	Activated (1)	281474976711855 (F002859)	Prohibitin-2 OS=Homo sapiens GN=PHB2 PE=1 SV=2	PHB2_HUMAN	SwissProt_2014_08.fasta	33 297,6	1	2	3	3	0.0007	0.0702
APO merged	activated	Activated (1)	281474976711855 (F002859)	L-lactate dehydrogenase B chain OS=Homo sapiens GN=LDHB PE=1 SV=2	LDHB_HUMAN	SwissProt_2014_08.fasta	36 638,6	1	6	7	8	0.0019	0.314
APO merged	activated	Activated (1)	281474976711855 (F002859)	Citrate synthase, mitochondrial OS=Homo sapiens GN=CS PE=1 SV=2	CISY_HUMAN	SwissProt_2014_08.fasta	51 713,8	1	2	2	4	0.001	0.0579
APO merged	activated	Activated (1)	281474976711855 (F002859)	Tubulin beta chain OS=Homo sapiens GN=TUBB PE=1 SV=2	TBB5_HUMAN	SwissProt_2014_08.fasta	49 670,6	1	10	10	15	0.0036	0.291
APO merged	activated	Activated (1)	281474976711855 (F002859)	ATP synthase subunit beta, mitochondrial OS=Homo sapiens GN=ATP5B PE=1 SV=3	ATPB_HUMAN	SwissProt_2014_08.fasta	56 560,6	1	12	13	26	0.0063	0.34
APO merged	activated	Activated (1)	281474976711855 (F002859)	Sideroflexin-1 OS=Homo sapiens GN=SFXN1 PE=1 SV=4	SFXN1_HUMAN	SwissProt_2014_08.fasta	35 620,0	1	2	2	2	0.0005	0.0714
APO merged	activated	Activated (1)	281474976711855 (F002859)	Prosaposin OS=Homo sapiens GN=PSAP PE=1 SV=2	SAP_HUMAN	SwissProt_2014_08.fasta	58 112,0	1	2	3	9	0.0022	0.0496
APO merged	activated	Activated (1)	281474976711855 (F002859)	Cytosol aminopeptidase OS=Homo sapiens GN=LAP3 PE=1 SV=3	AMPL_HUMAN	SwissProt_2014_08.fasta	56 167,8	1	2	2	3	0.0007	0.0501
APO merged	activated	Activated (1)	281474976711855 (F002859)	Actin, alpha cardiac muscle 1 OS=Homo sapiens GN=ACTC1 PE=1 SV=1	ACTC_HUMAN	SwissProt_2014_08.fasta	42 020,1	1	3	6	32	0.0077	0.345
APO merged	activated	Activated (1)	281474976711855 (F002859)	Fumarate hydratase, mitochondrial OS=Homo sapiens GN=FH PE=1 SV=3	FUMH_HUMAN	SwissProt_2014_08.fasta	54 637,8	1	2	2	2	0.0005	0.0804
APO merged	activated	Activated (1)	281474976711855 (F002859)	Clathrin heavy chain 1 OS=Homo sapiens GN=CLTC PE=1 SV=5	CLH1_HUMAN	SwissProt_2014_08.fasta	191 618,9	1	5	5	6	0.0015	0.0436
APO merged	activated	Activated (1)	281474976711855 (F002859)	Cyclin-dependent kinase 6 OS=Homo sapiens GN=CDK6 PE=1 SV=1	CDK6_HUMAN	SwissProt_2014_08.fasta	36 938,8	1	3	3	3	0.0007	0.144
APO merged	activated	Activated (1)	281474976711855 (F002859)	Glucose-6-phosphate isomerase OS=Homo sapiens GN=GPI PE=1 SV=4	G6PI_HUMAN	SwissProt_2014_08.fasta	63 148,5	1	2	2	4	0.001	0.0538
APO merged	activated	Activated (1)	281474976711855 (F002859)	78 kDa glucose-regulated protein OS=Homo sapiens GN=HSPA5 PE=1 SV=2	GRP78_HUMAN	SwissProt_2014_08.fasta	72 334,7	1	11	12	17	0.0041	0.287
APO merged	activated	Activated (1)	281474976711855 (F002859)	60S ribosomal protein L13a OS=Homo sapiens GN=RPL13A PE=1 SV=2	RL13A_HUMAN	SwissProt_2014_08.fasta	23 577,9	1	2	2	2	0.0005	0.113
APO merged	activated	Activated (1)	281474976711855 (F002859)	Guanine nucleotide-binding protein G(s) subunit alpha isoforms XLas OS=Homo sapiens GN=GNAS PE=1 SV=2	GNAS1_HUMAN,GNAS2_HUMAN	SwissProt_2014_08.fasta	111 026,3	1	2	2	2	0.0005	0.0386
APO merged	activated	Activated (1)	281474976711855 (F002859)	40S ribosomal protein S3 OS=Homo sapiens GN=RPS3 PE=1 SV=2	RS3_HUMAN	SwissProt_2014_08.fasta	26 688,6	1	5	5	10	0.0024	0.267
APO merged	activated	Activated (1)	281474976711855 (F002859)	T-complex protein 1 subunit beta OS=Homo sapiens GN=CCT2 PE=1 SV=4	TCPB_HUMAN	SwissProt_2014_08.fasta	57 489,9	1	3	3	3	0.0007	0.0785
APO merged	activated	Activated (1)	281474976711855 (F002859)	Heterogeneous nuclear ribonucleoprotein K OS=Homo sapiens GN=HNRNPK PE=1 SV=1	HNRPK_HUMAN	SwissProt_2014_08.fasta	50 978,5	1	3	3	4	0.001	0.0799
APO merged	activated	Activated (1)	281474976711855 (F002859)	Heat shock 70 kDa protein 4 OS=Homo sapiens GN=HSPA4 PE=1 SV=4	HSP74_HUMAN	SwissProt_2014_08.fasta	94 331,9	1	5	5	5	0.0012	0.0881
APO merged	activated	Activated (1)	281474976711855 (F002859)	60S ribosomal protein L11 OS=Homo sapiens GN=RPL11 PE=1 SV=2	RL11_HUMAN	SwissProt_2014_08.fasta	20 253,2	1	2	2	2	0.0005	0.124
APO merged	activated	Activated (1)	281474976711855 (F002859)	Bifunctional purine biosynthesis protein PURH OS=Homo sapiens GN=ATIC PE=1 SV=3	PUR9_HUMAN	SwissProt_2014_08.fasta	64 616,5	1	2	2	2	0.0005	0.0456
APO merged	activated	Activated (1)	281474976711855 (F002859)	Squalene synthase OS=Homo sapiens GN=FDFT1 PE=1 SV=1	FDFT_HUMAN	SwissProt_2014_08.fasta	48 116,4	1	2	2	2	0.0005	0.0624
APO merged	activated	Activated (1)	281474976711855 (F002859)	Protein disulfide-isomerase A3 OS=Homo sapiens GN=PDIA3 PE=1 SV=4	PDIA3_HUMAN	SwissProt_2014_08.fasta	56 784,6	1	5	5	8	0.0019	0.143
APO merged	activated	Activated (1)	281474976711855 (F002859)	Protein disulfide-isomerase OS=Homo sapiens GN=P4HB PE=1 SV=3	PDIA1_HUMAN	SwissProt_2014_08.fasta	57 118,1	1	5	5	9	0.0022	0.191
APO merged	activated	Activated (1)	281474976711855 (F002859)	Moesin OS=Homo sapiens GN=MSN PE=1 SV=3	MOES_HUMAN	SwissProt_2014_08.fasta	67 821,8	1	9	9	10	0.0024	0.25
APO merged	activated	Activated (1)	281474976711855 (F002859)	7-dehydrocholesterol reductase OS=Homo sapiens GN=DHCR7 PE=1 SV=1	DHCR7_HUMAN	SwissProt_2014_08.fasta	54 491,0	1	2	2	2	0.0005	0.0442
APO merged	activated	Activated (1)	281474976711855 (F002859)	14-3-3 protein gamma OS=Homo sapiens GN=YWHAG PE=1 SV=2	1433G_HUMAN	SwissProt_2014_08.fasta	28 303,1	1	4	4	5	0.0012	0.287
APO merged	activated	Activated (1)	281474976711855 (F002859)	60S acidic ribosomal protein P2 OS=Homo sapiens GN=RPLP2 PE=1 SV=1	RLA2_HUMAN	SwissProt_2014_08.fasta	11 665,5	1	2	2	4	0.001	0.435
APO merged	activated	Activated (1)	281474976711855 (F002859)	14-3-3 protein epsilon OS=Homo sapiens GN=YWHAE PE=1 SV=1	1433E_HUMAN	SwissProt_2014_08.fasta	29 175,0	1	4	4	9	0.0022	0.31
APO merged	activated	Activated (1)	281474976711855 (F002859)	Myosin light polypeptide 6 OS=Homo sapiens GN=MYL6 PE=1 SV=2	MYL6_HUMAN	SwissProt_2014_08.fasta	16 929,8	1	2	2	3	0.0007	0.172
APO merged	activated	Activated (1)	281474976711855 (F002859)	Ubiquitin carboxyl-terminal hydrolase 14 OS=Homo sapiens GN=USP14 PE=1 SV=3	UBP14_HUMAN	SwissProt_2014_08.fasta	56 070,3	1	3	3	3	0.0007	0.0709
APO merged	activated	Activated (1)	281474976711855 (F002859)	Protein disulfide-isomerase A6 OS=Homo sapiens GN=PDIA6 PE=1 SV=1	PDIA6_HUMAN	SwissProt_2014_08.fasta	48 122,3	1	4	4	4	0.001	0.159
APO merged	activated	Activated (1)	281474976711855 (F002859)	Proteasome subunit alpha type-6 OS=Homo sapiens GN=PSMA6 PE=1 SV=1	PSA6_HUMAN	SwissProt_2014_08.fasta	27 399,5	1	2	2	2	0.0005	0.122
APO merged	activated	Activated (1)	281474976711855 (F002859)	Myosin-9 OS=Homo sapiens GN=MYH9 PE=1 SV=4	MYH9_HUMAN	SwissProt_2014_08.fasta	226 537,5	1	16	17	27	0.0065	0.124
APO merged	activated	Activated (1)	281474976711855 (F002859)	Keratin, type II cytoskeletal 5 OS=Homo sapiens GN=KRT5 PE=1 SV=3	K2C5_HUMAN	SwissProt_2014_08.fasta	62 379,6	1	3	3	4	0.001	0.107
APO merged	activated	Activated (1)	281474976711855 (F002859)	Aconitate hydratase, mitochondrial OS=Homo sapiens GN=ACO2 PE=1 SV=2	ACON_HUMAN	SwissProt_2014_08.fasta	85 428,0	1	4	4	5	0.0012	0.0795
APO merged	activated	Activated (1)	281474976711855 (F002859)	Proliferation-associated protein 2G4 OS=Homo sapiens GN=PA2G4 PE=1 SV=3	PA2G4_HUMAN	SwissProt_2014_08.fasta	43 786,7	1	2	2	2	0.0005	0.0761
APO merged	activated	Activated (1)	281474976711855 (F002859)	Keratin, type II cytoskeletal 1 OS=Homo sapiens GN=KRT1 PE=1 SV=6	K2C1_HUMAN	SwissProt_2014_08.fasta	66 040,3	1	18	19	26	0.0063	0.435
APO merged	activated	Activated (1)	281474976711855 (F002859)	Keratin, type I cytoskeletal 17 OS=Homo sapiens GN=KRT17 PE=1 SV=2	K1C17_HUMAN	SwissProt_2014_08.fasta	48 106,7	1	2	2	2	0.0005	0.15
APO merged	activated	Activated (1)	281474976711855 (F002859)	ADP/ATP translocase 2 OS=Homo sapiens GN=SLC25A5 PE=1 SV=7	ADT2_HUMAN	SwissProt_2014_08.fasta	32 853,5	1	3	3	3	0.0007	0.128
APO merged	activated	Activated (1)	281474976711855 (F002859)	ATP synthase subunit gamma, mitochondrial OS=Homo sapiens GN=ATP5C1 PE=1 SV=1	ATPG_HUMAN	SwissProt_2014_08.fasta	32 998,0	1	2	2	2	0.0005	0.0738
APO merged	activated	Activated (1)	281474976711855 (F002859)	Staphylococcal nuclease domain-containing protein 1 OS=Homo sapiens GN=SND1 PE=1 SV=1	SND1_HUMAN	SwissProt_2014_08.fasta	101 998,5	0.999	2	2	2	0.0005	0.0297
APO merged	activated	Activated (1)	281474976711855 (F002859)	60S ribosomal protein L28 OS=Homo sapiens GN=RPL28 PE=1 SV=3	RL28_HUMAN	SwissProt_2014_08.fasta	15 747,9	1	2	2	2	0.0005	0.161
APO merged	activated	Activated (1)	281474976711855 (F002859)	Coronin-1A OS=Homo sapiens GN=CORO1A PE=1 SV=4	COR1A_HUMAN	SwissProt_2014_08.fasta	51 026,1	1	4	4	7	0.0017	0.111
APO merged	activated	Activated (1)	281474976711855 (F002859)	60S ribosomal protein L15 OS=Homo sapiens GN=RPL15 PE=1 SV=2	RL15_HUMAN	SwissProt_2014_08.fasta	24 146,5	1	2	2	2	0.0005	0.103
APO merged	activated	Activated (1)	281474976711855 (F002859)	Endoplasmin OS=Homo sapiens GN=HSP90B1 PE=1 SV=1	ENPL_HUMAN	SwissProt_2014_08.fasta	92 471,7	1	4	4	5	0.0012	0.0872
APO merged	activated	Activated (1)	281474976711855 (F002859)	Single-stranded DNA-binding protein, mitochondrial OS=Homo sapiens GN=SSBP1 PE=1 SV=1	SSBP_HUMAN	SwissProt_2014_08.fasta	17 259,7	1	3	3	5	0.0012	0.277
APO merged	activated	Activated (1)	281474976711855 (F002859)	Glucosidase 2 subunit beta OS=Homo sapiens GN=PRKCSH PE=1 SV=2	GLU2B_HUMAN	SwissProt_2014_08.fasta	59 425,8	1	3	3	3	0.0007	0.0985
APO merged	activated	Activated (1)	281474976711855 (F002859)	HLA class I histocompatibility antigen, B-15 alpha chain OS=Homo sapiens GN=HLA-B PE=1 SV=2	1B15_HUMAN,1B35_HUMAN,1B46_HUMAN,1B51_HUMAN,1B52_HUMAN,1B53_HUMAN,1B55_HUMAN,1B56_HUMAN,1B59_HUMAN,1B78_HUMAN	SwissProt_2014_08.fasta	40 387,7	1	2	2	2	0.0005	0.122
APO merged	activated	Activated (1)	281474976711855 (F002859)	40S ribosomal protein S14 OS=Homo sapiens GN=RPS14 PE=1 SV=3	RS14_HUMAN	SwissProt_2014_08.fasta	16 272,9	1	2	2	4	0.001	0.159
APO merged	activated	Activated (1)	281474976711855 (F002859)	Transitional endoplasmic reticulum ATPase OS=Homo sapiens GN=VCP PE=1 SV=4	TERA_HUMAN	SwissProt_2014_08.fasta	89 324,8	1	6	6	6	0.0015	0.109
APO merged	activated	Activated (1)	281474976711855 (F002859)	Histone H2AX OS=Homo sapiens GN=H2AFX PE=1 SV=2	H2AX_HUMAN	SwissProt_2014_08.fasta	15 145,1	1	4	5	14	0.0034	0.427
APO merged	activated	Activated (1)	281474976711855 (F002859)	Annexin A2 OS=Homo sapiens GN=ANXA2 PE=1 SV=2	ANXA2_HUMAN	SwissProt_2014_08.fasta	38 606,1	1	2	2	3	0.0007	0.056
APO merged	activated	Activated (1)	281474976711855 (F002859)	Heat shock protein 75 kDa, mitochondrial OS=Homo sapiens GN=TRAP1 PE=1 SV=3	TRAP1_HUMAN	SwissProt_2014_08.fasta	80 112,9	1	2	2	3	0.0007	0.0412
APO merged	activated	Activated (1)	281474976711855 (F002859)	40S ribosomal protein S6 OS=Homo sapiens GN=RPS6 PE=1 SV=1	RS6_HUMAN	SwissProt_2014_08.fasta	28 681,7	1	2	2	2	0.0005	0.108
APO merged	activated	Activated (1)	281474976711855 (F002859)	Guanine nucleotide-binding protein G(i) subunit alpha-2 OS=Homo sapiens GN=GNAI2 PE=1 SV=3	GNAI2_HUMAN	SwissProt_2014_08.fasta	40 452,0	1	6	6	8	0.0019	0.273
APO merged	activated	Activated (1)	281474976711855 (F002859)	60S ribosomal protein L18 OS=Homo sapiens GN=RPL18 PE=1 SV=2	RL18_HUMAN	SwissProt_2014_08.fasta	21 635,2	1	3	3	4	0.001	0.186
APO merged	activated	Activated (1)	281474976711855 (F002859)	Voltage-dependent anion-selective channel protein 1 OS=Homo sapiens GN=VDAC1 PE=1 SV=2	VDAC1_HUMAN	SwissProt_2014_08.fasta	30 773,9	1	6	7	9	0.0022	0.24
APO merged	activated	Activated (1)	281474976711855 (F002859)	Bifunctional glutamate/proline--tRNA ligase OS=Homo sapiens GN=EPRS PE=1 SV=5	SYEP_HUMAN	SwissProt_2014_08.fasta	170 593,2	1	4	4	4	0.001	0.0344
APO merged	activated	Activated (1)	281474976711855 (F002859)	Heterogeneous nuclear ribonucleoprotein U OS=Homo sapiens GN=HNRNPU PE=1 SV=6	HNRPU_HUMAN	SwissProt_2014_08.fasta	90 585,2	1	2	2	2	0.0005	0.0448
APO merged	activated	Activated (1)	281474976711855 (F002859)	Cofilin-1 OS=Homo sapiens GN=CFL1 PE=1 SV=3	COF1_HUMAN	SwissProt_2014_08.fasta	18 503,2	1	2	2	3	0.0007	0.187
APO merged	activated	Activated (1)	281474976711855 (F002859)	Dolichyl-diphosphooligosaccharide--protein glycosyltransferase subunit 2 OS=Homo sapiens GN=RPN2 PE=1 SV=3	RPN2_HUMAN	SwissProt_2014_08.fasta	69 284,8	1	2	2	2	0.0005	0.0745
APO merged	activated	Activated (1)	281474976711855 (F002859)	Rho-related GTP-binding protein RhoG OS=Homo sapiens GN=RHOG PE=1 SV=1	RHOG_HUMAN	SwissProt_2014_08.fasta	21 308,1	1	2	2	2	0.0005	0.168
APO merged	activated	Activated (1)	281474976711855 (F002859)	Nuclear migration protein nudC OS=Homo sapiens GN=NUDC PE=1 SV=1	NUDC_HUMAN	SwissProt_2014_08.fasta	38 243,7	0.999	2	2	2	0.0005	0.0695
APO merged	activated	Activated (1)	281474976711855 (F002859)	Large neutral amino acids transporter small subunit 1 OS=Homo sapiens GN=SLC7A5 PE=1 SV=2	LAT1_HUMAN	SwissProt_2014_08.fasta	55 012,1	1	2	2	3	0.0007	0.0927
APO merged	activated	Activated (1)	281474976711855 (F002859)	6-phosphogluconate dehydrogenase, decarboxylating OS=Homo sapiens GN=PGD PE=1 SV=3	6PGD_HUMAN	SwissProt_2014_08.fasta	53 141,9	1	2	2	2	0.0005	0.0766
APO merged	activated	Activated (1)	281474976711855 (F002859)	Protein disulfide-isomerase A4 OS=Homo sapiens GN=PDIA4 PE=1 SV=2	PDIA4_HUMAN	SwissProt_2014_08.fasta	72 934,0	1	8	9	12	0.0029	0.178
APO merged	activated	Activated (1)	281474976711855 (F002859)	Serum albumin OS=Homo sapiens GN=ALB PE=1 SV=2	ALBU_HUMAN	SwissProt_2014_08.fasta	69 366,9	1	4	4	4	0.001	0.0755
APO merged	activated	Activated (1)	281474976711855 (F002859)	4F2 cell-surface antigen heavy chain OS=Homo sapiens GN=SLC3A2 PE=1 SV=3	4F2_HUMAN	SwissProt_2014_08.fasta	67 996,4	1	3	3	4	0.001	0.0603
APO merged	apoptotic	Apoptotic (1)	281474976711856 (F002860)	Ras GTPase-activating-like protein IQGAP1 OS=Homo sapiens GN=IQGAP1 PE=1 SV=1	IQGA1_HUMAN	SwissProt_2014_08.fasta	189 258,6	1	16	19	22	0.0025	0.177
APO merged	apoptotic	Apoptotic (1)	281474976711856 (F002860)	Alpha-actinin-4 OS=Homo sapiens GN=ACTN4 PE=1 SV=2	ACTN4_HUMAN	SwissProt_2014_08.fasta	104 857,2	1	13	13	17	0.0019	0.209
APO merged	apoptotic	Apoptotic (1)	281474976711856 (F002860)	Thioredoxin-dependent peroxide reductase, mitochondrial OS=Homo sapiens GN=PRDX3 PE=1 SV=3	PRDX3_HUMAN	SwissProt_2014_08.fasta	27 692,7	1	2	2	2	0.0002	0.176
APO merged	apoptotic	Apoptotic (1)	281474976711856 (F002860)	Glia maturation factor gamma OS=Homo sapiens GN=GMFG PE=1 SV=1	GMFG_HUMAN	SwissProt_2014_08.fasta	16 801,4	1	2	2	2	0.0002	0.218
APO merged	apoptotic	Apoptotic (1)	281474976711856 (F002860)	Serine/threonine-protein kinase PAK 2 OS=Homo sapiens GN=PAK2 PE=1 SV=3	PAK2_HUMAN	SwissProt_2014_08.fasta	58 044,1	1	2	2	4	0.0005	0.0668
APO merged	apoptotic	Apoptotic (1)	281474976711856 (F002860)	26S proteasome non-ATPase regulatory subunit 14 OS=Homo sapiens GN=PSMD14 PE=1 SV=1	PSDE_HUMAN	SwissProt_2014_08.fasta	34 576,6	1	2	2	3	0.0003	0.181
APO merged	apoptotic	Apoptotic (1)	281474976711856 (F002860)	Calmodulin OS=Homo sapiens GN=CALM1 PE=1 SV=2	CALM_HUMAN	SwissProt_2014_08.fasta	16 838,0	1	5	6	8	0.0009	0.57
APO merged	apoptotic	Apoptotic (1)	281474976711856 (F002860)	Rho GDP-dissociation inhibitor 2 OS=Homo sapiens GN=ARHGDIB PE=1 SV=3	GDIR2_HUMAN	SwissProt_2014_08.fasta	22 988,4	1	4	4	8	0.0009	0.388
APO merged	apoptotic	Apoptotic (1)	281474976711856 (F002860)	Trifunctional purine biosynthetic protein adenosine-3 OS=Homo sapiens GN=GART PE=1 SV=1	PUR2_HUMAN	SwissProt_2014_08.fasta	107 768,4	1	7	7	7	0.0008	0.156
APO merged	apoptotic	Apoptotic (1)	281474976711856 (F002860)	Prostaglandin E synthase 3 OS=Homo sapiens GN=PTGES3 PE=1 SV=1	TEBP_HUMAN	SwissProt_2014_08.fasta	18 697,9	1	3	3	4	0.0005	0.25
APO merged	apoptotic	Apoptotic (1)	281474976711856 (F002860)	F-actin-capping protein subunit alpha-2 OS=Homo sapiens GN=CAPZA2 PE=1 SV=3	CAZA2_HUMAN	SwissProt_2014_08.fasta	32 949,2	1	4	4	4	0.0005	0.276
APO merged	apoptotic	Apoptotic (1)	281474976711856 (F002860)	Tyrosine-protein kinase Lck OS=Homo sapiens GN=LCK PE=1 SV=6	LCK_HUMAN	SwissProt_2014_08.fasta	58 002,0	1	9	10	15	0.0017	0.299
APO merged	apoptotic	Apoptotic (1)	281474976711856 (F002860)	Nucleophosmin OS=Homo sapiens GN=NPM1 PE=1 SV=2	NPM_HUMAN	SwissProt_2014_08.fasta	32 575,5	1	4	4	4	0.0005	0.35
APO merged	apoptotic	Apoptotic (1)	281474976711856 (F002860)	Importin subunit alpha-1 OS=Homo sapiens GN=KPNA2 PE=1 SV=1	IMA1_HUMAN	SwissProt_2014_08.fasta	57 862,5	1	3	3	3	0.0003	0.125
APO merged	apoptotic	Apoptotic (1)	281474976711856 (F002860)	Septin-6 OS=Homo sapiens GN=SEPT6 PE=1 SV=4	SEPT6_HUMAN	SwissProt_2014_08.fasta	49 717,6	1	4	5	6	0.0007	0.212
APO merged	apoptotic	Apoptotic (1)	281474976711856 (F002860)	Serine-threonine kinase receptor-associated protein OS=Homo sapiens GN=STRAP PE=1 SV=1	STRAP_HUMAN	SwissProt_2014_08.fasta	38 439,4	1	4	4	7	0.0008	0.226
APO merged	apoptotic	Apoptotic (1)	281474976711856 (F002860)	Elongation factor 1-gamma OS=Homo sapiens GN=EEF1G PE=1 SV=3	EF1G_HUMAN	SwissProt_2014_08.fasta	50 119,4	1	15	16	23	0.0026	0.57
APO merged	apoptotic	Apoptotic (1)	281474976711856 (F002860)	Ras-related protein Rab-5C OS=Homo sapiens GN=RAB5C PE=1 SV=2	RAB5C_HUMAN	SwissProt_2014_08.fasta	23 482,7	1	3	3	4	0.0005	0.171
APO merged	apoptotic	Apoptotic (1)	281474976711856 (F002860)	Polypyrimidine tract-binding protein 1 OS=Homo sapiens GN=PTBP1 PE=1 SV=1	PTBP1_HUMAN	SwissProt_2014_08.fasta	57 222,5	1	4	5	6	0.0007	0.164
APO merged	apoptotic	Apoptotic (1)	281474976711856 (F002860)	Plasminogen activator inhibitor 1 RNA-binding protein OS=Homo sapiens GN=SERBP1 PE=1 SV=2	PAIRB_HUMAN	SwissProt_2014_08.fasta	44 965,8	1	3	3	6	0.0007	0.11
APO merged	apoptotic	Apoptotic (1)	281474976711856 (F002860)	Hypoxanthine-guanine phosphoribosyltransferase OS=Homo sapiens GN=HPRT1 PE=1 SV=2	HPRT_HUMAN	SwissProt_2014_08.fasta	24 580,2	1	3	3	3	0.0003	0.174
APO merged	apoptotic	Apoptotic (1)	281474976711856 (F002860)	Exocyst complex component 8 OS=Homo sapiens GN=EXOC8 PE=1 SV=2	EXOC8_HUMAN	SwissProt_2014_08.fasta	81 800,2	1	2	2	2	0.0002	0.0676
APO merged	apoptotic	Apoptotic (1)	281474976711856 (F002860)	60S ribosomal protein L7 OS=Homo sapiens GN=RPL7 PE=1 SV=1	RL7_HUMAN	SwissProt_2014_08.fasta	29 227,7	1	4	4	5	0.0006	0.198
APO merged	apoptotic	Apoptotic (1)	281474976711856 (F002860)	Ribonucleoside-diphosphate reductase large subunit OS=Homo sapiens GN=RRM1 PE=1 SV=1	RIR1_HUMAN	SwissProt_2014_08.fasta	90 073,5	1	6	7	8	0.0009	0.184
APO merged	apoptotic	Apoptotic (1)	281474976711856 (F002860)	Calponin-2 OS=Homo sapiens GN=CNN2 PE=1 SV=4	CNN2_HUMAN	SwissProt_2014_08.fasta	33 697,6	1	3	3	3	0.0003	0.217
APO merged	apoptotic	Apoptotic (1)	281474976711856 (F002860)	Tumor protein D54 OS=Homo sapiens GN=TPD52L2 PE=1 SV=2	TPD54_HUMAN	SwissProt_2014_08.fasta	22 237,9	1	2	2	2	0.0002	0.146
APO merged	apoptotic	Apoptotic (1)	281474976711856 (F002860)	Asparagine--tRNA ligase, cytoplasmic OS=Homo sapiens GN=NARS PE=1 SV=1	SYNC_HUMAN	SwissProt_2014_08.fasta	62 944,3	1	4	4	4	0.0005	0.106
APO merged	apoptotic	Apoptotic (1)	281474976711856 (F002860)	Dolichyl-diphosphooligosaccharide--protein glycosyltransferase subunit 2 OS=Homo sapiens GN=RPN2 PE=1 SV=3	RPN2_HUMAN	SwissProt_2014_08.fasta	69 284,8	1	4	5	5	0.0006	0.168
APO merged	apoptotic	Apoptotic (1)	281474976711856 (F002860)	Phosphatidylethanolamine-binding protein 1 OS=Homo sapiens GN=PEBP1 PE=1 SV=3	PEBP1_HUMAN	SwissProt_2014_08.fasta	21 056,9	1	3	3	3	0.0003	0.278
APO merged	apoptotic	Apoptotic (1)	281474976711856 (F002860)	Heat shock protein HSP 90-alpha OS=Homo sapiens GN=HSP90AA1 PE=1 SV=5	HS90A_HUMAN	SwissProt_2014_08.fasta	84 663,2	1	17	19	41	0.0046	0.56
APO merged	apoptotic	Apoptotic (1)	281474976711856 (F002860)	Cytosolic acyl coenzyme A thioester hydrolase OS=Homo sapiens GN=ACOT7 PE=1 SV=3	BACH_HUMAN	SwissProt_2014_08.fasta	41 795,0	1	3	3	4	0.0005	0.121
APO merged	apoptotic	Apoptotic (1)	281474976711856 (F002860)	Dynactin subunit 2 OS=Homo sapiens GN=DCTN2 PE=1 SV=4	DCTN2_HUMAN	SwissProt_2014_08.fasta	44 231,7	1	2	2	2	0.0002	0.0723
APO merged	apoptotic	Apoptotic (1)	281474976711856 (F002860)	Tubulin-folding cofactor B OS=Homo sapiens GN=TBCB PE=1 SV=2	TBCB_HUMAN	SwissProt_2014_08.fasta	27 325,6	1	2	2	2	0.0002	0.115
APO merged	apoptotic	Apoptotic (1)	281474976711856 (F002860)	60S ribosomal protein L10 OS=Homo sapiens GN=RPL10 PE=1 SV=4	RL10_HUMAN	SwissProt_2014_08.fasta	24 604,6	1	3	3	3	0.0003	0.243
APO merged	apoptotic	Apoptotic (1)	281474976711856 (F002860)	F-actin-capping protein subunit beta OS=Homo sapiens GN=CAPZB PE=1 SV=4	CAPZB_HUMAN	SwissProt_2014_08.fasta	31 351,6	1	5	5	10	0.0011	0.289
APO merged	apoptotic	Apoptotic (1)	281474976711856 (F002860)	60S acidic ribosomal protein P2 OS=Homo sapiens GN=RPLP2 PE=1 SV=1	RLA2_HUMAN	SwissProt_2014_08.fasta	11 665,5	1	5	6	17	0.0019	0.843
APO merged	apoptotic	Apoptotic (1)	281474976711856 (F002860)	Protein RCC2 OS=Homo sapiens GN=RCC2 PE=1 SV=2	RCC2_HUMAN	SwissProt_2014_08.fasta	56 084,8	1	2	2	2	0.0002	0.0632
APO merged	apoptotic	Apoptotic (1)	281474976711856 (F002860)	Heterogeneous nuclear ribonucleoprotein L OS=Homo sapiens GN=HNRNPL PE=1 SV=2	HNRPL_HUMAN	SwissProt_2014_08.fasta	64 132,8	1	6	6	11	0.0012	0.211
APO merged	apoptotic	Apoptotic (1)	281474976711856 (F002860)	Acylamino-acid-releasing enzyme OS=Homo sapiens GN=APEH PE=1 SV=4	ACPH_HUMAN	SwissProt_2014_08.fasta	81 224,1	1	3	3	3	0.0003	0.0833
APO merged	apoptotic	Apoptotic (1)	281474976711856 (F002860)	Spectrin beta chain, non-erythrocytic 1 OS=Homo sapiens GN=SPTBN1 PE=1 SV=2	SPTB2_HUMAN	SwissProt_2014_08.fasta	274 613,4	1	22	23	26	0.0029	0.14
APO merged	apoptotic	Apoptotic (1)	281474976711856 (F002860)	L-lactate dehydrogenase B chain OS=Homo sapiens GN=LDHB PE=1 SV=2	LDHB_HUMAN	SwissProt_2014_08.fasta	36 638,6	1	10	14	24	0.0027	0.533
APO merged	apoptotic	Apoptotic (1)	281474976711856 (F002860)	Nascent polypeptide-associated complex subunit alpha, muscle-specific form OS=Homo sapiens GN=NACA PE=1 SV=1	NACAM_HUMAN,NACA_HUMAN	SwissProt_2014_08.fasta	205 422,8	1	5	5	8	0.0009	0.0438
APO merged	apoptotic	Apoptotic (1)	281474976711856 (F002860)	Regulator of nonsense transcripts 1 OS=Homo sapiens GN=UPF1 PE=1 SV=2	RENT1_HUMAN	SwissProt_2014_08.fasta	124 346,9	1	3	3	4	0.0005	0.0452
APO merged	apoptotic	Apoptotic (1)	281474976711856 (F002860)	Eukaryotic translation initiation factor 3 subunit A OS=Homo sapiens GN=EIF3A PE=1 SV=1	EIF3A_HUMAN	SwissProt_2014_08.fasta	166 574,9	1	4	4	5	0.0006	0.0441
APO merged	apoptotic	Apoptotic (1)	281474976711856 (F002860)	40S ribosomal protein S3 OS=Homo sapiens GN=RPS3 PE=1 SV=2	RS3_HUMAN	SwissProt_2014_08.fasta	26 688,6	1	8	8	14	0.0016	0.444
APO merged	apoptotic	Apoptotic (1)	281474976711856 (F002860)	Neutral amino acid transporter B(0) OS=Homo sapiens GN=SLC1A5 PE=1 SV=2	AAAT_HUMAN	SwissProt_2014_08.fasta	56 599,8	1	3	3	4	0.0005	0.0961
APO merged	apoptotic	Apoptotic (1)	281474976711856 (F002860)	Developmentally-regulated GTP-binding protein 1 OS=Homo sapiens GN=DRG1 PE=1 SV=1	DRG1_HUMAN	SwissProt_2014_08.fasta	40 543,8	1	2	2	2	0.0002	0.0926
APO merged	apoptotic	Apoptotic (1)	281474976711856 (F002860)	HLA class I histocompatibility antigen, A-3 alpha chain OS=Homo sapiens GN=HLA-A PE=1 SV=2	1A03_HUMAN	SwissProt_2014_08.fasta	40 840,6	1	6	6	9	0.001	0.211
APO merged	apoptotic	Apoptotic (1)	281474976711856 (F002860)	Methionine--tRNA ligase, cytoplasmic OS=Homo sapiens GN=MARS PE=1 SV=2	SYMC_HUMAN	SwissProt_2014_08.fasta	101 117,5	1	3	3	3	0.0003	0.0578
APO merged	apoptotic	Apoptotic (1)	281474976711856 (F002860)	60S ribosomal protein L7a OS=Homo sapiens GN=RPL7A PE=1 SV=2	RL7A_HUMAN	SwissProt_2014_08.fasta	29 996,3	1	5	6	8	0.0009	0.256
APO merged	apoptotic	Apoptotic (1)	281474976711856 (F002860)	Eukaryotic translation initiation factor 2 subunit 2 OS=Homo sapiens GN=EIF2S2 PE=1 SV=2	IF2B_HUMAN	SwissProt_2014_08.fasta	38 389,7	1	2	2	2	0.0002	0.117
APO merged	apoptotic	Apoptotic (1)	281474976711856 (F002860)	Heat shock cognate 71 kDa protein OS=Homo sapiens GN=HSPA8 PE=1 SV=1	HSP7C_HUMAN	SwissProt_2014_08.fasta	70 899,8	1	23	29	68	0.0077	0.554
APO merged	apoptotic	Apoptotic (1)	281474976711856 (F002860)	Septin-2 OS=Homo sapiens GN=SEPT2 PE=1 SV=1	SEPT2_HUMAN	SwissProt_2014_08.fasta	41 488,2	1	2	2	2	0.0002	0.108
APO merged	apoptotic	Apoptotic (1)	281474976711856 (F002860)	Proteasome activator complex subunit 1 OS=Homo sapiens GN=PSME1 PE=1 SV=1	PSME1_HUMAN	SwissProt_2014_08.fasta	28 723,9	1	2	2	3	0.0003	0.124
APO merged	apoptotic	Apoptotic (1)	281474976711856 (F002860)	Coronin-1C OS=Homo sapiens GN=CORO1C PE=1 SV=1	COR1C_HUMAN	SwissProt_2014_08.fasta	53 250,3	1	6	6	6	0.0007	0.215
APO merged	apoptotic	Apoptotic (1)	281474976711856 (F002860)	Eukaryotic translation initiation factor 5A-1 OS=Homo sapiens GN=EIF5A PE=1 SV=2	IF5A1_HUMAN	SwissProt_2014_08.fasta	16 832,7	1	4	5	8	0.0009	0.422
APO merged	apoptotic	Apoptotic (1)	281474976711856 (F002860)	Purine nucleoside phosphorylase OS=Homo sapiens GN=PNP PE=1 SV=2	PNPH_HUMAN	SwissProt_2014_08.fasta	32 118,0	1	3	3	5	0.0006	0.156
APO merged	apoptotic	Apoptotic (1)	281474976711856 (F002860)	Heterogeneous nuclear ribonucleoprotein H OS=Homo sapiens GN=HNRNPH1 PE=1 SV=4	HNRH1_HUMAN	SwissProt_2014_08.fasta	49 229,8	1	3	4	5	0.0006	0.105
APO merged	apoptotic	Apoptotic (1)	281474976711856 (F002860)	ATP-dependent 6-phosphofructokinase, platelet type OS=Homo sapiens GN=PFKP PE=1 SV=2	PFKAP_HUMAN	SwissProt_2014_08.fasta	85 597,4	1	5	5	6	0.0007	0.162
APO merged	apoptotic	Apoptotic (1)	281474976711856 (F002860)	Caprin-1 OS=Homo sapiens GN=CAPRIN1 PE=1 SV=2	CAPR1_HUMAN	SwissProt_2014_08.fasta	78 364,4	1	4	4	6	0.0007	0.121
APO merged	apoptotic	Apoptotic (1)	281474976711856 (F002860)	Protein disulfide-isomerase A4 OS=Homo sapiens GN=PDIA4 PE=1 SV=2	PDIA4_HUMAN	SwissProt_2014_08.fasta	72 934,0	1	8	8	10	0.0011	0.183
APO merged	apoptotic	Apoptotic (1)	281474976711856 (F002860)	40S ribosomal protein S19 OS=Homo sapiens GN=RPS19 PE=1 SV=2	RS19_HUMAN	SwissProt_2014_08.fasta	16 060,5	1	2	2	3	0.0003	0.152
APO merged	apoptotic	Apoptotic (1)	281474976711856 (F002860)	Guanine nucleotide-binding protein G(s) subunit alpha isoforms XLas OS=Homo sapiens GN=GNAS PE=1 SV=2	GNAS1_HUMAN,GNAS2_HUMAN	SwissProt_2014_08.fasta	111 026,3	1	3	3	7	0.0008	0.0569
APO merged	apoptotic	Apoptotic (1)	281474976711856 (F002860)	Heterogeneous nuclear ribonucleoprotein K OS=Homo sapiens GN=HNRNPK PE=1 SV=1	HNRPK_HUMAN	SwissProt_2014_08.fasta	50 978,5	1	7	7	9	0.001	0.201
APO merged	apoptotic	Apoptotic (1)	281474976711856 (F002860)	Programmed cell death 6-interacting protein OS=Homo sapiens GN=PDCD6IP PE=1 SV=1	PDC6I_HUMAN	SwissProt_2014_08.fasta	96 025,4	1	3	3	3	0.0003	0.0749
APO merged	apoptotic	Apoptotic (1)	281474976711856 (F002860)	Heterogeneous nuclear ribonucleoprotein U OS=Homo sapiens GN=HNRNPU PE=1 SV=6	HNRPU_HUMAN	SwissProt_2014_08.fasta	90 585,2	1	7	7	8	0.0009	0.154
APO merged	apoptotic	Apoptotic (1)	281474976711856 (F002860)	Thioredoxin-like protein 1 OS=Homo sapiens GN=TXNL1 PE=1 SV=3	TXNL1_HUMAN	SwissProt_2014_08.fasta	32 251,4	1	2	2	3	0.0003	0.111
APO merged	apoptotic	Apoptotic (1)	281474976711856 (F002860)	Unconventional myosin-Ib OS=Homo sapiens GN=MYO1B PE=1 SV=3	MYO1B_HUMAN	SwissProt_2014_08.fasta	131 990,7	1	3	5	6	0.0007	0.059
APO merged	apoptotic	Apoptotic (1)	281474976711856 (F002860)	Transketolase OS=Homo sapiens GN=TKT PE=1 SV=3	TKT_HUMAN	SwissProt_2014_08.fasta	67 879,4	1	6	9	9	0.001	0.193
APO merged	apoptotic	Apoptotic (1)	281474976711856 (F002860)	40S ribosomal protein S28 OS=Homo sapiens GN=RPS28 PE=1 SV=1	RS28_HUMAN	SwissProt_2014_08.fasta	7 840,9	1	2	2	3	0.0003	0.333
APO merged	apoptotic	Apoptotic (1)	281474976711856 (F002860)	Charged multivesicular body protein 6 OS=Homo sapiens GN=CHMP6 PE=1 SV=3	CHMP6_HUMAN	SwissProt_2014_08.fasta	23 485,3	1	2	2	3	0.0003	0.179
APO merged	apoptotic	Apoptotic (1)	281474976711856 (F002860)	Fatty acid synthase OS=Homo sapiens GN=FASN PE=1 SV=3	FAS_HUMAN	SwissProt_2014_08.fasta	273 427,1	1	30	32	42	0.0048	0.21
APO merged	apoptotic	Apoptotic (1)	281474976711856 (F002860)	26S proteasome non-ATPase regulatory subunit 1 OS=Homo sapiens GN=PSMD1 PE=1 SV=2	PSMD1_HUMAN	SwissProt_2014_08.fasta	105 839,2	1	6	6	6	0.0007	0.113
APO merged	apoptotic	Apoptotic (1)	281474976711856 (F002860)	Cytosol aminopeptidase OS=Homo sapiens GN=LAP3 PE=1 SV=3	AMPL_HUMAN	SwissProt_2014_08.fasta	56 167,8	1	2	2	2	0.0002	0.0963
APO merged	apoptotic	Apoptotic (1)	281474976711856 (F002860)	Eukaryotic translation initiation factor 3 subunit C OS=Homo sapiens GN=EIF3C PE=1 SV=1	EIF3C_HUMAN,EIFCL_HUMAN	SwissProt_2014_08.fasta	105 347,2	1	5	5	7	0.0008	0.0701
APO merged	apoptotic	Apoptotic (1)	281474976711856 (F002860)	Acetyl-CoA acetyltransferase, cytosolic OS=Homo sapiens GN=ACAT2 PE=1 SV=2	THIC_HUMAN	SwissProt_2014_08.fasta	41 350,4	1	4	5	9	0.001	0.264
APO merged	apoptotic	Apoptotic (1)	281474976711856 (F002860)	Trifunctional enzyme subunit alpha, mitochondrial OS=Homo sapiens GN=HADHA PE=1 SV=2	ECHA_HUMAN	SwissProt_2014_08.fasta	83 001,9	1	4	4	5	0.0006	0.111
APO merged	apoptotic	Apoptotic (1)	281474976711856 (F002860)	Argininosuccinate synthase OS=Homo sapiens GN=ASS1 PE=1 SV=2	ASSY_HUMAN	SwissProt_2014_08.fasta	46 531,3	1	2	2	2	0.0002	0.104
APO merged	apoptotic	Apoptotic (1)	281474976711856 (F002860)	Septin-1 OS=Homo sapiens GN=SEPT1 PE=1 SV=2	SEPT1_HUMAN	SwissProt_2014_08.fasta	41 971,2	1	4	4	4	0.0005	0.188
APO merged	apoptotic	Apoptotic (1)	281474976711856 (F002860)	40S ribosomal protein S15a OS=Homo sapiens GN=RPS15A PE=1 SV=2	RS15A_HUMAN	SwissProt_2014_08.fasta	14 840,0	1	2	2	4	0.0005	0.223
APO merged	apoptotic	Apoptotic (1)	281474976711856 (F002860)	26S proteasome non-ATPase regulatory subunit 13 OS=Homo sapiens GN=PSMD13 PE=1 SV=2	PSD13_HUMAN	SwissProt_2014_08.fasta	42 945,9	1	2	2	2	0.0002	0.0691
APO merged	apoptotic	Apoptotic (1)	281474976711856 (F002860)	Ras-related protein Rab-7a OS=Homo sapiens GN=RAB7A PE=1 SV=1	RAB7A_HUMAN	SwissProt_2014_08.fasta	23 490,0	1	3	3	3	0.0003	0.169
APO merged	apoptotic	Apoptotic (1)	281474976711856 (F002860)	26S protease regulatory subunit 8 OS=Homo sapiens GN=PSMC5 PE=1 SV=1	PRS8_HUMAN	SwissProt_2014_08.fasta	45 627,2	1	2	2	3	0.0003	0.0788
APO merged	apoptotic	Apoptotic (1)	281474976711856 (F002860)	60S ribosomal protein L18a OS=Homo sapiens GN=RPL18A PE=1 SV=2	RL18A_HUMAN	SwissProt_2014_08.fasta	20 762,6	1	2	2	2	0.0002	0.153
APO merged	apoptotic	Apoptotic (1)	281474976711856 (F002860)	Eukaryotic translation initiation factor 4B OS=Homo sapiens GN=EIF4B PE=1 SV=2	IF4B_HUMAN	SwissProt_2014_08.fasta	69 153,9	1	3	3	4	0.0005	0.0753
APO merged	apoptotic	Apoptotic (1)	281474976711856 (F002860)	Moesin OS=Homo sapiens GN=MSN PE=1 SV=3	MOES_HUMAN	SwissProt_2014_08.fasta	67 821,8	1	16	20	28	0.0032	0.406
APO merged	apoptotic	Apoptotic (1)	281474976711856 (F002860)	Tropomodulin-3 OS=Homo sapiens GN=TMOD3 PE=1 SV=1	TMOD3_HUMAN	SwissProt_2014_08.fasta	39 596,1	1	2	2	2	0.0002	0.122
APO merged	apoptotic	Apoptotic (1)	281474976711856 (F002860)	Cyclin-dependent kinase 1 OS=Homo sapiens GN=CDK1 PE=1 SV=3	CDK1_HUMAN	SwissProt_2014_08.fasta	34 097,3	1	2	2	2	0.0002	0.114
APO merged	apoptotic	Apoptotic (1)	281474976711856 (F002860)	Rho GDP-dissociation inhibitor 1 OS=Homo sapiens GN=ARHGDIA PE=1 SV=3	GDIR1_HUMAN	SwissProt_2014_08.fasta	23 207,5	1	3	3	6	0.0007	0.206
APO merged	apoptotic	Apoptotic (1)	281474976711856 (F002860)	F-actin-capping protein subunit alpha-1 OS=Homo sapiens GN=CAPZA1 PE=1 SV=3	CAZA1_HUMAN	SwissProt_2014_08.fasta	32 923,2	1	4	4	7	0.0008	0.245
APO merged	apoptotic	Apoptotic (1)	281474976711856 (F002860)	Thioredoxin reductase 1, cytoplasmic OS=Homo sapiens GN=TXNRD1 PE=1 SV=3	TRXR1_HUMAN	SwissProt_2014_08.fasta	70 906,9	1	2	2	2	0.0002	0.0616
APO merged	apoptotic	Apoptotic (1)	281474976711856 (F002860)	6-phosphogluconate dehydrogenase, decarboxylating OS=Homo sapiens GN=PGD PE=1 SV=3	6PGD_HUMAN	SwissProt_2014_08.fasta	53 141,9	1	9	10	17	0.0019	0.282
APO merged	apoptotic	Apoptotic (1)	281474976711856 (F002860)	Serine/threonine-protein kinase N1 OS=Homo sapiens GN=PKN1 PE=1 SV=2	PKN1_HUMAN	SwissProt_2014_08.fasta	103 935,2	1	3	3	3	0.0003	0.0679
APO merged	apoptotic	Apoptotic (1)	281474976711856 (F002860)	Ephrin type-B receptor 2 OS=Homo sapiens GN=EPHB2 PE=1 SV=5	EPHB2_HUMAN	SwissProt_2014_08.fasta	117 494,2	1	2	2	2	0.0002	0.0322
APO merged	apoptotic	Apoptotic (1)	281474976711856 (F002860)	60S ribosomal protein L6 OS=Homo sapiens GN=RPL6 PE=1 SV=3	RL6_HUMAN	SwissProt_2014_08.fasta	32 729,3	1	4	4	5	0.0006	0.17
APO merged	apoptotic	Apoptotic (1)	281474976711856 (F002860)	Serine/threonine-protein phosphatase PP1-alpha catalytic subunit OS=Homo sapiens GN=PPP1CA PE=1 SV=1	PP1A_HUMAN	SwissProt_2014_08.fasta	37 513,9	1	2	2	3	0.0003	0.0818
APO merged	apoptotic	Apoptotic (1)	281474976711856 (F002860)	N-alpha-acetyltransferase 15, NatA auxiliary subunit OS=Homo sapiens GN=NAA15 PE=1 SV=1	NAA15_HUMAN	SwissProt_2014_08.fasta	101 277,9	1	3	3	4	0.0005	0.0751
APO merged	apoptotic	Apoptotic (1)	281474976711856 (F002860)	Dolichyl-diphosphooligosaccharide--protein glycosyltransferase subunit 1 OS=Homo sapiens GN=RPN1 PE=1 SV=1	RPN1_HUMAN	SwissProt_2014_08.fasta	68 571,0	1	3	3	4	0.0005	0.0577
APO merged	apoptotic	Apoptotic (1)	281474976711856 (F002860)	Ras-related protein Rap-2b OS=Homo sapiens GN=RAP2B PE=1 SV=1	RAP2B_HUMAN	SwissProt_2014_08.fasta	20 504,4	1	2	2	2	0.0002	0.23
APO merged	apoptotic	Apoptotic (1)	281474976711856 (F002860)	Transgelin-2 OS=Homo sapiens GN=TAGLN2 PE=1 SV=3	TAGL2_HUMAN	SwissProt_2014_08.fasta	22 391,9	1	3	3	5	0.0006	0.266
APO merged	apoptotic	Apoptotic (1)	281474976711856 (F002860)	Extended synaptotagmin-2 OS=Homo sapiens GN=ESYT2 PE=1 SV=1	ESYT2_HUMAN	SwissProt_2014_08.fasta	102 360,9	1	2	2	5	0.0006	0.0445
APO merged	apoptotic	Apoptotic (1)	281474976711856 (F002860)	Dynactin subunit 1 OS=Homo sapiens GN=DCTN1 PE=1 SV=3	DCTN1_HUMAN	SwissProt_2014_08.fasta	141 697,6	1	2	2	2	0.0002	0.0188
APO merged	apoptotic	Apoptotic (1)	281474976711856 (F002860)	Solute carrier family 2, facilitated glucose transporter member 1 OS=Homo sapiens GN=SLC2A1 PE=1 SV=2	GTR1_HUMAN	SwissProt_2014_08.fasta	54 085,3	1	2	2	3	0.0003	0.0935
APO merged	apoptotic	Apoptotic (1)	281474976711856 (F002860)	Actin, cytoplasmic 1 OS=Homo sapiens GN=ACTB PE=1 SV=1	ACTB_HUMAN,ACTG_HUMAN	SwissProt_2014_08.fasta	41 737,8	1	15	27	95	0.0107	0.68
APO merged	apoptotic	Apoptotic (1)	281474976711856 (F002860)	26S proteasome non-ATPase regulatory subunit 12 OS=Homo sapiens GN=PSMD12 PE=1 SV=3	PSD12_HUMAN	SwissProt_2014_08.fasta	52 906,2	1	3	3	4	0.0005	0.123
APO merged	apoptotic	Apoptotic (1)	281474976711856 (F002860)	Proteasome subunit alpha type-1 OS=Homo sapiens GN=PSMA1 PE=1 SV=1	PSA1_HUMAN	SwissProt_2014_08.fasta	29 556,0	1	3	3	3	0.0003	0.19
APO merged	apoptotic	Apoptotic (1)	281474976711856 (F002860)	T-complex protein 1 subunit eta OS=Homo sapiens GN=CCT7 PE=1 SV=2	TCPH_HUMAN	SwissProt_2014_08.fasta	59 367,8	1	10	10	12	0.0014	0.344
APO merged	apoptotic	Apoptotic (1)	281474976711856 (F002860)	Transforming protein RhoA OS=Homo sapiens GN=RHOA PE=1 SV=1	RHOA_HUMAN	SwissProt_2014_08.fasta	21 768,4	1	5	7	11	0.0012	0.399
APO merged	apoptotic	Apoptotic (1)	281474976711856 (F002860)	L-lactate dehydrogenase A chain OS=Homo sapiens GN=LDHA PE=1 SV=2	LDHA_HUMAN	SwissProt_2014_08.fasta	36 689,2	1	10	14	26	0.0029	0.407
APO merged	apoptotic	Apoptotic (1)	281474976711856 (F002860)	40S ribosomal protein S2 OS=Homo sapiens GN=RPS2 PE=1 SV=2	RS2_HUMAN	SwissProt_2014_08.fasta	31 325,2	1	5	5	6	0.0007	0.239
APO merged	apoptotic	Apoptotic (1)	281474976711856 (F002860)	Replication factor C subunit 4 OS=Homo sapiens GN=RFC4 PE=1 SV=2	RFC4_HUMAN	SwissProt_2014_08.fasta	39 682,6	1	2	2	2	0.0002	0.0909
APO merged	apoptotic	Apoptotic (1)	281474976711856 (F002860)	Importin-5 OS=Homo sapiens GN=IPO5 PE=1 SV=4	IPO5_HUMAN	SwissProt_2014_08.fasta	123 632,2	1	9	9	11	0.0012	0.153
APO merged	apoptotic	Apoptotic (1)	281474976711856 (F002860)	Ras GTPase-activating protein-binding protein 1 OS=Homo sapiens GN=G3BP1 PE=1 SV=1	G3BP1_HUMAN	SwissProt_2014_08.fasta	52 162,8	1	4	4	4	0.0005	0.152
APO merged	apoptotic	Apoptotic (1)	281474976711856 (F002860)	Golgi-associated plant pathogenesis-related protein 1 OS=Homo sapiens GN=GLIPR2 PE=1 SV=3	GAPR1_HUMAN	SwissProt_2014_08.fasta	17 218,2	1	2	2	3	0.0003	0.195
APO merged	apoptotic	Apoptotic (1)	281474976711856 (F002860)	Ras-related protein Rab-11B OS=Homo sapiens GN=RAB11B PE=1 SV=4	RB11B_HUMAN	SwissProt_2014_08.fasta	24 489,0	1	2	2	2	0.0002	0.147
APO merged	apoptotic	Apoptotic (1)	281474976711856 (F002860)	Protein DJ-1 OS=Homo sapiens GN=PARK7 PE=1 SV=2	PARK7_HUMAN	SwissProt_2014_08.fasta	19 891,2	1	2	2	4	0.0005	0.217
APO merged	apoptotic	Apoptotic (1)	281474976711856 (F002860)	Complement component 1 Q subcomponent-binding protein, mitochondrial OS=Homo sapiens GN=C1QBP PE=1 SV=1	C1QBP_HUMAN	SwissProt_2014_08.fasta	31 362,6	1	6	7	10	0.0011	0.316
APO merged	apoptotic	Apoptotic (1)	281474976711856 (F002860)	Heterogeneous nuclear ribonucleoprotein A3 OS=Homo sapiens GN=HNRNPA3 PE=1 SV=2	ROA3_HUMAN	SwissProt_2014_08.fasta	39 595,1	1	2	2	3	0.0003	0.101
APO merged	apoptotic	Apoptotic (1)	281474976711856 (F002860)	Bifunctional glutamate/proline--tRNA ligase OS=Homo sapiens GN=EPRS PE=1 SV=5	SYEP_HUMAN	SwissProt_2014_08.fasta	170 593,2	1	11	11	12	0.0014	0.145
APO merged	apoptotic	Apoptotic (1)	281474976711856 (F002860)	Prefoldin subunit 5 OS=Homo sapiens GN=PFDN5 PE=1 SV=2	PFD5_HUMAN	SwissProt_2014_08.fasta	17 328,4	1	2	2	2	0.0002	0.214
APO merged	apoptotic	Apoptotic (1)	281474976711856 (F002860)	40S ribosomal protein S3a OS=Homo sapiens GN=RPS3A PE=1 SV=2	RS3A_HUMAN	SwissProt_2014_08.fasta	29 945,3	1	2	2	2	0.0002	0.117
APO merged	apoptotic	Apoptotic (1)	281474976711856 (F002860)	60S ribosomal protein L5 OS=Homo sapiens GN=RPL5 PE=1 SV=3	RL5_HUMAN	SwissProt_2014_08.fasta	34 363,5	1	3	3	6	0.0007	0.222
APO merged	apoptotic	Apoptotic (1)	281474976711856 (F002860)	Signal recognition particle subunit SRP68 OS=Homo sapiens GN=SRP68 PE=1 SV=2	SRP68_HUMAN	SwissProt_2014_08.fasta	70 732,0	1	4	5	5	0.0006	0.134
APO merged	apoptotic	Apoptotic (1)	281474976711856 (F002860)	Proliferating cell nuclear antigen OS=Homo sapiens GN=PCNA PE=1 SV=1	PCNA_HUMAN	SwissProt_2014_08.fasta	28 769,3	1	4	4	5	0.0006	0.299
APO merged	apoptotic	Apoptotic (1)	281474976711856 (F002860)	26S proteasome non-ATPase regulatory subunit 5 OS=Homo sapiens GN=PSMD5 PE=1 SV=3	PSMD5_HUMAN	SwissProt_2014_08.fasta	56 197,0	1	4	4	5	0.0006	0.208
APO merged	apoptotic	Apoptotic (1)	281474976711856 (F002860)	60S ribosomal protein L11 OS=Homo sapiens GN=RPL11 PE=1 SV=2	RL11_HUMAN	SwissProt_2014_08.fasta	20 253,2	1	2	2	2	0.0002	0.152
APO merged	apoptotic	Apoptotic (1)	281474976711856 (F002860)	Protein disulfide-isomerase A3 OS=Homo sapiens GN=PDIA3 PE=1 SV=4	PDIA3_HUMAN	SwissProt_2014_08.fasta	56 784,6	1	6	6	9	0.001	0.192
APO merged	apoptotic	Apoptotic (1)	281474976711856 (F002860)	MARCKS-related protein OS=Homo sapiens GN=MARCKSL1 PE=1 SV=2	MRP_HUMAN	SwissProt_2014_08.fasta	19 528,6	1	6	9	26	0.0029	0.692
APO merged	apoptotic	Apoptotic (1)	281474976711856 (F002860)	Stress-70 protein, mitochondrial OS=Homo sapiens GN=HSPA9 PE=1 SV=2	GRP75_HUMAN	SwissProt_2014_08.fasta	73 681,3	1	9	10	13	0.0015	0.206
APO merged	apoptotic	Apoptotic (1)	281474976711856 (F002860)	Glyceraldehyde-3-phosphate dehydrogenase OS=Homo sapiens GN=GAPDH PE=1 SV=3	G3P_HUMAN	SwissProt_2014_08.fasta	36 053,4	1	15	21	43	0.0049	0.707
APO merged	apoptotic	Apoptotic (1)	281474976711856 (F002860)	60S acidic ribosomal protein P0 OS=Homo sapiens GN=RPLP0 PE=1 SV=1	RLA0_HUMAN	SwissProt_2014_08.fasta	34 274,3	1	5	6	11	0.0012	0.322
APO merged	apoptotic	Apoptotic (1)	281474976711856 (F002860)	Myosin regulatory light chain 12B OS=Homo sapiens GN=MYL12B PE=1 SV=2	ML12B_HUMAN	SwissProt_2014_08.fasta	19 780,3	1	6	7	12	0.0014	0.512
APO merged	apoptotic	Apoptotic (1)	281474976711856 (F002860)	60S ribosomal protein L18 OS=Homo sapiens GN=RPL18 PE=1 SV=2	RL18_HUMAN	SwissProt_2014_08.fasta	21 635,2	1	4	4	6	0.0007	0.255
APO merged	apoptotic	Apoptotic (1)	281474976711856 (F002860)	Pyruvate kinase PKM OS=Homo sapiens GN=PKM PE=1 SV=4	KPYM_HUMAN	SwissProt_2014_08.fasta	57 937,5	1	17	20	34	0.0038	0.49
APO merged	apoptotic	Apoptotic (1)	281474976711856 (F002860)	Leukotriene A-4 hydrolase OS=Homo sapiens GN=LTA4H PE=1 SV=2	LKHA4_HUMAN	SwissProt_2014_08.fasta	69 287,1	1	3	3	3	0.0003	0.0786
APO merged	apoptotic	Apoptotic (1)	281474976711856 (F002860)	Actin-related protein 2/3 complex subunit 1B OS=Homo sapiens GN=ARPC1B PE=1 SV=3	ARC1B_HUMAN	SwissProt_2014_08.fasta	40 949,8	1	2	2	3	0.0003	0.0995
APO merged	apoptotic	Apoptotic (1)	281474976711856 (F002860)	Serine/arginine-rich splicing factor 2 OS=Homo sapiens GN=SRSF2 PE=1 SV=4	SRSF2_HUMAN	SwissProt_2014_08.fasta	25 477,1	0.999	2	2	2	0.0002	0.118
APO merged	apoptotic	Apoptotic (1)	281474976711856 (F002860)	Acidic leucine-rich nuclear phosphoprotein 32 family member A OS=Homo sapiens GN=ANP32A PE=1 SV=1	AN32A_HUMAN	SwissProt_2014_08.fasta	28 586,1	1	2	2	3	0.0003	0.108
APO merged	apoptotic	Apoptotic (1)	281474976711856 (F002860)	Endoplasmin OS=Homo sapiens GN=HSP90B1 PE=1 SV=1	ENPL_HUMAN	SwissProt_2014_08.fasta	92 471,7	1	10	10	12	0.0014	0.258
APO merged	apoptotic	Apoptotic (1)	281474976711856 (F002860)	60S ribosomal protein L17 OS=Homo sapiens GN=RPL17 PE=1 SV=3	RL17_HUMAN	SwissProt_2014_08.fasta	21 397,4	1	2	2	2	0.0002	0.163
APO merged	apoptotic	Apoptotic (1)	281474976711856 (F002860)	Eukaryotic translation initiation factor 4 gamma 2 OS=Homo sapiens GN=EIF4G2 PE=1 SV=1	IF4G2_HUMAN	SwissProt_2014_08.fasta	102 366,8	1	2	2	2	0.0002	0.0474
APO merged	apoptotic	Apoptotic (1)	281474976711856 (F002860)	Eukaryotic translation initiation factor 3 subunit I OS=Homo sapiens GN=EIF3I PE=1 SV=1	EIF3I_HUMAN	SwissProt_2014_08.fasta	36 502,0	1	3	3	6	0.0007	0.163
APO merged	apoptotic	Apoptotic (1)	281474976711856 (F002860)	3-hydroxybutyrate dehydrogenase type 2 OS=Homo sapiens GN=BDH2 PE=1 SV=2	BDH2_HUMAN	SwissProt_2014_08.fasta	26 723,9	1	2	2	2	0.0002	0.155
APO merged	apoptotic	Apoptotic (1)	281474976711856 (F002860)	UMP-CMP kinase OS=Homo sapiens GN=CMPK1 PE=1 SV=3	KCY_HUMAN	SwissProt_2014_08.fasta	22 223,0	1	2	2	2	0.0002	0.0867
APO merged	apoptotic	Apoptotic (1)	281474976711856 (F002860)	Elongation factor 1-delta OS=Homo sapiens GN=EEF1D PE=1 SV=5	EF1D_HUMAN	SwissProt_2014_08.fasta	31 121,9	1	6	6	6	0.0007	0.356
APO merged	apoptotic	Apoptotic (1)	281474976711856 (F002860)	Calcyclin-binding protein OS=Homo sapiens GN=CACYBP PE=1 SV=2	CYBP_HUMAN	SwissProt_2014_08.fasta	26 210,3	1	3	3	3	0.0003	0.232
APO merged	apoptotic	Apoptotic (1)	281474976711856 (F002860)	14-3-3 protein gamma OS=Homo sapiens GN=YWHAG PE=1 SV=2	1433G_HUMAN	SwissProt_2014_08.fasta	28 303,1	1	4	4	5	0.0006	0.324
APO merged	apoptotic	Apoptotic (1)	281474976711856 (F002860)	Tubulin beta-6 chain OS=Homo sapiens GN=TUBB6 PE=1 SV=1	TBB6_HUMAN	SwissProt_2014_08.fasta	49 857,2	1	2	2	2	0.0002	0.309
APO merged	apoptotic	Apoptotic (1)	281474976711856 (F002860)	Thioredoxin-related transmembrane protein 1 OS=Homo sapiens GN=TMX1 PE=1 SV=1	TMX1_HUMAN	SwissProt_2014_08.fasta	31 791,9	1	2	2	2	0.0002	0.114
APO merged	apoptotic	Apoptotic (1)	281474976711856 (F002860)	Heterogeneous nuclear ribonucleoproteins A2/B1 OS=Homo sapiens GN=HNRNPA2B1 PE=1 SV=2	ROA2_HUMAN	SwissProt_2014_08.fasta	37 430,3	1	6	8	14	0.0016	0.266
APO merged	apoptotic	Apoptotic (1)	281474976711856 (F002860)	Mitochondrial import receptor subunit TOM22 homolog OS=Homo sapiens GN=TOMM22 PE=1 SV=3	TOM22_HUMAN	SwissProt_2014_08.fasta	15 522,1	1	2	2	3	0.0003	0.261
APO merged	apoptotic	Apoptotic (1)	281474976711856 (F002860)	Acetyl-CoA acetyltransferase, mitochondrial OS=Homo sapiens GN=ACAT1 PE=1 SV=1	THIL_HUMAN	SwissProt_2014_08.fasta	45 199,8	1	3	3	3	0.0003	0.112
APO merged	apoptotic	Apoptotic (1)	281474976711856 (F002860)	Elongation factor 1-alpha 1 OS=Homo sapiens GN=EEF1A1 PE=1 SV=1	EF1A1_HUMAN	SwissProt_2014_08.fasta	50 141,2	1	12	17	34	0.0038	0.515
APO merged	apoptotic	Apoptotic (1)	281474976711856 (F002860)	Coronin-1A OS=Homo sapiens GN=CORO1A PE=1 SV=4	COR1A_HUMAN	SwissProt_2014_08.fasta	51 026,1	1	11	13	21	0.0024	0.36
APO merged	apoptotic	Apoptotic (1)	281474976711856 (F002860)	D-3-phosphoglycerate dehydrogenase OS=Homo sapiens GN=PHGDH PE=1 SV=4	SERA_HUMAN	SwissProt_2014_08.fasta	56 650,6	1	11	13	16	0.0018	0.274
APO merged	apoptotic	Apoptotic (1)	281474976711856 (F002860)	39S ribosomal protein L12, mitochondrial OS=Homo sapiens GN=MRPL12 PE=1 SV=2	RM12_HUMAN	SwissProt_2014_08.fasta	21 348,4	1	2	2	2	0.0002	0.293
APO merged	apoptotic	Apoptotic (1)	281474976711856 (F002860)	ATP-dependent RNA helicase DDX3X OS=Homo sapiens GN=DDX3X PE=1 SV=3	DDX3X_HUMAN	SwissProt_2014_08.fasta	73 245,8	1	6	6	7	0.0008	0.127
APO merged	apoptotic	Apoptotic (1)	281474976711856 (F002860)	26S protease regulatory subunit 7 OS=Homo sapiens GN=PSMC2 PE=1 SV=3	PRS7_HUMAN	SwissProt_2014_08.fasta	48 635,6	1	4	4	4	0.0005	0.141
APO merged	apoptotic	Apoptotic (1)	281474976711856 (F002860)	HIV Tat-specific factor 1 OS=Homo sapiens GN=HTATSF1 PE=1 SV=1	HTSF1_HUMAN	SwissProt_2014_08.fasta	85 854,6	1	2	2	2	0.0002	0.0477
APO merged	apoptotic	Apoptotic (1)	281474976711856 (F002860)	Phosphoglycerate mutase 1 OS=Homo sapiens GN=PGAM1 PE=1 SV=2	PGAM1_HUMAN	SwissProt_2014_08.fasta	28 804,8	1	6	8	10	0.0011	0.386
APO merged	apoptotic	Apoptotic (1)	281474976711856 (F002860)	Glutamine--tRNA ligase OS=Homo sapiens GN=QARS PE=1 SV=1	SYQ_HUMAN	SwissProt_2014_08.fasta	87 799,9	1	5	5	6	0.0007	0.115
APO merged	apoptotic	Apoptotic (1)	281474976711856 (F002860)	Vimentin OS=Homo sapiens GN=VIM PE=1 SV=4	VIME_HUMAN	SwissProt_2014_08.fasta	53 652,7	1	2	2	2	0.0002	0.0644
APO merged	apoptotic	Apoptotic (1)	281474976711856 (F002860)	Unconventional myosin-XVIIIa OS=Homo sapiens GN=MYO18A PE=1 SV=3	MY18A_HUMAN	SwissProt_2014_08.fasta	233 119,8	1	3	3	3	0.0003	0.0234
APO merged	apoptotic	Apoptotic (1)	281474976711856 (F002860)	Nuclease-sensitive element-binding protein 1 OS=Homo sapiens GN=YBX1 PE=1 SV=3	YBOX1_HUMAN	SwissProt_2014_08.fasta	35 923,8	1	7	9	24	0.0027	0.426
APO merged	apoptotic	Apoptotic (1)	281474976711856 (F002860)	40S ribosomal protein S17-like OS=Homo sapiens GN=RPS17L PE=1 SV=1	RS17L_HUMAN,RS17_HUMAN	SwissProt_2014_08.fasta	15 550,5	1	2	3	4	0.0005	0.326
APO merged	apoptotic	Apoptotic (1)	281474976711856 (F002860)	RuvB-like 2 OS=Homo sapiens GN=RUVBL2 PE=1 SV=3	RUVB2_HUMAN	SwissProt_2014_08.fasta	51 158,1	1	3	3	3	0.0003	0.0756
APO merged	apoptotic	Apoptotic (1)	281474976711856 (F002860)	60S ribosomal protein L21 OS=Homo sapiens GN=RPL21 PE=1 SV=2	RL21_HUMAN	SwissProt_2014_08.fasta	18 565,0	1	2	2	4	0.0005	0.112
APO merged	apoptotic	Apoptotic (1)	281474976711856 (F002860)	Glutaminase kidney isoform, mitochondrial OS=Homo sapiens GN=GLS PE=1 SV=1	GLSK_HUMAN	SwissProt_2014_08.fasta	73 462,2	1	2	2	2	0.0002	0.0538
APO merged	apoptotic	Apoptotic (1)	281474976711856 (F002860)	ADP/ATP translocase 2 OS=Homo sapiens GN=SLC25A5 PE=1 SV=7	ADT2_HUMAN	SwissProt_2014_08.fasta	32 853,5	1	2	2	2	0.0002	0.0872
APO merged	apoptotic	Apoptotic (1)	281474976711856 (F002860)	Activator of 90 kDa heat shock protein ATPase homolog 1 OS=Homo sapiens GN=AHSA1 PE=1 SV=1	AHSA1_HUMAN	SwissProt_2014_08.fasta	38 274,4	1	2	2	2	0.0002	0.107
APO merged	apoptotic	Apoptotic (1)	281474976711856 (F002860)	Tumor protein D52 OS=Homo sapiens GN=TPD52 PE=1 SV=2	TPD52_HUMAN	SwissProt_2014_08.fasta	24 327,5	1	3	3	3	0.0003	0.259
APO merged	apoptotic	Apoptotic (1)	281474976711856 (F002860)	40S ribosomal protein S15 OS=Homo sapiens GN=RPS15 PE=1 SV=2	RS15_HUMAN	SwissProt_2014_08.fasta	17 040,8	1	2	5	13	0.0015	0.283
APO merged	apoptotic	Apoptotic (1)	281474976711856 (F002860)	Interleukin enhancer-binding factor 2 OS=Homo sapiens GN=ILF2 PE=1 SV=2	ILF2_HUMAN	SwissProt_2014_08.fasta	43 062,7	1	4	4	4	0.0005	0.21
APO merged	apoptotic	Apoptotic (1)	281474976711856 (F002860)	14-3-3 protein eta OS=Homo sapiens GN=YWHAH PE=1 SV=4	1433F_HUMAN	SwissProt_2014_08.fasta	28 219,6	1	3	3	4	0.0005	0.207
APO merged	apoptotic	Apoptotic (1)	281474976711856 (F002860)	Extended synaptotagmin-1 OS=Homo sapiens GN=ESYT1 PE=1 SV=1	ESYT1_HUMAN	SwissProt_2014_08.fasta	122 859,1	1	6	6	6	0.0007	0.0906
APO merged	apoptotic	Apoptotic (1)	281474976711856 (F002860)	Peptidyl-prolyl cis-trans isomerase FKBP4 OS=Homo sapiens GN=FKBP4 PE=1 SV=3	FKBP4_HUMAN	SwissProt_2014_08.fasta	51 805,9	1	3	3	3	0.0003	0.113
APO merged	apoptotic	Apoptotic (1)	281474976711856 (F002860)	Tubulin alpha-1C chain OS=Homo sapiens GN=TUBA1C PE=1 SV=1	TBA1C_HUMAN	SwissProt_2014_08.fasta	49 895,5	1	2	2	4	0.0005	0.67
APO merged	apoptotic	Apoptotic (1)	281474976711856 (F002860)	Protein phosphatase 1 regulatory subunit 7 OS=Homo sapiens GN=PPP1R7 PE=1 SV=1	PP1R7_HUMAN	SwissProt_2014_08.fasta	41 566,3	1	2	2	4	0.0005	0.0917
APO merged	apoptotic	Apoptotic (1)	281474976711856 (F002860)	26S proteasome non-ATPase regulatory subunit 11 OS=Homo sapiens GN=PSMD11 PE=1 SV=3	PSD11_HUMAN	SwissProt_2014_08.fasta	47 466,3	1	3	3	3	0.0003	0.0995
APO merged	apoptotic	Apoptotic (1)	281474976711856 (F002860)	Exportin-5 OS=Homo sapiens GN=XPO5 PE=1 SV=1	XPO5_HUMAN	SwissProt_2014_08.fasta	136 314,8	1	2	2	2	0.0002	0.0208
APO merged	apoptotic	Apoptotic (1)	281474976711856 (F002860)	Actin-related protein 2/3 complex subunit 2 OS=Homo sapiens GN=ARPC2 PE=1 SV=1	ARPC2_HUMAN	SwissProt_2014_08.fasta	34 333,7	1	2	3	4	0.0005	0.16
APO merged	apoptotic	Apoptotic (1)	281474976711856 (F002860)	Prohibitin OS=Homo sapiens GN=PHB PE=1 SV=1	PHB_HUMAN	SwissProt_2014_08.fasta	29 804,6	1	2	2	2	0.0002	0.0772
APO merged	apoptotic	Apoptotic (1)	281474976711856 (F002860)	Fructose-bisphosphate aldolase C OS=Homo sapiens GN=ALDOC PE=1 SV=2	ALDOC_HUMAN	SwissProt_2014_08.fasta	39 456,2	1	2	3	4	0.0005	0.201
APO merged	apoptotic	Apoptotic (1)	281474976711856 (F002860)	Nucleosome assembly protein 1-like 4 OS=Homo sapiens GN=NAP1L4 PE=1 SV=1	NP1L4_HUMAN	SwissProt_2014_08.fasta	42 823,9	1	5	5	6	0.0007	0.216
APO merged	apoptotic	Apoptotic (1)	281474976711856 (F002860)	Stathmin OS=Homo sapiens GN=STMN1 PE=1 SV=3	STMN1_HUMAN	SwissProt_2014_08.fasta	17 303,0	1	3	3	5	0.0006	0.235
APO merged	apoptotic	Apoptotic (1)	281474976711856 (F002860)	Alpha-centractin OS=Homo sapiens GN=ACTR1A PE=1 SV=1	ACTZ_HUMAN	SwissProt_2014_08.fasta	42 615,2	1	2	2	3	0.0003	0.101
APO merged	apoptotic	Apoptotic (1)	281474976711856 (F002860)	T-complex protein 1 subunit gamma OS=Homo sapiens GN=CCT3 PE=1 SV=4	TCPG_HUMAN	SwissProt_2014_08.fasta	60 535,4	1	8	10	12	0.0014	0.229
APO merged	apoptotic	Apoptotic (1)	281474976711856 (F002860)	Protein CDV3 homolog OS=Homo sapiens GN=CDV3 PE=1 SV=1	CDV3_HUMAN	SwissProt_2014_08.fasta	27 334,7	1	2	3	3	0.0003	0.264
APO merged	apoptotic	Apoptotic (1)	281474976711856 (F002860)	Farnesyl pyrophosphate synthase OS=Homo sapiens GN=FDPS PE=1 SV=4	FPPS_HUMAN	SwissProt_2014_08.fasta	48 276,8	1	6	6	7	0.0008	0.234
APO merged	apoptotic	Apoptotic (1)	281474976711856 (F002860)	T-complex protein 1 subunit theta OS=Homo sapiens GN=CCT8 PE=1 SV=4	TCPQ_HUMAN	SwissProt_2014_08.fasta	59 621,0	1	13	14	20	0.0023	0.343
APO merged	apoptotic	Apoptotic (1)	281474976711856 (F002860)	Isoleucine--tRNA ligase, cytoplasmic OS=Homo sapiens GN=IARS PE=1 SV=2	SYIC_HUMAN	SwissProt_2014_08.fasta	144 501,8	1	10	10	11	0.0012	0.109
APO merged	apoptotic	Apoptotic (1)	281474976711856 (F002860)	ADP-ribosylation factor 1 OS=Homo sapiens GN=ARF1 PE=1 SV=2	ARF1_HUMAN	SwissProt_2014_08.fasta	20 697,6	1	4	4	4	0.0005	0.376
APO merged	apoptotic	Apoptotic (1)	281474976711856 (F002860)	Histone H4 OS=Homo sapiens GN=HIST1H4A PE=1 SV=2	H4_HUMAN	SwissProt_2014_08.fasta	11 367,7	1	2	2	4	0.0005	0.214
APO merged	apoptotic	Apoptotic (1)	281474976711856 (F002860)	Bifunctional purine biosynthesis protein PURH OS=Homo sapiens GN=ATIC PE=1 SV=3	PUR9_HUMAN	SwissProt_2014_08.fasta	64 616,5	1	15	16	20	0.0023	0.453
APO merged	apoptotic	Apoptotic (1)	281474976711856 (F002860)	Ras-related protein Rap-1A OS=Homo sapiens GN=RAP1A PE=1 SV=1	RAP1A_HUMAN	SwissProt_2014_08.fasta	20 987,3	1	2	2	2	0.0002	0.641
APO merged	apoptotic	Apoptotic (1)	281474976711856 (F002860)	NAD-dependent malic enzyme, mitochondrial OS=Homo sapiens GN=ME2 PE=1 SV=1	MAOM_HUMAN	SwissProt_2014_08.fasta	65 446,2	1	4	4	4	0.0005	0.14
APO merged	apoptotic	Apoptotic (1)	281474976711856 (F002860)	Eukaryotic translation initiation factor 2 subunit 1 OS=Homo sapiens GN=EIF2S1 PE=1 SV=3	IF2A_HUMAN	SwissProt_2014_08.fasta	36 112,7	1	3	3	5	0.0006	0.146
APO merged	apoptotic	Apoptotic (1)	281474976711856 (F002860)	Chloride intracellular channel protein 1 OS=Homo sapiens GN=CLIC1 PE=1 SV=4	CLIC1_HUMAN	SwissProt_2014_08.fasta	26 923,3	1	3	3	3	0.0003	0.253
APO merged	apoptotic	Apoptotic (1)	281474976711856 (F002860)	Stomatin-like protein 2, mitochondrial OS=Homo sapiens GN=STOML2 PE=1 SV=1	STML2_HUMAN	SwissProt_2014_08.fasta	38 534,5	1	3	3	3	0.0003	0.132
APO merged	apoptotic	Apoptotic (1)	281474976711856 (F002860)	Hydroxymethylglutaryl-CoA synthase, cytoplasmic OS=Homo sapiens GN=HMGCS1 PE=1 SV=2	HMCS1_HUMAN	SwissProt_2014_08.fasta	57 295,0	1	8	8	10	0.0011	0.265
APO merged	apoptotic	Apoptotic (1)	281474976711856 (F002860)	60S ribosomal protein L4 OS=Homo sapiens GN=RPL4 PE=1 SV=5	RL4_HUMAN	SwissProt_2014_08.fasta	47 699,1	1	5	5	5	0.0006	0.171
APO merged	apoptotic	Apoptotic (1)	281474976711856 (F002860)	Rab GDP dissociation inhibitor beta OS=Homo sapiens GN=GDI2 PE=1 SV=2	GDIB_HUMAN	SwissProt_2014_08.fasta	50 665,5	1	5	6	10	0.0011	0.189
APO merged	apoptotic	Apoptotic (1)	281474976711856 (F002860)	Nucleolin OS=Homo sapiens GN=NCL PE=1 SV=3	NUCL_HUMAN	SwissProt_2014_08.fasta	76 615,9	1	5	5	5	0.0006	0.093
APO merged	apoptotic	Apoptotic (1)	281474976711856 (F002860)	Ribonuclease inhibitor OS=Homo sapiens GN=RNH1 PE=1 SV=2	RINI_HUMAN	SwissProt_2014_08.fasta	49 974,4	1	4	4	4	0.0005	0.113
APO merged	apoptotic	Apoptotic (1)	281474976711856 (F002860)	N(G),N(G)-dimethylarginine dimethylaminohydrolase 2 OS=Homo sapiens GN=DDAH2 PE=1 SV=1	DDAH2_HUMAN	SwissProt_2014_08.fasta	29 644,3	1	2	2	2	0.0002	0.123
APO merged	apoptotic	Apoptotic (1)	281474976711856 (F002860)	Microtubule-associated protein RP/EB family member 1 OS=Homo sapiens GN=MAPRE1 PE=1 SV=3	MARE1_HUMAN	SwissProt_2014_08.fasta	29 999,5	1	2	2	2	0.0002	0.146
APO merged	apoptotic	Apoptotic (1)	281474976711856 (F002860)	4F2 cell-surface antigen heavy chain OS=Homo sapiens GN=SLC3A2 PE=1 SV=3	4F2_HUMAN	SwissProt_2014_08.fasta	67 996,4	1	15	17	23	0.0026	0.381
APO merged	apoptotic	Apoptotic (1)	281474976711856 (F002860)	Heat shock 70 kDa protein 4 OS=Homo sapiens GN=HSPA4 PE=1 SV=4	HSP74_HUMAN	SwissProt_2014_08.fasta	94 331,9	1	14	18	23	0.0026	0.275
APO merged	apoptotic	Apoptotic (1)	281474976711856 (F002860)	GTP-binding nuclear protein Ran OS=Homo sapiens GN=RAN PE=1 SV=3	RAN_HUMAN	SwissProt_2014_08.fasta	24 423,1	1	6	7	9	0.001	0.5
APO merged	apoptotic	Apoptotic (1)	281474976711856 (F002860)	Basigin OS=Homo sapiens GN=BSG PE=1 SV=2	BASI_HUMAN	SwissProt_2014_08.fasta	42 199,7	1	4	4	5	0.0006	0.187
APO merged	apoptotic	Apoptotic (1)	281474976711856 (F002860)	Synaptic vesicle membrane protein VAT-1 homolog OS=Homo sapiens GN=VAT1 PE=1 SV=2	VAT1_HUMAN	SwissProt_2014_08.fasta	41 919,8	1	8	8	13	0.0015	0.369
APO merged	apoptotic	Apoptotic (1)	281474976711856 (F002860)	Kinesin-1 heavy chain OS=Homo sapiens GN=KIF5B PE=1 SV=1	KINH_HUMAN	SwissProt_2014_08.fasta	109 686,3	1	5	5	6	0.0007	0.0966
APO merged	apoptotic	Apoptotic (1)	281474976711856 (F002860)	Prothymosin alpha OS=Homo sapiens GN=PTMA PE=1 SV=2	PTMA_HUMAN	SwissProt_2014_08.fasta	12 202,5	1	2	2	4	0.0005	0.216
APO merged	apoptotic	Apoptotic (1)	281474976711856 (F002860)	Ubiquitin carboxyl-terminal hydrolase 14 OS=Homo sapiens GN=USP14 PE=1 SV=3	UBP14_HUMAN	SwissProt_2014_08.fasta	56 070,3	1	9	9	10	0.0011	0.271
APO merged	apoptotic	Apoptotic (1)	281474976711856 (F002860)	Serine/threonine-protein kinase OSR1 OS=Homo sapiens GN=OXSR1 PE=1 SV=1	OXSR1_HUMAN	SwissProt_2014_08.fasta	58 023,4	1	4	4	4	0.0005	0.12
APO merged	apoptotic	Apoptotic (1)	281474976711856 (F002860)	Cytosolic non-specific dipeptidase OS=Homo sapiens GN=CNDP2 PE=1 SV=2	CNDP2_HUMAN	SwissProt_2014_08.fasta	52 879,7	1	3	3	4	0.0005	0.101
APO merged	apoptotic	Apoptotic (1)	281474976711856 (F002860)	Eukaryotic translation initiation factor 3 subunit H OS=Homo sapiens GN=EIF3H PE=1 SV=1	EIF3H_HUMAN	SwissProt_2014_08.fasta	39 930,6	1	3	3	4	0.0005	0.105
APO merged	apoptotic	Apoptotic (1)	281474976711856 (F002860)	Ras-related protein Ral-A OS=Homo sapiens GN=RALA PE=1 SV=1	RALA_HUMAN	SwissProt_2014_08.fasta	23 567,2	1	2	2	3	0.0003	0.218
APO merged	apoptotic	Apoptotic (1)	281474976711856 (F002860)	Malectin OS=Homo sapiens GN=MLEC PE=1 SV=1	MLEC_HUMAN	SwissProt_2014_08.fasta	32 234,1	1	2	2	2	0.0002	0.103
APO merged	apoptotic	Apoptotic (1)	281474976711856 (F002860)	Voltage-dependent anion-selective channel protein 3 OS=Homo sapiens GN=VDAC3 PE=1 SV=1	VDAC3_HUMAN	SwissProt_2014_08.fasta	30 659,9	1	2	2	2	0.0002	0.131
APO merged	apoptotic	Apoptotic (1)	281474976711856 (F002860)	Sodium/potassium-transporting ATPase subunit alpha-1 OS=Homo sapiens GN=ATP1A1 PE=1 SV=1	AT1A1_HUMAN	SwissProt_2014_08.fasta	112 899,5	1	11	11	18	0.002	0.178
APO merged	apoptotic	Apoptotic (1)	281474976711856 (F002860)	Tubulin beta chain OS=Homo sapiens GN=TUBB PE=1 SV=2	TBB5_HUMAN	SwissProt_2014_08.fasta	49 670,6	1	20	23	57	0.0064	0.77
APO merged	apoptotic	Apoptotic (1)	281474976711856 (F002860)	Proliferation-associated protein 2G4 OS=Homo sapiens GN=PA2G4 PE=1 SV=3	PA2G4_HUMAN	SwissProt_2014_08.fasta	43 786,7	1	9	9	12	0.0014	0.355
APO merged	apoptotic	Apoptotic (1)	281474976711856 (F002860)	Exocyst complex component 4 OS=Homo sapiens GN=EXOC4 PE=1 SV=1	EXOC4_HUMAN	SwissProt_2014_08.fasta	110 502,5	1	3	3	3	0.0003	0.0554
APO merged	apoptotic	Apoptotic (1)	281474976711856 (F002860)	Heterogeneous nuclear ribonucleoprotein A1 OS=Homo sapiens GN=HNRNPA1 PE=1 SV=5	ROA1_HUMAN	SwissProt_2014_08.fasta	38 747,0	1	6	7	14	0.0016	0.29
APO merged	apoptotic	Apoptotic (1)	281474976711856 (F002860)	Prefoldin subunit 3 OS=Homo sapiens GN=VBP1 PE=1 SV=3	PFD3_HUMAN	SwissProt_2014_08.fasta	22 658,8	1	2	2	2	0.0002	0.142
APO merged	apoptotic	Apoptotic (1)	281474976711856 (F002860)	14-3-3 protein zeta/delta OS=Homo sapiens GN=YWHAZ PE=1 SV=1	1433Z_HUMAN	SwissProt_2014_08.fasta	27 745,9	1	9	11	22	0.0025	0.473
APO merged	apoptotic	Apoptotic (1)	281474976711856 (F002860)	Rab GDP dissociation inhibitor alpha OS=Homo sapiens GN=GDI1 PE=1 SV=2	GDIA_HUMAN	SwissProt_2014_08.fasta	50 584,1	1	2	2	3	0.0003	0.119
APO merged	apoptotic	Apoptotic (1)	281474976711856 (F002860)	Peroxiredoxin-1 OS=Homo sapiens GN=PRDX1 PE=1 SV=1	PRDX1_HUMAN	SwissProt_2014_08.fasta	22 110,9	1	7	7	11	0.0012	0.437
APO merged	apoptotic	Apoptotic (1)	281474976711856 (F002860)	Elongation factor 2 OS=Homo sapiens GN=EEF2 PE=1 SV=4	EF2_HUMAN	SwissProt_2014_08.fasta	95 340,1	1	20	21	33	0.0037	0.346
APO merged	apoptotic	Apoptotic (1)	281474976711856 (F002860)	Importin subunit beta-1 OS=Homo sapiens GN=KPNB1 PE=1 SV=2	IMB1_HUMAN	SwissProt_2014_08.fasta	97 171,3	1	9	9	20	0.0023	0.201
APO merged	apoptotic	Apoptotic (1)	281474976711856 (F002860)	Prohibitin-2 OS=Homo sapiens GN=PHB2 PE=1 SV=2	PHB2_HUMAN	SwissProt_2014_08.fasta	33 297,6	1	5	7	7	0.0008	0.234
APO merged	apoptotic	Apoptotic (1)	281474976711856 (F002860)	Actin-related protein 2/3 complex subunit 4 OS=Homo sapiens GN=ARPC4 PE=1 SV=3	ARPC4_HUMAN	SwissProt_2014_08.fasta	19 667,4	1	2	2	3	0.0003	0.179
APO merged	apoptotic	Apoptotic (1)	281474976711856 (F002860)	Protein disulfide-isomerase OS=Homo sapiens GN=P4HB PE=1 SV=3	PDIA1_HUMAN	SwissProt_2014_08.fasta	57 118,1	1	6	6	8	0.0009	0.246
APO merged	apoptotic	Apoptotic (1)	281474976711856 (F002860)	Alpha-enolase OS=Homo sapiens GN=ENO1 PE=1 SV=2	ENOA_HUMAN	SwissProt_2014_08.fasta	47 170,2	1	14	21	38	0.0043	0.539
APO merged	apoptotic	Apoptotic (1)	281474976711856 (F002860)	Ras-related C3 botulinum toxin substrate 1 OS=Homo sapiens GN=RAC1 PE=1 SV=1	RAC1_HUMAN	SwissProt_2014_08.fasta	21 450,6	1	2	2	3	0.0003	0.125
APO merged	apoptotic	Apoptotic (1)	281474976711856 (F002860)	Eukaryotic initiation factor 4A-III OS=Homo sapiens GN=EIF4A3 PE=1 SV=4	IF4A3_HUMAN	SwissProt_2014_08.fasta	46 872,4	1	2	2	2	0.0002	0.141
APO merged	apoptotic	Apoptotic (1)	281474976711856 (F002860)	RuvB-like 1 OS=Homo sapiens GN=RUVBL1 PE=1 SV=1	RUVB1_HUMAN	SwissProt_2014_08.fasta	50 229,4	1	3	3	4	0.0005	0.125
APO merged	apoptotic	Apoptotic (1)	281474976711856 (F002860)	Guanine nucleotide-binding protein G(I)/G(S)/G(T) subunit beta-2 OS=Homo sapiens GN=GNB2 PE=1 SV=3	GBB2_HUMAN	SwissProt_2014_08.fasta	37 331,8	1	6	6	7	0.0008	0.615
APO merged	apoptotic	Apoptotic (1)	281474976711856 (F002860)	28 kDa heat- and acid-stable phosphoprotein OS=Homo sapiens GN=PDAP1 PE=1 SV=1	HAP28_HUMAN	SwissProt_2014_08.fasta	20 630,8	1	2	2	2	0.0002	0.0994
APO merged	apoptotic	Apoptotic (1)	281474976711856 (F002860)	Macrophage-capping protein OS=Homo sapiens GN=CAPG PE=1 SV=2	CAPG_HUMAN	SwissProt_2014_08.fasta	38 498,9	1	3	3	3	0.0003	0.115
APO merged	apoptotic	Apoptotic (1)	281474976711856 (F002860)	DNA replication licensing factor MCM3 OS=Homo sapiens GN=MCM3 PE=1 SV=3	MCM3_HUMAN	SwissProt_2014_08.fasta	90 982,6	1	2	2	2	0.0002	0.0235
APO merged	apoptotic	Apoptotic (1)	281474976711856 (F002860)	ERO1-like protein alpha OS=Homo sapiens GN=ERO1L PE=1 SV=2	ERO1A_HUMAN	SwissProt_2014_08.fasta	54 394,7	1	2	2	3	0.0003	0.1
APO merged	apoptotic	Apoptotic (1)	281474976711856 (F002860)	Ezrin OS=Homo sapiens GN=EZR PE=1 SV=4	EZRI_HUMAN	SwissProt_2014_08.fasta	69 414,7	1	4	4	4	0.0005	0.167
APO merged	apoptotic	Apoptotic (1)	281474976711856 (F002860)	Signal recognition particle 19 kDa protein OS=Homo sapiens GN=SRP19 PE=1 SV=3	SRP19_HUMAN	SwissProt_2014_08.fasta	16 156,0	1	2	2	2	0.0002	0.278
APO merged	apoptotic	Apoptotic (1)	281474976711856 (F002860)	Glucose-6-phosphate isomerase OS=Homo sapiens GN=GPI PE=1 SV=4	G6PI_HUMAN	SwissProt_2014_08.fasta	63 148,5	1	5	6	10	0.0011	0.145
APO merged	apoptotic	Apoptotic (1)	281474976711856 (F002860)	Ras-related protein Rab-1A OS=Homo sapiens GN=RAB1A PE=1 SV=3	RAB1A_HUMAN	SwissProt_2014_08.fasta	22 678,5	1	5	5	7	0.0008	0.317
APO merged	apoptotic	Apoptotic (1)	281474976711856 (F002860)	Drebrin-like protein OS=Homo sapiens GN=DBNL PE=1 SV=1	DBNL_HUMAN	SwissProt_2014_08.fasta	48 206,3	1	2	2	2	0.0002	0.0674
APO merged	apoptotic	Apoptotic (1)	281474976711856 (F002860)	Platelet-activating factor acetylhydrolase IB subunit beta OS=Homo sapiens GN=PAFAH1B2 PE=1 SV=1	PA1B2_HUMAN	SwissProt_2014_08.fasta	25 569,5	1	2	2	2	0.0002	0.188
APO merged	apoptotic	Apoptotic (1)	281474976711856 (F002860)	Guanine nucleotide-binding protein G(q) subunit alpha OS=Homo sapiens GN=GNAQ PE=1 SV=4	GNAQ_HUMAN	SwissProt_2014_08.fasta	42 143,6	1	2	2	2	0.0002	0.0808
APO merged	apoptotic	Apoptotic (1)	281474976711856 (F002860)	Testis-specific Y-encoded-like protein 5 OS=Homo sapiens GN=TSPYL5 PE=1 SV=2	TSYL5_HUMAN	SwissProt_2014_08.fasta	45 144,1	1	2	2	2	0.0002	0.0384
APO merged	apoptotic	Apoptotic (1)	281474976711856 (F002860)	14-3-3 protein epsilon OS=Homo sapiens GN=YWHAE PE=1 SV=1	1433E_HUMAN	SwissProt_2014_08.fasta	29 175,0	1	6	6	12	0.0014	0.357
APO merged	apoptotic	Apoptotic (1)	281474976711856 (F002860)	Serine/threonine-protein phosphatase 2A catalytic subunit alpha isoform OS=Homo sapiens GN=PPP2CA PE=1 SV=1	PP2AA_HUMAN,PP2AB_HUMAN	SwissProt_2014_08.fasta	35 594,5	1	4	4	4	0.0005	0.207
APO merged	apoptotic	Apoptotic (1)	281474976711856 (F002860)	Ubiquitin-like modifier-activating enzyme 1 OS=Homo sapiens GN=UBA1 PE=1 SV=3	UBA1_HUMAN	SwissProt_2014_08.fasta	117 850,3	1	13	14	18	0.002	0.257
APO merged	apoptotic	Apoptotic (1)	281474976711856 (F002860)	60S ribosomal protein L12 OS=Homo sapiens GN=RPL12 PE=1 SV=1	RL12_HUMAN	SwissProt_2014_08.fasta	17 819,1	1	4	4	9	0.001	0.4
APO merged	apoptotic	Apoptotic (1)	281474976711856 (F002860)	Heterogeneous nuclear ribonucleoprotein A0 OS=Homo sapiens GN=HNRNPA0 PE=1 SV=1	ROA0_HUMAN	SwissProt_2014_08.fasta	30 840,5	1	2	2	2	0.0002	0.102
APO merged	apoptotic	Apoptotic (1)	281474976711856 (F002860)	Tubulin alpha-1B chain OS=Homo sapiens GN=TUBA1B PE=1 SV=1	TBA1B_HUMAN	SwissProt_2014_08.fasta	50 151,7	1	19	26	62	0.007	0.727
APO merged	apoptotic	Apoptotic (1)	281474976711856 (F002860)	Dedicator of cytokinesis protein 2 OS=Homo sapiens GN=DOCK2 PE=1 SV=2	DOCK2_HUMAN	SwissProt_2014_08.fasta	211 955,5	1	4	4	6	0.0007	0.0437
APO merged	apoptotic	Apoptotic (1)	281474976711856 (F002860)	Ras-related protein Rap-1b OS=Homo sapiens GN=RAP1B PE=1 SV=1	RAP1B_HUMAN	SwissProt_2014_08.fasta	20 824,9	1	9	9	15	0.0017	0.723
APO merged	apoptotic	Apoptotic (1)	281474976711856 (F002860)	UTP--glucose-1-phosphate uridylyltransferase OS=Homo sapiens GN=UGP2 PE=1 SV=5	UGPA_HUMAN	SwissProt_2014_08.fasta	56 942,0	1	2	2	2	0.0002	0.0886
APO merged	apoptotic	Apoptotic (1)	281474976711856 (F002860)	Tropomyosin alpha-3 chain OS=Homo sapiens GN=TPM3 PE=1 SV=2	TPM3_HUMAN	SwissProt_2014_08.fasta	32 951,4	1	3	3	4	0.0005	0.147
APO merged	apoptotic	Apoptotic (1)	281474976711856 (F002860)	Filamin-B OS=Homo sapiens GN=FLNB PE=1 SV=2	FLNB_HUMAN	SwissProt_2014_08.fasta	278 158,8	1	12	12	12	0.0014	0.0846
APO merged	apoptotic	Apoptotic (1)	281474976711856 (F002860)	Sodium bicarbonate cotransporter 3 OS=Homo sapiens GN=SLC4A7 PE=1 SV=2	S4A7_HUMAN	SwissProt_2014_08.fasta	136 049,3	1	4	4	5	0.0006	0.0692
APO merged	apoptotic	Apoptotic (1)	281474976711856 (F002860)	Ubiquitin-40S ribosomal protein S27a OS=Homo sapiens GN=RPS27A PE=1 SV=2	RS27A_HUMAN	SwissProt_2014_08.fasta	17 965,6	1	3	3	5	0.0006	0.308
APO merged	apoptotic	Apoptotic (1)	281474976711856 (F002860)	T-complex protein 1 subunit zeta OS=Homo sapiens GN=CCT6A PE=1 SV=3	TCPZ_HUMAN	SwissProt_2014_08.fasta	58 025,3	1	6	7	7	0.0008	0.19
APO merged	apoptotic	Apoptotic (1)	281474976711856 (F002860)	Nuclear migration protein nudC OS=Homo sapiens GN=NUDC PE=1 SV=1	NUDC_HUMAN	SwissProt_2014_08.fasta	38 243,7	1	3	3	3	0.0003	0.115
APO merged	apoptotic	Apoptotic (1)	281474976711856 (F002860)	Lanosterol synthase OS=Homo sapiens GN=LSS PE=1 SV=1	ERG7_HUMAN	SwissProt_2014_08.fasta	83 310,0	1	4	4	4	0.0005	0.0792
APO merged	apoptotic	Apoptotic (1)	281474976711856 (F002860)	Phosphoserine aminotransferase OS=Homo sapiens GN=PSAT1 PE=1 SV=2	SERC_HUMAN	SwissProt_2014_08.fasta	40 423,3	1	2	2	2	0.0002	0.103
APO merged	apoptotic	Apoptotic (1)	281474976711856 (F002860)	Prosaposin OS=Homo sapiens GN=PSAP PE=1 SV=2	SAP_HUMAN	SwissProt_2014_08.fasta	58 112,0	1	5	6	7	0.0008	0.111
APO merged	apoptotic	Apoptotic (1)	281474976711856 (F002860)	60S ribosomal protein L3 OS=Homo sapiens GN=RPL3 PE=1 SV=2	RL3_HUMAN	SwissProt_2014_08.fasta	46 109,5	1	5	6	9	0.001	0.189
APO merged	apoptotic	Apoptotic (1)	281474976711856 (F002860)	Eukaryotic peptide chain release factor GTP-binding subunit ERF3A OS=Homo sapiens GN=GSPT1 PE=1 SV=1	ERF3A_HUMAN	SwissProt_2014_08.fasta	55 756,7	1	2	2	2	0.0002	0.0762
APO merged	apoptotic	Apoptotic (1)	281474976711856 (F002860)	Septin-9 OS=Homo sapiens GN=SEPT9 PE=1 SV=2	SEPT9_HUMAN	SwissProt_2014_08.fasta	65 402,3	1	5	6	6	0.0007	0.13
APO merged	apoptotic	Apoptotic (1)	281474976711856 (F002860)	Guanine nucleotide-binding protein G(k) subunit alpha OS=Homo sapiens GN=GNAI3 PE=1 SV=3	GNAI3_HUMAN	SwissProt_2014_08.fasta	40 533,5	1	2	3	3	0.0003	0.113
APO merged	apoptotic	Apoptotic (1)	281474976711856 (F002860)	Annexin A7 OS=Homo sapiens GN=ANXA7 PE=1 SV=3	ANXA7_HUMAN	SwissProt_2014_08.fasta	52 740,5	1	2	2	2	0.0002	0.0512
APO merged	apoptotic	Apoptotic (1)	281474976711856 (F002860)	26S proteasome non-ATPase regulatory subunit 7 OS=Homo sapiens GN=PSMD7 PE=1 SV=2	PSMD7_HUMAN	SwissProt_2014_08.fasta	37 025,6	1	2	2	2	0.0002	0.0772
APO merged	apoptotic	Apoptotic (1)	281474976711856 (F002860)	Cytoplasmic dynein 1 heavy chain 1 OS=Homo sapiens GN=DYNC1H1 PE=1 SV=5	DYHC1_HUMAN	SwissProt_2014_08.fasta	532 405,6	1	6	6	6	0.0007	0.026
APO merged	apoptotic	Apoptotic (1)	281474976711856 (F002860)	Tubulin alpha-1A chain OS=Homo sapiens GN=TUBA1A PE=1 SV=1	TBA1A_HUMAN	SwissProt_2014_08.fasta	50 135,7	1	2	2	4	0.0005	0.727
APO merged	apoptotic	Apoptotic (1)	281474976711856 (F002860)	UV excision repair protein RAD23 homolog A OS=Homo sapiens GN=RAD23A PE=1 SV=1	RD23A_HUMAN	SwissProt_2014_08.fasta	39 609,1	1	2	2	2	0.0002	0.165
APO merged	apoptotic	Apoptotic (1)	281474976711856 (F002860)	Alcohol dehydrogenase class-3 OS=Homo sapiens GN=ADH5 PE=1 SV=4	ADHX_HUMAN	SwissProt_2014_08.fasta	39 723,8	1	2	2	2	0.0002	0.112
APO merged	apoptotic	Apoptotic (1)	281474976711856 (F002860)	26S protease regulatory subunit 4 OS=Homo sapiens GN=PSMC1 PE=1 SV=1	PRS4_HUMAN	SwissProt_2014_08.fasta	49 186,4	1	2	2	3	0.0003	0.0795
APO merged	apoptotic	Apoptotic (1)	281474976711856 (F002860)	Fructose-bisphosphate aldolase A OS=Homo sapiens GN=ALDOA PE=1 SV=2	ALDOA_HUMAN	SwissProt_2014_08.fasta	39 420,6	1	11	14	22	0.0025	0.511
APO merged	apoptotic	Apoptotic (1)	281474976711856 (F002860)	Rap1 GTPase-GDP dissociation stimulator 1 OS=Homo sapiens GN=RAP1GDS1 PE=1 SV=3	GDS1_HUMAN	SwissProt_2014_08.fasta	66 318,1	1	2	2	2	0.0002	0.0593
APO merged	apoptotic	Apoptotic (1)	281474976711856 (F002860)	T-complex protein 1 subunit epsilon OS=Homo sapiens GN=CCT5 PE=1 SV=1	TCPE_HUMAN	SwissProt_2014_08.fasta	59 672,4	1	7	7	13	0.0015	0.255
APO merged	apoptotic	Apoptotic (1)	281474976711856 (F002860)	Cathepsin D OS=Homo sapiens GN=CTSD PE=1 SV=1	CATD_HUMAN	SwissProt_2014_08.fasta	44 553,0	1	3	3	3	0.0003	0.0995
APO merged	apoptotic	Apoptotic (1)	281474976711856 (F002860)	Dihydropyrimidinase-related protein 2 OS=Homo sapiens GN=DPYSL2 PE=1 SV=1	DPYL2_HUMAN	SwissProt_2014_08.fasta	62 294,0	1	6	7	10	0.0011	0.171
APO merged	apoptotic	Apoptotic (1)	281474976711856 (F002860)	Spectrin alpha chain, non-erythrocytic 1 OS=Homo sapiens GN=SPTAN1 PE=1 SV=3	SPTN1_HUMAN	SwissProt_2014_08.fasta	284 542,7	1	14	15	19	0.0022	0.0963
APO merged	apoptotic	Apoptotic (1)	281474976711856 (F002860)	Leucine--tRNA ligase, cytoplasmic OS=Homo sapiens GN=LARS PE=1 SV=2	SYLC_HUMAN	SwissProt_2014_08.fasta	134 470,8	1	8	8	9	0.001	0.111
APO merged	apoptotic	Apoptotic (1)	281474976711856 (F002860)	Inosine-5'-monophosphate dehydrogenase 2 OS=Homo sapiens GN=IMPDH2 PE=1 SV=2	IMDH2_HUMAN	SwissProt_2014_08.fasta	55 806,5	1	3	3	3	0.0003	0.0914
APO merged	apoptotic	Apoptotic (1)	281474976711856 (F002860)	40S ribosomal protein S9 OS=Homo sapiens GN=RPS9 PE=1 SV=3	RS9_HUMAN	SwissProt_2014_08.fasta	22 592,5	1	2	2	4	0.0005	0.124
APO merged	apoptotic	Apoptotic (1)	281474976711856 (F002860)	55 kDa erythrocyte membrane protein OS=Homo sapiens GN=MPP1 PE=1 SV=2	EM55_HUMAN	SwissProt_2014_08.fasta	52 297,2	1	2	2	2	0.0002	0.0687
APO merged	apoptotic	Apoptotic (1)	281474976711856 (F002860)	Elongation factor 1-beta OS=Homo sapiens GN=EEF1B2 PE=1 SV=3	EF1B_HUMAN	SwissProt_2014_08.fasta	24 764,2	1	4	4	6	0.0007	0.347
APO merged	apoptotic	Apoptotic (1)	281474976711856 (F002860)	Protein kinase C alpha type OS=Homo sapiens GN=PRKCA PE=1 SV=4	KPCA_HUMAN	SwissProt_2014_08.fasta	76 751,1	1	7	7	9	0.001	0.162
APO merged	apoptotic	Apoptotic (1)	281474976711856 (F002860)	Voltage-dependent anion-selective channel protein 2 OS=Homo sapiens GN=VDAC2 PE=1 SV=2	VDAC2_HUMAN	SwissProt_2014_08.fasta	31 567,3	1	3	3	5	0.0006	0.218
APO merged	apoptotic	Apoptotic (1)	281474976711856 (F002860)	Endoplasmic reticulum resident protein 29 OS=Homo sapiens GN=ERP29 PE=1 SV=4	ERP29_HUMAN	SwissProt_2014_08.fasta	28 994,9	1	3	3	3	0.0003	0.241
APO merged	apoptotic	Apoptotic (1)	281474976711856 (F002860)	Proteasome subunit beta type-7 OS=Homo sapiens GN=PSMB7 PE=1 SV=1	PSB7_HUMAN	SwissProt_2014_08.fasta	29 965,9	1	2	2	2	0.0002	0.17
APO merged	apoptotic	Apoptotic (1)	281474976711856 (F002860)	Putative PIP5K1A and PSMD4-like protein OS=Homo sapiens GN=PIPSL PE=5 SV=1	PIPSL_HUMAN	SwissProt_2014_08.fasta	95 049,9	1	2	2	2	0.0002	0.0452
APO merged	apoptotic	Apoptotic (1)	281474976711856 (F002860)	Adenosine deaminase OS=Homo sapiens GN=ADA PE=1 SV=3	ADA_HUMAN	SwissProt_2014_08.fasta	40 765,1	1	3	3	8	0.0009	0.157
APO merged	apoptotic	Apoptotic (1)	281474976711856 (F002860)	DNA replication licensing factor MCM6 OS=Homo sapiens GN=MCM6 PE=1 SV=1	MCM6_HUMAN	SwissProt_2014_08.fasta	92 890,6	1	2	2	2	0.0002	0.0451
APO merged	apoptotic	Apoptotic (1)	281474976711856 (F002860)	Plasma membrane calcium-transporting ATPase 4 OS=Homo sapiens GN=ATP2B4 PE=1 SV=2	AT2B4_HUMAN	SwissProt_2014_08.fasta	137 923,7	1	4	4	4	0.0005	0.0451
APO merged	apoptotic	Apoptotic (1)	281474976711856 (F002860)	STE20-like serine/threonine-protein kinase OS=Homo sapiens GN=SLK PE=1 SV=1	SLK_HUMAN	SwissProt_2014_08.fasta	142 697,8	1	2	2	2	0.0002	0.0356
APO merged	apoptotic	Apoptotic (1)	281474976711856 (F002860)	Guanine nucleotide-binding protein G(i) subunit alpha-2 OS=Homo sapiens GN=GNAI2 PE=1 SV=3	GNAI2_HUMAN	SwissProt_2014_08.fasta	40 452,0	1	8	9	13	0.0015	0.358
APO merged	apoptotic	Apoptotic (1)	281474976711856 (F002860)	Annexin A6 OS=Homo sapiens GN=ANXA6 PE=1 SV=3	ANXA6_HUMAN	SwissProt_2014_08.fasta	75 877,5	1	19	20	28	0.0032	0.404
APO merged	apoptotic	Apoptotic (1)	281474976711856 (F002860)	Actin, alpha cardiac muscle 1 OS=Homo sapiens GN=ACTC1 PE=1 SV=1	ACTC_HUMAN	SwissProt_2014_08.fasta	42 020,1	1	3	3	13	0.0015	0.393
APO merged	apoptotic	Apoptotic (1)	281474976711856 (F002860)	Guanine nucleotide-binding protein G(I)/G(S)/G(T) subunit beta-1 OS=Homo sapiens GN=GNB1 PE=1 SV=3	GBB1_HUMAN	SwissProt_2014_08.fasta	37 377,5	1	9	11	17	0.0019	0.529
APO merged	apoptotic	Apoptotic (1)	281474976711856 (F002860)	60S ribosomal protein L15 OS=Homo sapiens GN=RPL15 PE=1 SV=2	RL15_HUMAN	SwissProt_2014_08.fasta	24 146,5	1	2	2	3	0.0003	0.113
APO merged	apoptotic	Apoptotic (1)	281474976711856 (F002860)	Hypoxia up-regulated protein 1 OS=Homo sapiens GN=HYOU1 PE=1 SV=1	HYOU1_HUMAN	SwissProt_2014_08.fasta	111 336,8	1	7	8	10	0.0011	0.149
APO merged	apoptotic	Apoptotic (1)	281474976711856 (F002860)	Heterogeneous nuclear ribonucleoprotein Q OS=Homo sapiens GN=SYNCRIP PE=1 SV=2	HNRPQ_HUMAN	SwissProt_2014_08.fasta	69 603,5	1	2	2	3	0.0003	0.0931
APO merged	apoptotic	Apoptotic (1)	281474976711856 (F002860)	Stress-induced-phosphoprotein 1 OS=Homo sapiens GN=STIP1 PE=1 SV=1	STIP1_HUMAN	SwissProt_2014_08.fasta	62 642,1	1	3	3	4	0.0005	0.0902
APO merged	apoptotic	Apoptotic (1)	281474976711856 (F002860)	Thymidylate synthase OS=Homo sapiens GN=TYMS PE=1 SV=3	TYSY_HUMAN	SwissProt_2014_08.fasta	35 717,3	1	2	2	3	0.0003	0.0863
APO merged	apoptotic	Apoptotic (1)	281474976711856 (F002860)	Aspartate--tRNA ligase, cytoplasmic OS=Homo sapiens GN=DARS PE=1 SV=2	SYDC_HUMAN	SwissProt_2014_08.fasta	57 136,7	1	4	4	4	0.0005	0.112
APO merged	apoptotic	Apoptotic (1)	281474976711856 (F002860)	Proteasome subunit alpha type-7 OS=Homo sapiens GN=PSMA7 PE=1 SV=1	PSA7_HUMAN	SwissProt_2014_08.fasta	27 887,2	1	3	3	5	0.0006	0.206
APO merged	apoptotic	Apoptotic (1)	281474976711856 (F002860)	60S ribosomal protein L24 OS=Homo sapiens GN=RPL24 PE=1 SV=1	RL24_HUMAN	SwissProt_2014_08.fasta	17 779,5	1	2	2	2	0.0002	0.14
APO merged	apoptotic	Apoptotic (1)	281474976711856 (F002860)	Eukaryotic translation initiation factor 3 subunit F OS=Homo sapiens GN=EIF3F PE=1 SV=1	EIF3F_HUMAN	SwissProt_2014_08.fasta	37 563,5	1	3	3	5	0.0006	0.143
APO merged	apoptotic	Apoptotic (1)	281474976711856 (F002860)	Insulin-like growth factor 2 mRNA-binding protein 3 OS=Homo sapiens GN=IGF2BP3 PE=1 SV=2	IF2B3_HUMAN	SwissProt_2014_08.fasta	63 706,0	1	2	2	2	0.0002	0.057
APO merged	apoptotic	Apoptotic (1)	281474976711856 (F002860)	40S ribosomal protein S8 OS=Homo sapiens GN=RPS8 PE=1 SV=2	RS8_HUMAN	SwissProt_2014_08.fasta	24 206,4	1	5	5	7	0.0008	0.284
APO merged	apoptotic	Apoptotic (1)	281474976711856 (F002860)	Clathrin heavy chain 1 OS=Homo sapiens GN=CLTC PE=1 SV=5	CLH1_HUMAN	SwissProt_2014_08.fasta	191 618,9	1	32	35	37	0.0042	0.33
APO merged	apoptotic	Apoptotic (1)	281474976711856 (F002860)	Cytochrome b-c1 complex subunit 1, mitochondrial OS=Homo sapiens GN=UQCRC1 PE=1 SV=3	QCR1_HUMAN	SwissProt_2014_08.fasta	52 645,9	1	4	4	4	0.0005	0.152
APO merged	apoptotic	Apoptotic (1)	281474976711856 (F002860)	Neutral alpha-glucosidase AB OS=Homo sapiens GN=GANAB PE=1 SV=3	GANAB_HUMAN	SwissProt_2014_08.fasta	106 875,9	1	8	8	12	0.0014	0.14
APO merged	apoptotic	Apoptotic (1)	281474976711856 (F002860)	AP-2 complex subunit beta OS=Homo sapiens GN=AP2B1 PE=1 SV=1	AP2B1_HUMAN	SwissProt_2014_08.fasta	104 555,3	1	3	3	3	0.0003	0.0352
APO merged	apoptotic	Apoptotic (1)	281474976711856 (F002860)	Transmembrane emp24 domain-containing protein 10 OS=Homo sapiens GN=TMED10 PE=1 SV=2	TMEDA_HUMAN	SwissProt_2014_08.fasta	24 977,5	1	2	2	2	0.0002	0.128
APO merged	apoptotic	Apoptotic (1)	281474976711856 (F002860)	Cancer-related nucleoside-triphosphatase OS=Homo sapiens GN=NTPCR PE=1 SV=1	NTPCR_HUMAN	SwissProt_2014_08.fasta	20 712,8	1	2	2	3	0.0003	0.163
APO merged	apoptotic	Apoptotic (1)	281474976711856 (F002860)	Septin-7 OS=Homo sapiens GN=SEPT7 PE=1 SV=2	SEPT7_HUMAN	SwissProt_2014_08.fasta	50 680,3	1	5	5	6	0.0007	0.188
APO merged	apoptotic	Apoptotic (1)	281474976711856 (F002860)	40S ribosomal protein SA OS=Homo sapiens GN=RPSA PE=1 SV=4	RSSA_HUMAN	SwissProt_2014_08.fasta	32 854,1	1	6	6	12	0.0014	0.359
APO merged	apoptotic	Apoptotic (1)	281474976711856 (F002860)	Ribose-phosphate pyrophosphokinase 1 OS=Homo sapiens GN=PRPS1 PE=1 SV=2	PRPS1_HUMAN	SwissProt_2014_08.fasta	34 834,7	1	3	3	5	0.0006	0.154
APO merged	apoptotic	Apoptotic (1)	281474976711856 (F002860)	Lamina-associated polypeptide 2, isoform alpha OS=Homo sapiens GN=TMPO PE=1 SV=2	LAP2A_HUMAN	SwissProt_2014_08.fasta	75 493,8	1	3	3	3	0.0003	0.0663
APO merged	apoptotic	Apoptotic (1)	281474976711856 (F002860)	Heat shock protein 75 kDa, mitochondrial OS=Homo sapiens GN=TRAP1 PE=1 SV=3	TRAP1_HUMAN	SwissProt_2014_08.fasta	80 112,9	1	2	2	4	0.0005	0.0483
APO merged	apoptotic	Apoptotic (1)	281474976711856 (F002860)	Filamin-A OS=Homo sapiens GN=FLNA PE=1 SV=4	FLNA_HUMAN	SwissProt_2014_08.fasta	280 729,4	1	35	38	49	0.0055	0.252
APO merged	apoptotic	Apoptotic (1)	281474976711856 (F002860)	Adenylyl cyclase-associated protein 1 OS=Homo sapiens GN=CAP1 PE=1 SV=5	CAP1_HUMAN	SwissProt_2014_08.fasta	51 901,6	1	5	6	8	0.0009	0.211
APO merged	apoptotic	Apoptotic (1)	281474976711856 (F002860)	Inorganic pyrophosphatase 2, mitochondrial OS=Homo sapiens GN=PPA2 PE=1 SV=2	IPYR2_HUMAN	SwissProt_2014_08.fasta	37 921,4	1	2	2	2	0.0002	0.0958
APO merged	apoptotic	Apoptotic (1)	281474976711856 (F002860)	Cysteine--tRNA ligase, cytoplasmic OS=Homo sapiens GN=CARS PE=1 SV=3	SYCC_HUMAN	SwissProt_2014_08.fasta	85 475,6	1	3	3	3	0.0003	0.0709
APO merged	apoptotic	Apoptotic (1)	281474976711856 (F002860)	40S ribosomal protein S14 OS=Homo sapiens GN=RPS14 PE=1 SV=3	RS14_HUMAN	SwissProt_2014_08.fasta	16 272,9	1	3	3	6	0.0007	0.298
APO merged	apoptotic	Apoptotic (1)	281474976711856 (F002860)	Calreticulin OS=Homo sapiens GN=CALR PE=1 SV=1	CALR_HUMAN	SwissProt_2014_08.fasta	48 142,9	1	10	13	22	0.0025	0.446
APO merged	apoptotic	Apoptotic (1)	281474976711856 (F002860)	Dynamin-2 OS=Homo sapiens GN=DNM2 PE=1 SV=2	DYN2_HUMAN	SwissProt_2014_08.fasta	98 067,9	1	2	2	2	0.0002	0.0356
APO merged	apoptotic	Apoptotic (1)	281474976711856 (F002860)	WD repeat-containing protein 1 OS=Homo sapiens GN=WDR1 PE=1 SV=4	WDR1_HUMAN	SwissProt_2014_08.fasta	66 193,2	1	10	10	13	0.0015	0.353
APO merged	apoptotic	Apoptotic (1)	281474976711856 (F002860)	Condensin complex subunit 1 OS=Homo sapiens GN=NCAPD2 PE=1 SV=3	CND1_HUMAN	SwissProt_2014_08.fasta	157 186,3	1	2	2	3	0.0003	0.0293
APO merged	apoptotic	Apoptotic (1)	281474976711856 (F002860)	Band 4.1-like protein 2 OS=Homo sapiens GN=EPB41L2 PE=1 SV=1	E41L2_HUMAN	SwissProt_2014_08.fasta	112 587,8	1	5	5	5	0.0006	0.0866
APO merged	apoptotic	Apoptotic (1)	281474976711856 (F002860)	40S ribosomal protein S23 OS=Homo sapiens GN=RPS23 PE=1 SV=3	RS23_HUMAN	SwissProt_2014_08.fasta	15 807,7	1	2	2	2	0.0002	0.266
APO merged	apoptotic	Apoptotic (1)	281474976711856 (F002860)	Nuclear ubiquitous casein and cyclin-dependent kinase substrate 1 OS=Homo sapiens GN=NUCKS1 PE=1 SV=1	NUCKS_HUMAN	SwissProt_2014_08.fasta	27 296,7	1	4	4	4	0.0005	0.272
APO merged	apoptotic	Apoptotic (1)	281474976711856 (F002860)	Eukaryotic translation initiation factor 3 subunit E OS=Homo sapiens GN=EIF3E PE=1 SV=1	EIF3E_HUMAN	SwissProt_2014_08.fasta	52 222,6	1	3	4	7	0.0008	0.103
APO merged	apoptotic	Apoptotic (1)	281474976711856 (F002860)	Macrophage migration inhibitory factor OS=Homo sapiens GN=MIF PE=1 SV=4	MIF_HUMAN	SwissProt_2014_08.fasta	12 476,5	1	2	2	2	0.0002	0.261
APO merged	apoptotic	Apoptotic (1)	281474976711856 (F002860)	Lamin-B1 OS=Homo sapiens GN=LMNB1 PE=1 SV=2	LMNB1_HUMAN	SwissProt_2014_08.fasta	66 409,6	1	6	7	8	0.0009	0.16
APO merged	apoptotic	Apoptotic (1)	281474976711856 (F002860)	Actin-related protein 3 OS=Homo sapiens GN=ACTR3 PE=1 SV=3	ARP3_HUMAN	SwissProt_2014_08.fasta	47 371,9	1	5	6	9	0.001	0.287
APO merged	apoptotic	Apoptotic (1)	281474976711856 (F002860)	Exportin-2 OS=Homo sapiens GN=CSE1L PE=1 SV=3	XPO2_HUMAN	SwissProt_2014_08.fasta	110 421,9	1	3	3	3	0.0003	0.0494
APO merged	apoptotic	Apoptotic (1)	281474976711856 (F002860)	Fermitin family homolog 3 OS=Homo sapiens GN=FERMT3 PE=1 SV=1	URP2_HUMAN	SwissProt_2014_08.fasta	75 954,9	1	2	2	2	0.0002	0.057
APO merged	apoptotic	Apoptotic (1)	281474976711856 (F002860)	Plastin-2 OS=Homo sapiens GN=LCP1 PE=1 SV=6	PLSL_HUMAN	SwissProt_2014_08.fasta	70 291,2	1	26	30	53	0.006	0.577
APO merged	apoptotic	Apoptotic (1)	281474976711856 (F002860)	Tryptophan--tRNA ligase, cytoplasmic OS=Homo sapiens GN=WARS PE=1 SV=2	SYWC_HUMAN	SwissProt_2014_08.fasta	53 167,6	1	2	2	3	0.0003	0.0701
APO merged	apoptotic	Apoptotic (1)	281474976711856 (F002860)	Nucleosome assembly protein 1-like 1 OS=Homo sapiens GN=NAP1L1 PE=1 SV=1	NP1L1_HUMAN	SwissProt_2014_08.fasta	45 375,0	1	6	6	7	0.0008	0.312
APO merged	apoptotic	Apoptotic (1)	281474976711856 (F002860)	T-complex protein 1 subunit delta OS=Homo sapiens GN=CCT4 PE=1 SV=4	TCPD_HUMAN	SwissProt_2014_08.fasta	57 926,0	1	12	12	26	0.0029	0.419
APO merged	apoptotic	Apoptotic (1)	281474976711856 (F002860)	40S ribosomal protein S13 OS=Homo sapiens GN=RPS13 PE=1 SV=2	RS13_HUMAN	SwissProt_2014_08.fasta	17 223,3	1	3	3	3	0.0003	0.245
APO merged	apoptotic	Apoptotic (1)	281474976711856 (F002860)	HLA class I histocompatibility antigen, B-15 alpha chain OS=Homo sapiens GN=HLA-B PE=1 SV=2	1B15_HUMAN,1B35_HUMAN,1B46_HUMAN,1B51_HUMAN,1B52_HUMAN,1B53_HUMAN,1B55_HUMAN,1B56_HUMAN,1B59_HUMAN,1B78_HUMAN	SwissProt_2014_08.fasta	40 454,8	1	3	3	4	0.0005	0.202
APO merged	apoptotic	Apoptotic (1)	281474976711856 (F002860)	Cyclin-dependent kinase 6 OS=Homo sapiens GN=CDK6 PE=1 SV=1	CDK6_HUMAN	SwissProt_2014_08.fasta	36 938,8	1	2	2	4	0.0005	0.101
APO merged	apoptotic	Apoptotic (1)	281474976711856 (F002860)	Multifunctional protein ADE2 OS=Homo sapiens GN=PAICS PE=1 SV=3	PUR6_HUMAN	SwissProt_2014_08.fasta	47 080,0	1	8	8	11	0.0012	0.329
APO merged	apoptotic	Apoptotic (1)	281474976711856 (F002860)	Phosphoglycerate kinase 1 OS=Homo sapiens GN=PGK1 PE=1 SV=3	PGK1_HUMAN	SwissProt_2014_08.fasta	44 615,3	1	11	13	20	0.0023	0.379
APO merged	apoptotic	Apoptotic (1)	281474976711856 (F002860)	Glucosidase 2 subunit beta OS=Homo sapiens GN=PRKCSH PE=1 SV=2	GLU2B_HUMAN	SwissProt_2014_08.fasta	59 425,8	1	7	7	9	0.001	0.295
APO merged	apoptotic	Apoptotic (1)	281474976711856 (F002860)	Protein diaphanous homolog 1 OS=Homo sapiens GN=DIAPH1 PE=1 SV=2	DIAP1_HUMAN	SwissProt_2014_08.fasta	141 352,9	1	7	7	7	0.0008	0.109
APO merged	apoptotic	Apoptotic (1)	281474976711856 (F002860)	Tubulin beta-4B chain OS=Homo sapiens GN=TUBB4B PE=1 SV=1	TBB4B_HUMAN	SwissProt_2014_08.fasta	49 830,7	1	5	5	7	0.0008	0.769
APO merged	apoptotic	Apoptotic (1)	281474976711856 (F002860)	Annexin A5 OS=Homo sapiens GN=ANXA5 PE=1 SV=2	ANXA5_HUMAN	SwissProt_2014_08.fasta	35 938,6	1	3	3	3	0.0003	0.203
APO merged	apoptotic	Apoptotic (1)	281474976711856 (F002860)	ATP-dependent RNA helicase A OS=Homo sapiens GN=DHX9 PE=1 SV=4	DHX9_HUMAN	SwissProt_2014_08.fasta	140 961,5	1	5	5	5	0.0006	0.0693
APO merged	apoptotic	Apoptotic (1)	281474976711856 (F002860)	Phenylalanine--tRNA ligase alpha subunit OS=Homo sapiens GN=FARSA PE=1 SV=3	SYFA_HUMAN	SwissProt_2014_08.fasta	57 564,5	1	3	3	3	0.0003	0.0807
APO merged	apoptotic	Apoptotic (1)	281474976711856 (F002860)	Valine--tRNA ligase OS=Homo sapiens GN=VARS PE=1 SV=4	SYVC_HUMAN	SwissProt_2014_08.fasta	140 477,5	1	4	4	4	0.0005	0.0514
APO merged	apoptotic	Apoptotic (1)	281474976711856 (F002860)	Splicing factor, proline- and glutamine-rich OS=Homo sapiens GN=SFPQ PE=1 SV=2	SFPQ_HUMAN	SwissProt_2014_08.fasta	76 149,5	1	2	2	2	0.0002	0.0594
APO merged	apoptotic	Apoptotic (1)	281474976711856 (F002860)	Actin-related protein 2 OS=Homo sapiens GN=ACTR2 PE=1 SV=1	ARP2_HUMAN	SwissProt_2014_08.fasta	44 761,7	1	3	3	4	0.0005	0.162
APO merged	apoptotic	Apoptotic (1)	281474976711856 (F002860)	Eukaryotic initiation factor 4A-I OS=Homo sapiens GN=EIF4A1 PE=1 SV=1	IF4A1_HUMAN	SwissProt_2014_08.fasta	46 155,3	1	14	16	26	0.0029	0.589
APO merged	apoptotic	Apoptotic (1)	281474976711856 (F002860)	60S ribosomal protein L14 OS=Homo sapiens GN=RPL14 PE=1 SV=4	RL14_HUMAN	SwissProt_2014_08.fasta	23 432,3	1	3	3	3	0.0003	0.153
APO merged	apoptotic	Apoptotic (1)	281474976711856 (F002860)	Heterogeneous nuclear ribonucleoprotein R OS=Homo sapiens GN=HNRNPR PE=1 SV=1	HNRPR_HUMAN	SwissProt_2014_08.fasta	70 943,9	1	4	5	5	0.0006	0.09
APO merged	apoptotic	Apoptotic (1)	281474976711856 (F002860)	Ran-specific GTPase-activating protein OS=Homo sapiens GN=RANBP1 PE=1 SV=1	RANG_HUMAN	SwissProt_2014_08.fasta	23 310,8	1	2	2	2	0.0002	0.0995
APO merged	apoptotic	Apoptotic (1)	281474976711856 (F002860)	ATP-binding cassette sub-family F member 1 OS=Homo sapiens GN=ABCF1 PE=1 SV=2	ABCF1_HUMAN	SwissProt_2014_08.fasta	95 928,2	1	3	3	4	0.0005	0.0675
APO merged	apoptotic	Apoptotic (1)	281474976711856 (F002860)	Proteasome subunit alpha type-6 OS=Homo sapiens GN=PSMA6 PE=1 SV=1	PSA6_HUMAN	SwissProt_2014_08.fasta	27 399,5	1	4	4	4	0.0005	0.207
APO merged	apoptotic	Apoptotic (1)	281474976711856 (F002860)	Serine/threonine-protein phosphatase 2A 55 kDa regulatory subunit B alpha isoform OS=Homo sapiens GN=PPP2R2A PE=1 SV=1	2ABA_HUMAN	SwissProt_2014_08.fasta	51 693,4	1	2	2	2	0.0002	0.0984
APO merged	apoptotic	Apoptotic (1)	281474976711856 (F002860)	60S ribosomal protein L23 OS=Homo sapiens GN=RPL23 PE=1 SV=1	RL23_HUMAN	SwissProt_2014_08.fasta	14 865,9	1	2	3	4	0.0005	0.25
APO merged	apoptotic	Apoptotic (1)	281474976711856 (F002860)	AP-1 complex subunit sigma-1A OS=Homo sapiens GN=AP1S1 PE=1 SV=1	AP1S1_HUMAN	SwissProt_2014_08.fasta	18 733,9	1	2	2	2	0.0002	0.222
APO merged	apoptotic	Apoptotic (1)	281474976711856 (F002860)	Integrin alpha-4 OS=Homo sapiens GN=ITGA4 PE=1 SV=3	ITA4_HUMAN	SwissProt_2014_08.fasta	114 901,8	1	4	4	4	0.0005	0.0901
APO merged	apoptotic	Apoptotic (1)	281474976711856 (F002860)	3-hydroxyacyl-CoA dehydrogenase type-2 OS=Homo sapiens GN=HSD17B10 PE=1 SV=3	HCD2_HUMAN	SwissProt_2014_08.fasta	26 923,1	1	4	4	4	0.0005	0.268
APO merged	apoptotic	Apoptotic (1)	281474976711856 (F002860)	Myosin-9 OS=Homo sapiens GN=MYH9 PE=1 SV=4	MYH9_HUMAN	SwissProt_2014_08.fasta	226 537,5	1	48	53	73	0.0083	0.333
APO merged	apoptotic	Apoptotic (1)	281474976711856 (F002860)	40S ribosomal protein S7 OS=Homo sapiens GN=RPS7 PE=1 SV=1	RS7_HUMAN	SwissProt_2014_08.fasta	22 127,5	1	4	4	4	0.0005	0.387
APO merged	apoptotic	Apoptotic (1)	281474976711856 (F002860)	Transitional endoplasmic reticulum ATPase OS=Homo sapiens GN=VCP PE=1 SV=4	TERA_HUMAN	SwissProt_2014_08.fasta	89 324,8	1	13	14	18	0.002	0.272
APO merged	apoptotic	Apoptotic (1)	281474976711856 (F002860)	Splicing factor U2AF 35 kDa subunit OS=Homo sapiens GN=U2AF1 PE=1 SV=3	U2AF1_HUMAN	SwissProt_2014_08.fasta	27 872,2	1	2	2	2	0.0002	0.0917
APO merged	apoptotic	Apoptotic (1)	281474976711856 (F002860)	Zinc finger CCCH-type antiviral protein 1 OS=Homo sapiens GN=ZC3HAV1 PE=1 SV=3	ZCCHV_HUMAN	SwissProt_2014_08.fasta	101 432,6	1	6	6	8	0.0009	0.124
APO merged	apoptotic	Apoptotic (1)	281474976711856 (F002860)	Proteasome subunit beta type-5 OS=Homo sapiens GN=PSMB5 PE=1 SV=3	PSB5_HUMAN	SwissProt_2014_08.fasta	28 481,0	1	2	2	2	0.0002	0.141
APO merged	apoptotic	Apoptotic (1)	281474976711856 (F002860)	Eukaryotic translation initiation factor 2 subunit 3 OS=Homo sapiens GN=EIF2S3 PE=1 SV=3	IF2G_HUMAN	SwissProt_2014_08.fasta	51 110,2	1	2	2	2	0.0002	0.0975
APO merged	apoptotic	Apoptotic (1)	281474976711856 (F002860)	Annexin A4 OS=Homo sapiens GN=ANXA4 PE=1 SV=4	ANXA4_HUMAN	SwissProt_2014_08.fasta	35 884,3	1	4	4	4	0.0005	0.191
APO merged	apoptotic	Apoptotic (1)	281474976711856 (F002860)	Serine hydroxymethyltransferase, mitochondrial OS=Homo sapiens GN=SHMT2 PE=1 SV=3	GLYM_HUMAN	SwissProt_2014_08.fasta	55 994,7	1	4	4	5	0.0006	0.135
APO merged	apoptotic	Apoptotic (1)	281474976711856 (F002860)	X-ray repair cross-complementing protein 6 OS=Homo sapiens GN=XRCC6 PE=1 SV=2	XRCC6_HUMAN	SwissProt_2014_08.fasta	69 846,4	1	4	5	7	0.0008	0.117
APO merged	apoptotic	Apoptotic (1)	281474976711856 (F002860)	S-formylglutathione hydrolase OS=Homo sapiens GN=ESD PE=1 SV=2	ESTD_HUMAN	SwissProt_2014_08.fasta	31 463,6	1	3	4	4	0.0005	0.223
APO merged	apoptotic	Apoptotic (1)	281474976711856 (F002860)	Xaa-Pro aminopeptidase 1 OS=Homo sapiens GN=XPNPEP1 PE=1 SV=3	XPP1_HUMAN	SwissProt_2014_08.fasta	69 919,2	1	3	3	3	0.0003	0.0706
APO merged	apoptotic	Apoptotic (1)	281474976711856 (F002860)	Serine/threonine-protein phosphatase 2A 65 kDa regulatory subunit A alpha isoform OS=Homo sapiens GN=PPP2R1A PE=1 SV=4	2AAA_HUMAN	SwissProt_2014_08.fasta	65 309,7	1	6	7	10	0.0011	0.171
APO merged	apoptotic	Apoptotic (1)	281474976711856 (F002860)	Proteasome subunit alpha type-5 OS=Homo sapiens GN=PSMA5 PE=1 SV=3	PSA5_HUMAN	SwissProt_2014_08.fasta	26 411,3	1	3	3	3	0.0003	0.224
APO merged	apoptotic	Apoptotic (1)	281474976711856 (F002860)	CTP synthase 1 OS=Homo sapiens GN=CTPS1 PE=1 SV=2	PYRG1_HUMAN	SwissProt_2014_08.fasta	66 690,7	1	5	5	5	0.0006	0.124
APO merged	apoptotic	Apoptotic (1)	281474976711856 (F002860)	Calpain-1 catalytic subunit OS=Homo sapiens GN=CAPN1 PE=1 SV=1	CAN1_HUMAN	SwissProt_2014_08.fasta	81 892,6	1	3	3	3	0.0003	0.105
APO merged	apoptotic	Apoptotic (1)	281474976711856 (F002860)	Rho-related GTP-binding protein RhoG OS=Homo sapiens GN=RHOG PE=1 SV=1	RHOG_HUMAN	SwissProt_2014_08.fasta	21 308,1	1	3	3	6	0.0007	0.277
APO merged	apoptotic	Apoptotic (1)	281474976711856 (F002860)	Alanine--tRNA ligase, cytoplasmic OS=Homo sapiens GN=AARS PE=1 SV=2	SYAC_HUMAN	SwissProt_2014_08.fasta	106 813,2	1	12	13	16	0.0018	0.195
APO merged	apoptotic	Apoptotic (1)	281474976711856 (F002860)	Alpha-1-acid glycoprotein 1 OS=Homo sapiens GN=ORM1 PE=1 SV=1	A1AG1_HUMAN	SwissProt_2014_08.fasta	23 512,1	1	2	2	2	0.0002	0.129
APO merged	apoptotic	Apoptotic (1)	281474976711856 (F002860)	Serine/threonine-protein phosphatase 5 OS=Homo sapiens GN=PPP5C PE=1 SV=1	PPP5_HUMAN	SwissProt_2014_08.fasta	56 880,3	1	2	2	2	0.0002	0.0681
APO merged	apoptotic	Apoptotic (1)	281474976711856 (F002860)	40S ribosomal protein S6 OS=Homo sapiens GN=RPS6 PE=1 SV=1	RS6_HUMAN	SwissProt_2014_08.fasta	28 681,7	1	2	2	3	0.0003	0.108
APO merged	apoptotic	Apoptotic (1)	281474976711856 (F002860)	Staphylococcal nuclease domain-containing protein 1 OS=Homo sapiens GN=SND1 PE=1 SV=1	SND1_HUMAN	SwissProt_2014_08.fasta	101 998,5	1	8	10	10	0.0011	0.141
APO merged	apoptotic	Apoptotic (1)	281474976711856 (F002860)	Long-chain-fatty-acid--CoA ligase 4 OS=Homo sapiens GN=ACSL4 PE=1 SV=2	ACSL4_HUMAN	SwissProt_2014_08.fasta	79 191,5	1	3	3	4	0.0005	0.0731
APO merged	apoptotic	Apoptotic (1)	281474976711856 (F002860)	Delta(3,5)-Delta(2,4)-dienoyl-CoA isomerase, mitochondrial OS=Homo sapiens GN=ECH1 PE=1 SV=2	ECH1_HUMAN	SwissProt_2014_08.fasta	35 816,2	1	5	6	6	0.0007	0.247
APO merged	apoptotic	Apoptotic (1)	281474976711856 (F002860)	Nuclear autoantigenic sperm protein OS=Homo sapiens GN=NASP PE=1 SV=2	NASP_HUMAN	SwissProt_2014_08.fasta	85 235,5	1	3	4	5	0.0006	0.0863
APO merged	apoptotic	Apoptotic (1)	281474976711856 (F002860)	Unconventional myosin-Ig OS=Homo sapiens GN=MYO1G PE=1 SV=2	MYO1G_HUMAN	SwissProt_2014_08.fasta	116 443,6	1	14	14	17	0.0019	0.18
APO merged	apoptotic	Apoptotic (1)	281474976711856 (F002860)	14-3-3 protein beta/alpha OS=Homo sapiens GN=YWHAB PE=1 SV=3	1433B_HUMAN	SwissProt_2014_08.fasta	28 083,1	1	6	7	12	0.0014	0.411
APO merged	apoptotic	Apoptotic (1)	281474976711856 (F002860)	E3 ubiquitin-protein ligase UBR4 OS=Homo sapiens GN=UBR4 PE=1 SV=1	UBR4_HUMAN	SwissProt_2014_08.fasta	573 842,5	1	6	6	7	0.0008	0.0299
APO merged	apoptotic	Apoptotic (1)	281474976711856 (F002860)	Drebrin OS=Homo sapiens GN=DBN1 PE=1 SV=4	DREB_HUMAN	SwissProt_2014_08.fasta	71 428,6	1	6	6	8	0.0009	0.197
APO merged	apoptotic	Apoptotic (1)	281474976711856 (F002860)	Poly(rC)-binding protein 1 OS=Homo sapiens GN=PCBP1 PE=1 SV=2	PCBP1_HUMAN	SwissProt_2014_08.fasta	37 498,2	1	3	4	5	0.0006	0.135
APO merged	apoptotic	Apoptotic (1)	281474976711856 (F002860)	CAD protein OS=Homo sapiens GN=CAD PE=1 SV=3	PYR1_HUMAN	SwissProt_2014_08.fasta	242 982,5	1	16	16	19	0.0022	0.116
APO merged	apoptotic	Apoptotic (1)	281474976711856 (F002860)	Heterogeneous nuclear ribonucleoprotein A/B OS=Homo sapiens GN=HNRNPAB PE=1 SV=2	ROAA_HUMAN	SwissProt_2014_08.fasta	36 225,2	1	2	2	3	0.0003	0.0964
APO merged	apoptotic	Apoptotic (1)	281474976711856 (F002860)	Protein LYRIC OS=Homo sapiens GN=MTDH PE=1 SV=2	LYRIC_HUMAN	SwissProt_2014_08.fasta	63 838,4	1	2	2	2	0.0002	0.0567
APO merged	apoptotic	Apoptotic (1)	281474976711856 (F002860)	Succinate dehydrogenase [ubiquinone] flavoprotein subunit, mitochondrial OS=Homo sapiens GN=SDHA PE=1 SV=2	SDHA_HUMAN	SwissProt_2014_08.fasta	72 691,8	1	3	3	3	0.0003	0.0602
APO merged	apoptotic	Apoptotic (1)	281474976711856 (F002860)	ATP synthase subunit alpha, mitochondrial OS=Homo sapiens GN=ATP5A1 PE=1 SV=1	ATPA_HUMAN	SwissProt_2014_08.fasta	59 752,1	1	8	9	13	0.0015	0.213
APO merged	apoptotic	Apoptotic (1)	281474976711856 (F002860)	Heterogeneous nuclear ribonucleoprotein D0 OS=Homo sapiens GN=HNRNPD PE=1 SV=1	HNRPD_HUMAN	SwissProt_2014_08.fasta	38 434,5	1	5	6	8	0.0009	0.197
APO merged	apoptotic	Apoptotic (1)	281474976711856 (F002860)	Serine--tRNA ligase, cytoplasmic OS=Homo sapiens GN=SARS PE=1 SV=3	SYSC_HUMAN	SwissProt_2014_08.fasta	58 778,7	1	3	3	4	0.0005	0.115
APO merged	apoptotic	Apoptotic (1)	281474976711856 (F002860)	Squalene synthase OS=Homo sapiens GN=FDFT1 PE=1 SV=1	FDFT_HUMAN	SwissProt_2014_08.fasta	48 116,4	1	7	7	9	0.001	0.223
APO merged	apoptotic	Apoptotic (1)	281474976711856 (F002860)	Gamma-enolase OS=Homo sapiens GN=ENO2 PE=1 SV=3	ENOG_HUMAN	SwissProt_2014_08.fasta	47 269,7	1	4	5	6	0.0007	0.242
APO merged	apoptotic	Apoptotic (1)	281474976711856 (F002860)	Tripeptidyl-peptidase 2 OS=Homo sapiens GN=TPP2 PE=1 SV=4	TPP2_HUMAN	SwissProt_2014_08.fasta	138 352,9	1	2	2	2	0.0002	0.0248
APO merged	apoptotic	Apoptotic (1)	281474976711856 (F002860)	Myosin light polypeptide 6 OS=Homo sapiens GN=MYL6 PE=1 SV=2	MYL6_HUMAN	SwissProt_2014_08.fasta	16 929,8	1	4	4	6	0.0007	0.351
APO merged	apoptotic	Apoptotic (1)	281474976711856 (F002860)	26S protease regulatory subunit 6A OS=Homo sapiens GN=PSMC3 PE=1 SV=3	PRS6A_HUMAN	SwissProt_2014_08.fasta	49 205,0	1	3	3	3	0.0003	0.116
APO merged	apoptotic	Apoptotic (1)	281474976711856 (F002860)	Tubulin beta-4A chain OS=Homo sapiens GN=TUBB4A PE=1 SV=2	TBB4A_HUMAN	SwissProt_2014_08.fasta	49 585,5	1	3	4	5	0.0006	0.739
APO merged	apoptotic	Apoptotic (1)	281474976711856 (F002860)	Tropomyosin alpha-4 chain OS=Homo sapiens GN=TPM4 PE=1 SV=3	TPM4_HUMAN	SwissProt_2014_08.fasta	28 522,4	1	4	4	6	0.0007	0.218
APO merged	apoptotic	Apoptotic (1)	281474976711856 (F002860)	NSFL1 cofactor p47 OS=Homo sapiens GN=NSFL1C PE=1 SV=2	NSF1C_HUMAN	SwissProt_2014_08.fasta	40 573,2	1	2	2	2	0.0002	0.0973
APO merged	apoptotic	Apoptotic (1)	281474976711856 (F002860)	Melanoma-associated antigen B2 OS=Homo sapiens GN=MAGEB2 PE=1 SV=3	MAGB2_HUMAN	SwissProt_2014_08.fasta	35 277,7	1	2	2	2	0.0002	0.103
APO merged	apoptotic	Apoptotic (1)	281474976711856 (F002860)	RNA-binding protein FUS OS=Homo sapiens GN=FUS PE=1 SV=1	FUS_HUMAN	SwissProt_2014_08.fasta	53 426,0	1	2	3	3	0.0003	0.0875
APO merged	apoptotic	Apoptotic (1)	281474976711856 (F002860)	Receptor-type tyrosine-protein phosphatase C OS=Homo sapiens GN=PTPRC PE=1 SV=2	PTPRC_HUMAN	SwissProt_2014_08.fasta	147 255,9	1	10	10	12	0.0014	0.116
APO merged	apoptotic	Apoptotic (1)	281474976711856 (F002860)	Glutamine--fructose-6-phosphate aminotransferase [isomerizing] 1 OS=Homo sapiens GN=GFPT1 PE=1 SV=3	GFPT1_HUMAN	SwissProt_2014_08.fasta	78 807,7	1	9	9	11	0.0012	0.22
APO merged	apoptotic	Apoptotic (1)	281474976711856 (F002860)	Signal recognition particle subunit SRP72 OS=Homo sapiens GN=SRP72 PE=1 SV=3	SRP72_HUMAN	SwissProt_2014_08.fasta	74 608,3	1	3	3	3	0.0003	0.0596
APO merged	apoptotic	Apoptotic (1)	281474976711856 (F002860)	Signal recognition particle receptor subunit beta OS=Homo sapiens GN=SRPRB PE=1 SV=3	SRPRB_HUMAN	SwissProt_2014_08.fasta	29 703,1	1	2	2	2	0.0002	0.122
APO merged	apoptotic	Apoptotic (1)	281474976711856 (F002860)	FACT complex subunit SPT16 OS=Homo sapiens GN=SUPT16H PE=1 SV=1	SP16H_HUMAN	SwissProt_2014_08.fasta	119 917,4	1	2	2	3	0.0003	0.022
APO merged	apoptotic	Apoptotic (1)	281474976711856 (F002860)	Lysine--tRNA ligase OS=Homo sapiens GN=KARS PE=1 SV=3	SYK_HUMAN	SwissProt_2014_08.fasta	68 050,4	1	4	4	4	0.0005	0.111
APO merged	apoptotic	Apoptotic (1)	281474976711856 (F002860)	Succinyl-CoA:3-ketoacid coenzyme A transferase 1, mitochondrial OS=Homo sapiens GN=OXCT1 PE=1 SV=1	SCOT1_HUMAN	SwissProt_2014_08.fasta	56 158,8	1	2	2	2	0.0002	0.0788
APO merged	apoptotic	Apoptotic (1)	281474976711856 (F002860)	ATP-citrate synthase OS=Homo sapiens GN=ACLY PE=1 SV=3	ACLY_HUMAN	SwissProt_2014_08.fasta	120 842,8	1	18	20	28	0.0032	0.23
APO merged	apoptotic	Apoptotic (1)	281474976711856 (F002860)	T-complex protein 1 subunit beta OS=Homo sapiens GN=CCT2 PE=1 SV=4	TCPB_HUMAN	SwissProt_2014_08.fasta	57 489,9	1	14	16	21	0.0024	0.415
APO merged	apoptotic	Apoptotic (1)	281474976711856 (F002860)	40S ribosomal protein S11 OS=Homo sapiens GN=RPS11 PE=1 SV=3	RS11_HUMAN	SwissProt_2014_08.fasta	18 431,3	1	3	3	4	0.0005	0.177
APO merged	apoptotic	Apoptotic (1)	281474976711856 (F002860)	60S ribosomal protein L22 OS=Homo sapiens GN=RPL22 PE=1 SV=2	RL22_HUMAN	SwissProt_2014_08.fasta	14 787,3	1	4	4	8	0.0009	0.508
APO merged	apoptotic	Apoptotic (1)	281474976711856 (F002860)	Cullin-associated NEDD8-dissociated protein 1 OS=Homo sapiens GN=CAND1 PE=1 SV=2	CAND1_HUMAN	SwissProt_2014_08.fasta	136 381,1	1	6	6	7	0.0008	0.0951
APO merged	apoptotic	Apoptotic (1)	281474976711856 (F002860)	Glutamate dehydrogenase 1, mitochondrial OS=Homo sapiens GN=GLUD1 PE=1 SV=2	DHE3_HUMAN	SwissProt_2014_08.fasta	61 399,7	1	2	2	2	0.0002	0.0645
APO merged	apoptotic	Apoptotic (1)	281474976711856 (F002860)	Inorganic pyrophosphatase OS=Homo sapiens GN=PPA1 PE=1 SV=2	IPYR_HUMAN	SwissProt_2014_08.fasta	32 660,6	1	4	4	5	0.0006	0.253
APO merged	apoptotic	Apoptotic (1)	281474976711856 (F002860)	Prolyl endopeptidase OS=Homo sapiens GN=PREP PE=1 SV=2	PPCE_HUMAN	SwissProt_2014_08.fasta	80 701,5	1	3	3	3	0.0003	0.0662
APO merged	apoptotic	Apoptotic (1)	281474976711856 (F002860)	Phosphoribosylformylglycinamidine synthase OS=Homo sapiens GN=PFAS PE=1 SV=4	PUR4_HUMAN	SwissProt_2014_08.fasta	144 733,8	1	2	2	2	0.0002	0.0284
APO merged	apoptotic	Apoptotic (1)	281474976711856 (F002860)	Importin subunit alpha-3 OS=Homo sapiens GN=KPNA4 PE=1 SV=1	IMA3_HUMAN	SwissProt_2014_08.fasta	57 886,9	1	2	2	2	0.0002	0.0825
APO merged	apoptotic	Apoptotic (1)	281474976711856 (F002860)	Elongation factor Tu, mitochondrial OS=Homo sapiens GN=TUFM PE=1 SV=2	EFTU_HUMAN	SwissProt_2014_08.fasta	49 542,4	1	3	3	4	0.0005	0.0951
APO merged	apoptotic	Apoptotic (1)	281474976711856 (F002860)	Isocitrate dehydrogenase [NADP], mitochondrial OS=Homo sapiens GN=IDH2 PE=1 SV=2	IDHP_HUMAN	SwissProt_2014_08.fasta	50 910,4	1	8	8	11	0.0012	0.268
APO merged	apoptotic	Apoptotic (1)	281474976711856 (F002860)	Eukaryotic translation initiation factor 5B OS=Homo sapiens GN=EIF5B PE=1 SV=4	IF2P_HUMAN	SwissProt_2014_08.fasta	138 831,5	1	4	4	4	0.0005	0.0582
APO merged	apoptotic	Apoptotic (1)	281474976711856 (F002860)	60S ribosomal protein L9 OS=Homo sapiens GN=RPL9 PE=1 SV=1	RL9_HUMAN	SwissProt_2014_08.fasta	21 863,7	1	4	6	12	0.0014	0.396
APO merged	apoptotic	Apoptotic (1)	281474976711856 (F002860)	Heterogeneous nuclear ribonucleoprotein F OS=Homo sapiens GN=HNRNPF PE=1 SV=3	HNRPF_HUMAN	SwissProt_2014_08.fasta	45 671,9	1	3	3	3	0.0003	0.183
APO merged	apoptotic	Apoptotic (1)	281474976711856 (F002860)	X-ray repair cross-complementing protein 5 OS=Homo sapiens GN=XRCC5 PE=1 SV=3	XRCC5_HUMAN	SwissProt_2014_08.fasta	82 707,1	1	2	2	2	0.0002	0.0574
APO merged	apoptotic	Apoptotic (1)	281474976711856 (F002860)	Tubulin-specific chaperone D OS=Homo sapiens GN=TBCD PE=1 SV=2	TBCD_HUMAN	SwissProt_2014_08.fasta	132 602,6	1	3	3	3	0.0003	0.0554
APO merged	apoptotic	Apoptotic (1)	281474976711856 (F002860)	Ras GTPase-activating-like protein IQGAP2 OS=Homo sapiens GN=IQGAP2 PE=1 SV=4	IQGA2_HUMAN	SwissProt_2014_08.fasta	180 584,3	1	2	2	2	0.0002	0.021
APO merged	apoptotic	Apoptotic (1)	281474976711856 (F002860)	Malignant T-cell-amplified sequence 1 OS=Homo sapiens GN=MCTS1 PE=1 SV=1	MCTS1_HUMAN	SwissProt_2014_08.fasta	20 555,9	1	2	2	2	0.0002	0.215
APO merged	apoptotic	Apoptotic (1)	281474976711856 (F002860)	40S ribosomal protein S4, X isoform OS=Homo sapiens GN=RPS4X PE=1 SV=2	RS4X_HUMAN	SwissProt_2014_08.fasta	29 599,3	1	5	5	8	0.0009	0.24
APO merged	apoptotic	Apoptotic (1)	281474976711856 (F002860)	Ubiquitin carboxyl-terminal hydrolase 47 OS=Homo sapiens GN=USP47 PE=1 SV=3	UBP47_HUMAN	SwissProt_2014_08.fasta	157 315,1	1	2	2	2	0.0002	0.0262
APO merged	apoptotic	Apoptotic (1)	281474976711856 (F002860)	Proteasome subunit alpha type-4 OS=Homo sapiens GN=PSMA4 PE=1 SV=1	PSA4_HUMAN	SwissProt_2014_08.fasta	29 484,8	1	3	3	5	0.0006	0.238
APO merged	apoptotic	Apoptotic (1)	281474976711856 (F002860)	Glucose-6-phosphate 1-dehydrogenase OS=Homo sapiens GN=G6PD PE=1 SV=4	G6PD_HUMAN	SwissProt_2014_08.fasta	59 258,1	1	7	7	7	0.0008	0.223
APO merged	apoptotic	Apoptotic (1)	281474976711856 (F002860)	Heat shock 70 kDa protein 4L OS=Homo sapiens GN=HSPA4L PE=1 SV=3	HS74L_HUMAN	SwissProt_2014_08.fasta	94 514,5	1	4	4	4	0.0005	0.093
APO merged	apoptotic	Apoptotic (1)	281474976711856 (F002860)	10 kDa heat shock protein, mitochondrial OS=Homo sapiens GN=HSPE1 PE=1 SV=2	CH10_HUMAN	SwissProt_2014_08.fasta	10 931,8	1	3	3	4	0.0005	0.353
APO merged	apoptotic	Apoptotic (1)	281474976711856 (F002860)	40S ribosomal protein S5 OS=Homo sapiens GN=RPS5 PE=1 SV=4	RS5_HUMAN	SwissProt_2014_08.fasta	22 877,0	1	4	5	6	0.0007	0.26
APO merged	apoptotic	Apoptotic (1)	281474976711856 (F002860)	60S ribosomal protein L27a OS=Homo sapiens GN=RPL27A PE=1 SV=2	RL27A_HUMAN	SwissProt_2014_08.fasta	16 561,4	1	3	3	4	0.0005	0.223
APO merged	apoptotic	Apoptotic (1)	281474976711856 (F002860)	Peroxisomal multifunctional enzyme type 2 OS=Homo sapiens GN=HSD17B4 PE=1 SV=3	DHB4_HUMAN	SwissProt_2014_08.fasta	79 688,5	1	4	4	4	0.0005	0.0856
APO merged	apoptotic	Apoptotic (1)	281474976711856 (F002860)	Glycine--tRNA ligase OS=Homo sapiens GN=GARS PE=1 SV=3	SYG_HUMAN	SwissProt_2014_08.fasta	83 167,6	1	8	8	9	0.001	0.214
APO merged	apoptotic	Apoptotic (1)	281474976711856 (F002860)	Proteasome subunit beta type-3 OS=Homo sapiens GN=PSMB3 PE=1 SV=2	PSB3_HUMAN	SwissProt_2014_08.fasta	22 949,6	1	2	2	2	0.0002	0.166
APO merged	apoptotic	Apoptotic (1)	281474976711856 (F002860)	Vacuolar protein sorting-associated protein 35 OS=Homo sapiens GN=VPS35 PE=1 SV=2	VPS35_HUMAN	SwissProt_2014_08.fasta	91 710,0	1	5	5	7	0.0008	0.122
APO merged	apoptotic	Apoptotic (1)	281474976711856 (F002860)	Voltage-dependent anion-selective channel protein 1 OS=Homo sapiens GN=VDAC1 PE=1 SV=2	VDAC1_HUMAN	SwissProt_2014_08.fasta	30 773,9	1	3	3	4	0.0005	0.155
APO merged	apoptotic	Apoptotic (1)	281474976711856 (F002860)	Integrin beta-1 OS=Homo sapiens GN=ITGB1 PE=1 SV=2	ITB1_HUMAN	SwissProt_2014_08.fasta	88 415,1	1	3	3	3	0.0003	0.0639
APO merged	apoptotic	Apoptotic (1)	281474976711856 (F002860)	Arginine--tRNA ligase, cytoplasmic OS=Homo sapiens GN=RARS PE=1 SV=2	SYRC_HUMAN	SwissProt_2014_08.fasta	75 382,0	1	3	3	4	0.0005	0.0758
APO merged	apoptotic	Apoptotic (1)	281474976711856 (F002860)	Puromycin-sensitive aminopeptidase OS=Homo sapiens GN=NPEPPS PE=1 SV=2	PSA_HUMAN	SwissProt_2014_08.fasta	103 279,1	1	2	2	2	0.0002	0.0326
APO merged	apoptotic	Apoptotic (1)	281474976711856 (F002860)	Granulins OS=Homo sapiens GN=GRN PE=1 SV=2	GRN_HUMAN	SwissProt_2014_08.fasta	63 540,0	1	2	2	2	0.0002	0.0489
APO merged	apoptotic	Apoptotic (1)	281474976711856 (F002860)	Heat shock protein 105 kDa OS=Homo sapiens GN=HSPH1 PE=1 SV=1	HS105_HUMAN	SwissProt_2014_08.fasta	96 865,8	1	2	2	2	0.0002	0.0501
APO merged	apoptotic	Apoptotic (1)	281474976711856 (F002860)	Triosephosphate isomerase OS=Homo sapiens GN=TPI1 PE=1 SV=3	TPIS_HUMAN	SwissProt_2014_08.fasta	30 790,8	1	5	5	6	0.0007	0.318
APO merged	apoptotic	Apoptotic (1)	281474976711856 (F002860)	Profilin-1 OS=Homo sapiens GN=PFN1 PE=1 SV=2	PROF1_HUMAN	SwissProt_2014_08.fasta	15 054,3	1	4	5	7	0.0008	0.379
APO merged	apoptotic	Apoptotic (1)	281474976711856 (F002860)	Peptidyl-prolyl cis-trans isomerase A OS=Homo sapiens GN=PPIA PE=1 SV=2	PPIA_HUMAN	SwissProt_2014_08.fasta	18 012,9	1	5	6	14	0.0016	0.479
APO merged	apoptotic	Apoptotic (1)	281474976711856 (F002860)	Heterogeneous nuclear ribonucleoprotein H3 OS=Homo sapiens GN=HNRNPH3 PE=1 SV=2	HNRH3_HUMAN	SwissProt_2014_08.fasta	36 927,6	1	2	3	3	0.0003	0.0838
APO merged	apoptotic	Apoptotic (1)	281474976711856 (F002860)	Peroxiredoxin-6 OS=Homo sapiens GN=PRDX6 PE=1 SV=3	PRDX6_HUMAN	SwissProt_2014_08.fasta	25 036,1	1	3	3	3	0.0003	0.188
APO merged	apoptotic	Apoptotic (1)	281474976711856 (F002860)	Ubiquitin-associated protein 2-like OS=Homo sapiens GN=UBAP2L PE=1 SV=2	UBP2L_HUMAN	SwissProt_2014_08.fasta	114 534,1	1	2	2	2	0.0002	0.0405
APO merged	apoptotic	Apoptotic (1)	281474976711856 (F002860)	Syntaxin-4 OS=Homo sapiens GN=STX4 PE=1 SV=2	STX4_HUMAN	SwissProt_2014_08.fasta	34 179,7	1	2	2	2	0.0002	0.165
APO merged	apoptotic	Apoptotic (1)	281474976711856 (F002860)	Heat shock protein HSP 90-beta OS=Homo sapiens GN=HSP90AB1 PE=1 SV=4	HS90B_HUMAN	SwissProt_2014_08.fasta	83 267,3	1	25	30	69	0.0078	0.499
APO merged	apoptotic	Apoptotic (1)	281474976711856 (F002860)	Guanine nucleotide-binding protein subunit beta-2-like 1 OS=Homo sapiens GN=GNB2L1 PE=1 SV=3	GBLP_HUMAN	SwissProt_2014_08.fasta	35 077,0	1	6	6	9	0.001	0.353
APO merged	apoptotic	Apoptotic (1)	281474976711856 (F002860)	Nucleoside diphosphate kinase A OS=Homo sapiens GN=NME1 PE=1 SV=1	NDKA_HUMAN	SwissProt_2014_08.fasta	17 148,8	1	4	4	4	0.0005	0.414
APO merged	apoptotic	Apoptotic (1)	281474976711856 (F002860)	Heterogeneous nuclear ribonucleoproteins C1/C2 OS=Homo sapiens GN=HNRNPC PE=1 SV=4	HNRPC_HUMAN	SwissProt_2014_08.fasta	33 670,5	1	2	2	2	0.0002	0.0719
APO merged	apoptotic	Apoptotic (1)	281474976711856 (F002860)	Disintegrin and metalloproteinase domain-containing protein 10 OS=Homo sapiens GN=ADAM10 PE=1 SV=1	ADA10_HUMAN	SwissProt_2014_08.fasta	84 143,0	1	3	3	3	0.0003	0.0628
APO merged	apoptotic	Apoptotic (1)	281474976711856 (F002860)	Aminoacyl tRNA synthase complex-interacting multifunctional protein 2 OS=Homo sapiens GN=AIMP2 PE=1 SV=2	AIMP2_HUMAN	SwissProt_2014_08.fasta	35 349,3	1	2	2	4	0.0005	0.191
APO merged	apoptotic	Apoptotic (1)	281474976711856 (F002860)	78 kDa glucose-regulated protein OS=Homo sapiens GN=HSPA5 PE=1 SV=2	GRP78_HUMAN	SwissProt_2014_08.fasta	72 334,7	1	14	14	15	0.0017	0.42
APO merged	apoptotic	Apoptotic (1)	281474976711856 (F002860)	Adenine phosphoribosyltransferase OS=Homo sapiens GN=APRT PE=1 SV=2	APT_HUMAN	SwissProt_2014_08.fasta	19 608,5	1	2	2	2	0.0002	0.228
APO merged	apoptotic	Apoptotic (1)	281474976711856 (F002860)	Heterogeneous nuclear ribonucleoprotein M OS=Homo sapiens GN=HNRNPM PE=1 SV=3	HNRPM_HUMAN	SwissProt_2014_08.fasta	77 517,3	1	5	5	7	0.0008	0.112
APO merged	apoptotic	Apoptotic (1)	281474976711856 (F002860)	Myosin-10 OS=Homo sapiens GN=MYH10 PE=1 SV=3	MYH10_HUMAN	SwissProt_2014_08.fasta	229 005,3	1	25	28	34	0.0038	0.229
APO merged	apoptotic	Apoptotic (1)	281474976711856 (F002860)	60S acidic ribosomal protein P1 OS=Homo sapiens GN=RPLP1 PE=1 SV=1	RLA1_HUMAN	SwissProt_2014_08.fasta	11 514,1	1	2	4	7	0.0008	0.667
APO merged	apoptotic	Apoptotic (1)	281474976711856 (F002860)	C-1-tetrahydrofolate synthase, cytoplasmic OS=Homo sapiens GN=MTHFD1 PE=1 SV=3	C1TC_HUMAN	SwissProt_2014_08.fasta	101 561,5	1	5	5	6	0.0007	0.0866
APO merged	apoptotic	Apoptotic (1)	281474976711856 (F002860)	Proteasome subunit alpha type-3 OS=Homo sapiens GN=PSMA3 PE=1 SV=2	PSA3_HUMAN	SwissProt_2014_08.fasta	28 433,7	1	2	2	3	0.0003	0.102
APO merged	apoptotic	Apoptotic (1)	281474976711856 (F002860)	Fragile X mental retardation syndrome-related protein 1 OS=Homo sapiens GN=FXR1 PE=1 SV=3	FXR1_HUMAN	SwissProt_2014_08.fasta	69 720,9	1	2	2	2	0.0002	0.0612
APO merged	apoptotic	Apoptotic (1)	281474976711856 (F002860)	Leucyl-cystinyl aminopeptidase OS=Homo sapiens GN=LNPEP PE=1 SV=3	LCAP_HUMAN	SwissProt_2014_08.fasta	117 353,2	1	4	4	4	0.0005	0.0673
APO merged	apoptotic	Apoptotic (1)	281474976711856 (F002860)	Eukaryotic translation initiation factor 3 subunit B OS=Homo sapiens GN=EIF3B PE=1 SV=3	EIF3B_HUMAN	SwissProt_2014_08.fasta	92 482,8	1	7	7	9	0.001	0.179
APO merged	apoptotic	Apoptotic (1)	281474976711856 (F002860)	Differentially expressed in FDCP 6 homolog OS=Homo sapiens GN=DEF6 PE=1 SV=1	DEFI6_HUMAN	SwissProt_2014_08.fasta	73 910,8	1	4	4	5	0.0006	0.101
APO merged	apoptotic	Apoptotic (1)	281474976711856 (F002860)	26S proteasome non-ATPase regulatory subunit 3 OS=Homo sapiens GN=PSMD3 PE=1 SV=2	PSMD3_HUMAN	SwissProt_2014_08.fasta	60 979,6	1	4	4	4	0.0005	0.127
APO merged	apoptotic	Apoptotic (1)	281474976711856 (F002860)	Alpha-actinin-1 OS=Homo sapiens GN=ACTN1 PE=1 SV=2	ACTN1_HUMAN	SwissProt_2014_08.fasta	103 061,1	1	6	6	9	0.001	0.195
APO merged	apoptotic	Apoptotic (1)	281474976711856 (F002860)	Eukaryotic translation initiation factor 3 subunit L OS=Homo sapiens GN=EIF3L PE=1 SV=1	EIF3L_HUMAN	SwissProt_2014_08.fasta	66 729,3	1	5	5	8	0.0009	0.138
APO merged	apoptotic	Apoptotic (1)	281474976711856 (F002860)	Cofilin-1 OS=Homo sapiens GN=CFL1 PE=1 SV=3	COF1_HUMAN	SwissProt_2014_08.fasta	18 503,2	1	6	7	14	0.0016	0.44
APO merged	apoptotic	Apoptotic (1)	281474976711856 (F002860)	Transferrin receptor protein 1 OS=Homo sapiens GN=TFRC PE=1 SV=2	TFR1_HUMAN	SwissProt_2014_08.fasta	84 873,6	1	3	3	7	0.0008	0.0737
APO merged	apoptotic	Apoptotic (1)	281474976711856 (F002860)	Polyadenylate-binding protein 1 OS=Homo sapiens GN=PABPC1 PE=1 SV=2	PABP1_HUMAN	SwissProt_2014_08.fasta	70 671,3	1	5	5	5	0.0006	0.119
APO merged	apoptotic	Apoptotic (1)	281474976711856 (F002860)	Protein disulfide-isomerase A6 OS=Homo sapiens GN=PDIA6 PE=1 SV=1	PDIA6_HUMAN	SwissProt_2014_08.fasta	48 122,3	1	7	7	10	0.0011	0.277
APO merged	apoptotic	Apoptotic (1)	281474976711856 (F002860)	ATP synthase subunit beta, mitochondrial OS=Homo sapiens GN=ATP5B PE=1 SV=3	ATPB_HUMAN	SwissProt_2014_08.fasta	56 560,6	1	16	17	24	0.0027	0.552
APO merged	apoptotic	Apoptotic (1)	281474976711856 (F002860)	Glutathione S-transferase P OS=Homo sapiens GN=GSTP1 PE=1 SV=2	GSTP1_HUMAN	SwissProt_2014_08.fasta	23 356,7	1	7	10	17	0.0019	0.533
APO merged	apoptotic	Apoptotic (1)	281474976711856 (F002860)	14-3-3 protein theta OS=Homo sapiens GN=YWHAQ PE=1 SV=1	1433T_HUMAN	SwissProt_2014_08.fasta	27 765,4	1	6	7	11	0.0012	0.433
APO merged	apoptotic	Apoptotic (1)	281474976711856 (F002860)	Proteasome activator complex subunit 2 OS=Homo sapiens GN=PSME2 PE=1 SV=4	PSME2_HUMAN	SwissProt_2014_08.fasta	27 402,3	1	3	5	7	0.0008	0.205
APO merged	apoptotic	Apoptotic (1)	281474976711856 (F002860)	Thioredoxin OS=Homo sapiens GN=TXN PE=1 SV=3	THIO_HUMAN	SwissProt_2014_08.fasta	11 737,3	1	3	3	3	0.0003	0.314
APO merged	apoptotic	Apoptotic (1)	281474976711856 (F002860)	Cell division control protein 42 homolog OS=Homo sapiens GN=CDC42 PE=1 SV=2	CDC42_HUMAN	SwissProt_2014_08.fasta	21 258,8	1	2	2	4	0.0005	0.157
APO merged	apoptotic	Apoptotic (1)	281474976711856 (F002860)	Glutathione S-transferase Mu 3 OS=Homo sapiens GN=GSTM3 PE=1 SV=3	GSTM3_HUMAN	SwissProt_2014_08.fasta	26 561,1	1	3	3	6	0.0007	0.187
APO merged	apoptotic	Apoptotic (1)	281474976711856 (F002860)	Peroxiredoxin-5, mitochondrial OS=Homo sapiens GN=PRDX5 PE=1 SV=4	PRDX5_HUMAN	SwissProt_2014_08.fasta	22 086,4	1	2	2	2	0.0002	0.182
APO merged	apoptotic	Apoptotic (1)	281474976711856 (F002860)	Serine/threonine-protein phosphatase 2A 56 kDa regulatory subunit epsilon isoform OS=Homo sapiens GN=PPP2R5E PE=1 SV=1	2A5E_HUMAN	SwissProt_2014_08.fasta	54 701,7	0.999	2	2	2	0.0002	0.0792
APO merged	apoptotic	Apoptotic (1)	281474976711856 (F002860)	T-complex protein 1 subunit alpha OS=Homo sapiens GN=TCP1 PE=1 SV=1	TCPA_HUMAN	SwissProt_2014_08.fasta	60 345,2	1	12	14	22	0.0025	0.403
APO merged	apoptotic	Apoptotic (1)	281474976711856 (F002860)	Threonine--tRNA ligase, cytoplasmic OS=Homo sapiens GN=TARS PE=1 SV=3	SYTC_HUMAN	SwissProt_2014_08.fasta	83 437,8	1	6	6	6	0.0007	0.111
APO merged	apoptotic	Apoptotic (1)	281474976711856 (F002860)	HLA class I histocompatibility antigen, B-27 alpha chain OS=Homo sapiens GN=HLA-B PE=1 SV=2	1B27_HUMAN	SwissProt_2014_08.fasta	40 427,6	1	2	2	2	0.0002	0.235
APO merged	apoptotic	Apoptotic (1)	281474976711856 (F002860)	Ran-binding protein 3 OS=Homo sapiens GN=RANBP3 PE=1 SV=1	RANB3_HUMAN	SwissProt_2014_08.fasta	60 209,9	1	2	2	2	0.0002	0.0511
APO merged	apoptotic	Apoptotic (1)	281474976711856 (F002860)	E3 ubiquitin-protein ligase HUWE1 OS=Homo sapiens GN=HUWE1 PE=1 SV=3	HUWE1_HUMAN	SwissProt_2014_08.fasta	481 892,1	1	4	4	4	0.0005	0.0137
APO merged	apoptotic	Apoptotic (1)	281474976711856 (F002860)	Malate dehydrogenase, cytoplasmic OS=Homo sapiens GN=MDH1 PE=1 SV=4	MDHC_HUMAN	SwissProt_2014_08.fasta	36 426,9	1	2	2	2	0.0002	0.153
APO merged	apoptotic	Apoptotic (1)	281474976711856 (F002860)	Histone H2AX OS=Homo sapiens GN=H2AFX PE=1 SV=2	H2AX_HUMAN	SwissProt_2014_08.fasta	15 145,1	1	3	3	5	0.0006	0.364
APO merged	apoptotic	Apoptotic (1)	281474976711856 (F002860)	Calnexin OS=Homo sapiens GN=CANX PE=1 SV=2	CALX_HUMAN	SwissProt_2014_08.fasta	67 570,2	1	6	6	8	0.0009	0.186
APO merged	apoptotic	Apoptotic (1)	281474976711856 (F002860)	Malate dehydrogenase, mitochondrial OS=Homo sapiens GN=MDH2 PE=1 SV=3	MDHM_HUMAN	SwissProt_2014_08.fasta	35 503,7	1	8	8	9	0.001	0.311
APO merged	apoptotic	Apoptotic (1)	281474976711856 (F002860)	Engulfment and cell motility protein 1 OS=Homo sapiens GN=ELMO1 PE=1 SV=2	ELMO1_HUMAN	SwissProt_2014_08.fasta	83 833,2	1	2	2	3	0.0003	0.0619
APO merged	apoptotic	Apoptotic (1)	281474976711856 (F002860)	60 kDa heat shock protein, mitochondrial OS=Homo sapiens GN=HSPD1 PE=1 SV=2	CH60_HUMAN	SwissProt_2014_08.fasta	61 055,7	1	19	25	42	0.0048	0.51
APO merged	apoptotic	Apoptotic (1)	281474976711856 (F002860)	Annexin A2 OS=Homo sapiens GN=ANXA2 PE=1 SV=2	ANXA2_HUMAN	SwissProt_2014_08.fasta	38 606,1	1	5	5	5	0.0006	0.227
APO merged	apoptotic	Apoptotic (1)	281474976711856 (F002860)	26S proteasome non-ATPase regulatory subunit 2 OS=Homo sapiens GN=PSMD2 PE=1 SV=3	PSMD2_HUMAN	SwissProt_2014_08.fasta	100 202,2	1	7	9	10	0.0011	0.163
APO merged	apoptotic	Apoptotic (1)	281474976711856 (F002860)	60S ribosomal protein L8 OS=Homo sapiens GN=RPL8 PE=1 SV=2	RL8_HUMAN	SwissProt_2014_08.fasta	28 024,8	1	3	3	3	0.0003	0.222
APO merged	Control	Control (1)	281474976711857 (F002861)	Cofilin-1 OS=Homo sapiens GN=CFL1 PE=1 SV=3	COF1_HUMAN	SwissProt_2014_08.fasta	18 503,2	1	2	2	2	0.0006	0.187
APO merged	Control	Control (1)	281474976711857 (F002861)	Nuclease-sensitive element-binding protein 1 OS=Homo sapiens GN=YBX1 PE=1 SV=3	YBOX1_HUMAN	SwissProt_2014_08.fasta	35 923,8	1	4	4	6	0.0018	0.244
APO merged	Control	Control (1)	281474976711857 (F002861)	WD repeat-containing protein 1 OS=Homo sapiens GN=WDR1 PE=1 SV=4	WDR1_HUMAN	SwissProt_2014_08.fasta	66 193,2	1	3	3	5	0.0015	0.0842
APO merged	Control	Control (1)	281474976711857 (F002861)	Pyruvate kinase PKM OS=Homo sapiens GN=PKM PE=1 SV=4	KPYM_HUMAN	SwissProt_2014_08.fasta	57 937,5	1	5	5	6	0.0018	0.147
APO merged	Control	Control (1)	281474976711857 (F002861)	Aspartate aminotransferase, mitochondrial OS=Homo sapiens GN=GOT2 PE=1 SV=3	AATM_HUMAN	SwissProt_2014_08.fasta	47 518,6	1	5	5	6	0.0018	0.153
APO merged	Control	Control (1)	281474976711857 (F002861)	Filamin-A OS=Homo sapiens GN=FLNA PE=1 SV=4	FLNA_HUMAN	SwissProt_2014_08.fasta	280 729,4	1	8	8	9	0.0027	0.057
APO merged	Control	Control (1)	281474976711857 (F002861)	Phosphoglycerate kinase 1 OS=Homo sapiens GN=PGK1 PE=1 SV=3	PGK1_HUMAN	SwissProt_2014_08.fasta	44 615,3	1	2	3	4	0.0012	0.0839
APO merged	Control	Control (1)	281474976711857 (F002861)	Proteasome subunit alpha type-5 OS=Homo sapiens GN=PSMA5 PE=1 SV=3	PSA5_HUMAN	SwissProt_2014_08.fasta	26 411,3	1	2	2	2	0.0006	0.133
APO merged	Control	Control (1)	281474976711857 (F002861)	Keratin, type II cytoskeletal 2 epidermal OS=Homo sapiens GN=KRT2 PE=1 SV=2	K22E_HUMAN	SwissProt_2014_08.fasta	65 433,9	1	3	3	5	0.0015	0.124
APO merged	Control	Control (1)	281474976711857 (F002861)	Phosphatidylethanolamine-binding protein 1 OS=Homo sapiens GN=PEBP1 PE=1 SV=3	PEBP1_HUMAN	SwissProt_2014_08.fasta	21 056,9	1	2	2	3	0.0009	0.182
APO merged	Control	Control (1)	281474976711857 (F002861)	Annexin A2 OS=Homo sapiens GN=ANXA2 PE=1 SV=2	ANXA2_HUMAN	SwissProt_2014_08.fasta	38 606,1	1	3	3	3	0.0009	0.0885
APO merged	Control	Control (1)	281474976711857 (F002861)	Isocitrate dehydrogenase [NADP], mitochondrial OS=Homo sapiens GN=IDH2 PE=1 SV=2	IDHP_HUMAN	SwissProt_2014_08.fasta	50 910,4	1	4	4	5	0.0015	0.153
APO merged	Control	Control (1)	281474976711857 (F002861)	Eukaryotic initiation factor 4A-I OS=Homo sapiens GN=EIF4A1 PE=1 SV=1	IF4A1_HUMAN	SwissProt_2014_08.fasta	46 155,3	1	2	2	2	0.0006	0.0665
APO merged	Control	Control (1)	281474976711857 (F002861)	10 kDa heat shock protein, mitochondrial OS=Homo sapiens GN=HSPE1 PE=1 SV=2	CH10_HUMAN	SwissProt_2014_08.fasta	10 931,8	1	4	4	7	0.0021	0.451
APO merged	Control	Control (1)	281474976711857 (F002861)	Prohibitin OS=Homo sapiens GN=PHB PE=1 SV=1	PHB_HUMAN	SwissProt_2014_08.fasta	29 804,6	1	6	6	6	0.0018	0.283
APO merged	Control	Control (1)	281474976711857 (F002861)	Receptor-type tyrosine-protein phosphatase C OS=Homo sapiens GN=PTPRC PE=1 SV=2	PTPRC_HUMAN	SwissProt_2014_08.fasta	147 255,9	1	3	3	3	0.0009	0.0268
APO merged	Control	Control (1)	281474976711857 (F002861)	Peptidyl-prolyl cis-trans isomerase A OS=Homo sapiens GN=PPIA PE=1 SV=2	PPIA_HUMAN	SwissProt_2014_08.fasta	18 012,9	1	4	6	9	0.0027	0.424
APO merged	Control	Control (1)	281474976711857 (F002861)	Spectrin alpha chain, non-erythrocytic 1 OS=Homo sapiens GN=SPTAN1 PE=1 SV=3	SPTN1_HUMAN	SwissProt_2014_08.fasta	284 542,7	1	3	3	3	0.0009	0.0121
APO merged	Control	Control (1)	281474976711857 (F002861)	ATP-citrate synthase OS=Homo sapiens GN=ACLY PE=1 SV=3	ACLY_HUMAN	SwissProt_2014_08.fasta	120 842,8	1	4	4	4	0.0012	0.0563
APO merged	Control	Control (1)	281474976711857 (F002861)	Neutral alpha-glucosidase AB OS=Homo sapiens GN=GANAB PE=1 SV=3	GANAB_HUMAN	SwissProt_2014_08.fasta	106 875,9	1	4	4	6	0.0018	0.0561
APO merged	Control	Control (1)	281474976711857 (F002861)	Annexin A11 OS=Homo sapiens GN=ANXA11 PE=1 SV=1	ANX11_HUMAN	SwissProt_2014_08.fasta	54 391,7	1	2	2	2	0.0006	0.0574
APO merged	Control	Control (1)	281474976711857 (F002861)	Kinesin-like protein KIF23 OS=Homo sapiens GN=KIF23 PE=1 SV=3	KIF23_HUMAN	SwissProt_2014_08.fasta	110 059,4	1	5	5	5	0.0015	0.0792
APO merged	Control	Control (1)	281474976711857 (F002861)	Voltage-dependent anion-selective channel protein 2 OS=Homo sapiens GN=VDAC2 PE=1 SV=2	VDAC2_HUMAN	SwissProt_2014_08.fasta	31 567,3	1	4	4	5	0.0015	0.184
APO merged	Control	Control (1)	281474976711857 (F002861)	Alpha-actinin-4 OS=Homo sapiens GN=ACTN4 PE=1 SV=2	ACTN4_HUMAN	SwissProt_2014_08.fasta	104 857,2	1	6	6	6	0.0018	0.0966
APO merged	Control	Control (1)	281474976711857 (F002861)	60 kDa heat shock protein, mitochondrial OS=Homo sapiens GN=HSPD1 PE=1 SV=2	CH60_HUMAN	SwissProt_2014_08.fasta	61 055,7	1	6	7	13	0.0038	0.187
APO merged	Control	Control (1)	281474976711857 (F002861)	Myosin regulatory light chain 12B OS=Homo sapiens GN=MYL12B PE=1 SV=2	ML12B_HUMAN	SwissProt_2014_08.fasta	19 780,3	1	3	3	4	0.0012	0.18
APO merged	Control	Control (1)	281474976711857 (F002861)	Glyceraldehyde-3-phosphate dehydrogenase OS=Homo sapiens GN=GAPDH PE=1 SV=3	G3P_HUMAN	SwissProt_2014_08.fasta	36 053,4	1	9	15	31	0.0091	0.442
APO merged	Control	Control (1)	281474976711857 (F002861)	Dihydrolipoyl dehydrogenase, mitochondrial OS=Homo sapiens GN=DLD PE=1 SV=2	DLDH_HUMAN	SwissProt_2014_08.fasta	54 177,5	1	2	2	2	0.0006	0.0511
APO merged	Control	Control (1)	281474976711857 (F002861)	Elongation factor 1-alpha 1 OS=Homo sapiens GN=EEF1A1 PE=1 SV=1	EF1A1_HUMAN	SwissProt_2014_08.fasta	50 141,2	1	7	7	10	0.0029	0.312
APO merged	Control	Control (1)	281474976711857 (F002861)	Heterogeneous nuclear ribonucleoproteins C1/C2 OS=Homo sapiens GN=HNRNPC PE=1 SV=4	HNRPC_HUMAN	SwissProt_2014_08.fasta	33 670,5	1	2	2	2	0.0006	0.0882
APO merged	Control	Control (1)	281474976711857 (F002861)	Heat shock protein HSP 90-alpha OS=Homo sapiens GN=HSP90AA1 PE=1 SV=5	HS90A_HUMAN	SwissProt_2014_08.fasta	84 663,2	1	5	5	10	0.0029	0.275
APO merged	Control	Control (1)	281474976711857 (F002861)	Calreticulin OS=Homo sapiens GN=CALR PE=1 SV=1	CALR_HUMAN	SwissProt_2014_08.fasta	48 142,9	1	10	12	22	0.0065	0.393
APO merged	Control	Control (1)	281474976711857 (F002861)	HLA class I histocompatibility antigen, A-3 alpha chain OS=Homo sapiens GN=HLA-A PE=1 SV=2	1A03_HUMAN	SwissProt_2014_08.fasta	40 840,6	1	4	4	4	0.0012	0.142
APO merged	Control	Control (1)	281474976711857 (F002861)	Chloride intracellular channel protein 1 OS=Homo sapiens GN=CLIC1 PE=1 SV=4	CLIC1_HUMAN	SwissProt_2014_08.fasta	26 923,3	1	3	3	3	0.0009	0.237
APO merged	Control	Control (1)	281474976711857 (F002861)	Alanine--tRNA ligase, cytoplasmic OS=Homo sapiens GN=AARS PE=1 SV=2	SYAC_HUMAN	SwissProt_2014_08.fasta	106 813,2	1	2	2	3	0.0009	0.0331
APO merged	Control	Control (1)	281474976711857 (F002861)	Alpha-1-acid glycoprotein 1 OS=Homo sapiens GN=ORM1 PE=1 SV=1	A1AG1_HUMAN	SwissProt_2014_08.fasta	23 512,1	1	4	4	9	0.0027	0.249
APO merged	Control	Control (1)	281474976711857 (F002861)	3-ketoacyl-CoA thiolase, mitochondrial OS=Homo sapiens GN=ACAA2 PE=1 SV=2	THIM_HUMAN	SwissProt_2014_08.fasta	41 924,2	1	2	2	2	0.0006	0.0957
APO merged	Control	Control (1)	281474976711857 (F002861)	Fructose-bisphosphate aldolase A OS=Homo sapiens GN=ALDOA PE=1 SV=2	ALDOA_HUMAN	SwissProt_2014_08.fasta	39 420,6	1	8	9	14	0.0041	0.387
APO merged	Control	Control (1)	281474976711857 (F002861)	Heterogeneous nuclear ribonucleoprotein A1 OS=Homo sapiens GN=HNRNPA1 PE=1 SV=5	ROA1_HUMAN	SwissProt_2014_08.fasta	38 747,0	1	2	2	2	0.0006	0.0914
APO merged	Control	Control (1)	281474976711857 (F002861)	Guanine nucleotide-binding protein G(I)/G(S)/G(T) subunit beta-1 OS=Homo sapiens GN=GNB1 PE=1 SV=3	GBB1_HUMAN	SwissProt_2014_08.fasta	37 377,5	1	4	4	6	0.0018	0.271
APO merged	Control	Control (1)	281474976711857 (F002861)	Elongation factor 1-gamma OS=Homo sapiens GN=EEF1G PE=1 SV=3	EF1G_HUMAN	SwissProt_2014_08.fasta	50 119,4	1	2	2	2	0.0006	0.0824
APO merged	Control	Control (1)	281474976711857 (F002861)	NAD-dependent malic enzyme, mitochondrial OS=Homo sapiens GN=ME2 PE=1 SV=1	MAOM_HUMAN	SwissProt_2014_08.fasta	65 446,2	1	5	5	6	0.0018	0.135
APO merged	Control	Control (1)	281474976711857 (F002861)	Spectrin beta chain, non-erythrocytic 1 OS=Homo sapiens GN=SPTBN1 PE=1 SV=2	SPTB2_HUMAN	SwissProt_2014_08.fasta	274 613,4	1	2	2	2	0.0006	0.0127
APO merged	Control	Control (1)	281474976711857 (F002861)	Cytochrome c OS=Homo sapiens GN=CYCS PE=1 SV=2	CYC_HUMAN	SwissProt_2014_08.fasta	11 749,4	1	2	2	2	0.0006	0.143
APO merged	Control	Control (1)	281474976711857 (F002861)	Trifunctional enzyme subunit alpha, mitochondrial OS=Homo sapiens GN=HADHA PE=1 SV=2	ECHA_HUMAN	SwissProt_2014_08.fasta	83 001,9	1	2	2	2	0.0006	0.0341
APO merged	Control	Control (1)	281474976711857 (F002861)	Succinyl-CoA:3-ketoacid coenzyme A transferase 1, mitochondrial OS=Homo sapiens GN=OXCT1 PE=1 SV=1	SCOT1_HUMAN	SwissProt_2014_08.fasta	56 158,8	0.999	2	2	2	0.0006	0.0673
APO merged	Control	Control (1)	281474976711857 (F002861)	Keratin, type I cytoskeletal 9 OS=Homo sapiens GN=KRT9 PE=1 SV=3	K1C9_HUMAN	SwissProt_2014_08.fasta	62 065,9	1	6	6	7	0.0021	0.262
APO merged	Control	Control (1)	281474976711857 (F002861)	Actin, cytoplasmic 1 OS=Homo sapiens GN=ACTB PE=1 SV=1	ACTB_HUMAN,ACTG_HUMAN	SwissProt_2014_08.fasta	41 737,8	1	16	27	107	0.0315	0.613
APO merged	Control	Control (1)	281474976711857 (F002861)	Sodium/potassium-transporting ATPase subunit alpha-1 OS=Homo sapiens GN=ATP1A1 PE=1 SV=1	AT1A1_HUMAN	SwissProt_2014_08.fasta	112 899,5	1	8	8	9	0.0027	0.115
APO merged	Control	Control (1)	281474976711857 (F002861)	Glutamate dehydrogenase 1, mitochondrial OS=Homo sapiens GN=GLUD1 PE=1 SV=2	DHE3_HUMAN	SwissProt_2014_08.fasta	61 399,7	1	9	9	11	0.0032	0.238
APO merged	Control	Control (1)	281474976711857 (F002861)	T-complex protein 1 subunit theta OS=Homo sapiens GN=CCT8 PE=1 SV=4	TCPQ_HUMAN	SwissProt_2014_08.fasta	59 621,0	1	2	2	2	0.0006	0.0456
APO merged	Control	Control (1)	281474976711857 (F002861)	Heat shock cognate 71 kDa protein OS=Homo sapiens GN=HSPA8 PE=1 SV=1	HSP7C_HUMAN	SwissProt_2014_08.fasta	70 899,8	1	12	12	28	0.0082	0.262
APO merged	Control	Control (1)	281474976711857 (F002861)	Elongation factor 2 OS=Homo sapiens GN=EEF2 PE=1 SV=4	EF2_HUMAN	SwissProt_2014_08.fasta	95 340,1	1	5	5	6	0.0018	0.0909
APO merged	Control	Control (1)	281474976711857 (F002861)	Elongation factor Tu, mitochondrial OS=Homo sapiens GN=TUFM PE=1 SV=2	EFTU_HUMAN	SwissProt_2014_08.fasta	49 542,4	1	2	2	2	0.0006	0.0553
APO merged	Control	Control (1)	281474976711857 (F002861)	F-actin-capping protein subunit alpha-1 OS=Homo sapiens GN=CAPZA1 PE=1 SV=3	CAZA1_HUMAN	SwissProt_2014_08.fasta	32 923,2	1	3	3	3	0.0009	0.199
APO merged	Control	Control (1)	281474976711857 (F002861)	14-3-3 protein zeta/delta OS=Homo sapiens GN=YWHAZ PE=1 SV=1	1433Z_HUMAN	SwissProt_2014_08.fasta	27 745,9	1	6	6	12	0.0035	0.384
APO merged	Control	Control (1)	281474976711857 (F002861)	Voltage-dependent anion-selective channel protein 3 OS=Homo sapiens GN=VDAC3 PE=1 SV=1	VDAC3_HUMAN	SwissProt_2014_08.fasta	30 659,9	1	4	4	4	0.0012	0.212
APO merged	Control	Control (1)	281474976711857 (F002861)	Complement component 1 Q subcomponent-binding protein, mitochondrial OS=Homo sapiens GN=C1QBP PE=1 SV=1	C1QBP_HUMAN	SwissProt_2014_08.fasta	31 362,6	1	5	5	10	0.0029	0.358
APO merged	Control	Control (1)	281474976711857 (F002861)	14-3-3 protein theta OS=Homo sapiens GN=YWHAQ PE=1 SV=1	1433T_HUMAN	SwissProt_2014_08.fasta	27 765,4	1	3	3	5	0.0015	0.269
APO merged	Control	Control (1)	281474976711857 (F002861)	T-complex protein 1 subunit delta OS=Homo sapiens GN=CCT4 PE=1 SV=4	TCPD_HUMAN	SwissProt_2014_08.fasta	57 926,0	1	2	2	2	0.0006	0.0501
APO merged	Control	Control (1)	281474976711857 (F002861)	Alpha-enolase OS=Homo sapiens GN=ENO1 PE=1 SV=2	ENOA_HUMAN	SwissProt_2014_08.fasta	47 170,2	1	11	13	19	0.0056	0.387
APO merged	Control	Control (1)	281474976711857 (F002861)	Annexin A5 OS=Homo sapiens GN=ANXA5 PE=1 SV=2	ANXA5_HUMAN	SwissProt_2014_08.fasta	35 938,6	1	2	2	2	0.0006	0.0875
APO merged	Control	Control (1)	281474976711857 (F002861)	Profilin-1 OS=Homo sapiens GN=PFN1 PE=1 SV=2	PROF1_HUMAN	SwissProt_2014_08.fasta	15 054,3	1	5	5	7	0.0021	0.5
APO merged	Control	Control (1)	281474976711857 (F002861)	Heat shock protein HSP 90-beta OS=Homo sapiens GN=HSP90AB1 PE=1 SV=4	HS90B_HUMAN	SwissProt_2014_08.fasta	83 267,3	1	12	12	17	0.005	0.286
APO merged	Control	Control (1)	281474976711857 (F002861)	Peroxiredoxin-1 OS=Homo sapiens GN=PRDX1 PE=1 SV=1	PRDX1_HUMAN	SwissProt_2014_08.fasta	22 110,9	1	2	2	2	0.0006	0.0905
APO merged	Control	Control (1)	281474976711857 (F002861)	Heterogeneous nuclear ribonucleoproteins A2/B1 OS=Homo sapiens GN=HNRNPA2B1 PE=1 SV=2	ROA2_HUMAN	SwissProt_2014_08.fasta	37 430,3	1	3	3	4	0.0012	0.142
APO merged	Control	Control (1)	281474976711857 (F002861)	Ubiquitin-like modifier-activating enzyme 1 OS=Homo sapiens GN=UBA1 PE=1 SV=3	UBA1_HUMAN	SwissProt_2014_08.fasta	117 850,3	1	2	2	2	0.0006	0.0255
APO merged	Control	Control (1)	281474976711857 (F002861)	Calmodulin OS=Homo sapiens GN=CALM1 PE=1 SV=2	CALM_HUMAN	SwissProt_2014_08.fasta	16 838,0	1	3	4	4	0.0012	0.322
APO merged	Control	Control (1)	281474976711857 (F002861)	Guanine nucleotide-binding protein G(s) subunit alpha isoforms XLas OS=Homo sapiens GN=GNAS PE=1 SV=2	GNAS1_HUMAN,GNAS2_HUMAN	SwissProt_2014_08.fasta	111 026,3	1	2	2	3	0.0009	0.0347
APO merged	Control	Control (1)	281474976711857 (F002861)	Tyrosine-protein kinase Lck OS=Homo sapiens GN=LCK PE=1 SV=6	LCK_HUMAN	SwissProt_2014_08.fasta	58 002,0	1	3	3	3	0.0009	0.0629
APO merged	Control	Control (1)	281474976711857 (F002861)	Delta(3,5)-Delta(2,4)-dienoyl-CoA isomerase, mitochondrial OS=Homo sapiens GN=ECH1 PE=1 SV=2	ECH1_HUMAN	SwissProt_2014_08.fasta	35 816,2	1	5	6	10	0.0029	0.226
APO merged	Control	Control (1)	281474976711857 (F002861)	X-ray repair cross-complementing protein 6 OS=Homo sapiens GN=XRCC6 PE=1 SV=2	XRCC6_HUMAN	SwissProt_2014_08.fasta	69 846,4	1	2	2	2	0.0006	0.0591
APO merged	Control	Control (1)	281474976711857 (F002861)	Acetyl-CoA acetyltransferase, mitochondrial OS=Homo sapiens GN=ACAT1 PE=1 SV=1	THIL_HUMAN	SwissProt_2014_08.fasta	45 199,8	1	2	2	2	0.0006	0.0726
APO merged	Control	Control (1)	281474976711857 (F002861)	Glutathione S-transferase P OS=Homo sapiens GN=GSTP1 PE=1 SV=2	GSTP1_HUMAN	SwissProt_2014_08.fasta	23 356,7	1	4	5	8	0.0024	0.271
APO merged	Control	Control (1)	281474976711857 (F002861)	Drebrin OS=Homo sapiens GN=DBN1 PE=1 SV=4	DREB_HUMAN	SwissProt_2014_08.fasta	71 428,6	1	4	4	5	0.0015	0.117
APO merged	Control	Control (1)	281474976711857 (F002861)	Guanine nucleotide-binding protein G(I)/G(S)/G(T) subunit beta-2 OS=Homo sapiens GN=GNB2 PE=1 SV=3	GBB2_HUMAN	SwissProt_2014_08.fasta	37 331,8	1	2	2	2	0.0006	0.291
APO merged	Control	Control (1)	281474976711857 (F002861)	L-lactate dehydrogenase A chain OS=Homo sapiens GN=LDHA PE=1 SV=2	LDHA_HUMAN	SwissProt_2014_08.fasta	36 689,2	1	4	4	5	0.0015	0.145
APO merged	Control	Control (1)	281474976711857 (F002861)	Plasma membrane calcium-transporting ATPase 4 OS=Homo sapiens GN=ATP2B4 PE=1 SV=2	AT2B4_HUMAN	SwissProt_2014_08.fasta	137 923,7	1	2	2	3	0.0009	0.0218
APO merged	Control	Control (1)	281474976711857 (F002861)	Malate dehydrogenase, mitochondrial OS=Homo sapiens GN=MDH2 PE=1 SV=3	MDHM_HUMAN	SwissProt_2014_08.fasta	35 503,7	1	10	10	15	0.0044	0.393
APO merged	Control	Control (1)	281474976711857 (F002861)	Succinate dehydrogenase [ubiquinone] flavoprotein subunit, mitochondrial OS=Homo sapiens GN=SDHA PE=1 SV=2	SDHA_HUMAN	SwissProt_2014_08.fasta	72 691,8	1	2	2	2	0.0006	0.0422
APO merged	Control	Control (1)	281474976711857 (F002861)	Histone H4 OS=Homo sapiens GN=HIST1H4A PE=1 SV=2	H4_HUMAN	SwissProt_2014_08.fasta	11 367,7	1	3	3	5	0.0015	0.291
APO merged	Control	Control (1)	281474976711857 (F002861)	Stress-70 protein, mitochondrial OS=Homo sapiens GN=HSPA9 PE=1 SV=2	GRP75_HUMAN	SwissProt_2014_08.fasta	73 681,3	1	12	13	16	0.0047	0.259
APO merged	Control	Control (1)	281474976711857 (F002861)	Triosephosphate isomerase OS=Homo sapiens GN=TPI1 PE=1 SV=3	TPIS_HUMAN	SwissProt_2014_08.fasta	30 790,8	1	3	3	3	0.0009	0.168
APO merged	Control	Control (1)	281474976711857 (F002861)	Tubulin alpha-1B chain OS=Homo sapiens GN=TUBA1B PE=1 SV=1	TBA1B_HUMAN	SwissProt_2014_08.fasta	50 151,7	1	13	15	25	0.0074	0.479
APO merged	Control	Control (1)	281474976711857 (F002861)	Unconventional myosin-Ig OS=Homo sapiens GN=MYO1G PE=1 SV=2	MYO1G_HUMAN	SwissProt_2014_08.fasta	116 443,6	1	5	5	6	0.0018	0.0727
APO merged	Control	Control (1)	281474976711857 (F002861)	Plastin-2 OS=Homo sapiens GN=LCP1 PE=1 SV=6	PLSL_HUMAN	SwissProt_2014_08.fasta	70 291,2	1	8	9	11	0.0032	0.191
APO merged	Control	Control (1)	281474976711857 (F002861)	Large neutral amino acids transporter small subunit 1 OS=Homo sapiens GN=SLC7A5 PE=1 SV=2	LAT1_HUMAN	SwissProt_2014_08.fasta	55 012,1	1	2	2	5	0.0015	0.0927
APO merged	Control	Control (1)	281474976711857 (F002861)	Stathmin OS=Homo sapiens GN=STMN1 PE=1 SV=3	STMN1_HUMAN	SwissProt_2014_08.fasta	17 303,0	1	2	2	2	0.0006	0.154
APO merged	Control	Control (1)	281474976711857 (F002861)	Heterogeneous nuclear ribonucleoprotein K OS=Homo sapiens GN=HNRNPK PE=1 SV=1	HNRPK_HUMAN	SwissProt_2014_08.fasta	50 978,5	1	2	2	3	0.0009	0.0605
APO merged	Control	Control (1)	281474976711857 (F002861)	Annexin A6 OS=Homo sapiens GN=ANXA6 PE=1 SV=3	ANXA6_HUMAN	SwissProt_2014_08.fasta	75 877,5	1	14	16	23	0.0068	0.316
APO merged	Control	Control (1)	281474976711857 (F002861)	Annexin A4 OS=Homo sapiens GN=ANXA4 PE=1 SV=4	ANXA4_HUMAN	SwissProt_2014_08.fasta	35 884,3	1	7	7	7	0.0021	0.285
APO merged	Control	Control (1)	281474976711857 (F002861)	Synaptic vesicle membrane protein VAT-1 homolog OS=Homo sapiens GN=VAT1 PE=1 SV=2	VAT1_HUMAN	SwissProt_2014_08.fasta	41 919,8	1	4	4	5	0.0015	0.191
APO merged	Control	Control (1)	281474976711857 (F002861)	14-3-3 protein beta/alpha OS=Homo sapiens GN=YWHAB PE=1 SV=3	1433B_HUMAN	SwissProt_2014_08.fasta	28 083,1	1	3	3	4	0.0012	0.293
APO merged	Control	Control (1)	281474976711857 (F002861)	Serine hydroxymethyltransferase, mitochondrial OS=Homo sapiens GN=SHMT2 PE=1 SV=3	GLYM_HUMAN	SwissProt_2014_08.fasta	55 994,7	1	2	3	3	0.0009	0.0556
APO merged	Control	Control (1)	281474976711857 (F002861)	Ras-related protein Rap-1b OS=Homo sapiens GN=RAP1B PE=1 SV=1	RAP1B_HUMAN	SwissProt_2014_08.fasta	20 824,9	1	5	5	6	0.0018	0.359
APO merged	Control	Control (1)	281474976711857 (F002861)	Clathrin heavy chain 1 OS=Homo sapiens GN=CLTC PE=1 SV=5	CLH1_HUMAN	SwissProt_2014_08.fasta	191 618,9	1	4	4	5	0.0015	0.0388
APO merged	Control	Control (1)	281474976711857 (F002861)	Myosin-10 OS=Homo sapiens GN=MYH10 PE=1 SV=3	MYH10_HUMAN	SwissProt_2014_08.fasta	229 005,3	1	5	5	6	0.0018	0.0466
APO merged	Control	Control (1)	281474976711857 (F002861)	Tubulin beta chain OS=Homo sapiens GN=TUBB PE=1 SV=2	TBB5_HUMAN	SwissProt_2014_08.fasta	49 670,6	1	13	14	17	0.005	0.448
APO merged	Control	Control (1)	281474976711857 (F002861)	F-actin-capping protein subunit beta OS=Homo sapiens GN=CAPZB PE=1 SV=4	CAPZB_HUMAN	SwissProt_2014_08.fasta	31 351,6	1	2	2	2	0.0006	0.123
APO merged	Control	Control (1)	281474976711857 (F002861)	L-lactate dehydrogenase B chain OS=Homo sapiens GN=LDHB PE=1 SV=2	LDHB_HUMAN	SwissProt_2014_08.fasta	36 638,6	1	4	5	8	0.0024	0.222
APO merged	Control	Control (1)	281474976711857 (F002861)	Transferrin receptor protein 1 OS=Homo sapiens GN=TFRC PE=1 SV=2	TFR1_HUMAN	SwissProt_2014_08.fasta	84 873,6	1	2	2	2	0.0006	0.0368
APO merged	Control	Control (1)	281474976711857 (F002861)	Citrate synthase, mitochondrial OS=Homo sapiens GN=CS PE=1 SV=2	CISY_HUMAN	SwissProt_2014_08.fasta	51 713,8	1	2	2	3	0.0009	0.0579
APO merged	Control	Control (1)	281474976711857 (F002861)	Keratin, type I cytoskeletal 10 OS=Homo sapiens GN=KRT10 PE=1 SV=6	K1C10_HUMAN	SwissProt_2014_08.fasta	58 828,8	1	8	8	14	0.0041	0.185
APO merged	Control	Control (1)	281474976711857 (F002861)	ATP synthase subunit beta, mitochondrial OS=Homo sapiens GN=ATP5B PE=1 SV=3	ATPB_HUMAN	SwissProt_2014_08.fasta	56 560,6	1	13	15	28	0.0082	0.352
APO merged	Control	Control (1)	281474976711857 (F002861)	Rac GTPase-activating protein 1 OS=Homo sapiens GN=RACGAP1 PE=1 SV=1	RGAP1_HUMAN	SwissProt_2014_08.fasta	71 027,8	1	2	2	2	0.0006	0.0396
APO merged	Control	Control (1)	281474976711857 (F002861)	Cytosol aminopeptidase OS=Homo sapiens GN=LAP3 PE=1 SV=3	AMPL_HUMAN	SwissProt_2014_08.fasta	56 167,8	1	2	2	2	0.0006	0.0462
APO merged	Control	Control (1)	281474976711857 (F002861)	Actin, alpha cardiac muscle 1 OS=Homo sapiens GN=ACTC1 PE=1 SV=1	ACTC_HUMAN	SwissProt_2014_08.fasta	42 020,1	1	3	6	30	0.0088	0.345
APO merged	Control	Control (1)	281474976711857 (F002861)	Fumarate hydratase, mitochondrial OS=Homo sapiens GN=FH PE=1 SV=3	FUMH_HUMAN	SwissProt_2014_08.fasta	54 637,8	1	3	3	3	0.0009	0.122
APO merged	Control	Control (1)	281474976711857 (F002861)	Glucose-6-phosphate isomerase OS=Homo sapiens GN=GPI PE=1 SV=4	G6PI_HUMAN	SwissProt_2014_08.fasta	63 148,5	1	3	3	3	0.0009	0.0842
APO merged	Control	Control (1)	281474976711857 (F002861)	78 kDa glucose-regulated protein OS=Homo sapiens GN=HSPA5 PE=1 SV=2	GRP78_HUMAN	SwissProt_2014_08.fasta	72 334,7	1	12	12	14	0.0041	0.275
APO merged	Control	Control (1)	281474976711857 (F002861)	Intercellular adhesion molecule 3 OS=Homo sapiens GN=ICAM3 PE=1 SV=2	ICAM3_HUMAN	SwissProt_2014_08.fasta	59 539,0	1	2	2	2	0.0006	0.0494
APO merged	Control	Control (1)	281474976711857 (F002861)	ATP synthase subunit alpha, mitochondrial OS=Homo sapiens GN=ATP5A1 PE=1 SV=1	ATPA_HUMAN	SwissProt_2014_08.fasta	59 752,1	1	8	9	13	0.0038	0.222
APO merged	Control	Control (1)	281474976711857 (F002861)	40S ribosomal protein S3 OS=Homo sapiens GN=RPS3 PE=1 SV=2	RS3_HUMAN	SwissProt_2014_08.fasta	26 688,6	1	2	2	2	0.0006	0.0947
APO merged	Control	Control (1)	281474976711857 (F002861)	60S ribosomal protein L9 OS=Homo sapiens GN=RPL9 PE=1 SV=1	RL9_HUMAN	SwissProt_2014_08.fasta	21 863,7	1	2	2	2	0.0006	0.141
APO merged	Control	Control (1)	281474976711857 (F002861)	MARCKS-related protein OS=Homo sapiens GN=MARCKSL1 PE=1 SV=2	MRP_HUMAN	SwissProt_2014_08.fasta	19 528,6	1	3	3	6	0.0018	0.446
APO merged	Control	Control (1)	281474976711857 (F002861)	Heat shock 70 kDa protein 4 OS=Homo sapiens GN=HSPA4 PE=1 SV=4	HSP74_HUMAN	SwissProt_2014_08.fasta	94 331,9	1	2	2	2	0.0006	0.0298
APO merged	Control	Control (1)	281474976711857 (F002861)	Bifunctional purine biosynthesis protein PURH OS=Homo sapiens GN=ATIC PE=1 SV=3	PUR9_HUMAN	SwissProt_2014_08.fasta	64 616,5	1	2	2	3	0.0009	0.0507
APO merged	Control	Control (1)	281474976711857 (F002861)	Squalene synthase OS=Homo sapiens GN=FDFT1 PE=1 SV=1	FDFT_HUMAN	SwissProt_2014_08.fasta	48 116,4	1	3	3	4	0.0012	0.106
APO merged	Control	Control (1)	281474976711857 (F002861)	Heterogeneous nuclear ribonucleoprotein A3 OS=Homo sapiens GN=HNRNPA3 PE=1 SV=2	ROA3_HUMAN	SwissProt_2014_08.fasta	39 595,1	1	2	2	2	0.0006	0.0847
APO merged	Control	Control (1)	281474976711857 (F002861)	Protein disulfide-isomerase A3 OS=Homo sapiens GN=PDIA3 PE=1 SV=4	PDIA3_HUMAN	SwissProt_2014_08.fasta	56 784,6	1	6	6	9	0.0027	0.15
APO merged	Control	Control (1)	281474976711857 (F002861)	Band 4.1-like protein 2 OS=Homo sapiens GN=EPB41L2 PE=1 SV=1	E41L2_HUMAN	SwissProt_2014_08.fasta	112 587,8	1	3	3	3	0.0009	0.0428
APO merged	Control	Control (1)	281474976711857 (F002861)	Protein disulfide-isomerase OS=Homo sapiens GN=P4HB PE=1 SV=3	PDIA1_HUMAN	SwissProt_2014_08.fasta	57 118,1	1	3	3	5	0.0015	0.104
APO merged	Control	Control (1)	281474976711857 (F002861)	Moesin OS=Homo sapiens GN=MSN PE=1 SV=3	MOES_HUMAN	SwissProt_2014_08.fasta	67 821,8	1	13	15	20	0.0059	0.352
APO merged	Control	Control (1)	281474976711857 (F002861)	14-3-3 protein gamma OS=Homo sapiens GN=YWHAG PE=1 SV=2	1433G_HUMAN	SwissProt_2014_08.fasta	28 303,1	1	3	3	3	0.0009	0.219
APO merged	Control	Control (1)	281474976711857 (F002861)	14-3-3 protein epsilon OS=Homo sapiens GN=YWHAE PE=1 SV=1	1433E_HUMAN	SwissProt_2014_08.fasta	29 175,0	1	3	3	5	0.0015	0.31
APO merged	Control	Control (1)	281474976711857 (F002861)	Myosin light polypeptide 6 OS=Homo sapiens GN=MYL6 PE=1 SV=2	MYL6_HUMAN	SwissProt_2014_08.fasta	16 929,8	1	3	3	4	0.0012	0.185
APO merged	Control	Control (1)	281474976711857 (F002861)	Guanine nucleotide-binding protein subunit beta-2-like 1 OS=Homo sapiens GN=GNB2L1 PE=1 SV=3	GBLP_HUMAN	SwissProt_2014_08.fasta	35 077,0	1	4	4	4	0.0012	0.215
APO merged	Control	Control (1)	281474976711857 (F002861)	Myosin-9 OS=Homo sapiens GN=MYH9 PE=1 SV=4	MYH9_HUMAN	SwissProt_2014_08.fasta	226 537,5	1	11	13	19	0.0056	0.0872
APO merged	Control	Control (1)	281474976711857 (F002861)	Golgi-associated plant pathogenesis-related protein 1 OS=Homo sapiens GN=GLIPR2 PE=1 SV=3	GAPR1_HUMAN	SwissProt_2014_08.fasta	17 218,2	1	2	2	3	0.0009	0.169
APO merged	Control	Control (1)	281474976711857 (F002861)	ADP-ribosylation factor 1 OS=Homo sapiens GN=ARF1 PE=1 SV=2	ARF1_HUMAN	SwissProt_2014_08.fasta	20 697,6	1	2	2	3	0.0009	0.199
APO merged	Control	Control (1)	281474976711857 (F002861)	40S ribosomal protein SA OS=Homo sapiens GN=RPSA PE=1 SV=4	RSSA_HUMAN	SwissProt_2014_08.fasta	32 854,1	1	2	2	2	0.0006	0.102
APO merged	Control	Control (1)	281474976711857 (F002861)	Aconitate hydratase, mitochondrial OS=Homo sapiens GN=ACO2 PE=1 SV=2	ACON_HUMAN	SwissProt_2014_08.fasta	85 428,0	1	6	6	7	0.0021	0.114
APO merged	Control	Control (1)	281474976711857 (F002861)	Proliferation-associated protein 2G4 OS=Homo sapiens GN=PA2G4 PE=1 SV=3	PA2G4_HUMAN	SwissProt_2014_08.fasta	43 786,7	1	4	4	4	0.0012	0.129
APO merged	Control	Control (1)	281474976711857 (F002861)	Keratin, type II cytoskeletal 1 OS=Homo sapiens GN=KRT1 PE=1 SV=6	K2C1_HUMAN	SwissProt_2014_08.fasta	66 040,3	1	9	9	11	0.0032	0.207
APO merged	Control	Control (1)	281474976711857 (F002861)	ADP/ATP translocase 2 OS=Homo sapiens GN=SLC25A5 PE=1 SV=7	ADT2_HUMAN	SwissProt_2014_08.fasta	32 853,5	1	4	4	4	0.0012	0.131
APO merged	Control	Control (1)	281474976711857 (F002861)	Rab GDP dissociation inhibitor beta OS=Homo sapiens GN=GDI2 PE=1 SV=2	GDIB_HUMAN	SwissProt_2014_08.fasta	50 665,5	1	2	2	2	0.0006	0.0764
APO merged	Control	Control (1)	281474976711857 (F002861)	Coronin-1C OS=Homo sapiens GN=CORO1C PE=1 SV=1	COR1C_HUMAN	SwissProt_2014_08.fasta	53 250,3	1	2	2	2	0.0006	0.0485
APO merged	Control	Control (1)	281474976711857 (F002861)	Coronin-1A OS=Homo sapiens GN=CORO1A PE=1 SV=4	COR1A_HUMAN	SwissProt_2014_08.fasta	51 026,1	1	5	5	5	0.0015	0.132
APO merged	Control	Control (1)	281474976711857 (F002861)	Endoplasmin OS=Homo sapiens GN=HSP90B1 PE=1 SV=1	ENPL_HUMAN	SwissProt_2014_08.fasta	92 471,7	1	7	7	9	0.0027	0.146
APO merged	Control	Control (1)	281474976711857 (F002861)	60S ribosomal protein L24 OS=Homo sapiens GN=RPL24 PE=1 SV=1	RL24_HUMAN	SwissProt_2014_08.fasta	17 779,5	1	2	2	2	0.0006	0.146
APO merged	Control	Control (1)	281474976711857 (F002861)	Single-stranded DNA-binding protein, mitochondrial OS=Homo sapiens GN=SSBP1 PE=1 SV=1	SSBP_HUMAN	SwissProt_2014_08.fasta	17 259,7	1	3	4	5	0.0015	0.277
APO merged	Control	Control (1)	281474976711857 (F002861)	Peptidyl-prolyl cis-trans isomerase B OS=Homo sapiens GN=PPIB PE=1 SV=2	PPIB_HUMAN	SwissProt_2014_08.fasta	23 743,2	1	3	3	5	0.0015	0.171
APO merged	Control	Control (1)	281474976711857 (F002861)	Glucosidase 2 subunit beta OS=Homo sapiens GN=PRKCSH PE=1 SV=2	GLU2B_HUMAN	SwissProt_2014_08.fasta	59 425,8	1	5	5	7	0.0021	0.174
APO merged	Control	Control (1)	281474976711857 (F002861)	T-complex protein 1 subunit beta OS=Homo sapiens GN=CCT2 PE=1 SV=4	TCPB_HUMAN	SwissProt_2014_08.fasta	57 489,9	1	3	3	4	0.0012	0.105
APO merged	Control	Control (1)	281474976711857 (F002861)	40S ribosomal protein S14 OS=Homo sapiens GN=RPS14 PE=1 SV=3	RS14_HUMAN	SwissProt_2014_08.fasta	16 272,9	1	2	2	2	0.0006	0.159
APO merged	Control	Control (1)	281474976711857 (F002861)	Transitional endoplasmic reticulum ATPase OS=Homo sapiens GN=VCP PE=1 SV=4	TERA_HUMAN	SwissProt_2014_08.fasta	89 324,8	1	3	3	3	0.0009	0.0682
APO merged	Control	Control (1)	281474976711857 (F002861)	Histone H2AX OS=Homo sapiens GN=H2AFX PE=1 SV=2	H2AX_HUMAN	SwissProt_2014_08.fasta	15 145,1	1	3	3	15	0.0044	0.399
APO merged	Control	Control (1)	281474976711857 (F002861)	Guanine nucleotide-binding protein G(i) subunit alpha-2 OS=Homo sapiens GN=GNAI2 PE=1 SV=3	GNAI2_HUMAN	SwissProt_2014_08.fasta	40 452,0	1	6	7	10	0.0029	0.234
APO merged	Control	Control (1)	281474976711857 (F002861)	60S ribosomal protein L18 OS=Homo sapiens GN=RPL18 PE=1 SV=2	RL18_HUMAN	SwissProt_2014_08.fasta	21 635,2	1	2	2	3	0.0009	0.128
APO merged	Control	Control (1)	281474976711857 (F002861)	Voltage-dependent anion-selective channel protein 1 OS=Homo sapiens GN=VDAC1 PE=1 SV=2	VDAC1_HUMAN	SwissProt_2014_08.fasta	30 773,9	1	4	4	5	0.0015	0.177
APO merged	Control	Control (1)	281474976711857 (F002861)	Catalase OS=Homo sapiens GN=CAT PE=1 SV=3	CATA_HUMAN	SwissProt_2014_08.fasta	59 756,5	1	2	2	2	0.0006	0.0474
APO merged	Control	Control (1)	281474976711857 (F002861)	Protein disulfide-isomerase A6 OS=Homo sapiens GN=PDIA6 PE=1 SV=1	PDIA6_HUMAN	SwissProt_2014_08.fasta	48 122,3	1	2	2	2	0.0006	0.0727
APO merged	Control	Control (1)	281474976711857 (F002861)	Protein disulfide-isomerase A4 OS=Homo sapiens GN=PDIA4 PE=1 SV=2	PDIA4_HUMAN	SwissProt_2014_08.fasta	72 934,0	1	7	7	8	0.0024	0.161
APO merged	Control	Control (1)	281474976711857 (F002861)	4F2 cell-surface antigen heavy chain OS=Homo sapiens GN=SLC3A2 PE=1 SV=3	4F2_HUMAN	SwissProt_2014_08.fasta	67 996,4	1	6	6	7	0.0021	0.146
END OF FILE
