# Supplementary material for: Antibiotic-induced release of small extracellular vesicles (exosomes) with surface-associated DNA
Source: Sci Rep. 2017 Aug 15;7:8202. doi: 10.1038/s41598-017-08392-1 (PMC5557920; doi:10.1038/s41598-017-08392-1)
Supplement: Supplementary file 5 — Supplementary Dataset S4 [file 41598_2017_8392_MOESM5_ESM.xls]

## Sheet: Supplementary Table S4
Microvesicles
Experiment: Microvesicles (MVs)
	Peak List Generator: unknown
		Version: unknown
		Charge States Calculated: unknown
		Deisotoped: unknown
		Textual Annotation: unknown
	Database Set: 3 Databases
		Database Name: a subset of the HELA1400Prot database
			Version: unknown
			Taxonomy: All Entries
			Number of Proteins: 321
		Database Name: a subset of the SwissProt_2014_08 database
			Version: unknown
			Taxonomy: All Entries
			Number of Proteins: 884
		Database Name: the SwissProt_2015_08 database
			Version: unknown
			Taxonomy: Homo sapiens
			Number of Proteins: 20204
		Explain Database w/ < 1000 entries:
		Does database contain common contaminants?: unknown
	Search Engine Set: 4 Search Engines
		Search Engine: Mascot
			Version: 2.5.0
			Samples: 281474976711858 (F002865)
			Fragment Tolerance: 0,050 Da (Monoisotopic)
			Parent Tolerance: 7,0 PPM (Monoisotopic)
			Fixed Modifications: +18 on O (O+18), +57 on C (Carbamidomethyl)
			Variable Modifications: +1 on NQ (Deamidated), +16 on M (Oxidation), +40 on n (Pyro-carbamidomethyl)
			Database: the SwissProt_2015_08 database (selected for Homo sapiens, unknown version, 20204 entries)
			Digestion Enzyme: Trypsin
			Max Missed Cleavages: 2
			Probability Model:
				281474976711858 (F002865): Peptide Prophet [+1,+2,+3,+4,+5,+6 and above]
		Search Engine: Mascot
			Version: Mascot
			Samples: 281474976711163 (F003393), 281474976711161 (F003390), 281474976711164 (F003395), 281474976711826 (F002818), 281474976711829 (F002821), 281474976711828 (F002820)
			Fragment Tolerance: 0,050 Da (Monoisotopic)
			Parent Tolerance: 7,0 PPM (Monoisotopic)
			Fixed Modifications: +18 on O (O+18), +57 on C (Carbamidomethyl)
			Variable Modifications: +1 on NQ (Deamidated), +16 on M (Oxidation), +40 on n (Pyro-carbamidomethyl) (281474976711826 (F002818), 281474976711829 (F002821), 281474976711828 (F002820))
			Database: the SwissProt_2015_08 database (selected for Homo sapiens, unknown version, 20204 entries)
			Digestion Enzyme: Trypsin
			Max Missed Cleavages: 2
			Probability Model:
				281474976711163 (F003393): Peptide Prophet [+1,+2,+3,+4,+5,+6 and above]
				281474976711161 (F003390): Peptide Prophet [+1,+2,+3,+4,+5,+6 and above]
				281474976711164 (F003395): Peptide Prophet [+1,+2,+3,+4,+5,+6 and above]
				281474976711826 (F002818): Peptide Prophet [+1,+2,+3,+4,+5,+6 and above]
				281474976711829 (F002821): Peptide Prophet [+1,+2,+3,+4,+5,+6 and above]
				281474976711828 (F002820): Peptide Prophet [+1,+2,+3,+4,+5,+6 and above]
		Search Engine: X! Tandem
			Version: 2007.01.01.1
			Samples: 281474976711163 (F003393), 281474976711161 (F003390), 281474976711164 (F003395), 281474976711826 (F002818), 281474976711829 (F002821), 281474976711828 (F002820)
			Fragment Tolerance: 0,050 Da (Monoisotopic)
			Parent Tolerance: 7,0 PPM (Monoisotopic)
			Fixed Modifications: +18 on O (O+18), +57 on C (Carbamidomethyl)
			Variable Modifications: +1 on NQ (Deamidated), +16 on M (Oxidation), +40 on n (Pyro-carbamidomethyl) (281474976711826 (F002818), 281474976711829 (F002821), 281474976711828 (F002820))
			Database: a subset of the SwissProt_2014_08 database
			Digestion Enzyme: Trypsin
			Max Missed Cleavages: 2
			Probability Model:
				281474976711163 (F003393): Peptide Prophet [+1,+2,+3,+4 and above]
				281474976711161 (F003390): Peptide Prophet [+1,+2,+3,+4 and above]
				281474976711164 (F003395): Peptide Prophet [+1,+2,+3,+4 and above]
				281474976711826 (F002818): Peptide Prophet [+1,+2,+3,+4 and above]
				281474976711829 (F002821): Peptide Prophet [+1,+2,+3,+4 and above]
				281474976711828 (F002820): Peptide Prophet [+1,+2,+3,+4 and above]
		Search Engine: X! Tandem
			Version: CYCLONE (2010.12.01.1)
			Samples: 281474976711858 (F002865)
			Fragment Tolerance: 0,050 Da (Monoisotopic)
			Parent Tolerance: 7,0 PPM (Monoisotopic)
			Fixed Modifications: +18 on O (O+18), +57 on C (Carbamidomethyl)
			Variable Modifications: +1 on NQ (Deamidated), +16 on M (Oxidation), +40 on n (Pyro-carbamidomethyl)
			Database: a subset of the HELA1400Prot database
			Digestion Enzyme: Trypsin
			Max Missed Cleavages: 2
			Probability Model:
				281474976711858 (F002865): Peptide Prophet [+1,+2,+3,+4 and above]
	Scaffold: Version: Scaffold_4.5.1
		Modification Metadata Set: Unknown modifications
			Source: Unknown
			Comment:
		Protein Grouping Strategy: Experiment-wide grouping with binary peptide-protein weights
		Peptide Thresholds: 95,0% minimum
		Protein Thresholds: 99,0% minimum and 2 peptides minimum
		Peptide FDR: 0,0% (Decoy)
		Protein FDR: 0,0% (Decoy)
		GO Annotation Source(s):
Experiment name	Biological sample category	Biological sample name	MS/MS sample name	Protein name	Protein accession numbers	Database sources	Protein molecular weight (Da)	Protein identification probability	Exclusive unique peptide count	Exclusive unique spectrum count	Exclusive spectrum count	Percentage of total spectra	Percentage sequence coverage
MV merged	activated	Activated	281474976711163 (F003393)	Nuclease-sensitive element-binding protein 1 OS=Homo sapiens GN=YBX1 PE=1 SV=3	YBOX1_HUMAN	SwissProt_2014_08.fasta	35 923,8	1	5	6	11	0.0008	0.281
MV merged	activated	Activated	281474976711163 (F003393)	Tubulin-specific chaperone A OS=Homo sapiens GN=TBCA PE=1 SV=3	TBCA_HUMAN	SwissProt_2014_08.fasta	12 855,2	1	2	2	4	0.0003	0.157
MV merged	activated	Activated	281474976711163 (F003393)	Pyruvate kinase PKM OS=Homo sapiens GN=PKM PE=1 SV=4	KPYM_HUMAN	SwissProt_2014_08.fasta	57 937,5	1	18	19	151	0.0115	0.507
MV merged	activated	Activated	281474976711163 (F003393)	Keratin, type II cytoskeletal 6A OS=Homo sapiens GN=KRT6A PE=1 SV=3	K2C6A_HUMAN	SwissProt_2014_08.fasta	60 046,4	1	2	2	4	0.0003	0.113
MV merged	activated	Activated	281474976711163 (F003393)	Prothymosin alpha OS=Homo sapiens GN=PTMA PE=1 SV=2	PTMA_HUMAN	SwissProt_2014_08.fasta	12 202,5	1	3	5	6	0.0005	0.225
MV merged	activated	Activated	281474976711163 (F003393)	Proteasome subunit alpha type-7 OS=Homo sapiens GN=PSMA7 PE=1 SV=1	PSA7_HUMAN	SwissProt_2014_08.fasta	27 887,2	1	2	2	3	0.0002	0.121
MV merged	activated	Activated	281474976711163 (F003393)	Beta-2-microglobulin OS=Homo sapiens GN=B2M PE=1 SV=1	B2MG_HUMAN	SwissProt_2014_08.fasta	13 714,9	1	5	5	29	0.0022	0.546
MV merged	activated	Activated	281474976711163 (F003393)	Keratin, type II cytoskeletal 2 epidermal OS=Homo sapiens GN=KRT2 PE=1 SV=2	K22E_HUMAN	SwissProt_2014_08.fasta	65 433,9	1	14	14	69	0.0052	0.294
MV merged	activated	Activated	281474976711163 (F003393)	Poly(rC)-binding protein 1 OS=Homo sapiens GN=PCBP1 PE=1 SV=2	PCBP1_HUMAN	SwissProt_2014_08.fasta	37 498,2	1	2	2	3	0.0002	0.0562
MV merged	activated	Activated	281474976711163 (F003393)	Immunoglobulin superfamily member 8 OS=Homo sapiens GN=IGSF8 PE=1 SV=1	IGSF8_HUMAN	SwissProt_2014_08.fasta	65 032,8	1	2	2	3	0.0002	0.0473
MV merged	activated	Activated	281474976711163 (F003393)	Multifunctional protein ADE2 OS=Homo sapiens GN=PAICS PE=1 SV=3	PUR6_HUMAN	SwissProt_2014_08.fasta	47 080,0	1	2	2	5	0.0004	0.0941
MV merged	activated	Activated	281474976711163 (F003393)	Keratin, type I cytoskeletal 14 OS=Homo sapiens GN=KRT14 PE=1 SV=4	K1C14_HUMAN	SwissProt_2014_08.fasta	51 562,5	1	4	4	9	0.0007	0.138
MV merged	activated	Activated	281474976711163 (F003393)	Adenosylhomocysteinase OS=Homo sapiens GN=AHCY PE=1 SV=4	SAHH_HUMAN	SwissProt_2014_08.fasta	47 717,1	1	2	2	2	0.0002	0.0764
MV merged	activated	Activated	281474976711163 (F003393)	Ras-related protein Rab-1A OS=Homo sapiens GN=RAB1A PE=1 SV=3	RAB1A_HUMAN	SwissProt_2014_08.fasta	22 678,5	1	3	3	11	0.0008	0.337
MV merged	activated	Activated	281474976711163 (F003393)	Glyceraldehyde-3-phosphate dehydrogenase OS=Homo sapiens GN=GAPDH PE=1 SV=3	G3P_HUMAN	SwissProt_2014_08.fasta	36 053,4	1	12	17	427	0.0324	0.552
MV merged	activated	Activated	281474976711163 (F003393)	Receptor-type tyrosine-protein phosphatase C OS=Homo sapiens GN=PTPRC PE=1 SV=2	PTPRC_HUMAN	SwissProt_2014_08.fasta	147 255,9	1	8	8	25	0.0019	0.0828
MV merged	activated	Activated	281474976711163 (F003393)	Guanine nucleotide-binding protein G(q) subunit alpha OS=Homo sapiens GN=GNAQ PE=1 SV=4	GNAQ_HUMAN	SwissProt_2014_08.fasta	42 143,6	1	3	3	7	0.0005	0.125
MV merged	activated	Activated	281474976711163 (F003393)	26S proteasome non-ATPase regulatory subunit 2 OS=Homo sapiens GN=PSMD2 PE=1 SV=3	PSMD2_HUMAN	SwissProt_2014_08.fasta	100 202,2	1	2	2	3	0.0002	0.0374
MV merged	activated	Activated	281474976711163 (F003393)	Malate dehydrogenase, cytoplasmic OS=Homo sapiens GN=MDH1 PE=1 SV=4	MDHC_HUMAN	SwissProt_2014_08.fasta	36 426,9	1	2	2	3	0.0002	0.0569
MV merged	activated	Activated	281474976711163 (F003393)	Monocarboxylate transporter 1 OS=Homo sapiens GN=SLC16A1 PE=1 SV=3	MOT1_HUMAN	SwissProt_2014_08.fasta	53 946,0	1	2	2	7	0.0005	0.092
MV merged	activated	Activated	281474976711163 (F003393)	Histone H4 OS=Homo sapiens GN=HIST1H4A PE=1 SV=2	H4_HUMAN	SwissProt_2014_08.fasta	11 367,7	1	4	4	37	0.0028	0.379
MV merged	activated	Activated	281474976711163 (F003393)	Sodium/potassium-transporting ATPase subunit beta-3 OS=Homo sapiens GN=ATP1B3 PE=1 SV=1	AT1B3_HUMAN	SwissProt_2014_08.fasta	31 513,7	1	2	2	3	0.0002	0.136
MV merged	activated	Activated	281474976711163 (F003393)	ATP-citrate synthase OS=Homo sapiens GN=ACLY PE=1 SV=3	ACLY_HUMAN	SwissProt_2014_08.fasta	120 842,8	1	9	10	24	0.0018	0.123
MV merged	activated	Activated	281474976711163 (F003393)	Monocarboxylate transporter 4 OS=Homo sapiens GN=SLC16A3 PE=1 SV=1	MOT4_HUMAN	SwissProt_2014_08.fasta	49 470,4	1	3	3	4	0.0003	0.114
MV merged	activated	Activated	281474976711163 (F003393)	Alpha-actinin-4 OS=Homo sapiens GN=ACTN4 PE=1 SV=2	ACTN4_HUMAN	SwissProt_2014_08.fasta	104 857,2	1	2	2	5	0.0004	0.0263
MV merged	activated	Activated	281474976711163 (F003393)	Myosin regulatory light chain 12B OS=Homo sapiens GN=MYL12B PE=1 SV=2	ML12B_HUMAN	SwissProt_2014_08.fasta	19 780,3	1	3	3	3	0.0002	0.221
MV merged	activated	Activated	281474976711163 (F003393)	GTP-binding nuclear protein Ran OS=Homo sapiens GN=RAN PE=1 SV=3	RAN_HUMAN	SwissProt_2014_08.fasta	24 423,1	1	3	3	5	0.0004	0.148
MV merged	activated	Activated	281474976711163 (F003393)	Elongation factor 1-alpha 1 OS=Homo sapiens GN=EEF1A1 PE=1 SV=1	EF1A1_HUMAN,EF1A3_HUMAN	SwissProt_2014_08.fasta	50 141,2	1	10	12	102	0.0078	0.42
MV merged	activated	Activated	281474976711163 (F003393)	Phosphoglycerate kinase 1 OS=Homo sapiens GN=PGK1 PE=1 SV=3	PGK1_HUMAN	SwissProt_2014_08.fasta	44 615,3	1	10	10	69	0.0052	0.386
MV merged	activated	Activated	281474976711163 (F003393)	Stathmin OS=Homo sapiens GN=STMN1 PE=1 SV=3	STMN1_HUMAN	SwissProt_2014_08.fasta	17 303,0	1	4	4	36	0.0027	0.289
MV merged	activated	Activated	281474976711163 (F003393)	Heat shock protein HSP 90-alpha OS=Homo sapiens GN=HSP90AA1 PE=1 SV=5	HS90A_HUMAN	SwissProt_2014_08.fasta	84 663,2	1	7	9	45	0.0034	0.314
MV merged	activated	Activated	281474976711163 (F003393)	14-3-3 protein beta/alpha OS=Homo sapiens GN=YWHAB PE=1 SV=3	1433B_HUMAN	SwissProt_2014_08.fasta	28 083,1	1	4	5	10	0.0008	0.435
MV merged	activated	Activated	281474976711163 (F003393)	Calreticulin OS=Homo sapiens GN=CALR PE=1 SV=1	CALR_HUMAN	SwissProt_2014_08.fasta	48 142,9	1	2	2	8	0.0006	0.103
MV merged	activated	Activated	281474976711163 (F003393)	HLA class I histocompatibility antigen, A-3 alpha chain OS=Homo sapiens GN=HLA-A PE=1 SV=2	1A03_HUMAN	SwissProt_2014_08.fasta	40 840,6	1	4	4	15	0.0011	0.142
MV merged	activated	Activated	281474976711163 (F003393)	Chloride intracellular channel protein 1 OS=Homo sapiens GN=CLIC1 PE=1 SV=4	CLIC1_HUMAN	SwissProt_2014_08.fasta	26 923,3	1	2	2	3	0.0002	0.083
MV merged	activated	Activated	281474976711163 (F003393)	Glutathione S-transferase Mu 3 OS=Homo sapiens GN=GSTM3 PE=1 SV=3	GSTM3_HUMAN	SwissProt_2014_08.fasta	26 561,1	1	2	2	5	0.0004	0.107
MV merged	activated	Activated	281474976711163 (F003393)	2',3'-cyclic-nucleotide 3'-phosphodiesterase OS=Homo sapiens GN=CNP PE=1 SV=2	CN37_HUMAN	SwissProt_2014_08.fasta	47 580,6	1	4	4	18	0.0014	0.178
MV merged	activated	Activated	281474976711163 (F003393)	Heterogeneous nuclear ribonucleoprotein A1 OS=Homo sapiens GN=HNRNPA1 PE=1 SV=5	ROA1_HUMAN	SwissProt_2014_08.fasta	38 747,0	1	2	2	3	0.0002	0.0914
MV merged	activated	Activated	281474976711163 (F003393)	Fructose-bisphosphate aldolase C OS=Homo sapiens GN=ALDOC PE=1 SV=2	ALDOC_HUMAN	SwissProt_2014_08.fasta	39 456,2	1	2	2	10	0.0008	0.0852
MV merged	activated	Activated	281474976711163 (F003393)	Fructose-bisphosphate aldolase A OS=Homo sapiens GN=ALDOA PE=1 SV=2	ALDOA_HUMAN	SwissProt_2014_08.fasta	39 420,6	1	11	12	102	0.0078	0.451
MV merged	activated	Activated	281474976711163 (F003393)	Proteasome activator complex subunit 2 OS=Homo sapiens GN=PSME2 PE=1 SV=4	PSME2_HUMAN	SwissProt_2014_08.fasta	27 402,3	1	2	2	3	0.0002	0.146
MV merged	activated	Activated	281474976711163 (F003393)	C-X-C chemokine receptor type 4 OS=Homo sapiens GN=CXCR4 PE=1 SV=1	CXCR4_HUMAN	SwissProt_2014_08.fasta	39 747,3	1	4	5	6	0.0005	0.219
MV merged	activated	Activated	281474976711163 (F003393)	Ras-related protein Rab-5C OS=Homo sapiens GN=RAB5C PE=1 SV=2	RAB5C_HUMAN	SwissProt_2014_08.fasta	23 482,7	1	3	3	15	0.0011	0.176
MV merged	activated	Activated	281474976711163 (F003393)	Guanine nucleotide-binding protein G(I)/G(S)/G(T) subunit beta-1 OS=Homo sapiens GN=GNB1 PE=1 SV=3	GBB1_HUMAN	SwissProt_2014_08.fasta	37 377,5	1	4	4	33	0.0025	0.374
MV merged	activated	Activated	281474976711163 (F003393)	Elongation factor 1-gamma OS=Homo sapiens GN=EEF1G PE=1 SV=3	EF1G_HUMAN	SwissProt_2014_08.fasta	50 119,4	1	4	4	6	0.0005	0.183
MV merged	activated	Activated	281474976711163 (F003393)	Vimentin OS=Homo sapiens GN=VIM PE=1 SV=4	VIME_HUMAN	SwissProt_2014_08.fasta	53 652,7	1	2	2	2	0.0002	0.0429
MV merged	activated	Activated	281474976711163 (F003393)	Protein kinase C alpha type OS=Homo sapiens GN=PRKCA PE=1 SV=4	KPCA_HUMAN	SwissProt_2014_08.fasta	76 751,1	1	2	2	6	0.0005	0.0417
MV merged	activated	Activated	281474976711163 (F003393)	Keratin, type I cytoskeletal 9 OS=Homo sapiens GN=KRT9 PE=1 SV=3	K1C9_HUMAN	SwissProt_2014_08.fasta	62 065,9	1	16	20	85	0.0065	0.377
MV merged	activated	Activated	281474976711163 (F003393)	Sodium/potassium-transporting ATPase subunit alpha-1 OS=Homo sapiens GN=ATP1A1 PE=1 SV=1	AT1A1_HUMAN	SwissProt_2014_08.fasta	112 899,5	1	12	12	53	0.004	0.183
MV merged	activated	Activated	281474976711163 (F003393)	Tubulin beta-4B chain OS=Homo sapiens GN=TUBB4B PE=1 SV=1	TBB4B_HUMAN	SwissProt_2014_08.fasta	49 830,7	1	5	5	23	0.0018	0.64
MV merged	activated	Activated	281474976711163 (F003393)	40S ribosomal protein S18 OS=Homo sapiens GN=RPS18 PE=1 SV=3	RS18_HUMAN	SwissProt_2014_08.fasta	17 719,3	1	2	2	2	0.0002	0.151
MV merged	activated	Activated	281474976711163 (F003393)	Integrin alpha-4 OS=Homo sapiens GN=ITGA4 PE=1 SV=3	ITA4_HUMAN	SwissProt_2014_08.fasta	114 901,8	1	3	3	7	0.0005	0.031
MV merged	activated	Activated	281474976711163 (F003393)	T-complex protein 1 subunit theta OS=Homo sapiens GN=CCT8 PE=1 SV=4	TCPQ_HUMAN	SwissProt_2014_08.fasta	59 621,0	1	8	8	12	0.0009	0.214
MV merged	activated	Activated	281474976711163 (F003393)	Heat shock cognate 71 kDa protein OS=Homo sapiens GN=HSPA8 PE=1 SV=1	HSP7C_HUMAN	SwissProt_2014_08.fasta	70 899,8	1	16	18	137	0.0104	0.407
MV merged	activated	Activated	281474976711163 (F003393)	Elongation factor 2 OS=Homo sapiens GN=EEF2 PE=1 SV=4	EF2_HUMAN	SwissProt_2014_08.fasta	95 340,1	1	12	14	57	0.0043	0.245
MV merged	activated	Activated	281474976711163 (F003393)	Basigin OS=Homo sapiens GN=BSG PE=1 SV=2	BASI_HUMAN	SwissProt_2014_08.fasta	42 199,7	1	5	5	11	0.0008	0.242
MV merged	activated	Activated	281474976711163 (F003393)	F-actin-capping protein subunit alpha-1 OS=Homo sapiens GN=CAPZA1 PE=1 SV=3	CAZA1_HUMAN	SwissProt_2014_08.fasta	32 923,2	1	2	2	2	0.0002	0.108
MV merged	activated	Activated	281474976711163 (F003393)	Sodium bicarbonate cotransporter 3 OS=Homo sapiens GN=SLC4A7 PE=1 SV=2	S4A7_HUMAN	SwissProt_2014_08.fasta	136 049,3	1	4	4	11	0.0008	0.0486
MV merged	activated	Activated	281474976711163 (F003393)	14-3-3 protein zeta/delta OS=Homo sapiens GN=YWHAZ PE=1 SV=1	1433Z_HUMAN	SwissProt_2014_08.fasta	27 745,9	1	12	14	69	0.0052	0.502
MV merged	activated	Activated	281474976711163 (F003393)	Guanine nucleotide-binding protein G(k) subunit alpha OS=Homo sapiens GN=GNAI3 PE=1 SV=3	GNAI3_HUMAN	SwissProt_2014_08.fasta	40 533,5	1	3	3	21	0.0016	0.268
MV merged	activated	Activated	281474976711163 (F003393)	14-3-3 protein theta OS=Homo sapiens GN=YWHAQ PE=1 SV=1	1433T_HUMAN	SwissProt_2014_08.fasta	27 765,4	1	3	3	10	0.0008	0.343
MV merged	activated	Activated	281474976711163 (F003393)	Alpha-enolase OS=Homo sapiens GN=ENO1 PE=1 SV=2	ENOA_HUMAN	SwissProt_2014_08.fasta	47 170,2	1	17	24	388	0.0295	0.611
MV merged	activated	Activated	281474976711163 (F003393)	CAD protein OS=Homo sapiens GN=CAD PE=1 SV=3	PYR1_HUMAN	SwissProt_2014_08.fasta	242 982,5	1	2	2	2	0.0002	0.0108
MV merged	activated	Activated	281474976711163 (F003393)	Annexin A5 OS=Homo sapiens GN=ANXA5 PE=1 SV=2	ANXA5_HUMAN	SwissProt_2014_08.fasta	35 938,6	1	3	3	18	0.0014	0.144
MV merged	activated	Activated	281474976711163 (F003393)	Solute carrier family 2, facilitated glucose transporter member 1 OS=Homo sapiens GN=SLC2A1 PE=1 SV=2	GTR1_HUMAN	SwissProt_2014_08.fasta	54 085,3	1	5	6	26	0.002	0.142
MV merged	activated	Activated	281474976711163 (F003393)	Profilin-1 OS=Homo sapiens GN=PFN1 PE=1 SV=2	PROF1_HUMAN	SwissProt_2014_08.fasta	15 054,3	1	5	5	64	0.0049	0.5
MV merged	activated	Activated	281474976711163 (F003393)	Heat shock protein HSP 90-beta OS=Homo sapiens GN=HSP90AB1 PE=1 SV=4	HS90B_HUMAN	SwissProt_2014_08.fasta	83 267,3	1	23	25	201	0.0153	0.485
MV merged	activated	Activated	281474976711163 (F003393)	Ras-related protein Ral-A OS=Homo sapiens GN=RALA PE=1 SV=1	RALA_HUMAN	SwissProt_2014_08.fasta	23 567,2	1	2	2	8	0.0006	0.15
MV merged	activated	Activated	281474976711163 (F003393)	Peroxiredoxin-1 OS=Homo sapiens GN=PRDX1 PE=1 SV=1	PRDX1_HUMAN	SwissProt_2014_08.fasta	22 110,9	1	7	7	23	0.0018	0.497
MV merged	activated	Activated	281474976711163 (F003393)	Multidrug resistance-associated protein 1 OS=Homo sapiens GN=ABCC1 PE=1 SV=3	MRP1_HUMAN	SwissProt_2014_08.fasta	171 595,5	1	2	2	3	0.0002	0.0209
MV merged	activated	Activated	281474976711163 (F003393)	Ras-related protein Rab-11A OS=Homo sapiens GN=RAB11A PE=1 SV=3	RB11A_HUMAN	SwissProt_2014_08.fasta	24 393,9	1	2	2	5	0.0004	0.0972
MV merged	activated	Activated	281474976711163 (F003393)	Heterogeneous nuclear ribonucleoproteins A2/B1 OS=Homo sapiens GN=HNRNPA2B1 PE=1 SV=2	ROA2_HUMAN	SwissProt_2014_08.fasta	37 430,3	1	2	2	5	0.0004	0.0567
MV merged	activated	Activated	281474976711163 (F003393)	Ubiquitin-like modifier-activating enzyme 1 OS=Homo sapiens GN=UBA1 PE=1 SV=3	UBA1_HUMAN	SwissProt_2014_08.fasta	117 850,3	1	5	6	14	0.0011	0.0888
MV merged	activated	Activated	281474976711163 (F003393)	Transketolase OS=Homo sapiens GN=TKT PE=1 SV=3	TKT_HUMAN	SwissProt_2014_08.fasta	67 879,4	1	5	5	9	0.0007	0.149
MV merged	activated	Activated	281474976711163 (F003393)	Tyrosine-protein kinase Lck OS=Homo sapiens GN=LCK PE=1 SV=6	LCK_HUMAN	SwissProt_2014_08.fasta	58 002,0	1	9	10	41	0.0031	0.283
MV merged	activated	Activated	281474976711163 (F003393)	Adenylyl cyclase-associated protein 1 OS=Homo sapiens GN=CAP1 PE=1 SV=5	CAP1_HUMAN	SwissProt_2014_08.fasta	51 901,6	1	2	2	9	0.0007	0.0863
MV merged	activated	Activated	281474976711163 (F003393)	Proteasome subunit alpha type-2 OS=Homo sapiens GN=PSMA2 PE=1 SV=2	PSA2_HUMAN	SwissProt_2014_08.fasta	25 898,9	1	4	4	14	0.0011	0.248
MV merged	activated	Activated	281474976711163 (F003393)	Glutathione S-transferase P OS=Homo sapiens GN=GSTP1 PE=1 SV=2	GSTP1_HUMAN	SwissProt_2014_08.fasta	23 356,7	1	5	5	50	0.0038	0.4
MV merged	activated	Activated	281474976711163 (F003393)	Fatty acid-binding protein, epidermal OS=Homo sapiens GN=FABP5 PE=1 SV=3	FABP5_HUMAN	SwissProt_2014_08.fasta	15 164,4	1	2	2	3	0.0002	0.156
MV merged	activated	Activated	281474976711163 (F003393)	Guanine nucleotide-binding protein G(I)/G(S)/G(T) subunit beta-2 OS=Homo sapiens GN=GNB2 PE=1 SV=3	GBB2_HUMAN	SwissProt_2014_08.fasta	37 331,8	1	8	8	48	0.0037	0.374
MV merged	activated	Activated	281474976711163 (F003393)	Alpha-2-HS-glycoprotein OS=Homo sapiens GN=AHSG PE=1 SV=1	FETUA_HUMAN	SwissProt_2014_08.fasta	39 323,4	1	2	2	3	0.0002	0.0354
MV merged	activated	Activated	281474976711163 (F003393)	L-lactate dehydrogenase A chain OS=Homo sapiens GN=LDHA PE=1 SV=2	LDHA_HUMAN	SwissProt_2014_08.fasta	36 689,2	1	14	19	81	0.0062	0.56
MV merged	activated	Activated	281474976711163 (F003393)	Plasma membrane calcium-transporting ATPase 4 OS=Homo sapiens GN=ATP2B4 PE=1 SV=2	AT2B4_HUMAN	SwissProt_2014_08.fasta	137 923,7	1	3	4	8	0.0006	0.0363
MV merged	activated	Activated	281474976711163 (F003393)	Dihydropyrimidinase-related protein 2 OS=Homo sapiens GN=DPYSL2 PE=1 SV=1	DPYL2_HUMAN	SwissProt_2014_08.fasta	62 294,0	1	2	2	3	0.0002	0.0699
MV merged	activated	Activated	281474976711163 (F003393)	Leukosialin OS=Homo sapiens GN=SPN PE=1 SV=1	LEUK_HUMAN	SwissProt_2014_08.fasta	40 321,6	1	2	2	3	0.0002	0.05
MV merged	activated	Activated	281474976711163 (F003393)	T-complex protein 1 subunit zeta OS=Homo sapiens GN=CCT6A PE=1 SV=3	TCPZ_HUMAN	SwissProt_2014_08.fasta	58 025,3	1	4	4	13	0.001	0.113
MV merged	activated	Activated	281474976711163 (F003393)	Actin, cytoplasmic 1 OS=Homo sapiens GN=ACTB PE=1 SV=1	ACTB_HUMAN	SwissProt_2014_08.fasta	41 737,8	1	23	39	513	0.039	0.768
MV merged	activated	Activated	281474976711163 (F003393)	Neutral amino acid transporter A OS=Homo sapiens GN=SLC1A4 PE=1 SV=1	SATT_HUMAN	SwissProt_2014_08.fasta	55 724,4	1	4	4	15	0.0011	0.139
MV merged	activated	Activated	281474976711163 (F003393)	Ras-related protein Rab-10 OS=Homo sapiens GN=RAB10 PE=1 SV=1	RAB10_HUMAN	SwissProt_2014_08.fasta	22 542,1	1	2	2	8	0.0006	0.26
MV merged	activated	Activated	281474976711163 (F003393)	Triosephosphate isomerase OS=Homo sapiens GN=TPI1 PE=1 SV=3	TPIS_HUMAN	SwissProt_2014_08.fasta	30 790,8	1	6	6	23	0.0018	0.325
MV merged	activated	Activated	281474976711163 (F003393)	Equilibrative nucleoside transporter 1 OS=Homo sapiens GN=SLC29A1 PE=1 SV=3	S29A1_HUMAN	SwissProt_2014_08.fasta	50 222,0	1	3	3	6	0.0005	0.0855
MV merged	activated	Activated	281474976711163 (F003393)	Glucose-6-phosphate 1-dehydrogenase OS=Homo sapiens GN=G6PD PE=1 SV=4	G6PD_HUMAN	SwissProt_2014_08.fasta	59 258,1	1	2	2	2	0.0002	0.0505
MV merged	activated	Activated	281474976711163 (F003393)	40S ribosomal protein S2 OS=Homo sapiens GN=RPS2 PE=1 SV=2	RS2_HUMAN	SwissProt_2014_08.fasta	31 325,2	1	3	3	10	0.0008	0.14
MV merged	activated	Activated	281474976711163 (F003393)	Tubulin alpha-1B chain OS=Homo sapiens GN=TUBA1B PE=1 SV=1	TBA1B_HUMAN	SwissProt_2014_08.fasta	50 151,7	1	16	20	280	0.0213	0.521
MV merged	activated	Activated	281474976711163 (F003393)	T-complex protein 1 subunit alpha OS=Homo sapiens GN=TCP1 PE=1 SV=1	TCPA_HUMAN	SwissProt_2014_08.fasta	60 345,2	1	3	3	10	0.0008	0.151
MV merged	activated	Activated	281474976711163 (F003393)	60S ribosomal protein L4 OS=Homo sapiens GN=RPL4 PE=1 SV=5	RL4_HUMAN	SwissProt_2014_08.fasta	47 699,1	1	2	2	4	0.0003	0.0726
MV merged	activated	Activated	281474976711163 (F003393)	Unconventional myosin-Ig OS=Homo sapiens GN=MYO1G PE=1 SV=2	MYO1G_HUMAN	SwissProt_2014_08.fasta	116 443,6	1	6	6	22	0.0017	0.0914
MV merged	activated	Activated	281474976711163 (F003393)	Large neutral amino acids transporter small subunit 1 OS=Homo sapiens GN=SLC7A5 PE=1 SV=2	LAT1_HUMAN	SwissProt_2014_08.fasta	55 012,1	1	5	7	12	0.0009	0.203
MV merged	activated	Activated	281474976711163 (F003393)	Transforming protein RhoA OS=Homo sapiens GN=RHOA PE=1 SV=1	RHOA_HUMAN	SwissProt_2014_08.fasta	21 768,4	1	3	4	11	0.0008	0.228
MV merged	activated	Activated	281474976711163 (F003393)	Cell division control protein 42 homolog OS=Homo sapiens GN=CDC42 PE=1 SV=2	CDC42_HUMAN	SwissProt_2014_08.fasta	21 258,8	1	7	7	17	0.0013	0.628
MV merged	activated	Activated	281474976711163 (F003393)	Annexin A6 OS=Homo sapiens GN=ANXA6 PE=1 SV=3	ANXA6_HUMAN	SwissProt_2014_08.fasta	75 877,5	1	23	27	154	0.0117	0.473
MV merged	activated	Activated	281474976711163 (F003393)	Annexin A4 OS=Homo sapiens GN=ANXA4 PE=1 SV=4	ANXA4_HUMAN	SwissProt_2014_08.fasta	35 884,3	1	4	4	9	0.0007	0.172
MV merged	activated	Activated	281474976711163 (F003393)	Eukaryotic translation initiation factor 5A-1 OS=Homo sapiens GN=EIF5A PE=1 SV=2	IF5A1_HUMAN	SwissProt_2014_08.fasta	16 832,7	1	2	3	9	0.0007	0.305
MV merged	activated	Activated	281474976711163 (F003393)	Ras-related protein Rab-35 OS=Homo sapiens GN=RAB35 PE=1 SV=1	RAB35_HUMAN	SwissProt_2014_08.fasta	23 025,3	1	5	5	17	0.0013	0.368
MV merged	activated	Activated	281474976711163 (F003393)	Synaptic vesicle membrane protein VAT-1 homolog OS=Homo sapiens GN=VAT1 PE=1 SV=2	VAT1_HUMAN	SwissProt_2014_08.fasta	41 919,8	1	8	9	50	0.0038	0.267
MV merged	activated	Activated	281474976711163 (F003393)	Peroxiredoxin-2 OS=Homo sapiens GN=PRDX2 PE=1 SV=5	PRDX2_HUMAN	SwissProt_2014_08.fasta	21 892,4	1	5	5	17	0.0013	0.364
MV merged	activated	Activated	281474976711163 (F003393)	T-complex protein 1 subunit eta OS=Homo sapiens GN=CCT7 PE=1 SV=2	TCPH_HUMAN	SwissProt_2014_08.fasta	59 367,8	1	3	3	8	0.0006	0.0902
MV merged	activated	Activated	281474976711163 (F003393)	Lamin-B1 OS=Homo sapiens GN=LMNB1 PE=1 SV=2	LMNB1_HUMAN	SwissProt_2014_08.fasta	66 409,6	1	4	4	5	0.0004	0.102
MV merged	activated	Activated	281474976711163 (F003393)	Ras-related protein Rap-1b OS=Homo sapiens GN=RAP1B PE=1 SV=1	RAP1B_HUMAN	SwissProt_2014_08.fasta	20 824,9	1	8	8	48	0.0037	0.609
MV merged	activated	Activated	281474976711163 (F003393)	Ezrin OS=Homo sapiens GN=EZR PE=1 SV=4	EZRI_HUMAN	SwissProt_2014_08.fasta	69 414,7	1	2	3	9	0.0007	0.121
MV merged	activated	Activated	281474976711163 (F003393)	60S ribosomal protein L31 OS=Homo sapiens GN=RPL31 PE=1 SV=1	RL31_HUMAN	SwissProt_2014_08.fasta	14 463,2	1	2	2	9	0.0007	0.184
MV merged	activated	Activated	281474976711163 (F003393)	Acetyl-CoA acetyltransferase, cytosolic OS=Homo sapiens GN=ACAT2 PE=1 SV=2	THIC_HUMAN	SwissProt_2014_08.fasta	41 350,4	1	3	3	11	0.0008	0.184
MV merged	activated	Activated	281474976711163 (F003393)	Tubulin beta chain OS=Homo sapiens GN=TUBB PE=1 SV=2	TBB5_HUMAN	SwissProt_2014_08.fasta	49 670,6	1	21	23	390	0.0296	0.703
MV merged	activated	Activated	281474976711163 (F003393)	F-actin-capping protein subunit beta OS=Homo sapiens GN=CAPZB PE=1 SV=4	CAPZB_HUMAN	SwissProt_2014_08.fasta	31 351,6	1	2	2	5	0.0004	0.148
MV merged	activated	Activated	281474976711163 (F003393)	Rho GDP-dissociation inhibitor 2 OS=Homo sapiens GN=ARHGDIB PE=1 SV=3	GDIR2_HUMAN	SwissProt_2014_08.fasta	22 988,4	1	2	2	17	0.0013	0.169
MV merged	activated	Activated	281474976711163 (F003393)	L-lactate dehydrogenase B chain OS=Homo sapiens GN=LDHB PE=1 SV=2	LDHB_HUMAN	SwissProt_2014_08.fasta	36 638,6	1	17	19	129	0.0098	0.611
MV merged	activated	Activated	281474976711163 (F003393)	Peptidyl-prolyl cis-trans isomerase A OS=Homo sapiens GN=PPIA PE=1 SV=2	PPIA_HUMAN	SwissProt_2014_08.fasta	18 012,9	1	5	5	71	0.0054	0.479
MV merged	activated	Activated	281474976711163 (F003393)	Threonine--tRNA ligase, cytoplasmic OS=Homo sapiens GN=TARS PE=1 SV=3	SYTC_HUMAN	SwissProt_2014_08.fasta	83 437,8	1	2	2	2	0.0002	0.0318
MV merged	activated	Activated	281474976711163 (F003393)	Keratin, type I cytoskeletal 10 OS=Homo sapiens GN=KRT10 PE=1 SV=6	K1C10_HUMAN	SwissProt_2014_08.fasta	58 828,8	1	21	29	182	0.0138	0.461
MV merged	activated	Activated	281474976711163 (F003393)	Fatty acid synthase OS=Homo sapiens GN=FASN PE=1 SV=3	FAS_HUMAN	SwissProt_2014_08.fasta	273 427,1	1	5	5	7	0.0005	0.0287
MV merged	activated	Activated	281474976711163 (F003393)	Actin, alpha cardiac muscle 1 OS=Homo sapiens GN=ACTC1 PE=1 SV=1	ACTC_HUMAN	SwissProt_2014_08.fasta	42 020,1	1	3	7	50	0.0038	0.424
MV merged	activated	Activated	281474976711163 (F003393)	Clathrin heavy chain 1 OS=Homo sapiens GN=CLTC PE=1 SV=5	CLH1_HUMAN	SwissProt_2014_08.fasta	191 618,9	1	6	6	11	0.0008	0.0466
MV merged	activated	Activated	281474976711163 (F003393)	Leukocyte surface antigen CD47 OS=Homo sapiens GN=CD47 PE=1 SV=1	CD47_HUMAN	SwissProt_2014_08.fasta	35 214,9	1	2	2	4	0.0003	0.136
MV merged	activated	Activated	281474976711163 (F003393)	Glucose-6-phosphate isomerase OS=Homo sapiens GN=GPI PE=1 SV=4	G6PI_HUMAN	SwissProt_2014_08.fasta	63 148,5	1	6	6	38	0.0029	0.203
MV merged	activated	Activated	281474976711163 (F003393)	40S ribosomal protein S7 OS=Homo sapiens GN=RPS7 PE=1 SV=1	RS7_HUMAN	SwissProt_2014_08.fasta	22 127,5	1	2	2	9	0.0007	0.175
MV merged	activated	Activated	281474976711163 (F003393)	Guanine nucleotide-binding protein G(s) subunit alpha isoforms XLas OS=Homo sapiens GN=GNAS PE=1 SV=2	GNAS1_HUMAN,GNAS2_HUMAN	SwissProt_2014_08.fasta	111 026,3	1	2	4	6	0.0005	0.053
MV merged	activated	Activated	281474976711163 (F003393)	Neutral amino acid transporter B(0) OS=Homo sapiens GN=SLC1A5 PE=1 SV=2	AAAT_HUMAN	SwissProt_2014_08.fasta	56 599,8	1	7	7	13	0.001	0.222
MV merged	activated	Activated	281474976711163 (F003393)	T-complex protein 1 subunit delta OS=Homo sapiens GN=CCT4 PE=1 SV=4	TCPD_HUMAN	SwissProt_2014_08.fasta	57 926,0	1	4	4	5	0.0004	0.143
MV merged	activated	Activated	281474976711163 (F003393)	MARCKS-related protein OS=Homo sapiens GN=MARCKSL1 PE=1 SV=2	MRP_HUMAN	SwissProt_2014_08.fasta	19 528,6	1	5	6	25	0.0019	0.687
MV merged	activated	Activated	281474976711163 (F003393)	Tubulin alpha-1A chain OS=Homo sapiens GN=TUBA1A PE=1 SV=1	TBA1A_HUMAN	SwissProt_2014_08.fasta	50 135,7	1	2	2	15	0.0011	0.49
MV merged	activated	Activated	281474976711163 (F003393)	T-complex protein 1 subunit beta OS=Homo sapiens GN=CCT2 PE=1 SV=4	TCPB_HUMAN	SwissProt_2014_08.fasta	57 489,9	1	3	3	13	0.001	0.0972
MV merged	activated	Activated	281474976711163 (F003393)	Heterogeneous nuclear ribonucleoprotein K OS=Homo sapiens GN=HNRNPK PE=1 SV=1	HNRPK_HUMAN	SwissProt_2014_08.fasta	50 978,5	1	3	3	9	0.0007	0.0605
MV merged	activated	Activated	281474976711163 (F003393)	60S ribosomal protein L13 OS=Homo sapiens GN=RPL13 PE=1 SV=4	RL13_HUMAN	SwissProt_2014_08.fasta	24 262,2	1	3	3	4	0.0003	0.142
MV merged	activated	Activated	281474976711163 (F003393)	Heat shock 70 kDa protein 4 OS=Homo sapiens GN=HSPA4 PE=1 SV=4	HSP74_HUMAN	SwissProt_2014_08.fasta	94 331,9	1	3	3	5	0.0004	0.056
MV merged	activated	Activated	281474976711163 (F003393)	Proteasome subunit beta type-4 OS=Homo sapiens GN=PSMB4 PE=1 SV=4	PSB4_HUMAN	SwissProt_2014_08.fasta	29 205,0	1	3	3	3	0.0002	0.148
MV merged	activated	Activated	281474976711163 (F003393)	Gamma-enolase OS=Homo sapiens GN=ENO2 PE=1 SV=3	ENOG_HUMAN	SwissProt_2014_08.fasta	47 269,7	1	2	2	3	0.0002	0.18
MV merged	activated	Activated	281474976711163 (F003393)	Moesin OS=Homo sapiens GN=MSN PE=1 SV=3	MOES_HUMAN	SwissProt_2014_08.fasta	67 821,8	1	18	21	117	0.0089	0.38
MV merged	activated	Activated	281474976711163 (F003393)	14-3-3 protein gamma OS=Homo sapiens GN=YWHAG PE=1 SV=2	1433G_HUMAN	SwissProt_2014_08.fasta	28 303,1	1	6	6	13	0.001	0.429
MV merged	activated	Activated	281474976711163 (F003393)	60S acidic ribosomal protein P2 OS=Homo sapiens GN=RPLP2 PE=1 SV=1	RLA2_HUMAN	SwissProt_2014_08.fasta	11 665,5	1	3	3	15	0.0011	0.417
MV merged	activated	Activated	281474976711163 (F003393)	14-3-3 protein epsilon OS=Homo sapiens GN=YWHAE PE=1 SV=1	1433E_HUMAN	SwissProt_2014_08.fasta	29 175,0	1	7	9	49	0.0037	0.435
MV merged	activated	Activated	281474976711163 (F003393)	Myosin light polypeptide 6 OS=Homo sapiens GN=MYL6 PE=1 SV=2	MYL6_HUMAN	SwissProt_2014_08.fasta	16 929,8	1	2	2	4	0.0003	0.139
MV merged	activated	Activated	281474976711163 (F003393)	60S acidic ribosomal protein P0 OS=Homo sapiens GN=RPLP0 PE=1 SV=1	RLA0_HUMAN	SwissProt_2014_08.fasta	34 274,3	1	2	2	6	0.0005	0.0915
MV merged	activated	Activated	281474976711163 (F003393)	CD99 antigen OS=Homo sapiens GN=CD99 PE=1 SV=1	CD99_HUMAN	SwissProt_2014_08.fasta	18 848,2	1	4	5	9	0.0007	0.319
MV merged	activated	Activated	281474976711163 (F003393)	Macrophage migration inhibitory factor OS=Homo sapiens GN=MIF PE=1 SV=4	MIF_HUMAN	SwissProt_2014_08.fasta	12 476,5	1	3	3	37	0.0028	0.357
MV merged	activated	Activated	281474976711163 (F003393)	Proteasome subunit alpha type-6 OS=Homo sapiens GN=PSMA6 PE=1 SV=1	PSA6_HUMAN	SwissProt_2014_08.fasta	27 399,5	1	2	2	2	0.0002	0.0935
MV merged	activated	Activated	281474976711163 (F003393)	Myosin-9 OS=Homo sapiens GN=MYH9 PE=1 SV=4	MYH9_HUMAN	SwissProt_2014_08.fasta	226 537,5	1	9	9	20	0.0015	0.0633
MV merged	activated	Activated	281474976711163 (F003393)	Golgi-associated plant pathogenesis-related protein 1 OS=Homo sapiens GN=GLIPR2 PE=1 SV=3	GAPR1_HUMAN	SwissProt_2014_08.fasta	17 218,2	1	2	2	6	0.0005	0.169
MV merged	activated	Activated	281474976711163 (F003393)	D-3-phosphoglycerate dehydrogenase OS=Homo sapiens GN=PHGDH PE=1 SV=4	SERA_HUMAN	SwissProt_2014_08.fasta	56 650,6	1	6	6	17	0.0013	0.154
MV merged	activated	Activated	281474976711163 (F003393)	ADP-ribosylation factor 1 OS=Homo sapiens GN=ARF1 PE=1 SV=2	ARF1_HUMAN	SwissProt_2014_08.fasta	20 697,6	1	5	5	20	0.0015	0.436
MV merged	activated	Activated	281474976711163 (F003393)	Keratin, type II cytoskeletal 5 OS=Homo sapiens GN=KRT5 PE=1 SV=3	K2C5_HUMAN	SwissProt_2014_08.fasta	62 379,6	1	2	2	4	0.0003	0.125
MV merged	activated	Activated	281474976711163 (F003393)	Phosphoglycerate mutase 1 OS=Homo sapiens GN=PGAM1 PE=1 SV=2	PGAM1_HUMAN	SwissProt_2014_08.fasta	28 804,8	1	5	7	32	0.0024	0.315
MV merged	activated	Activated	281474976711163 (F003393)	Proliferation-associated protein 2G4 OS=Homo sapiens GN=PA2G4 PE=1 SV=3	PA2G4_HUMAN	SwissProt_2014_08.fasta	43 786,7	1	2	2	3	0.0002	0.107
MV merged	activated	Activated	281474976711163 (F003393)	Keratin, type II cytoskeletal 1 OS=Homo sapiens GN=KRT1 PE=1 SV=6	K2C1_HUMAN	SwissProt_2014_08.fasta	66 040,3	1	18	19	256	0.0194	0.404
MV merged	activated	Activated	281474976711163 (F003393)	Adenosine deaminase OS=Homo sapiens GN=ADA PE=1 SV=3	ADA_HUMAN	SwissProt_2014_08.fasta	40 765,1	1	3	3	7	0.0005	0.16
MV merged	activated	Activated	281474976711163 (F003393)	Rab GDP dissociation inhibitor beta OS=Homo sapiens GN=GDI2 PE=1 SV=2	GDIB_HUMAN	SwissProt_2014_08.fasta	50 665,5	1	5	5	23	0.0018	0.171
MV merged	activated	Activated	281474976711163 (F003393)	Coronin-1A OS=Homo sapiens GN=CORO1A PE=1 SV=4	COR1A_HUMAN	SwissProt_2014_08.fasta	51 026,1	1	3	3	10	0.0008	0.0976
MV merged	activated	Activated	281474976711163 (F003393)	Transitional endoplasmic reticulum ATPase OS=Homo sapiens GN=VCP PE=1 SV=4	TERA_HUMAN	SwissProt_2014_08.fasta	89 324,8	1	6	6	23	0.0018	0.113
MV merged	activated	Activated	281474976711163 (F003393)	Histone H2A type 2-B OS=Homo sapiens GN=HIST2H2AB PE=1 SV=3	H2A2B_HUMAN,H2AX_HUMAN	SwissProt_2014_08.fasta	15 145,1	1	3	5	12	0.0009	0.4
MV merged	activated	Activated	281474976711163 (F003393)	Guanine nucleotide-binding protein G(i) subunit alpha-2 OS=Homo sapiens GN=GNAI2 PE=1 SV=3	GNAI2_HUMAN	SwissProt_2014_08.fasta	40 452,0	1	13	15	112	0.0085	0.518
MV merged	activated	Activated	281474976711163 (F003393)	60S ribosomal protein L18 OS=Homo sapiens GN=RPL18 PE=1 SV=2	RL18_HUMAN	SwissProt_2014_08.fasta	21 635,2	1	2	2	4	0.0003	0.128
MV merged	activated	Activated	281474976711163 (F003393)	T-complex protein 1 subunit epsilon OS=Homo sapiens GN=CCT5 PE=1 SV=1	TCPE_HUMAN	SwissProt_2014_08.fasta	59 672,4	1	5	5	17	0.0013	0.152
MV merged	activated	Activated	281474976711163 (F003393)	60S ribosomal protein L9 OS=Homo sapiens GN=RPL9 PE=1 SV=1	RL9_HUMAN	SwissProt_2014_08.fasta	21 863,7	1	2	2	3	0.0002	0.214
MV merged	activated	Activated	281474976711163 (F003393)	Plastin-2 OS=Homo sapiens GN=LCP1 PE=1 SV=6	PLSL_HUMAN	SwissProt_2014_08.fasta	70 291,2	1	21	22	90	0.0068	0.451
MV merged	activated	Activated	281474976711163 (F003393)	Elongation factor 1-beta OS=Homo sapiens GN=EEF1B2 PE=1 SV=3	EF1B_HUMAN	SwissProt_2014_08.fasta	24 764,2	1	2	2	10	0.0008	0.124
MV merged	activated	Activated	281474976711163 (F003393)	Cofilin-1 OS=Homo sapiens GN=CFL1 PE=1 SV=3	COF1_HUMAN	SwissProt_2014_08.fasta	18 503,2	1	4	4	36	0.0027	0.386
MV merged	activated	Activated	281474976711163 (F003393)	Nuclear migration protein nudC OS=Homo sapiens GN=NUDC PE=1 SV=1	NUDC_HUMAN	SwissProt_2014_08.fasta	38 243,7	1	2	2	3	0.0002	0.0604
MV merged	activated	Activated	281474976711163 (F003393)	Proteasome subunit beta type-3 OS=Homo sapiens GN=PSMB3 PE=1 SV=2	PSB3_HUMAN	SwissProt_2014_08.fasta	22 949,6	1	2	2	3	0.0002	0.18
MV merged	activated	Activated	281474976711163 (F003393)	6-phosphogluconate dehydrogenase, decarboxylating OS=Homo sapiens GN=PGD PE=1 SV=3	6PGD_HUMAN	SwissProt_2014_08.fasta	53 141,9	1	5	6	15	0.0011	0.168
MV merged	activated	Activated	281474976711163 (F003393)	Proteasome subunit beta type-1 OS=Homo sapiens GN=PSMB1 PE=1 SV=2	PSB1_HUMAN	SwissProt_2014_08.fasta	26 490,5	1	2	2	8	0.0006	0.112
MV merged	activated	Activated	281474976711163 (F003393)	4F2 cell-surface antigen heavy chain OS=Homo sapiens GN=SLC3A2 PE=1 SV=3	4F2_HUMAN	SwissProt_2014_08.fasta	67 996,4	1	16	19	148	0.0112	0.338
MV merged	Control	Control	281474976711161 (F003390)	Glucose-6-phosphate 1-dehydrogenase OS=Homo sapiens GN=G6PD PE=1 SV=4	G6PD_HUMAN	SwissProt_2014_08.fasta	59 258,1	0.999	2	2	2	0.0002	0.0505
MV merged	Control	Control	281474976711161 (F003390)	Stress-induced-phosphoprotein 1 OS=Homo sapiens GN=STIP1 PE=1 SV=1	STIP1_HUMAN	SwissProt_2014_08.fasta	62 642,1	1	2	2	3	0.0002	0.035
MV merged	Control	Control	281474976711161 (F003390)	Myosin-9 OS=Homo sapiens GN=MYH9 PE=1 SV=4	MYH9_HUMAN	SwissProt_2014_08.fasta	226 537,5	1	8	8	13	0.0011	0.0673
MV merged	Control	Control	281474976711161 (F003390)	Tubulin beta-6 chain OS=Homo sapiens GN=TUBB6 PE=1 SV=1	TBB6_HUMAN	SwissProt_2014_08.fasta	49 857,2	1	2	2	6	0.0005	0.309
MV merged	Control	Control	281474976711161 (F003390)	Nuclear migration protein nudC OS=Homo sapiens GN=NUDC PE=1 SV=1	NUDC_HUMAN	SwissProt_2014_08.fasta	38 243,7	1	2	2	2	0.0002	0.136
MV merged	Control	Control	281474976711161 (F003390)	Sodium bicarbonate cotransporter 3 OS=Homo sapiens GN=SLC4A7 PE=1 SV=2	S4A7_HUMAN	SwissProt_2014_08.fasta	136 049,3	1	7	7	16	0.0013	0.0857
MV merged	Control	Control	281474976711161 (F003390)	Ras-related protein Rab-10 OS=Homo sapiens GN=RAB10 PE=1 SV=1	RAB10_HUMAN	SwissProt_2014_08.fasta	22 542,1	1	2	2	6	0.0005	0.26
MV merged	Control	Control	281474976711161 (F003390)	Septin-9 OS=Homo sapiens GN=SEPT9 PE=1 SV=2	SEPT9_HUMAN	SwissProt_2014_08.fasta	65 402,3	1	2	2	2	0.0002	0.0307
MV merged	Control	Control	281474976711161 (F003390)	40S ribosomal protein S2 OS=Homo sapiens GN=RPS2 PE=1 SV=2	RS2_HUMAN	SwissProt_2014_08.fasta	31 325,2	1	3	3	12	0.001	0.14
MV merged	Control	Control	281474976711161 (F003390)	Neutral amino acid transporter B(0) OS=Homo sapiens GN=SLC1A5 PE=1 SV=2	AAAT_HUMAN	SwissProt_2014_08.fasta	56 599,8	1	5	5	9	0.0007	0.153
MV merged	Control	Control	281474976711161 (F003390)	Basigin OS=Homo sapiens GN=BSG PE=1 SV=2	BASI_HUMAN	SwissProt_2014_08.fasta	42 199,7	1	3	3	12	0.001	0.0857
MV merged	Control	Control	281474976711161 (F003390)	Multifunctional protein ADE2 OS=Homo sapiens GN=PAICS PE=1 SV=3	PUR6_HUMAN	SwissProt_2014_08.fasta	47 080,0	1	2	2	5	0.0004	0.0941
MV merged	Control	Control	281474976711161 (F003390)	T-complex protein 1 subunit zeta OS=Homo sapiens GN=CCT6A PE=1 SV=3	TCPZ_HUMAN	SwissProt_2014_08.fasta	58 025,3	1	3	3	12	0.001	0.0942
MV merged	Control	Control	281474976711161 (F003390)	Tubulin alpha-1A chain OS=Homo sapiens GN=TUBA1A PE=1 SV=1	TBA1A_HUMAN	SwissProt_2014_08.fasta	50 135,7	1	2	2	11	0.0009	0.483
MV merged	Control	Control	281474976711161 (F003390)	Unconventional myosin-Ig OS=Homo sapiens GN=MYO1G PE=1 SV=2	MYO1G_HUMAN	SwissProt_2014_08.fasta	116 443,6	1	4	4	19	0.0016	0.0707
MV merged	Control	Control	281474976711161 (F003390)	Proteasome subunit alpha type-5 OS=Homo sapiens GN=PSMA5 PE=1 SV=3	PSA5_HUMAN	SwissProt_2014_08.fasta	26 411,3	1	2	2	2	0.0002	0.0913
MV merged	Control	Control	281474976711161 (F003390)	14-3-3 protein zeta/delta OS=Homo sapiens GN=YWHAZ PE=1 SV=1	1433Z_HUMAN	SwissProt_2014_08.fasta	27 745,9	1	11	13	68	0.0056	0.535
MV merged	Control	Control	281474976711161 (F003390)	14-3-3 protein gamma OS=Homo sapiens GN=YWHAG PE=1 SV=2	1433G_HUMAN	SwissProt_2014_08.fasta	28 303,1	1	5	5	9	0.0007	0.324
MV merged	Control	Control	281474976711161 (F003390)	Immunoglobulin superfamily member 8 OS=Homo sapiens GN=IGSF8 PE=1 SV=1	IGSF8_HUMAN	SwissProt_2014_08.fasta	65 032,8	1	2	2	5	0.0004	0.0473
MV merged	Control	Control	281474976711161 (F003390)	Prothymosin alpha OS=Homo sapiens GN=PTMA PE=1 SV=2	PTMA_HUMAN	SwissProt_2014_08.fasta	12 202,5	1	2	2	2	0.0002	0.225
MV merged	Control	Control	281474976711161 (F003390)	40S ribosomal protein S15 OS=Homo sapiens GN=RPS15 PE=1 SV=2	RS15_HUMAN	SwissProt_2014_08.fasta	17 040,8	1	2	2	3	0.0002	0.283
MV merged	Control	Control	281474976711161 (F003390)	6-phosphogluconate dehydrogenase, decarboxylating OS=Homo sapiens GN=PGD PE=1 SV=3	6PGD_HUMAN	SwissProt_2014_08.fasta	53 141,9	1	2	3	8	0.0007	0.089
MV merged	Control	Control	281474976711161 (F003390)	Adenosine deaminase OS=Homo sapiens GN=ADA PE=1 SV=3	ADA_HUMAN	SwissProt_2014_08.fasta	40 765,1	1	2	2	2	0.0002	0.168
MV merged	Control	Control	281474976711161 (F003390)	Moesin OS=Homo sapiens GN=MSN PE=1 SV=3	MOES_HUMAN	SwissProt_2014_08.fasta	67 821,8	1	14	16	105	0.0087	0.3
MV merged	Control	Control	281474976711161 (F003390)	Eukaryotic translation initiation factor 3 subunit B OS=Homo sapiens GN=EIF3B PE=1 SV=3	EIF3B_HUMAN	SwissProt_2014_08.fasta	92 482,8	1	2	2	3	0.0002	0.0516
MV merged	Control	Control	281474976711161 (F003390)	Acetyl-CoA acetyltransferase, cytosolic OS=Homo sapiens GN=ACAT2 PE=1 SV=2	THIC_HUMAN	SwissProt_2014_08.fasta	41 350,4	1	3	3	12	0.001	0.184
MV merged	Control	Control	281474976711161 (F003390)	T-complex protein 1 subunit epsilon OS=Homo sapiens GN=CCT5 PE=1 SV=1	TCPE_HUMAN	SwissProt_2014_08.fasta	59 672,4	1	4	4	14	0.0012	0.133
MV merged	Control	Control	281474976711161 (F003390)	Actin, alpha cardiac muscle 1 OS=Homo sapiens GN=ACTC1 PE=1 SV=1	ACTC_HUMAN	SwissProt_2014_08.fasta	42 020,1	1	4	8	48	0.004	0.44
MV merged	Control	Control	281474976711161 (F003390)	Keratin, type II cytoskeletal 5 OS=Homo sapiens GN=KRT5 PE=1 SV=3	K2C5_HUMAN	SwissProt_2014_08.fasta	62 379,6	1	2	2	4	0.0003	0.129
MV merged	Control	Control	281474976711161 (F003390)	Serine/threonine-protein kinase OSR1 OS=Homo sapiens GN=OXSR1 PE=1 SV=1	OXSR1_HUMAN	SwissProt_2014_08.fasta	58 023,4	1	2	2	4	0.0003	0.0588
MV merged	Control	Control	281474976711161 (F003390)	HLA class I histocompatibility antigen, A-3 alpha chain OS=Homo sapiens GN=HLA-A PE=1 SV=2	1A03_HUMAN	SwissProt_2014_08.fasta	40 840,6	1	3	3	11	0.0009	0.11
MV merged	Control	Control	281474976711161 (F003390)	14-3-3 protein epsilon OS=Homo sapiens GN=YWHAE PE=1 SV=1	1433E_HUMAN	SwissProt_2014_08.fasta	29 175,0	1	6	8	49	0.004	0.365
MV merged	Control	Control	281474976711161 (F003390)	Ras-related protein Rab-35 OS=Homo sapiens GN=RAB35 PE=1 SV=1	RAB35_HUMAN	SwissProt_2014_08.fasta	23 025,3	1	6	6	9	0.0007	0.423
MV merged	Control	Control	281474976711161 (F003390)	Phosphoglycerate kinase 1 OS=Homo sapiens GN=PGK1 PE=1 SV=3	PGK1_HUMAN	SwissProt_2014_08.fasta	44 615,3	1	9	9	57	0.0047	0.357
MV merged	Control	Control	281474976711161 (F003390)	Cell division control protein 42 homolog OS=Homo sapiens GN=CDC42 PE=1 SV=2	CDC42_HUMAN	SwissProt_2014_08.fasta	21 258,8	1	4	4	18	0.0015	0.382
MV merged	Control	Control	281474976711161 (F003390)	Guanine nucleotide-binding protein G(k) subunit alpha OS=Homo sapiens GN=GNAI3 PE=1 SV=3	GNAI3_HUMAN	SwissProt_2014_08.fasta	40 533,5	1	5	5	25	0.0021	0.271
MV merged	Control	Control	281474976711161 (F003390)	Receptor-type tyrosine-protein phosphatase C OS=Homo sapiens GN=PTPRC PE=1 SV=2	PTPRC_HUMAN	SwissProt_2014_08.fasta	147 255,9	1	5	5	16	0.0013	0.0491
MV merged	Control	Control	281474976711161 (F003390)	Alpha-actinin-4 OS=Homo sapiens GN=ACTN4 PE=1 SV=2	ACTN4_HUMAN	SwissProt_2014_08.fasta	104 857,2	1	3	3	10	0.0008	0.0395
MV merged	Control	Control	281474976711161 (F003390)	Profilin-1 OS=Homo sapiens GN=PFN1 PE=1 SV=2	PROF1_HUMAN	SwissProt_2014_08.fasta	15 054,3	1	4	4	69	0.0057	0.414
MV merged	Control	Control	281474976711161 (F003390)	Rab GDP dissociation inhibitor beta OS=Homo sapiens GN=GDI2 PE=1 SV=2	GDIB_HUMAN	SwissProt_2014_08.fasta	50 665,5	1	3	3	19	0.0016	0.128
MV merged	Control	Control	281474976711161 (F003390)	Ribose-phosphate pyrophosphokinase 1 OS=Homo sapiens GN=PRPS1 PE=1 SV=2	PRPS1_HUMAN	SwissProt_2014_08.fasta	34 834,7	1	2	2	6	0.0005	0.182
MV merged	Control	Control	281474976711161 (F003390)	ADP-ribosylation factor 1 OS=Homo sapiens GN=ARF1 PE=1 SV=2	ARF1_HUMAN	SwissProt_2014_08.fasta	20 697,6	1	4	4	18	0.0015	0.354
MV merged	Control	Control	281474976711161 (F003390)	Fructose-bisphosphate aldolase A OS=Homo sapiens GN=ALDOA PE=1 SV=2	ALDOA_HUMAN	SwissProt_2014_08.fasta	39 420,6	1	10	10	93	0.0077	0.451
MV merged	Control	Control	281474976711161 (F003390)	Activator of 90 kDa heat shock protein ATPase homolog 1 OS=Homo sapiens GN=AHSA1 PE=1 SV=1	AHSA1_HUMAN	SwissProt_2014_08.fasta	38 274,4	1	2	2	2	0.0002	0.0562
MV merged	Control	Control	281474976711161 (F003390)	Ras-related protein Rap-1b OS=Homo sapiens GN=RAP1B PE=1 SV=1	RAP1B_HUMAN	SwissProt_2014_08.fasta	20 824,9	1	7	7	44	0.0036	0.603
MV merged	Control	Control	281474976711161 (F003390)	Leukocyte surface antigen CD47 OS=Homo sapiens GN=CD47 PE=1 SV=1	CD47_HUMAN	SwissProt_2014_08.fasta	35 214,9	1	3	3	7	0.0006	0.136
MV merged	Control	Control	281474976711161 (F003390)	Serine/threonine-protein phosphatase 2A 65 kDa regulatory subunit A alpha isoform OS=Homo sapiens GN=PPP2R1A PE=1 SV=4	2AAA_HUMAN	SwissProt_2014_08.fasta	65 309,7	1	2	2	2	0.0002	0.034
MV merged	Control	Control	281474976711161 (F003390)	Elongation factor 1-gamma OS=Homo sapiens GN=EEF1G PE=1 SV=3	EF1G_HUMAN	SwissProt_2014_08.fasta	50 119,4	1	2	2	2	0.0002	0.114
MV merged	Control	Control	281474976711161 (F003390)	Annexin A5 OS=Homo sapiens GN=ANXA5 PE=1 SV=2	ANXA5_HUMAN	SwissProt_2014_08.fasta	35 938,6	1	3	3	10	0.0008	0.131
MV merged	Control	Control	281474976711161 (F003390)	Monocarboxylate transporter 1 OS=Homo sapiens GN=SLC16A1 PE=1 SV=3	MOT1_HUMAN	SwissProt_2014_08.fasta	53 946,0	1	2	2	7	0.0006	0.092
MV merged	Control	Control	281474976711161 (F003390)	Phosphoglycerate mutase 1 OS=Homo sapiens GN=PGAM1 PE=1 SV=2	PGAM1_HUMAN	SwissProt_2014_08.fasta	28 804,8	1	4	5	30	0.0025	0.272
MV merged	Control	Control	281474976711161 (F003390)	L-lactate dehydrogenase B chain OS=Homo sapiens GN=LDHB PE=1 SV=2	LDHB_HUMAN	SwissProt_2014_08.fasta	36 638,6	1	16	17	139	0.0115	0.611
MV merged	Control	Control	281474976711161 (F003390)	60S ribosomal protein L13 OS=Homo sapiens GN=RPL13 PE=1 SV=4	RL13_HUMAN	SwissProt_2014_08.fasta	24 262,2	1	2	2	2	0.0002	0.0948
MV merged	Control	Control	281474976711161 (F003390)	Macrophage migration inhibitory factor OS=Homo sapiens GN=MIF PE=1 SV=4	MIF_HUMAN	SwissProt_2014_08.fasta	12 476,5	1	2	2	33	0.0027	0.278
MV merged	Control	Control	281474976711161 (F003390)	Peroxiredoxin-2 OS=Homo sapiens GN=PRDX2 PE=1 SV=5	PRDX2_HUMAN	SwissProt_2014_08.fasta	21 892,4	1	4	4	15	0.0012	0.323
MV merged	Control	Control	281474976711161 (F003390)	Keratin, type II cytoskeletal 2 epidermal OS=Homo sapiens GN=KRT2 PE=1 SV=2	K22E_HUMAN	SwissProt_2014_08.fasta	65 433,9	1	15	15	78	0.0064	0.321
MV merged	Control	Control	281474976711161 (F003390)	Keratin, type II cytoskeletal 1 OS=Homo sapiens GN=KRT1 PE=1 SV=6	K2C1_HUMAN	SwissProt_2014_08.fasta	66 040,3	1	18	22	264	0.0218	0.398
MV merged	Control	Control	281474976711161 (F003390)	CD99 antigen OS=Homo sapiens GN=CD99 PE=1 SV=1	CD99_HUMAN	SwissProt_2014_08.fasta	18 848,2	1	4	5	7	0.0006	0.324
MV merged	Control	Control	281474976711161 (F003390)	Heat shock protein HSP 90-beta OS=Homo sapiens GN=HSP90AB1 PE=1 SV=4	HS90B_HUMAN	SwissProt_2014_08.fasta	83 267,3	1	19	20	169	0.0139	0.406
MV merged	Control	Control	281474976711161 (F003390)	Clathrin heavy chain 1 OS=Homo sapiens GN=CLTC PE=1 SV=5	CLH1_HUMAN	SwissProt_2014_08.fasta	191 618,9	1	5	5	11	0.0009	0.0412
MV merged	Control	Control	281474976711161 (F003390)	14-3-3 protein theta OS=Homo sapiens GN=YWHAQ PE=1 SV=1	1433T_HUMAN	SwissProt_2014_08.fasta	27 765,4	1	4	4	13	0.0011	0.388
MV merged	Control	Control	281474976711161 (F003390)	Keratin, type I cytoskeletal 9 OS=Homo sapiens GN=KRT9 PE=1 SV=3	K1C9_HUMAN	SwissProt_2014_08.fasta	62 065,9	1	14	17	102	0.0084	0.329
MV merged	Control	Control	281474976711161 (F003390)	Proteasome activator complex subunit 2 OS=Homo sapiens GN=PSME2 PE=1 SV=4	PSME2_HUMAN	SwissProt_2014_08.fasta	27 402,3	1	2	2	8	0.0007	0.146
MV merged	Control	Control	281474976711161 (F003390)	Keratin, type I cytoskeletal 16 OS=Homo sapiens GN=KRT16 PE=1 SV=4	K1C16_HUMAN	SwissProt_2014_08.fasta	51 269,0	1	2	2	3	0.0002	0.146
MV merged	Control	Control	281474976711161 (F003390)	Sodium/potassium-transporting ATPase subunit alpha-1 OS=Homo sapiens GN=ATP1A1 PE=1 SV=1	AT1A1_HUMAN	SwissProt_2014_08.fasta	112 899,5	1	9	9	42	0.0035	0.144
MV merged	Control	Control	281474976711161 (F003390)	Glucose-6-phosphate isomerase OS=Homo sapiens GN=GPI PE=1 SV=4	G6PI_HUMAN	SwissProt_2014_08.fasta	63 148,5	1	4	4	35	0.0029	0.143
MV merged	Control	Control	281474976711161 (F003390)	Ras-related protein Rab-5C OS=Homo sapiens GN=RAB5C PE=1 SV=2	RAB5C_HUMAN	SwissProt_2014_08.fasta	23 482,7	1	3	3	16	0.0013	0.176
MV merged	Control	Control	281474976711161 (F003390)	Tubulin alpha-1B chain OS=Homo sapiens GN=TUBA1B PE=1 SV=1	TBA1B_HUMAN	SwissProt_2014_08.fasta	50 151,7	1	15	18	253	0.0208	0.514
MV merged	Control	Control	281474976711161 (F003390)	Alpha-enolase OS=Homo sapiens GN=ENO1 PE=1 SV=2	ENOA_HUMAN	SwissProt_2014_08.fasta	47 170,2	1	15	21	336	0.0277	0.574
MV merged	Control	Control	281474976711161 (F003390)	Keratin, type I cytoskeletal 10 OS=Homo sapiens GN=KRT10 PE=1 SV=6	K1C10_HUMAN	SwissProt_2014_08.fasta	58 828,8	1	19	29	263	0.0217	0.433
MV merged	Control	Control	281474976711161 (F003390)	Pyruvate kinase PKM OS=Homo sapiens GN=PKM PE=1 SV=4	KPYM_HUMAN	SwissProt_2014_08.fasta	57 937,5	1	18	19	115	0.0095	0.488
MV merged	Control	Control	281474976711161 (F003390)	Guanine nucleotide-binding protein G(I)/G(S)/G(T) subunit beta-2 OS=Homo sapiens GN=GNB2 PE=1 SV=3	GBB2_HUMAN	SwissProt_2014_08.fasta	37 331,8	1	9	9	43	0.0035	0.376
MV merged	Control	Control	281474976711161 (F003390)	Ezrin OS=Homo sapiens GN=EZR PE=1 SV=4	EZRI_HUMAN	SwissProt_2014_08.fasta	69 414,7	1	4	4	10	0.0008	0.16
MV merged	Control	Control	281474976711161 (F003390)	Glutathione S-transferase P OS=Homo sapiens GN=GSTP1 PE=1 SV=2	GSTP1_HUMAN	SwissProt_2014_08.fasta	23 356,7	1	6	6	42	0.0035	0.524
MV merged	Control	Control	281474976711161 (F003390)	T-complex protein 1 subunit alpha OS=Homo sapiens GN=TCP1 PE=1 SV=1	TCPA_HUMAN	SwissProt_2014_08.fasta	60 345,2	1	3	3	7	0.0006	0.151
MV merged	Control	Control	281474976711161 (F003390)	Chloride intracellular channel protein 1 OS=Homo sapiens GN=CLIC1 PE=1 SV=4	CLIC1_HUMAN	SwissProt_2014_08.fasta	26 923,3	1	2	2	2	0.0002	0.108
MV merged	Control	Control	281474976711161 (F003390)	Equilibrative nucleoside transporter 1 OS=Homo sapiens GN=SLC29A1 PE=1 SV=3	S29A1_HUMAN	SwissProt_2014_08.fasta	50 222,0	1	4	4	8	0.0007	0.0899
MV merged	Control	Control	281474976711161 (F003390)	Keratin, type I cytoskeletal 14 OS=Homo sapiens GN=KRT14 PE=1 SV=4	K1C14_HUMAN	SwissProt_2014_08.fasta	51 562,5	1	5	5	12	0.001	0.148
MV merged	Control	Control	281474976711161 (F003390)	Dihydropyrimidinase-related protein 2 OS=Homo sapiens GN=DPYSL2 PE=1 SV=1	DPYL2_HUMAN	SwissProt_2014_08.fasta	62 294,0	1	3	3	5	0.0004	0.0822
MV merged	Control	Control	281474976711161 (F003390)	D-3-phosphoglycerate dehydrogenase OS=Homo sapiens GN=PHGDH PE=1 SV=4	SERA_HUMAN	SwissProt_2014_08.fasta	56 650,6	1	3	3	7	0.0006	0.0901
MV merged	Control	Control	281474976711161 (F003390)	Solute carrier family 2, facilitated glucose transporter member 1 OS=Homo sapiens GN=SLC2A1 PE=1 SV=2	GTR1_HUMAN	SwissProt_2014_08.fasta	54 085,3	1	4	4	15	0.0012	0.0813
MV merged	Control	Control	281474976711161 (F003390)	Triosephosphate isomerase OS=Homo sapiens GN=TPI1 PE=1 SV=3	TPIS_HUMAN	SwissProt_2014_08.fasta	30 790,8	1	5	5	15	0.0012	0.276
MV merged	Control	Control	281474976711161 (F003390)	Adenylyl cyclase-associated protein 1 OS=Homo sapiens GN=CAP1 PE=1 SV=5	CAP1_HUMAN	SwissProt_2014_08.fasta	51 901,6	1	2	2	10	0.0008	0.0863
MV merged	Control	Control	281474976711161 (F003390)	Neutral amino acid transporter A OS=Homo sapiens GN=SLC1A4 PE=1 SV=1	SATT_HUMAN	SwissProt_2014_08.fasta	55 724,4	1	3	3	14	0.0012	0.0865
MV merged	Control	Control	281474976711161 (F003390)	MARCKS-related protein OS=Homo sapiens GN=MARCKSL1 PE=1 SV=2	MRP_HUMAN	SwissProt_2014_08.fasta	19 528,6	1	4	4	25	0.0021	0.513
MV merged	Control	Control	281474976711161 (F003390)	Ras-related protein Rab-1A OS=Homo sapiens GN=RAB1A PE=1 SV=3	RAB1A_HUMAN	SwissProt_2014_08.fasta	22 678,5	1	5	5	14	0.0012	0.415
MV merged	Control	Control	281474976711161 (F003390)	Glyceraldehyde-3-phosphate dehydrogenase OS=Homo sapiens GN=GAPDH PE=1 SV=3	G3P_HUMAN	SwissProt_2014_08.fasta	36 053,4	1	13	17	373	0.0307	0.576
MV merged	Control	Control	281474976711161 (F003390)	4F2 cell-surface antigen heavy chain OS=Homo sapiens GN=SLC3A2 PE=1 SV=3	4F2_HUMAN	SwissProt_2014_08.fasta	67 996,4	1	13	14	115	0.0095	0.324
MV merged	Control	Control	281474976711161 (F003390)	40S ribosomal protein S7 OS=Homo sapiens GN=RPS7 PE=1 SV=1	RS7_HUMAN	SwissProt_2014_08.fasta	22 127,5	1	2	2	5	0.0004	0.175
MV merged	Control	Control	281474976711161 (F003390)	T-complex protein 1 subunit delta OS=Homo sapiens GN=CCT4 PE=1 SV=4	TCPD_HUMAN	SwissProt_2014_08.fasta	57 926,0	1	2	2	2	0.0002	0.0742
MV merged	Control	Control	281474976711161 (F003390)	Guanine nucleotide-binding protein G(q) subunit alpha OS=Homo sapiens GN=GNAQ PE=1 SV=4	GNAQ_HUMAN	SwissProt_2014_08.fasta	42 143,6	1	3	3	8	0.0007	0.15
MV merged	Control	Control	281474976711161 (F003390)	Actin, cytoplasmic 1 OS=Homo sapiens GN=ACTB PE=1 SV=1	ACTB_HUMAN	SwissProt_2014_08.fasta	41 737,8	1	22	37	537	0.0442	0.749
MV merged	Control	Control	281474976711161 (F003390)	Beta-2-microglobulin OS=Homo sapiens GN=B2M PE=1 SV=1	B2MG_HUMAN	SwissProt_2014_08.fasta	13 714,9	1	3	3	21	0.0017	0.378
MV merged	Control	Control	281474976711161 (F003390)	Cofilin-1 OS=Homo sapiens GN=CFL1 PE=1 SV=3	COF1_HUMAN	SwissProt_2014_08.fasta	18 503,2	1	3	4	24	0.002	0.337
MV merged	Control	Control	281474976711161 (F003390)	Proteasome subunit alpha type-2 OS=Homo sapiens GN=PSMA2 PE=1 SV=2	PSA2_HUMAN	SwissProt_2014_08.fasta	25 898,9	1	4	4	14	0.0012	0.248
MV merged	Control	Control	281474976711161 (F003390)	Heat shock cognate 71 kDa protein OS=Homo sapiens GN=HSPA8 PE=1 SV=1	HSP7C_HUMAN	SwissProt_2014_08.fasta	70 899,8	1	16	18	110	0.0091	0.39
MV merged	Control	Control	281474976711161 (F003390)	C-X-C chemokine receptor type 4 OS=Homo sapiens GN=CXCR4 PE=1 SV=1	CXCR4_HUMAN	SwissProt_2014_08.fasta	39 747,3	1	4	4	4	0.0003	0.318
MV merged	Control	Control	281474976711161 (F003390)	Eukaryotic translation initiation factor 5A-1 OS=Homo sapiens GN=EIF5A PE=1 SV=2	IF5A1_HUMAN	SwissProt_2014_08.fasta	16 832,7	1	3	4	10	0.0008	0.351
MV merged	Control	Control	281474976711161 (F003390)	T-complex protein 1 subunit beta OS=Homo sapiens GN=CCT2 PE=1 SV=4	TCPB_HUMAN	SwissProt_2014_08.fasta	57 489,9	1	3	3	15	0.0012	0.0972
MV merged	Control	Control	281474976711161 (F003390)	Golgi-associated plant pathogenesis-related protein 1 OS=Homo sapiens GN=GLIPR2 PE=1 SV=3	GAPR1_HUMAN	SwissProt_2014_08.fasta	17 218,2	1	2	2	7	0.0006	0.169
MV merged	Control	Control	281474976711161 (F003390)	Keratin, type II cytoskeletal 6A OS=Homo sapiens GN=KRT6A PE=1 SV=3	K2C6A_HUMAN	SwissProt_2014_08.fasta	60 046,4	1	4	4	13	0.0011	0.163
MV merged	Control	Control	281474976711161 (F003390)	Syntaxin-binding protein 3 OS=Homo sapiens GN=STXBP3 PE=1 SV=2	STXB3_HUMAN	SwissProt_2014_08.fasta	67 766,9	1	2	2	4	0.0003	0.0794
MV merged	Control	Control	281474976711161 (F003390)	ATP-citrate synthase OS=Homo sapiens GN=ACLY PE=1 SV=3	ACLY_HUMAN	SwissProt_2014_08.fasta	120 842,8	1	6	7	23	0.0019	0.0917
MV merged	Control	Control	281474976711161 (F003390)	Transitional endoplasmic reticulum ATPase OS=Homo sapiens GN=VCP PE=1 SV=4	TERA_HUMAN	SwissProt_2014_08.fasta	89 324,8	1	4	4	20	0.0017	0.0806
MV merged	Control	Control	281474976711161 (F003390)	Ubiquitin-like modifier-activating enzyme 1 OS=Homo sapiens GN=UBA1 PE=1 SV=3	UBA1_HUMAN	SwissProt_2014_08.fasta	117 850,3	1	2	2	4	0.0003	0.0369
MV merged	Control	Control	281474976711161 (F003390)	14-3-3 protein beta/alpha OS=Homo sapiens GN=YWHAB PE=1 SV=3	1433B_HUMAN	SwissProt_2014_08.fasta	28 083,1	1	3	5	10	0.0008	0.37
MV merged	Control	Control	281474976711161 (F003390)	Tubulin beta chain OS=Homo sapiens GN=TUBB PE=1 SV=2	TBB5_HUMAN	SwissProt_2014_08.fasta	49 670,6	1	20	22	386	0.0318	0.685
MV merged	Control	Control	281474976711161 (F003390)	Tubulin beta-2B chain OS=Homo sapiens GN=TUBB2B PE=1 SV=1	TBB2B_HUMAN	SwissProt_2014_08.fasta	49 953,1	1	2	2	7	0.0006	0.573
MV merged	Control	Control	281474976711161 (F003390)	Synaptic vesicle membrane protein VAT-1 homolog OS=Homo sapiens GN=VAT1 PE=1 SV=2	VAT1_HUMAN	SwissProt_2014_08.fasta	41 919,8	1	5	6	20	0.0017	0.178
MV merged	Control	Control	281474976711161 (F003390)	Tyrosine-protein kinase Lck OS=Homo sapiens GN=LCK PE=1 SV=6	LCK_HUMAN	SwissProt_2014_08.fasta	58 002,0	1	12	13	50	0.0041	0.377
MV merged	Control	Control	281474976711161 (F003390)	L-lactate dehydrogenase A chain OS=Homo sapiens GN=LDHA PE=1 SV=2	LDHA_HUMAN	SwissProt_2014_08.fasta	36 689,2	1	14	16	83	0.0068	0.536
MV merged	Control	Control	281474976711161 (F003390)	Elongation factor 1-alpha 1 OS=Homo sapiens GN=EEF1A1 PE=1 SV=1	EF1A1_HUMAN,EF1A3_HUMAN	SwissProt_2014_08.fasta	50 141,2	1	11	12	88	0.0073	0.431
MV merged	Control	Control	281474976711161 (F003390)	Nuclease-sensitive element-binding protein 1 OS=Homo sapiens GN=YBX1 PE=1 SV=3	YBOX1_HUMAN	SwissProt_2014_08.fasta	35 923,8	1	3	3	3	0.0002	0.191
MV merged	Control	Control	281474976711161 (F003390)	Proteasome subunit beta type-1 OS=Homo sapiens GN=PSMB1 PE=1 SV=2	PSB1_HUMAN	SwissProt_2014_08.fasta	26 490,5	1	2	2	7	0.0006	0.112
MV merged	Control	Control	281474976711161 (F003390)	Peroxiredoxin-1 OS=Homo sapiens GN=PRDX1 PE=1 SV=1	PRDX1_HUMAN	SwissProt_2014_08.fasta	22 110,9	1	6	6	21	0.0017	0.367
MV merged	Control	Control	281474976711161 (F003390)	Ras-related protein Rab-11A OS=Homo sapiens GN=RAB11A PE=1 SV=3	RB11A_HUMAN	SwissProt_2014_08.fasta	24 393,9	1	2	2	3	0.0002	0.0972
MV merged	Control	Control	281474976711161 (F003390)	Heat shock protein HSP 90-alpha OS=Homo sapiens GN=HSP90AA1 PE=1 SV=5	HS90A_HUMAN	SwissProt_2014_08.fasta	84 663,2	1	10	11	41	0.0034	0.367
MV merged	Control	Control	281474976711161 (F003390)	Histone H2A type 2-B OS=Homo sapiens GN=HIST2H2AB PE=1 SV=3	H2A2B_HUMAN,H2AX_HUMAN	SwissProt_2014_08.fasta	15 145,1	1	3	4	16	0.0013	0.4
MV merged	Control	Control	281474976711161 (F003390)	Peptidyl-prolyl cis-trans isomerase A OS=Homo sapiens GN=PPIA PE=1 SV=2	PPIA_HUMAN	SwissProt_2014_08.fasta	18 012,9	1	6	6	66	0.0054	0.57
MV merged	Control	Control	281474976711161 (F003390)	Guanine nucleotide-binding protein G(I)/G(S)/G(T) subunit beta-1 OS=Homo sapiens GN=GNB1 PE=1 SV=3	GBB1_HUMAN	SwissProt_2014_08.fasta	37 377,5	1	4	4	19	0.0016	0.456
MV merged	Control	Control	281474976711161 (F003390)	T-complex protein 1 subunit theta OS=Homo sapiens GN=CCT8 PE=1 SV=4	TCPQ_HUMAN	SwissProt_2014_08.fasta	59 621,0	1	4	4	6	0.0005	0.131
MV merged	Control	Control	281474976711161 (F003390)	T-complex protein 1 subunit eta OS=Homo sapiens GN=CCT7 PE=1 SV=2	TCPH_HUMAN	SwissProt_2014_08.fasta	59 367,8	1	2	2	5	0.0004	0.0497
MV merged	Control	Control	281474976711161 (F003390)	Rho GDP-dissociation inhibitor 2 OS=Homo sapiens GN=ARHGDIB PE=1 SV=3	GDIR2_HUMAN	SwissProt_2014_08.fasta	22 988,4	1	2	2	13	0.0011	0.169
MV merged	Control	Control	281474976711161 (F003390)	Neuroplastin OS=Homo sapiens GN=NPTN PE=1 SV=2	NPTN_HUMAN	SwissProt_2014_08.fasta	44 387,6	1	2	2	2	0.0002	0.0503
MV merged	Control	Control	281474976711161 (F003390)	Large neutral amino acids transporter small subunit 1 OS=Homo sapiens GN=SLC7A5 PE=1 SV=2	LAT1_HUMAN	SwissProt_2014_08.fasta	55 012,1	1	5	5	9	0.0007	0.203
MV merged	Control	Control	281474976711161 (F003390)	Annexin A6 OS=Homo sapiens GN=ANXA6 PE=1 SV=3	ANXA6_HUMAN	SwissProt_2014_08.fasta	75 877,5	1	10	10	40	0.0033	0.202
MV merged	Control	Control	281474976711161 (F003390)	Elongation factor 2 OS=Homo sapiens GN=EEF2 PE=1 SV=4	EF2_HUMAN	SwissProt_2014_08.fasta	95 340,1	1	12	13	56	0.0046	0.238
MV merged	Control	Control	281474976711161 (F003390)	Tubulin beta-4B chain OS=Homo sapiens GN=TUBB4B PE=1 SV=1	TBB4B_HUMAN	SwissProt_2014_08.fasta	49 830,7	1	4	4	23	0.0019	0.62
MV merged	Control	Control	281474976711161 (F003390)	Guanine nucleotide-binding protein G(i) subunit alpha-2 OS=Homo sapiens GN=GNAI2 PE=1 SV=3	GNAI2_HUMAN	SwissProt_2014_08.fasta	40 452,0	1	9	10	103	0.0085	0.383
MV merged	Control	Control	281474976711161 (F003390)	Glycine--tRNA ligase OS=Homo sapiens GN=GARS PE=1 SV=3	SYG_HUMAN	SwissProt_2014_08.fasta	83 167,6	1	2	2	5	0.0004	0.0311
MV merged	Control	Control	281474976711161 (F003390)	Aldose reductase OS=Homo sapiens GN=AKR1B1 PE=1 SV=3	ALDR_HUMAN	SwissProt_2014_08.fasta	35 853,9	1	2	2	2	0.0002	0.057
MV merged	Control	Control	281474976711161 (F003390)	Ras-related C3 botulinum toxin substrate 1 OS=Homo sapiens GN=RAC1 PE=1 SV=1	RAC1_HUMAN	SwissProt_2014_08.fasta	21 450,6	1	2	2	5	0.0004	0.0938
MV merged	Control	Control	281474976711161 (F003390)	Fatty acid synthase OS=Homo sapiens GN=FASN PE=1 SV=3	FAS_HUMAN	SwissProt_2014_08.fasta	273 427,1	1	4	4	4	0.0003	0.0263
MV merged	Control	Control	281474976711161 (F003390)	Coronin-1A OS=Homo sapiens GN=CORO1A PE=1 SV=4	COR1A_HUMAN	SwissProt_2014_08.fasta	51 026,1	1	3	3	10	0.0008	0.0976
MV merged	Control	Control	281474976711161 (F003390)	Histone H4 OS=Homo sapiens GN=HIST1H4A PE=1 SV=2	H4_HUMAN	SwissProt_2014_08.fasta	11 367,7	1	2	2	22	0.0018	0.214
MV merged	Control	Control	281474976711161 (F003390)	Stathmin OS=Homo sapiens GN=STMN1 PE=1 SV=3	STMN1_HUMAN	SwissProt_2014_08.fasta	17 303,0	1	4	4	34	0.0028	0.289
MV merged	Control	Control	281474976711161 (F003390)	Annexin A4 OS=Homo sapiens GN=ANXA4 PE=1 SV=4	ANXA4_HUMAN	SwissProt_2014_08.fasta	35 884,3	1	2	2	4	0.0003	0.116
MV merged	Control	Control	281474976711161 (F003390)	Plastin-2 OS=Homo sapiens GN=LCP1 PE=1 SV=6	PLSL_HUMAN	SwissProt_2014_08.fasta	70 291,2	1	17	20	94	0.0077	0.405
MV merged	Control	Control	281474976711161 (F003390)	Guanine nucleotide-binding protein G(s) subunit alpha isoforms XLas OS=Homo sapiens GN=GNAS PE=1 SV=2	GNAS1_HUMAN,GNAS2_HUMAN	SwissProt_2014_08.fasta	111 026,3	1	4	5	10	0.0008	0.0791
MV merged	Control	Control	281474976711161 (F003390)	Calmodulin OS=Homo sapiens GN=CALM1 PE=1 SV=2	CALM_HUMAN	SwissProt_2014_08.fasta	16 838,0	1	2	2	4	0.0003	0.362
MV merged	Control	Control	281474976711161 (F003390)	Plasma membrane calcium-transporting ATPase 4 OS=Homo sapiens GN=ATP2B4 PE=1 SV=2	AT2B4_HUMAN	SwissProt_2014_08.fasta	137 923,7	1	3	3	7	0.0006	0.0322
MV merged	Control	Control	281474976711161 (F003390)	Superoxide dismutase [Cu-Zn] OS=Homo sapiens GN=SOD1 PE=1 SV=2	SODC_HUMAN	SwissProt_2014_08.fasta	15 935,3	1	2	2	6	0.0005	0.156
MV merged	Control	Control	281474976711161 (F003390)	2',3'-cyclic-nucleotide 3'-phosphodiesterase OS=Homo sapiens GN=CNP PE=1 SV=2	CN37_HUMAN	SwissProt_2014_08.fasta	47 580,6	1	5	5	17	0.0014	0.166
MV merged	apoptotic	Apoptotic	281474976711164 (F003395)	Nuclease-sensitive element-binding protein 1 OS=Homo sapiens GN=YBX1 PE=1 SV=3	YBOX1_HUMAN	SwissProt_2014_08.fasta	35 923,8	1	4	4	7	0.0005	0.244
MV merged	apoptotic	Apoptotic	281474976711164 (F003395)	Tubulin-specific chaperone A OS=Homo sapiens GN=TBCA PE=1 SV=3	TBCA_HUMAN	SwissProt_2014_08.fasta	12 855,2	1	2	2	3	0.0002	0.157
MV merged	apoptotic	Apoptotic	281474976711164 (F003395)	Pyruvate kinase PKM OS=Homo sapiens GN=PKM PE=1 SV=4	KPYM_HUMAN	SwissProt_2014_08.fasta	57 937,5	1	14	16	122	0.0083	0.395
MV merged	apoptotic	Apoptotic	281474976711164 (F003395)	Keratin, type II cytoskeletal 6A OS=Homo sapiens GN=KRT6A PE=1 SV=3	K2C6A_HUMAN	SwissProt_2014_08.fasta	60 046,4	1	6	6	12	0.0008	0.183
MV merged	apoptotic	Apoptotic	281474976711164 (F003395)	Nucleoside diphosphate kinase A OS=Homo sapiens GN=NME1 PE=1 SV=1	NDKA_HUMAN	SwissProt_2014_08.fasta	17 148,8	1	2	2	2	0.0001	0.151
MV merged	apoptotic	Apoptotic	281474976711164 (F003395)	Proteasome subunit alpha type-7 OS=Homo sapiens GN=PSMA7 PE=1 SV=1	PSA7_HUMAN	SwissProt_2014_08.fasta	27 887,2	1	2	2	5	0.0003	0.121
MV merged	apoptotic	Apoptotic	281474976711164 (F003395)	Proliferating cell nuclear antigen OS=Homo sapiens GN=PCNA PE=1 SV=1	PCNA_HUMAN	SwissProt_2014_08.fasta	28 769,3	1	2	2	5	0.0003	0.13
MV merged	apoptotic	Apoptotic	281474976711164 (F003395)	Beta-2-microglobulin OS=Homo sapiens GN=B2M PE=1 SV=1	B2MG_HUMAN	SwissProt_2014_08.fasta	13 714,9	1	4	4	17	0.0012	0.462
MV merged	apoptotic	Apoptotic	281474976711164 (F003395)	Glycine--tRNA ligase OS=Homo sapiens GN=GARS PE=1 SV=3	SYG_HUMAN	SwissProt_2014_08.fasta	83 167,6	1	2	2	2	0.0001	0.0406
MV merged	apoptotic	Apoptotic	281474976711164 (F003395)	Keratin, type II cytoskeletal 2 epidermal OS=Homo sapiens GN=KRT2 PE=1 SV=2	K22E_HUMAN	SwissProt_2014_08.fasta	65 433,9	1	18	18	115	0.0078	0.412
MV merged	apoptotic	Apoptotic	281474976711164 (F003395)	Proteasome subunit beta type-1 OS=Homo sapiens GN=PSMB1 PE=1 SV=2	PSB1_HUMAN	SwissProt_2014_08.fasta	26 490,5	1	2	2	8	0.0005	0.112
MV merged	apoptotic	Apoptotic	281474976711164 (F003395)	MARCKS-related protein OS=Homo sapiens GN=MARCKSL1 PE=1 SV=2	MRP_HUMAN	SwissProt_2014_08.fasta	19 528,6	1	5	6	37	0.0025	0.687
MV merged	apoptotic	Apoptotic	281474976711164 (F003395)	Eukaryotic initiation factor 4A-I OS=Homo sapiens GN=EIF4A1 PE=1 SV=1	IF4A1_HUMAN	SwissProt_2014_08.fasta	46 155,3	1	2	2	6	0.0004	0.0764
MV merged	apoptotic	Apoptotic	281474976711164 (F003395)	40S ribosomal protein S25 OS=Homo sapiens GN=RPS25 PE=1 SV=1	RS25_HUMAN	SwissProt_2014_08.fasta	13 743,0	1	2	2	3	0.0002	0.168
MV merged	apoptotic	Apoptotic	281474976711164 (F003395)	Immunoglobulin superfamily member 8 OS=Homo sapiens GN=IGSF8 PE=1 SV=1	IGSF8_HUMAN	SwissProt_2014_08.fasta	65 032,8	1	3	3	5	0.0003	0.0701
MV merged	apoptotic	Apoptotic	281474976711164 (F003395)	Multifunctional protein ADE2 OS=Homo sapiens GN=PAICS PE=1 SV=3	PUR6_HUMAN	SwissProt_2014_08.fasta	47 080,0	1	2	2	6	0.0004	0.0588
MV merged	apoptotic	Apoptotic	281474976711164 (F003395)	Keratin, type I cytoskeletal 14 OS=Homo sapiens GN=KRT14 PE=1 SV=4	K1C14_HUMAN	SwissProt_2014_08.fasta	51 562,5	1	8	8	17	0.0012	0.218
MV merged	apoptotic	Apoptotic	281474976711164 (F003395)	Ras-related protein Rab-1A OS=Homo sapiens GN=RAB1A PE=1 SV=3	RAB1A_HUMAN	SwissProt_2014_08.fasta	22 678,5	1	3	3	14	0.0009	0.337
MV merged	apoptotic	Apoptotic	281474976711164 (F003395)	Glyceraldehyde-3-phosphate dehydrogenase OS=Homo sapiens GN=GAPDH PE=1 SV=3	G3P_HUMAN	SwissProt_2014_08.fasta	36 053,4	1	15	22	461	0.0312	0.69
MV merged	apoptotic	Apoptotic	281474976711164 (F003395)	Receptor-type tyrosine-protein phosphatase C OS=Homo sapiens GN=PTPRC PE=1 SV=2	PTPRC_HUMAN	SwissProt_2014_08.fasta	147 255,9	1	7	7	19	0.0013	0.0567
MV merged	apoptotic	Apoptotic	281474976711164 (F003395)	Guanine nucleotide-binding protein G(q) subunit alpha OS=Homo sapiens GN=GNAQ PE=1 SV=4	GNAQ_HUMAN	SwissProt_2014_08.fasta	42 143,6	1	3	3	12	0.0008	0.125
MV merged	apoptotic	Apoptotic	281474976711164 (F003395)	40S ribosomal protein S15 OS=Homo sapiens GN=RPS15 PE=1 SV=2	RS15_HUMAN	SwissProt_2014_08.fasta	17 040,8	1	2	2	2	0.0001	0.283
MV merged	apoptotic	Apoptotic	281474976711164 (F003395)	Malate dehydrogenase, cytoplasmic OS=Homo sapiens GN=MDH1 PE=1 SV=4	MDHC_HUMAN	SwissProt_2014_08.fasta	36 426,9	1	2	2	3	0.0002	0.0689
MV merged	apoptotic	Apoptotic	281474976711164 (F003395)	Monocarboxylate transporter 1 OS=Homo sapiens GN=SLC16A1 PE=1 SV=3	MOT1_HUMAN	SwissProt_2014_08.fasta	53 946,0	1	3	3	8	0.0005	0.134
MV merged	apoptotic	Apoptotic	281474976711164 (F003395)	Histone H4 OS=Homo sapiens GN=HIST1H4A PE=1 SV=2	H4_HUMAN	SwissProt_2014_08.fasta	11 367,7	1	5	5	14	0.0009	0.495
MV merged	apoptotic	Apoptotic	281474976711164 (F003395)	ATP-citrate synthase OS=Homo sapiens GN=ACLY PE=1 SV=3	ACLY_HUMAN	SwissProt_2014_08.fasta	120 842,8	1	10	11	27	0.0018	0.147
MV merged	apoptotic	Apoptotic	281474976711164 (F003395)	T-complex protein 1 subunit eta OS=Homo sapiens GN=CCT7 PE=1 SV=2	TCPH_HUMAN	SwissProt_2014_08.fasta	59 367,8	1	4	4	8	0.0005	0.0958
MV merged	apoptotic	Apoptotic	281474976711164 (F003395)	Septin-7 OS=Homo sapiens GN=SEPT7 PE=1 SV=2	SEPT7_HUMAN	SwissProt_2014_08.fasta	50 680,3	1	2	2	3	0.0002	0.0503
MV merged	apoptotic	Apoptotic	281474976711164 (F003395)	Alpha-actinin-4 OS=Homo sapiens GN=ACTN4 PE=1 SV=2	ACTN4_HUMAN	SwissProt_2014_08.fasta	104 857,2	1	2	2	11	0.0007	0.0263
MV merged	apoptotic	Apoptotic	281474976711164 (F003395)	Myosin regulatory light chain 12B OS=Homo sapiens GN=MYL12B PE=1 SV=2	ML12B_HUMAN	SwissProt_2014_08.fasta	19 780,3	1	3	3	3	0.0002	0.233
MV merged	apoptotic	Apoptotic	281474976711164 (F003395)	GTP-binding nuclear protein Ran OS=Homo sapiens GN=RAN PE=1 SV=3	RAN_HUMAN	SwissProt_2014_08.fasta	24 423,1	1	3	3	10	0.0007	0.148
MV merged	apoptotic	Apoptotic	281474976711164 (F003395)	Elongation factor 1-alpha 1 OS=Homo sapiens GN=EEF1A1 PE=1 SV=1	EF1A1_HUMAN,EF1A3_HUMAN	SwissProt_2014_08.fasta	50 141,2	1	10	10	135	0.0091	0.435
MV merged	apoptotic	Apoptotic	281474976711164 (F003395)	Phosphoglycerate kinase 1 OS=Homo sapiens GN=PGK1 PE=1 SV=3	PGK1_HUMAN	SwissProt_2014_08.fasta	44 615,3	1	9	11	75	0.0051	0.374
MV merged	apoptotic	Apoptotic	281474976711164 (F003395)	Stathmin OS=Homo sapiens GN=STMN1 PE=1 SV=3	STMN1_HUMAN	SwissProt_2014_08.fasta	17 303,0	1	4	4	40	0.0027	0.289
MV merged	apoptotic	Apoptotic	281474976711164 (F003395)	Heat shock protein HSP 90-alpha OS=Homo sapiens GN=HSP90AA1 PE=1 SV=5	HS90A_HUMAN	SwissProt_2014_08.fasta	84 663,2	1	10	12	82	0.0056	0.361
MV merged	apoptotic	Apoptotic	281474976711164 (F003395)	14-3-3 protein beta/alpha OS=Homo sapiens GN=YWHAB PE=1 SV=3	1433B_HUMAN	SwissProt_2014_08.fasta	28 083,1	1	3	3	8	0.0005	0.398
MV merged	apoptotic	Apoptotic	281474976711164 (F003395)	HLA class I histocompatibility antigen, A-3 alpha chain OS=Homo sapiens GN=HLA-A PE=1 SV=2	1A03_HUMAN	SwissProt_2014_08.fasta	40 840,6	1	5	5	20	0.0014	0.181
MV merged	apoptotic	Apoptotic	281474976711164 (F003395)	Sodium/potassium-transporting ATPase subunit alpha-1 OS=Homo sapiens GN=ATP1A1 PE=1 SV=1	AT1A1_HUMAN	SwissProt_2014_08.fasta	112 899,5	1	13	13	55	0.0037	0.189
MV merged	apoptotic	Apoptotic	281474976711164 (F003395)	Alanine--tRNA ligase, cytoplasmic OS=Homo sapiens GN=AARS PE=1 SV=2	SYAC_HUMAN	SwissProt_2014_08.fasta	106 813,2	1	2	2	2	0.0001	0.03
MV merged	apoptotic	Apoptotic	281474976711164 (F003395)	Small nuclear ribonucleoprotein F OS=Homo sapiens GN=SNRPF PE=1 SV=1	RUXF_HUMAN	SwissProt_2014_08.fasta	9 725,4	0.999	2	2	3	0.0002	0.244
MV merged	apoptotic	Apoptotic	281474976711164 (F003395)	Small nuclear ribonucleoprotein Sm D2 OS=Homo sapiens GN=SNRPD2 PE=1 SV=1	SMD2_HUMAN	SwissProt_2014_08.fasta	13 527,1	1	2	2	2	0.0001	0.161
MV merged	apoptotic	Apoptotic	281474976711164 (F003395)	Glutathione S-transferase Mu 3 OS=Homo sapiens GN=GSTM3 PE=1 SV=3	GSTM3_HUMAN	SwissProt_2014_08.fasta	26 561,1	1	2	2	3	0.0002	0.107
MV merged	apoptotic	Apoptotic	281474976711164 (F003395)	Fructose-bisphosphate aldolase C OS=Homo sapiens GN=ALDOC PE=1 SV=2	ALDOC_HUMAN	SwissProt_2014_08.fasta	39 456,2	1	3	3	7	0.0005	0.126
MV merged	apoptotic	Apoptotic	281474976711164 (F003395)	Fructose-bisphosphate aldolase A OS=Homo sapiens GN=ALDOA PE=1 SV=2	ALDOA_HUMAN	SwissProt_2014_08.fasta	39 420,6	1	14	14	103	0.007	0.462
MV merged	apoptotic	Apoptotic	281474976711164 (F003395)	Proteasome activator complex subunit 2 OS=Homo sapiens GN=PSME2 PE=1 SV=4	PSME2_HUMAN	SwissProt_2014_08.fasta	27 402,3	1	2	2	9	0.0006	0.146
MV merged	apoptotic	Apoptotic	281474976711164 (F003395)	C-X-C chemokine receptor type 4 OS=Homo sapiens GN=CXCR4 PE=1 SV=1	CXCR4_HUMAN	SwissProt_2014_08.fasta	39 747,3	1	3	3	4	0.0003	0.125
MV merged	apoptotic	Apoptotic	281474976711164 (F003395)	Ras-related protein Rab-5C OS=Homo sapiens GN=RAB5C PE=1 SV=2	RAB5C_HUMAN	SwissProt_2014_08.fasta	23 482,7	1	4	4	17	0.0012	0.227
MV merged	apoptotic	Apoptotic	281474976711164 (F003395)	Junctional adhesion molecule C OS=Homo sapiens GN=JAM3 PE=1 SV=1	JAM3_HUMAN	SwissProt_2014_08.fasta	35 020,3	1	2	2	2	0.0001	0.0903
MV merged	apoptotic	Apoptotic	281474976711164 (F003395)	Guanine nucleotide-binding protein G(I)/G(S)/G(T) subunit beta-1 OS=Homo sapiens GN=GNB1 PE=1 SV=3	GBB1_HUMAN	SwissProt_2014_08.fasta	37 377,5	1	4	4	18	0.0012	0.374
MV merged	apoptotic	Apoptotic	281474976711164 (F003395)	Elongation factor 1-gamma OS=Homo sapiens GN=EEF1G PE=1 SV=3	EF1G_HUMAN	SwissProt_2014_08.fasta	50 119,4	1	4	4	7	0.0005	0.183
MV merged	apoptotic	Apoptotic	281474976711164 (F003395)	Ras-related protein Rab-8B OS=Homo sapiens GN=RAB8B PE=1 SV=2	RAB8B_HUMAN	SwissProt_2014_08.fasta	23 585,9	1	2	2	2	0.0001	0.242
MV merged	apoptotic	Apoptotic	281474976711164 (F003395)	Protein kinase C alpha type OS=Homo sapiens GN=PRKCA PE=1 SV=4	KPCA_HUMAN	SwissProt_2014_08.fasta	76 751,1	1	3	3	11	0.0007	0.0551
MV merged	apoptotic	Apoptotic	281474976711164 (F003395)	Keratin, type I cytoskeletal 9 OS=Homo sapiens GN=KRT9 PE=1 SV=3	K1C9_HUMAN	SwissProt_2014_08.fasta	62 065,9	1	17	23	146	0.0099	0.403
MV merged	apoptotic	Apoptotic	281474976711164 (F003395)	26S proteasome non-ATPase regulatory subunit 2 OS=Homo sapiens GN=PSMD2 PE=1 SV=3	PSMD2_HUMAN	SwissProt_2014_08.fasta	100 202,2	1	2	2	2	0.0001	0.0209
MV merged	apoptotic	Apoptotic	281474976711164 (F003395)	Tubulin beta-4B chain OS=Homo sapiens GN=TUBB4B PE=1 SV=1	TBB4B_HUMAN	SwissProt_2014_08.fasta	49 830,7	1	4	4	20	0.0014	0.589
MV merged	apoptotic	Apoptotic	281474976711164 (F003395)	Cytosolic acyl coenzyme A thioester hydrolase OS=Homo sapiens GN=ACOT7 PE=1 SV=3	BACH_HUMAN	SwissProt_2014_08.fasta	41 795,0	1	2	2	3	0.0002	0.0605
MV merged	apoptotic	Apoptotic	281474976711164 (F003395)	40S ribosomal protein S18 OS=Homo sapiens GN=RPS18 PE=1 SV=3	RS18_HUMAN	SwissProt_2014_08.fasta	17 719,3	1	2	2	3	0.0002	0.151
MV merged	apoptotic	Apoptotic	281474976711164 (F003395)	Integrin alpha-4 OS=Homo sapiens GN=ITGA4 PE=1 SV=3	ITA4_HUMAN	SwissProt_2014_08.fasta	114 901,8	1	3	3	10	0.0007	0.031
MV merged	apoptotic	Apoptotic	281474976711164 (F003395)	High affinity cationic amino acid transporter 1 OS=Homo sapiens GN=SLC7A1 PE=1 SV=1	CTR1_HUMAN	SwissProt_2014_08.fasta	67 640,4	1	2	2	2	0.0001	0.0286
MV merged	apoptotic	Apoptotic	281474976711164 (F003395)	T-complex protein 1 subunit theta OS=Homo sapiens GN=CCT8 PE=1 SV=4	TCPQ_HUMAN	SwissProt_2014_08.fasta	59 621,0	1	6	6	12	0.0008	0.139
MV merged	apoptotic	Apoptotic	281474976711164 (F003395)	Heat shock cognate 71 kDa protein OS=Homo sapiens GN=HSPA8 PE=1 SV=1	HSP7C_HUMAN	SwissProt_2014_08.fasta	70 899,8	1	20	23	134	0.0091	0.464
MV merged	apoptotic	Apoptotic	281474976711164 (F003395)	Elongation factor 2 OS=Homo sapiens GN=EEF2 PE=1 SV=4	EF2_HUMAN	SwissProt_2014_08.fasta	95 340,1	1	17	20	76	0.0051	0.297
MV merged	apoptotic	Apoptotic	281474976711164 (F003395)	Basigin OS=Homo sapiens GN=BSG PE=1 SV=2	BASI_HUMAN	SwissProt_2014_08.fasta	42 199,7	1	4	4	11	0.0007	0.122
MV merged	apoptotic	Apoptotic	281474976711164 (F003395)	Tropomyosin alpha-4 chain OS=Homo sapiens GN=TPM4 PE=1 SV=3	TPM4_HUMAN	SwissProt_2014_08.fasta	28 522,4	0.999	2	2	2	0.0001	0.0766
MV merged	apoptotic	Apoptotic	281474976711164 (F003395)	Sodium bicarbonate cotransporter 3 OS=Homo sapiens GN=SLC4A7 PE=1 SV=2	S4A7_HUMAN	SwissProt_2014_08.fasta	136 049,3	1	5	5	21	0.0014	0.07
MV merged	apoptotic	Apoptotic	281474976711164 (F003395)	14-3-3 protein zeta/delta OS=Homo sapiens GN=YWHAZ PE=1 SV=1	1433Z_HUMAN	SwissProt_2014_08.fasta	27 745,9	1	12	14	68	0.0046	0.49
MV merged	apoptotic	Apoptotic	281474976711164 (F003395)	2',3'-cyclic-nucleotide 3'-phosphodiesterase OS=Homo sapiens GN=CNP PE=1 SV=2	CN37_HUMAN	SwissProt_2014_08.fasta	47 580,6	1	4	4	16	0.0011	0.145
MV merged	apoptotic	Apoptotic	281474976711164 (F003395)	Phosphoglycerate mutase 1 OS=Homo sapiens GN=PGAM1 PE=1 SV=2	PGAM1_HUMAN	SwissProt_2014_08.fasta	28 804,8	1	5	6	37	0.0025	0.315
MV merged	apoptotic	Apoptotic	281474976711164 (F003395)	Guanine nucleotide-binding protein G(k) subunit alpha OS=Homo sapiens GN=GNAI3 PE=1 SV=3	GNAI3_HUMAN	SwissProt_2014_08.fasta	40 533,5	1	4	4	26	0.0018	0.331
MV merged	apoptotic	Apoptotic	281474976711164 (F003395)	14-3-3 protein theta OS=Homo sapiens GN=YWHAQ PE=1 SV=1	1433T_HUMAN	SwissProt_2014_08.fasta	27 765,4	1	4	4	9	0.0006	0.416
MV merged	apoptotic	Apoptotic	281474976711164 (F003395)	Alpha-enolase OS=Homo sapiens GN=ENO1 PE=1 SV=2	ENOA_HUMAN	SwissProt_2014_08.fasta	47 170,2	1	17	24	382	0.0258	0.618
MV merged	apoptotic	Apoptotic	281474976711164 (F003395)	Mitogen-activated protein kinase kinase kinase kinase 4 OS=Homo sapiens GN=MAP4K4 PE=1 SV=2	M4K4_HUMAN	SwissProt_2014_08.fasta	142 101,1	1	3	3	4	0.0003	0.0525
MV merged	apoptotic	Apoptotic	281474976711164 (F003395)	Annexin A5 OS=Homo sapiens GN=ANXA5 PE=1 SV=2	ANXA5_HUMAN	SwissProt_2014_08.fasta	35 938,6	1	3	3	10	0.0007	0.134
MV merged	apoptotic	Apoptotic	281474976711164 (F003395)	Solute carrier family 2, facilitated glucose transporter member 1 OS=Homo sapiens GN=SLC2A1 PE=1 SV=2	GTR1_HUMAN	SwissProt_2014_08.fasta	54 085,3	1	6	6	34	0.0023	0.232
MV merged	apoptotic	Apoptotic	281474976711164 (F003395)	Profilin-1 OS=Homo sapiens GN=PFN1 PE=1 SV=2	PROF1_HUMAN	SwissProt_2014_08.fasta	15 054,3	1	5	5	89	0.006	0.5
MV merged	apoptotic	Apoptotic	281474976711164 (F003395)	Heat shock protein HSP 90-beta OS=Homo sapiens GN=HSP90AB1 PE=1 SV=4	HS90B_HUMAN	SwissProt_2014_08.fasta	83 267,3	1	24	25	290	0.0196	0.471
MV merged	apoptotic	Apoptotic	281474976711164 (F003395)	Ras-related protein Ral-A OS=Homo sapiens GN=RALA PE=1 SV=1	RALA_HUMAN	SwissProt_2014_08.fasta	23 567,2	1	3	3	14	0.0009	0.218
MV merged	apoptotic	Apoptotic	281474976711164 (F003395)	Stress-induced-phosphoprotein 1 OS=Homo sapiens GN=STIP1 PE=1 SV=1	STIP1_HUMAN	SwissProt_2014_08.fasta	62 642,1	1	2	2	3	0.0002	0.035
MV merged	apoptotic	Apoptotic	281474976711164 (F003395)	Peroxiredoxin-1 OS=Homo sapiens GN=PRDX1 PE=1 SV=1	PRDX1_HUMAN	SwissProt_2014_08.fasta	22 110,9	1	7	8	31	0.0021	0.417
MV merged	apoptotic	Apoptotic	281474976711164 (F003395)	Leukosialin OS=Homo sapiens GN=SPN PE=1 SV=1	LEUK_HUMAN	SwissProt_2014_08.fasta	40 321,6	1	2	2	3	0.0002	0.05
MV merged	apoptotic	Apoptotic	281474976711164 (F003395)	Multidrug resistance-associated protein 1 OS=Homo sapiens GN=ABCC1 PE=1 SV=3	MRP1_HUMAN	SwissProt_2014_08.fasta	171 595,5	1	2	2	3	0.0002	0.0248
MV merged	apoptotic	Apoptotic	281474976711164 (F003395)	Ras-related protein Rab-11A OS=Homo sapiens GN=RAB11A PE=1 SV=3	RB11A_HUMAN	SwissProt_2014_08.fasta	24 393,9	1	2	2	4	0.0003	0.0972
MV merged	apoptotic	Apoptotic	281474976711164 (F003395)	Heterogeneous nuclear ribonucleoproteins A2/B1 OS=Homo sapiens GN=HNRNPA2B1 PE=1 SV=2	ROA2_HUMAN	SwissProt_2014_08.fasta	37 430,3	1	3	3	4	0.0003	0.0992
MV merged	apoptotic	Apoptotic	281474976711164 (F003395)	Ubiquitin-like modifier-activating enzyme 1 OS=Homo sapiens GN=UBA1 PE=1 SV=3	UBA1_HUMAN	SwissProt_2014_08.fasta	117 850,3	1	3	3	5	0.0003	0.0473
MV merged	apoptotic	Apoptotic	281474976711164 (F003395)	Protein DJ-1 OS=Homo sapiens GN=PARK7 PE=1 SV=2	PARK7_HUMAN	SwissProt_2014_08.fasta	19 891,2	1	2	3	8	0.0005	0.18
MV merged	apoptotic	Apoptotic	281474976711164 (F003395)	Calmodulin OS=Homo sapiens GN=CALM1 PE=1 SV=2	CALM_HUMAN	SwissProt_2014_08.fasta	16 838,0	1	2	2	8	0.0005	0.362
MV merged	apoptotic	Apoptotic	281474976711164 (F003395)	14-3-3 protein eta OS=Homo sapiens GN=YWHAH PE=1 SV=4	1433F_HUMAN	SwissProt_2014_08.fasta	28 219,6	1	2	2	2	0.0001	0.228
MV merged	apoptotic	Apoptotic	281474976711164 (F003395)	Tyrosine-protein kinase Lck OS=Homo sapiens GN=LCK PE=1 SV=6	LCK_HUMAN	SwissProt_2014_08.fasta	58 002,0	1	13	14	83	0.0056	0.389
MV merged	apoptotic	Apoptotic	281474976711164 (F003395)	Adenylyl cyclase-associated protein 1 OS=Homo sapiens GN=CAP1 PE=1 SV=5	CAP1_HUMAN	SwissProt_2014_08.fasta	51 901,6	1	4	4	12	0.0008	0.141
MV merged	apoptotic	Apoptotic	281474976711164 (F003395)	Ras-related C3 botulinum toxin substrate 1 OS=Homo sapiens GN=RAC1 PE=1 SV=1	RAC1_HUMAN	SwissProt_2014_08.fasta	21 450,6	1	2	2	5	0.0003	0.0938
MV merged	apoptotic	Apoptotic	281474976711164 (F003395)	Nucleosome assembly protein 1-like 1 OS=Homo sapiens GN=NAP1L1 PE=1 SV=1	NP1L1_HUMAN	SwissProt_2014_08.fasta	45 375,0	1	2	2	12	0.0008	0.0716
MV merged	apoptotic	Apoptotic	281474976711164 (F003395)	Proteasome subunit alpha type-2 OS=Homo sapiens GN=PSMA2 PE=1 SV=2	PSA2_HUMAN	SwissProt_2014_08.fasta	25 898,9	1	4	4	15	0.001	0.278
MV merged	apoptotic	Apoptotic	281474976711164 (F003395)	Glutathione S-transferase P OS=Homo sapiens GN=GSTP1 PE=1 SV=2	GSTP1_HUMAN	SwissProt_2014_08.fasta	23 356,7	1	5	5	68	0.0046	0.438
MV merged	apoptotic	Apoptotic	281474976711164 (F003395)	Fatty acid-binding protein, epidermal OS=Homo sapiens GN=FABP5 PE=1 SV=3	FABP5_HUMAN	SwissProt_2014_08.fasta	15 164,4	1	2	2	2	0.0001	0.156
MV merged	apoptotic	Apoptotic	281474976711164 (F003395)	Acetyl-CoA acetyltransferase, cytosolic OS=Homo sapiens GN=ACAT2 PE=1 SV=2	THIC_HUMAN	SwissProt_2014_08.fasta	41 350,4	1	3	4	7	0.0005	0.184
MV merged	apoptotic	Apoptotic	281474976711164 (F003395)	60S ribosomal protein L6 OS=Homo sapiens GN=RPL6 PE=1 SV=3	RL6_HUMAN	SwissProt_2014_08.fasta	32 729,3	1	2	2	9	0.0006	0.0833
MV merged	apoptotic	Apoptotic	281474976711164 (F003395)	L-lactate dehydrogenase A chain OS=Homo sapiens GN=LDHA PE=1 SV=2	LDHA_HUMAN	SwissProt_2014_08.fasta	36 689,2	1	13	15	85	0.0058	0.536
MV merged	apoptotic	Apoptotic	281474976711164 (F003395)	Eukaryotic translation initiation factor 3 subunit B OS=Homo sapiens GN=EIF3B PE=1 SV=3	EIF3B_HUMAN	SwissProt_2014_08.fasta	92 482,8	1	2	2	3	0.0002	0.0516
MV merged	apoptotic	Apoptotic	281474976711164 (F003395)	Integrin beta-1 OS=Homo sapiens GN=ITGB1 PE=1 SV=2	ITB1_HUMAN	SwissProt_2014_08.fasta	88 415,1	1	5	6	14	0.0009	0.0789
MV merged	apoptotic	Apoptotic	281474976711164 (F003395)	Plasma membrane calcium-transporting ATPase 4 OS=Homo sapiens GN=ATP2B4 PE=1 SV=2	AT2B4_HUMAN	SwissProt_2014_08.fasta	137 923,7	1	3	4	8	0.0005	0.0387
MV merged	apoptotic	Apoptotic	281474976711164 (F003395)	Dihydropyrimidinase-related protein 2 OS=Homo sapiens GN=DPYSL2 PE=1 SV=1	DPYL2_HUMAN	SwissProt_2014_08.fasta	62 294,0	1	3	3	3	0.0002	0.0979
MV merged	apoptotic	Apoptotic	281474976711164 (F003395)	T-complex protein 1 subunit zeta OS=Homo sapiens GN=CCT6A PE=1 SV=3	TCPZ_HUMAN	SwissProt_2014_08.fasta	58 025,3	1	3	3	12	0.0008	0.096
MV merged	apoptotic	Apoptotic	281474976711164 (F003395)	Actin, cytoplasmic 1 OS=Homo sapiens GN=ACTB PE=1 SV=1	ACTB_HUMAN	SwissProt_2014_08.fasta	41 737,8	1	23	40	532	0.036	0.768
MV merged	apoptotic	Apoptotic	281474976711164 (F003395)	Guanine nucleotide-binding protein subunit alpha-15 OS=Homo sapiens GN=GNA15 PE=1 SV=2	GNA15_HUMAN	SwissProt_2014_08.fasta	43 569,6	1	2	2	2	0.0001	0.0722
MV merged	apoptotic	Apoptotic	281474976711164 (F003395)	Neutral amino acid transporter A OS=Homo sapiens GN=SLC1A4 PE=1 SV=1	SATT_HUMAN	SwissProt_2014_08.fasta	55 724,4	1	3	3	19	0.0013	0.0865
MV merged	apoptotic	Apoptotic	281474976711164 (F003395)	Ras-related protein Rab-10 OS=Homo sapiens GN=RAB10 PE=1 SV=1	RAB10_HUMAN	SwissProt_2014_08.fasta	22 542,1	1	2	2	10	0.0007	0.225
MV merged	apoptotic	Apoptotic	281474976711164 (F003395)	Triosephosphate isomerase OS=Homo sapiens GN=TPI1 PE=1 SV=3	TPIS_HUMAN	SwissProt_2014_08.fasta	30 790,8	1	6	6	22	0.0015	0.322
MV merged	apoptotic	Apoptotic	281474976711164 (F003395)	Equilibrative nucleoside transporter 1 OS=Homo sapiens GN=SLC29A1 PE=1 SV=3	S29A1_HUMAN	SwissProt_2014_08.fasta	50 222,0	1	3	3	11	0.0007	0.0658
MV merged	apoptotic	Apoptotic	281474976711164 (F003395)	40S ribosomal protein S2 OS=Homo sapiens GN=RPS2 PE=1 SV=2	RS2_HUMAN	SwissProt_2014_08.fasta	31 325,2	1	2	2	12	0.0008	0.109
MV merged	apoptotic	Apoptotic	281474976711164 (F003395)	Tubulin alpha-1B chain OS=Homo sapiens GN=TUBA1B PE=1 SV=1	TBA1B_HUMAN	SwissProt_2014_08.fasta	50 151,7	1	16	19	316	0.0214	0.514
MV merged	apoptotic	Apoptotic	281474976711164 (F003395)	T-complex protein 1 subunit alpha OS=Homo sapiens GN=TCP1 PE=1 SV=1	TCPA_HUMAN	SwissProt_2014_08.fasta	60 345,2	1	4	4	9	0.0006	0.171
MV merged	apoptotic	Apoptotic	281474976711164 (F003395)	Unconventional myosin-Ig OS=Homo sapiens GN=MYO1G PE=1 SV=2	MYO1G_HUMAN	SwissProt_2014_08.fasta	116 443,6	1	7	7	22	0.0015	0.1
MV merged	apoptotic	Apoptotic	281474976711164 (F003395)	Large neutral amino acids transporter small subunit 1 OS=Homo sapiens GN=SLC7A5 PE=1 SV=2	LAT1_HUMAN	SwissProt_2014_08.fasta	55 012,1	1	4	6	13	0.0009	0.172
MV merged	apoptotic	Apoptotic	281474976711164 (F003395)	Ras-related C3 botulinum toxin substrate 2 OS=Homo sapiens GN=RAC2 PE=1 SV=1	RAC2_HUMAN	SwissProt_2014_08.fasta	21 429,2	0.999	2	2	4	0.0003	0.214
MV merged	apoptotic	Apoptotic	281474976711164 (F003395)	C-1-tetrahydrofolate synthase, cytoplasmic OS=Homo sapiens GN=MTHFD1 PE=1 SV=3	C1TC_HUMAN	SwissProt_2014_08.fasta	101 561,5	1	2	2	2	0.0001	0.0246
MV merged	apoptotic	Apoptotic	281474976711164 (F003395)	Engulfment and cell motility protein 1 OS=Homo sapiens GN=ELMO1 PE=1 SV=2	ELMO1_HUMAN	SwissProt_2014_08.fasta	83 833,2	1	2	2	4	0.0003	0.0454
MV merged	apoptotic	Apoptotic	281474976711164 (F003395)	Spectrin alpha chain, non-erythrocytic 1 OS=Homo sapiens GN=SPTAN1 PE=1 SV=3	SPTN1_HUMAN	SwissProt_2014_08.fasta	284 542,7	0.999	2	2	2	0.0001	0.0085
MV merged	apoptotic	Apoptotic	281474976711164 (F003395)	Transforming protein RhoA OS=Homo sapiens GN=RHOA PE=1 SV=1	RHOA_HUMAN	SwissProt_2014_08.fasta	21 768,4	1	3	4	14	0.0009	0.244
MV merged	apoptotic	Apoptotic	281474976711164 (F003395)	Cell division control protein 42 homolog OS=Homo sapiens GN=CDC42 PE=1 SV=2	CDC42_HUMAN	SwissProt_2014_08.fasta	21 258,8	1	6	6	33	0.0022	0.571
MV merged	apoptotic	Apoptotic	281474976711164 (F003395)	Annexin A6 OS=Homo sapiens GN=ANXA6 PE=1 SV=3	ANXA6_HUMAN	SwissProt_2014_08.fasta	75 877,5	1	12	14	47	0.0032	0.245
MV merged	apoptotic	Apoptotic	281474976711164 (F003395)	Transgelin-2 OS=Homo sapiens GN=TAGLN2 PE=1 SV=3	TAGL2_HUMAN	SwissProt_2014_08.fasta	22 391,9	1	2	2	3	0.0002	0.146
MV merged	apoptotic	Apoptotic	281474976711164 (F003395)	Annexin A4 OS=Homo sapiens GN=ANXA4 PE=1 SV=4	ANXA4_HUMAN	SwissProt_2014_08.fasta	35 884,3	1	2	2	2	0.0001	0.069
MV merged	apoptotic	Apoptotic	281474976711164 (F003395)	Eukaryotic translation initiation factor 5A-1 OS=Homo sapiens GN=EIF5A PE=1 SV=2	IF5A1_HUMAN	SwissProt_2014_08.fasta	16 832,7	1	2	3	9	0.0006	0.305
MV merged	apoptotic	Apoptotic	281474976711164 (F003395)	Ras-related protein Rab-35 OS=Homo sapiens GN=RAB35 PE=1 SV=1	RAB35_HUMAN	SwissProt_2014_08.fasta	23 025,3	1	6	6	16	0.0011	0.423
MV merged	apoptotic	Apoptotic	281474976711164 (F003395)	Synaptic vesicle membrane protein VAT-1 homolog OS=Homo sapiens GN=VAT1 PE=1 SV=2	VAT1_HUMAN	SwissProt_2014_08.fasta	41 919,8	1	6	7	65	0.0044	0.221
MV merged	apoptotic	Apoptotic	281474976711164 (F003395)	Peroxiredoxin-2 OS=Homo sapiens GN=PRDX2 PE=1 SV=5	PRDX2_HUMAN	SwissProt_2014_08.fasta	21 892,4	1	5	5	19	0.0013	0.364
MV merged	apoptotic	Apoptotic	281474976711164 (F003395)	Histone H1.2 OS=Homo sapiens GN=HIST1H1C PE=1 SV=2	H12_HUMAN,H13_HUMAN,H14_HUMAN	SwissProt_2014_08.fasta	21 365,8	1	2	2	4	0.0003	0.0939
MV merged	apoptotic	Apoptotic	281474976711164 (F003395)	Ras-related protein Rap-1b OS=Homo sapiens GN=RAP1B PE=1 SV=1	RAP1B_HUMAN	SwissProt_2014_08.fasta	20 824,9	1	8	8	61	0.0041	0.609
MV merged	apoptotic	Apoptotic	281474976711164 (F003395)	Ezrin OS=Homo sapiens GN=EZR PE=1 SV=4	EZRI_HUMAN	SwissProt_2014_08.fasta	69 414,7	1	4	5	10	0.0007	0.16
MV merged	apoptotic	Apoptotic	281474976711164 (F003395)	60S ribosomal protein L31 OS=Homo sapiens GN=RPL31 PE=1 SV=1	RL31_HUMAN	SwissProt_2014_08.fasta	14 463,2	1	2	2	7	0.0005	0.184
MV merged	apoptotic	Apoptotic	281474976711164 (F003395)	Thioredoxin OS=Homo sapiens GN=TXN PE=1 SV=3	THIO_HUMAN	SwissProt_2014_08.fasta	11 737,3	1	2	2	3	0.0002	0.21
MV merged	apoptotic	Apoptotic	281474976711164 (F003395)	Prothymosin alpha OS=Homo sapiens GN=PTMA PE=1 SV=2	PTMA_HUMAN	SwissProt_2014_08.fasta	12 202,5	1	3	3	4	0.0003	0.234
MV merged	apoptotic	Apoptotic	281474976711164 (F003395)	Thymosin beta-4 OS=Homo sapiens GN=TMSB4X PE=1 SV=2	TYB4_HUMAN	SwissProt_2014_08.fasta	5 052,9	1	2	3	4	0.0003	0.432
MV merged	apoptotic	Apoptotic	281474976711164 (F003395)	F-actin-capping protein subunit beta OS=Homo sapiens GN=CAPZB PE=1 SV=4	CAPZB_HUMAN	SwissProt_2014_08.fasta	31 351,6	1	3	3	5	0.0003	0.184
MV merged	apoptotic	Apoptotic	281474976711164 (F003395)	Rho GDP-dissociation inhibitor 2 OS=Homo sapiens GN=ARHGDIB PE=1 SV=3	GDIR2_HUMAN	SwissProt_2014_08.fasta	22 988,4	1	3	3	37	0.0025	0.234
MV merged	apoptotic	Apoptotic	281474976711164 (F003395)	L-lactate dehydrogenase B chain OS=Homo sapiens GN=LDHB PE=1 SV=2	LDHB_HUMAN	SwissProt_2014_08.fasta	36 638,6	1	15	17	105	0.0071	0.56
MV merged	apoptotic	Apoptotic	281474976711164 (F003395)	Peptidyl-prolyl cis-trans isomerase A OS=Homo sapiens GN=PPIA PE=1 SV=2	PPIA_HUMAN	SwissProt_2014_08.fasta	18 012,9	1	5	5	56	0.0038	0.418
MV merged	apoptotic	Apoptotic	281474976711164 (F003395)	Threonine--tRNA ligase, cytoplasmic OS=Homo sapiens GN=TARS PE=1 SV=3	SYTC_HUMAN	SwissProt_2014_08.fasta	83 437,8	1	2	2	6	0.0004	0.0318
MV merged	apoptotic	Apoptotic	281474976711164 (F003395)	Keratin, type I cytoskeletal 10 OS=Homo sapiens GN=KRT10 PE=1 SV=6	K1C10_HUMAN	SwissProt_2014_08.fasta	58 828,8	1	20	31	275	0.0186	0.432
MV merged	apoptotic	Apoptotic	281474976711164 (F003395)	Tubulin beta chain OS=Homo sapiens GN=TUBB PE=1 SV=2	TBB5_HUMAN	SwissProt_2014_08.fasta	49 670,6	1	21	27	481	0.0325	0.653
MV merged	apoptotic	Apoptotic	281474976711164 (F003395)	Fatty acid synthase OS=Homo sapiens GN=FASN PE=1 SV=3	FAS_HUMAN	SwissProt_2014_08.fasta	273 427,1	1	10	10	19	0.0013	0.0633
MV merged	apoptotic	Apoptotic	281474976711164 (F003395)	Actin, alpha cardiac muscle 1 OS=Homo sapiens GN=ACTC1 PE=1 SV=1	ACTC_HUMAN	SwissProt_2014_08.fasta	42 020,1	1	3	8	56	0.0038	0.424
MV merged	apoptotic	Apoptotic	281474976711164 (F003395)	Clathrin heavy chain 1 OS=Homo sapiens GN=CLTC PE=1 SV=5	CLH1_HUMAN	SwissProt_2014_08.fasta	191 618,9	1	4	4	6	0.0004	0.0394
MV merged	apoptotic	Apoptotic	281474976711164 (F003395)	Lamin-B1 OS=Homo sapiens GN=LMNB1 PE=1 SV=2	LMNB1_HUMAN	SwissProt_2014_08.fasta	66 409,6	1	4	4	6	0.0004	0.0956
MV merged	apoptotic	Apoptotic	281474976711164 (F003395)	Leukocyte surface antigen CD47 OS=Homo sapiens GN=CD47 PE=1 SV=1	CD47_HUMAN	SwissProt_2014_08.fasta	35 214,9	1	2	2	6	0.0004	0.136
MV merged	apoptotic	Apoptotic	281474976711164 (F003395)	Glucose-6-phosphate isomerase OS=Homo sapiens GN=GPI PE=1 SV=4	G6PI_HUMAN	SwissProt_2014_08.fasta	63 148,5	1	6	6	47	0.0032	0.203
MV merged	apoptotic	Apoptotic	281474976711164 (F003395)	40S ribosomal protein S7 OS=Homo sapiens GN=RPS7 PE=1 SV=1	RS7_HUMAN	SwissProt_2014_08.fasta	22 127,5	1	2	2	5	0.0003	0.175
MV merged	apoptotic	Apoptotic	281474976711164 (F003395)	Guanine nucleotide-binding protein G(s) subunit alpha isoforms XLas OS=Homo sapiens GN=GNAS PE=1 SV=2	GNAS1_HUMAN,GNAS2_HUMAN	SwissProt_2014_08.fasta	111 026,3	1	6	6	21	0.0014	0.108
MV merged	apoptotic	Apoptotic	281474976711164 (F003395)	Neutral amino acid transporter B(0) OS=Homo sapiens GN=SLC1A5 PE=1 SV=2	AAAT_HUMAN	SwissProt_2014_08.fasta	56 599,8	1	5	5	13	0.0009	0.153
MV merged	apoptotic	Apoptotic	281474976711164 (F003395)	T-complex protein 1 subunit delta OS=Homo sapiens GN=CCT4 PE=1 SV=4	TCPD_HUMAN	SwissProt_2014_08.fasta	57 926,0	1	6	6	11	0.0007	0.206
MV merged	apoptotic	Apoptotic	281474976711164 (F003395)	Tubulin alpha-1A chain OS=Homo sapiens GN=TUBA1A PE=1 SV=1	TBA1A_HUMAN	SwissProt_2014_08.fasta	50 135,7	1	2	2	14	0.0009	0.514
MV merged	apoptotic	Apoptotic	281474976711164 (F003395)	T-complex protein 1 subunit beta OS=Homo sapiens GN=CCT2 PE=1 SV=4	TCPB_HUMAN	SwissProt_2014_08.fasta	57 489,9	1	5	5	18	0.0012	0.125
MV merged	apoptotic	Apoptotic	281474976711164 (F003395)	60S ribosomal protein L13 OS=Homo sapiens GN=RPL13 PE=1 SV=4	RL13_HUMAN	SwissProt_2014_08.fasta	24 262,2	1	2	2	3	0.0002	0.0995
MV merged	apoptotic	Apoptotic	281474976711164 (F003395)	Heat shock 70 kDa protein 4 OS=Homo sapiens GN=HSPA4 PE=1 SV=4	HSP74_HUMAN	SwissProt_2014_08.fasta	94 331,9	1	3	3	3	0.0002	0.0512
MV merged	apoptotic	Apoptotic	281474976711164 (F003395)	Ras GTPase-activating-like protein IQGAP1 OS=Homo sapiens GN=IQGAP1 PE=1 SV=1	IQGA1_HUMAN	SwissProt_2014_08.fasta	189 258,6	1	2	2	2	0.0001	0.0133
MV merged	apoptotic	Apoptotic	281474976711164 (F003395)	Proteasome subunit beta type-4 OS=Homo sapiens GN=PSMB4 PE=1 SV=4	PSB4_HUMAN	SwissProt_2014_08.fasta	29 205,0	1	3	3	4	0.0003	0.148
MV merged	apoptotic	Apoptotic	281474976711164 (F003395)	Band 4.1-like protein 2 OS=Homo sapiens GN=EPB41L2 PE=1 SV=1	E41L2_HUMAN	SwissProt_2014_08.fasta	112 587,8	1	4	4	9	0.0006	0.0448
MV merged	apoptotic	Apoptotic	281474976711164 (F003395)	Moesin OS=Homo sapiens GN=MSN PE=1 SV=3	MOES_HUMAN	SwissProt_2014_08.fasta	67 821,8	1	15	17	108	0.0073	0.31
MV merged	apoptotic	Apoptotic	281474976711164 (F003395)	14-3-3 protein gamma OS=Homo sapiens GN=YWHAG PE=1 SV=2	1433G_HUMAN	SwissProt_2014_08.fasta	28 303,1	1	5	5	14	0.0009	0.352
MV merged	apoptotic	Apoptotic	281474976711164 (F003395)	60S acidic ribosomal protein P2 OS=Homo sapiens GN=RPLP2 PE=1 SV=1	RLA2_HUMAN	SwissProt_2014_08.fasta	11 665,5	1	2	2	6	0.0004	0.27
MV merged	apoptotic	Apoptotic	281474976711164 (F003395)	14-3-3 protein epsilon OS=Homo sapiens GN=YWHAE PE=1 SV=1	1433E_HUMAN	SwissProt_2014_08.fasta	29 175,0	1	9	12	52	0.0035	0.506
MV merged	apoptotic	Apoptotic	281474976711164 (F003395)	Ubiquitin carboxyl-terminal hydrolase 14 OS=Homo sapiens GN=USP14 PE=1 SV=3	UBP14_HUMAN	SwissProt_2014_08.fasta	56 070,3	1	2	2	3	0.0002	0.0547
MV merged	apoptotic	Apoptotic	281474976711164 (F003395)	Poly(rC)-binding protein 1 OS=Homo sapiens GN=PCBP1 PE=1 SV=2	PCBP1_HUMAN	SwissProt_2014_08.fasta	37 498,2	1	3	3	4	0.0003	0.0871
MV merged	apoptotic	Apoptotic	281474976711164 (F003395)	Guanine nucleotide-binding protein subunit beta-2-like 1 OS=Homo sapiens GN=GNB2L1 PE=1 SV=3	GBLP_HUMAN	SwissProt_2014_08.fasta	35 077,0	1	2	2	2	0.0001	0.0726
MV merged	apoptotic	Apoptotic	281474976711164 (F003395)	CD99 antigen OS=Homo sapiens GN=CD99 PE=1 SV=1	CD99_HUMAN	SwissProt_2014_08.fasta	18 848,2	1	4	6	10	0.0007	0.324
MV merged	apoptotic	Apoptotic	281474976711164 (F003395)	Macrophage migration inhibitory factor OS=Homo sapiens GN=MIF PE=1 SV=4	MIF_HUMAN	SwissProt_2014_08.fasta	12 476,5	1	2	2	40	0.0027	0.278
MV merged	apoptotic	Apoptotic	281474976711164 (F003395)	Proteasome subunit alpha type-6 OS=Homo sapiens GN=PSMA6 PE=1 SV=1	PSA6_HUMAN	SwissProt_2014_08.fasta	27 399,5	1	3	3	6	0.0004	0.13
MV merged	apoptotic	Apoptotic	281474976711164 (F003395)	Farnesyl pyrophosphate synthase OS=Homo sapiens GN=FDPS PE=1 SV=4	FPPS_HUMAN	SwissProt_2014_08.fasta	48 276,8	1	4	4	8	0.0005	0.136
MV merged	apoptotic	Apoptotic	281474976711164 (F003395)	Proteasome subunit alpha type-4 OS=Homo sapiens GN=PSMA4 PE=1 SV=1	PSA4_HUMAN	SwissProt_2014_08.fasta	29 484,8	1	3	3	3	0.0002	0.188
MV merged	apoptotic	Apoptotic	281474976711164 (F003395)	Myosin-9 OS=Homo sapiens GN=MYH9 PE=1 SV=4	MYH9_HUMAN	SwissProt_2014_08.fasta	226 537,5	1	9	9	11	0.0007	0.0673
MV merged	apoptotic	Apoptotic	281474976711164 (F003395)	Serine/threonine-protein kinase OSR1 OS=Homo sapiens GN=OXSR1 PE=1 SV=1	OXSR1_HUMAN	SwissProt_2014_08.fasta	58 023,4	1	2	2	2	0.0001	0.0702
MV merged	apoptotic	Apoptotic	281474976711164 (F003395)	Golgi-associated plant pathogenesis-related protein 1 OS=Homo sapiens GN=GLIPR2 PE=1 SV=3	GAPR1_HUMAN	SwissProt_2014_08.fasta	17 218,2	1	2	2	10	0.0007	0.169
MV merged	apoptotic	Apoptotic	281474976711164 (F003395)	D-3-phosphoglycerate dehydrogenase OS=Homo sapiens GN=PHGDH PE=1 SV=4	SERA_HUMAN	SwissProt_2014_08.fasta	56 650,6	1	7	8	21	0.0014	0.214
MV merged	apoptotic	Apoptotic	281474976711164 (F003395)	ADP-ribosylation factor 1 OS=Homo sapiens GN=ARF1 PE=1 SV=2	ARF1_HUMAN	SwissProt_2014_08.fasta	20 697,6	1	4	4	22	0.0015	0.359
MV merged	apoptotic	Apoptotic	281474976711164 (F003395)	Keratin, type II cytoskeletal 5 OS=Homo sapiens GN=KRT5 PE=1 SV=3	K2C5_HUMAN	SwissProt_2014_08.fasta	62 379,6	1	3	3	7	0.0005	0.147
MV merged	apoptotic	Apoptotic	281474976711164 (F003395)	Gamma-enolase OS=Homo sapiens GN=ENO2 PE=1 SV=3	ENOG_HUMAN	SwissProt_2014_08.fasta	47 269,7	1	3	3	3	0.0002	0.217
MV merged	apoptotic	Apoptotic	281474976711164 (F003395)	Proliferation-associated protein 2G4 OS=Homo sapiens GN=PA2G4 PE=1 SV=3	PA2G4_HUMAN	SwissProt_2014_08.fasta	43 786,7	1	2	2	3	0.0002	0.107
MV merged	apoptotic	Apoptotic	281474976711164 (F003395)	Keratin, type II cytoskeletal 1 OS=Homo sapiens GN=KRT1 PE=1 SV=6	K2C1_HUMAN	SwissProt_2014_08.fasta	66 040,3	1	22	26	393	0.0266	0.458
MV merged	apoptotic	Apoptotic	281474976711164 (F003395)	Adenosine deaminase OS=Homo sapiens GN=ADA PE=1 SV=3	ADA_HUMAN	SwissProt_2014_08.fasta	40 765,1	1	7	7	11	0.0007	0.336
MV merged	apoptotic	Apoptotic	281474976711164 (F003395)	Staphylococcal nuclease domain-containing protein 1 OS=Homo sapiens GN=SND1 PE=1 SV=1	SND1_HUMAN	SwissProt_2014_08.fasta	101 998,5	1	4	4	4	0.0003	0.0692
MV merged	apoptotic	Apoptotic	281474976711164 (F003395)	Rab GDP dissociation inhibitor beta OS=Homo sapiens GN=GDI2 PE=1 SV=2	GDIB_HUMAN	SwissProt_2014_08.fasta	50 665,5	1	4	4	28	0.0019	0.155
MV merged	apoptotic	Apoptotic	281474976711164 (F003395)	60S ribosomal protein L28 OS=Homo sapiens GN=RPL28 PE=1 SV=3	RL28_HUMAN	SwissProt_2014_08.fasta	15 747,9	1	2	2	4	0.0003	0.161
MV merged	apoptotic	Apoptotic	281474976711164 (F003395)	Coronin-1A OS=Homo sapiens GN=CORO1A PE=1 SV=4	COR1A_HUMAN	SwissProt_2014_08.fasta	51 026,1	1	3	3	7	0.0005	0.0976
MV merged	apoptotic	Apoptotic	281474976711164 (F003395)	60S ribosomal protein L15 OS=Homo sapiens GN=RPL15 PE=1 SV=2	RL15_HUMAN	SwissProt_2014_08.fasta	24 146,5	1	3	3	5	0.0003	0.137
MV merged	apoptotic	Apoptotic	281474976711164 (F003395)	40S ribosomal protein S14 OS=Homo sapiens GN=RPS14 PE=1 SV=3	RS14_HUMAN	SwissProt_2014_08.fasta	16 272,9	1	2	2	4	0.0003	0.159
MV merged	apoptotic	Apoptotic	281474976711164 (F003395)	Transitional endoplasmic reticulum ATPase OS=Homo sapiens GN=VCP PE=1 SV=4	TERA_HUMAN	SwissProt_2014_08.fasta	89 324,8	1	6	6	20	0.0014	0.112
MV merged	apoptotic	Apoptotic	281474976711164 (F003395)	Histone H2A type 2-B OS=Homo sapiens GN=HIST2H2AB PE=1 SV=3	H2A2B_HUMAN,H2AX_HUMAN	SwissProt_2014_08.fasta	15 145,1	1	2	3	10	0.0007	0.369
MV merged	apoptotic	Apoptotic	281474976711164 (F003395)	Annexin A2 OS=Homo sapiens GN=ANXA2 PE=1 SV=2	ANXA2_HUMAN	SwissProt_2014_08.fasta	38 606,1	1	2	2	4	0.0003	0.059
MV merged	apoptotic	Apoptotic	281474976711164 (F003395)	Guanine nucleotide-binding protein G(i) subunit alpha-2 OS=Homo sapiens GN=GNAI2 PE=1 SV=3	GNAI2_HUMAN	SwissProt_2014_08.fasta	40 452,0	1	12	12	133	0.009	0.465
MV merged	apoptotic	Apoptotic	281474976711164 (F003395)	60S ribosomal protein L18 OS=Homo sapiens GN=RPL18 PE=1 SV=2	RL18_HUMAN	SwissProt_2014_08.fasta	21 635,2	1	4	4	7	0.0005	0.255
MV merged	apoptotic	Apoptotic	281474976711164 (F003395)	T-complex protein 1 subunit epsilon OS=Homo sapiens GN=CCT5 PE=1 SV=1	TCPE_HUMAN	SwissProt_2014_08.fasta	59 672,4	1	5	5	22	0.0015	0.152
MV merged	apoptotic	Apoptotic	281474976711164 (F003395)	Plastin-2 OS=Homo sapiens GN=LCP1 PE=1 SV=6	PLSL_HUMAN	SwissProt_2014_08.fasta	70 291,2	1	19	22	102	0.0069	0.388
MV merged	apoptotic	Apoptotic	281474976711164 (F003395)	Bifunctional glutamate/proline--tRNA ligase OS=Homo sapiens GN=EPRS PE=1 SV=5	SYEP_HUMAN	SwissProt_2014_08.fasta	170 593,2	1	3	3	3	0.0002	0.0278
MV merged	apoptotic	Apoptotic	281474976711164 (F003395)	Elongation factor 1-beta OS=Homo sapiens GN=EEF1B2 PE=1 SV=3	EF1B_HUMAN	SwissProt_2014_08.fasta	24 764,2	1	2	2	6	0.0004	0.124
MV merged	apoptotic	Apoptotic	281474976711164 (F003395)	Cofilin-1 OS=Homo sapiens GN=CFL1 PE=1 SV=3	COF1_HUMAN	SwissProt_2014_08.fasta	18 503,2	1	5	6	35	0.0024	0.386
MV merged	apoptotic	Apoptotic	281474976711164 (F003395)	Rho-related GTP-binding protein RhoG OS=Homo sapiens GN=RHOG PE=1 SV=1	RHOG_HUMAN	SwissProt_2014_08.fasta	21 308,1	1	2	2	2	0.0001	0.157
MV merged	apoptotic	Apoptotic	281474976711164 (F003395)	Nuclear migration protein nudC OS=Homo sapiens GN=NUDC PE=1 SV=1	NUDC_HUMAN	SwissProt_2014_08.fasta	38 243,7	1	2	2	3	0.0002	0.0604
MV merged	apoptotic	Apoptotic	281474976711164 (F003395)	Proteasome subunit beta type-3 OS=Homo sapiens GN=PSMB3 PE=1 SV=2	PSB3_HUMAN	SwissProt_2014_08.fasta	22 949,6	1	3	3	4	0.0003	0.259
MV merged	apoptotic	Apoptotic	281474976711164 (F003395)	6-phosphogluconate dehydrogenase, decarboxylating OS=Homo sapiens GN=PGD PE=1 SV=3	6PGD_HUMAN	SwissProt_2014_08.fasta	53 141,9	1	2	3	11	0.0007	0.089
MV merged	apoptotic	Apoptotic	281474976711164 (F003395)	Guanine nucleotide-binding protein G(I)/G(S)/G(T) subunit beta-2 OS=Homo sapiens GN=GNB2 PE=1 SV=3	GBB2_HUMAN	SwissProt_2014_08.fasta	37 331,8	1	8	8	44	0.003	0.374
MV merged	apoptotic	Apoptotic	281474976711164 (F003395)	4F2 cell-surface antigen heavy chain OS=Homo sapiens GN=SLC3A2 PE=1 SV=3	4F2_HUMAN	SwissProt_2014_08.fasta	67 996,4	1	16	17	118	0.008	0.305
MV merged	activated	Activated (1)	281474976711826 (F002818)	Myosin-9 OS=Homo sapiens GN=MYH9 PE=1 SV=4	MYH9_HUMAN	SwissProt_2014_08.fasta	226 537,5	1	10	10	13	0.0025	0.103
MV merged	activated	Activated (1)	281474976711826 (F002818)	Sodium bicarbonate cotransporter 3 OS=Homo sapiens GN=SLC4A7 PE=1 SV=2	S4A7_HUMAN	SwissProt_2014_08.fasta	136 049,3	1	7	7	8	0.0016	0.11
MV merged	activated	Activated (1)	281474976711826 (F002818)	Stathmin OS=Homo sapiens GN=STMN1 PE=1 SV=3	STMN1_HUMAN	SwissProt_2014_08.fasta	17 303,0	1	3	3	4	0.0008	0.248
MV merged	activated	Activated (1)	281474976711826 (F002818)	Large neutral amino acids transporter small subunit 1 OS=Homo sapiens GN=SLC7A5 PE=1 SV=2	LAT1_HUMAN	SwissProt_2014_08.fasta	55 012,1	1	4	5	9	0.0018	0.144
MV merged	activated	Activated (1)	281474976711826 (F002818)	Neutral amino acid transporter B(0) OS=Homo sapiens GN=SLC1A5 PE=1 SV=2	AAAT_HUMAN	SwissProt_2014_08.fasta	56 599,8	1	8	10	14	0.0027	0.283
MV merged	activated	Activated (1)	281474976711826 (F002818)	Prothymosin alpha OS=Homo sapiens GN=PTMA PE=1 SV=2	PTMA_HUMAN	SwissProt_2014_08.fasta	12 202,5	1	4	4	5	0.001	0.225
MV merged	activated	Activated (1)	281474976711826 (F002818)	Nucleosome assembly protein 1-like 1 OS=Homo sapiens GN=NAP1L1 PE=1 SV=1	NP1L1_HUMAN	SwissProt_2014_08.fasta	45 375,0	1	3	3	4	0.0008	0.194
MV merged	activated	Activated (1)	281474976711826 (F002818)	Ras-related protein Ral-A OS=Homo sapiens GN=RALA PE=1 SV=1	RALA_HUMAN	SwissProt_2014_08.fasta	23 567,2	1	2	2	6	0.0012	0.165
MV merged	activated	Activated (1)	281474976711826 (F002818)	Guanine nucleotide-binding protein G(I)/G(S)/G(O) subunit gamma-2 OS=Homo sapiens GN=GNG2 PE=1 SV=2	GBG2_HUMAN	SwissProt_2014_08.fasta	7 850,5	1	2	2	2	0.0004	0.324
MV merged	activated	Activated (1)	281474976711826 (F002818)	14-3-3 protein gamma OS=Homo sapiens GN=YWHAG PE=1 SV=2	1433G_HUMAN	SwissProt_2014_08.fasta	28 303,1	1	6	6	8	0.0016	0.397
MV merged	activated	Activated (1)	281474976711826 (F002818)	Immunoglobulin superfamily member 8 OS=Homo sapiens GN=IGSF8 PE=1 SV=1	IGSF8_HUMAN	SwissProt_2014_08.fasta	65 032,8	1	4	4	6	0.0012	0.0979
MV merged	activated	Activated (1)	281474976711826 (F002818)	Glycogen [starch] synthase, muscle OS=Homo sapiens GN=GYS1 PE=1 SV=2	GYS1_HUMAN	SwissProt_2014_08.fasta	83 787,1	1	7	7	10	0.002	0.218
MV merged	activated	Activated (1)	281474976711826 (F002818)	Elongation factor 1-alpha 1 OS=Homo sapiens GN=EEF1A1 PE=1 SV=1	EF1A1_HUMAN,EF1A3_HUMAN	SwissProt_2014_08.fasta	50 141,2	1	6	6	13	0.0025	0.329
MV merged	activated	Activated (1)	281474976711826 (F002818)	6-phosphogluconate dehydrogenase, decarboxylating OS=Homo sapiens GN=PGD PE=1 SV=3	6PGD_HUMAN	SwissProt_2014_08.fasta	53 141,9	1	4	5	7	0.0014	0.209
MV merged	activated	Activated (1)	281474976711826 (F002818)	Calreticulin OS=Homo sapiens GN=CALR PE=1 SV=1	CALR_HUMAN	SwissProt_2014_08.fasta	48 142,9	1	6	6	13	0.0025	0.3
MV merged	activated	Activated (1)	281474976711826 (F002818)	Adenosine deaminase OS=Homo sapiens GN=ADA PE=1 SV=3	ADA_HUMAN	SwissProt_2014_08.fasta	40 765,1	1	2	2	3	0.0006	0.132
MV merged	activated	Activated (1)	281474976711826 (F002818)	Moesin OS=Homo sapiens GN=MSN PE=1 SV=3	MOES_HUMAN	SwissProt_2014_08.fasta	67 821,8	1	24	29	55	0.0107	0.503
MV merged	activated	Activated (1)	281474976711826 (F002818)	Actin-related protein 2 OS=Homo sapiens GN=ACTR2 PE=1 SV=1	ARP2_HUMAN	SwissProt_2014_08.fasta	44 761,7	1	2	3	3	0.0006	0.135
MV merged	activated	Activated (1)	281474976711826 (F002818)	Actin, alpha cardiac muscle 1 OS=Homo sapiens GN=ACTC1 PE=1 SV=1	ACTC_HUMAN	SwissProt_2014_08.fasta	42 020,1	1	3	6	16	0.0031	0.363
MV merged	activated	Activated (1)	281474976711826 (F002818)	V-type proton ATPase 16 kDa proteolipid subunit OS=Homo sapiens GN=ATP6V0C PE=1 SV=1	VATL_HUMAN	SwissProt_2014_08.fasta	15 736,6	1	3	4	4	0.0008	0.652
MV merged	activated	Activated (1)	281474976711826 (F002818)	Unconventional myosin-Ig OS=Homo sapiens GN=MYO1G PE=1 SV=2	MYO1G_HUMAN	SwissProt_2014_08.fasta	116 443,6	1	13	14	28	0.0055	0.216
MV merged	activated	Activated (1)	281474976711826 (F002818)	14-3-3 protein epsilon OS=Homo sapiens GN=YWHAE PE=1 SV=1	1433E_HUMAN	SwissProt_2014_08.fasta	29 175,0	1	8	10	25	0.0049	0.573
MV merged	activated	Activated (1)	281474976711826 (F002818)	Ras-related protein Rab-35 OS=Homo sapiens GN=RAB35 PE=1 SV=1	RAB35_HUMAN	SwissProt_2014_08.fasta	23 025,3	1	2	2	4	0.0008	0.144
MV merged	activated	Activated (1)	281474976711826 (F002818)	Na(+)/H(+) exchange regulatory cofactor NHE-RF1 OS=Homo sapiens GN=SLC9A3R1 PE=1 SV=4	NHRF1_HUMAN	SwissProt_2014_08.fasta	38 868,3	1	4	4	8	0.0016	0.179
MV merged	activated	Activated (1)	281474976711826 (F002818)	Eukaryotic translation initiation factor 4B OS=Homo sapiens GN=EIF4B PE=1 SV=2	IF4B_HUMAN	SwissProt_2014_08.fasta	69 153,9	1	2	2	3	0.0006	0.0589
MV merged	activated	Activated (1)	281474976711826 (F002818)	Phosphoglycerate kinase 1 OS=Homo sapiens GN=PGK1 PE=1 SV=3	PGK1_HUMAN	SwissProt_2014_08.fasta	44 615,3	1	6	7	9	0.0018	0.228
MV merged	activated	Activated (1)	281474976711826 (F002818)	Guanine nucleotide-binding protein G(k) subunit alpha OS=Homo sapiens GN=GNAI3 PE=1 SV=3	GNAI3_HUMAN	SwissProt_2014_08.fasta	40 533,5	1	5	5	7	0.0014	0.404
MV merged	activated	Activated (1)	281474976711826 (F002818)	Band 4.1-like protein 2 OS=Homo sapiens GN=EPB41L2 PE=1 SV=1	E41L2_HUMAN	SwissProt_2014_08.fasta	112 587,8	1	2	2	3	0.0006	0.0269
MV merged	activated	Activated (1)	281474976711826 (F002818)	Guanine nucleotide-binding protein G(I)/G(S)/G(T) subunit beta-2 OS=Homo sapiens GN=GNB2 PE=1 SV=3	GBB2_HUMAN	SwissProt_2014_08.fasta	37 331,8	1	10	10	20	0.0039	0.635
MV merged	activated	Activated (1)	281474976711826 (F002818)	Farnesyl pyrophosphate synthase OS=Homo sapiens GN=FDPS PE=1 SV=4	FPPS_HUMAN	SwissProt_2014_08.fasta	48 276,8	1	5	5	8	0.0016	0.377
MV merged	activated	Activated (1)	281474976711826 (F002818)	Receptor-type tyrosine-protein phosphatase C OS=Homo sapiens GN=PTPRC PE=1 SV=2	PTPRC_HUMAN	SwissProt_2014_08.fasta	147 255,9	1	8	10	21	0.0041	0.138
MV merged	activated	Activated (1)	281474976711826 (F002818)	40S ribosomal protein S4, X isoform OS=Homo sapiens GN=RPS4X PE=1 SV=2	RS4X_HUMAN	SwissProt_2014_08.fasta	29 599,3	1	2	2	2	0.0004	0.0875
MV merged	activated	Activated (1)	281474976711826 (F002818)	Alpha-actinin-4 OS=Homo sapiens GN=ACTN4 PE=1 SV=2	ACTN4_HUMAN	SwissProt_2014_08.fasta	104 857,2	1	4	4	4	0.0008	0.0845
MV merged	activated	Activated (1)	281474976711826 (F002818)	Profilin-1 OS=Homo sapiens GN=PFN1 PE=1 SV=2	PROF1_HUMAN	SwissProt_2014_08.fasta	15 054,3	1	4	5	13	0.0025	0.414
MV merged	activated	Activated (1)	281474976711826 (F002818)	Rab GDP dissociation inhibitor beta OS=Homo sapiens GN=GDI2 PE=1 SV=2	GDIB_HUMAN	SwissProt_2014_08.fasta	50 665,5	1	10	11	13	0.0025	0.285
MV merged	activated	Activated (1)	281474976711826 (F002818)	ADP-ribosylation factor 1 OS=Homo sapiens GN=ARF1 PE=1 SV=2	ARF1_HUMAN	SwissProt_2014_08.fasta	20 697,6	1	6	7	12	0.0023	0.635
MV merged	activated	Activated (1)	281474976711826 (F002818)	7-dehydrocholesterol reductase OS=Homo sapiens GN=DHCR7 PE=1 SV=1	DHCR7_HUMAN	SwissProt_2014_08.fasta	54 491,0	1	2	2	2	0.0004	0.175
MV merged	activated	Activated (1)	281474976711826 (F002818)	Ras-related protein Rap-1b OS=Homo sapiens GN=RAP1B PE=1 SV=1	RAP1B_HUMAN	SwissProt_2014_08.fasta	20 824,9	1	9	9	22	0.0043	0.69
MV merged	activated	Activated (1)	281474976711826 (F002818)	Clathrin heavy chain 1 OS=Homo sapiens GN=CLTC PE=1 SV=5	CLH1_HUMAN	SwissProt_2014_08.fasta	191 618,9	1	3	3	3	0.0006	0.0304
MV merged	activated	Activated (1)	281474976711826 (F002818)	Annexin A5 OS=Homo sapiens GN=ANXA5 PE=1 SV=2	ANXA5_HUMAN	SwissProt_2014_08.fasta	35 938,6	1	5	6	16	0.0031	0.309
MV merged	activated	Activated (1)	281474976711826 (F002818)	C-1-tetrahydrofolate synthase, cytoplasmic OS=Homo sapiens GN=MTHFD1 PE=1 SV=3	C1TC_HUMAN	SwissProt_2014_08.fasta	101 561,5	1	2	2	3	0.0006	0.0428
MV merged	activated	Activated (1)	281474976711826 (F002818)	Phosphoglycerate mutase 1 OS=Homo sapiens GN=PGAM1 PE=1 SV=2	PGAM1_HUMAN	SwissProt_2014_08.fasta	28 804,8	1	5	6	14	0.0027	0.413
MV merged	activated	Activated (1)	281474976711826 (F002818)	Protein DJ-1 OS=Homo sapiens GN=PARK7 PE=1 SV=2	PARK7_HUMAN	SwissProt_2014_08.fasta	19 891,2	1	2	2	3	0.0006	0.18
MV merged	activated	Activated (1)	281474976711826 (F002818)	HLA class I histocompatibility antigen, B-39 alpha chain OS=Homo sapiens GN=HLA-B PE=1 SV=1	1B39_HUMAN	SwissProt_2014_08.fasta	40 327,4	1	4	4	5	0.001	0.287
MV merged	activated	Activated (1)	281474976711826 (F002818)	L-lactate dehydrogenase B chain OS=Homo sapiens GN=LDHB PE=1 SV=2	LDHB_HUMAN	SwissProt_2014_08.fasta	36 638,6	1	13	14	22	0.0043	0.521
MV merged	activated	Activated (1)	281474976711826 (F002818)	Tubulin beta-4B chain OS=Homo sapiens GN=TUBB4B PE=1 SV=1	TBB4B_HUMAN	SwissProt_2014_08.fasta	49 830,7	1	5	5	9	0.0018	0.661
MV merged	activated	Activated (1)	281474976711826 (F002818)	WD repeat-containing protein 1 OS=Homo sapiens GN=WDR1 PE=1 SV=4	WDR1_HUMAN	SwissProt_2014_08.fasta	66 193,2	1	4	5	10	0.002	0.13
MV merged	activated	Activated (1)	281474976711826 (F002818)	Annexin A7 OS=Homo sapiens GN=ANXA7 PE=1 SV=3	ANXA7_HUMAN	SwissProt_2014_08.fasta	52 740,5	1	2	2	3	0.0006	0.0758
MV merged	activated	Activated (1)	281474976711826 (F002818)	Macrophage migration inhibitory factor OS=Homo sapiens GN=MIF PE=1 SV=4	MIF_HUMAN	SwissProt_2014_08.fasta	12 476,5	1	2	3	4	0.0008	0.278
MV merged	activated	Activated (1)	281474976711826 (F002818)	GTPase NRas OS=Homo sapiens GN=NRAS PE=1 SV=1	RASN_HUMAN	SwissProt_2014_08.fasta	21 229,3	1	3	3	3	0.0006	0.28
MV merged	activated	Activated (1)	281474976711826 (F002818)	Peroxiredoxin-2 OS=Homo sapiens GN=PRDX2 PE=1 SV=5	PRDX2_HUMAN	SwissProt_2014_08.fasta	21 892,4	1	2	2	5	0.001	0.273
MV merged	activated	Activated (1)	281474976711826 (F002818)	Keratin, type II cytoskeletal 2 epidermal OS=Homo sapiens GN=KRT2 PE=1 SV=2	K22E_HUMAN	SwissProt_2014_08.fasta	65 433,9	1	13	15	40	0.0078	0.333
MV merged	activated	Activated (1)	281474976711826 (F002818)	Transforming protein RhoA OS=Homo sapiens GN=RHOA PE=1 SV=1	RHOA_HUMAN	SwissProt_2014_08.fasta	21 768,4	1	4	4	5	0.001	0.43
MV merged	activated	Activated (1)	281474976711826 (F002818)	Heat shock protein HSP 90-beta OS=Homo sapiens GN=HSP90AB1 PE=1 SV=4	HS90B_HUMAN	SwissProt_2014_08.fasta	83 267,3	1	20	21	49	0.0096	0.414
MV merged	activated	Activated (1)	281474976711826 (F002818)	CD99 antigen OS=Homo sapiens GN=CD99 PE=1 SV=1	CD99_HUMAN	SwissProt_2014_08.fasta	18 848,2	1	6	7	11	0.0022	0.254
MV merged	activated	Activated (1)	281474976711826 (F002818)	Keratin, type I cytoskeletal 9 OS=Homo sapiens GN=KRT9 PE=1 SV=3	K1C9_HUMAN	SwissProt_2014_08.fasta	62 065,9	1	16	18	31	0.0061	0.526
MV merged	activated	Activated (1)	281474976711826 (F002818)	HLA class I histocompatibility antigen, A-3 alpha chain OS=Homo sapiens GN=HLA-A PE=1 SV=2	1A03_HUMAN	SwissProt_2014_08.fasta	40 840,6	1	13	14	25	0.0049	0.548
MV merged	activated	Activated (1)	281474976711826 (F002818)	Sodium/potassium-transporting ATPase subunit alpha-1 OS=Homo sapiens GN=ATP1A1 PE=1 SV=1	AT1A1_HUMAN	SwissProt_2014_08.fasta	112 899,5	1	14	14	29	0.0057	0.233
MV merged	activated	Activated (1)	281474976711826 (F002818)	Glucose-6-phosphate isomerase OS=Homo sapiens GN=GPI PE=1 SV=4	G6PI_HUMAN	SwissProt_2014_08.fasta	63 148,5	1	5	5	10	0.002	0.238
MV merged	activated	Activated (1)	281474976711826 (F002818)	Integrin alpha-4 OS=Homo sapiens GN=ITGA4 PE=1 SV=3	ITA4_HUMAN	SwissProt_2014_08.fasta	114 901,8	1	4	4	6	0.0012	0.0659
MV merged	activated	Activated (1)	281474976711826 (F002818)	Tubulin alpha-1B chain OS=Homo sapiens GN=TUBA1B PE=1 SV=1	TBA1B_HUMAN	SwissProt_2014_08.fasta	50 151,7	1	18	20	49	0.0096	0.734
MV merged	activated	Activated (1)	281474976711826 (F002818)	Alpha-enolase OS=Homo sapiens GN=ENO1 PE=1 SV=2	ENOA_HUMAN	SwissProt_2014_08.fasta	47 170,2	1	12	17	39	0.0076	0.484
MV merged	activated	Activated (1)	281474976711826 (F002818)	High affinity cationic amino acid transporter 1 OS=Homo sapiens GN=SLC7A1 PE=1 SV=1	CTR1_HUMAN	SwissProt_2014_08.fasta	67 640,4	1	3	5	7	0.0014	0.154
MV merged	activated	Activated (1)	281474976711826 (F002818)	Annexin A1 OS=Homo sapiens GN=ANXA1 PE=1 SV=2	ANXA1_HUMAN	SwissProt_2014_08.fasta	38 715,9	1	2	2	2	0.0004	0.116
MV merged	activated	Activated (1)	281474976711826 (F002818)	Keratin, type I cytoskeletal 10 OS=Homo sapiens GN=KRT10 PE=1 SV=6	K1C10_HUMAN	SwissProt_2014_08.fasta	58 828,8	1	19	22	52	0.0101	0.531
MV merged	activated	Activated (1)	281474976711826 (F002818)	Pyruvate kinase PKM OS=Homo sapiens GN=PKM PE=1 SV=4	KPYM_HUMAN	SwissProt_2014_08.fasta	57 937,5	1	10	12	18	0.0035	0.316
MV merged	activated	Activated (1)	281474976711826 (F002818)	Vacuolar protein sorting-associated protein 35 OS=Homo sapiens GN=VPS35 PE=1 SV=2	VPS35_HUMAN	SwissProt_2014_08.fasta	91 710,0	1	2	2	2	0.0004	0.049
MV merged	activated	Activated (1)	281474976711826 (F002818)	Fatty acid synthase OS=Homo sapiens GN=FASN PE=1 SV=3	FAS_HUMAN	SwissProt_2014_08.fasta	273 427,1	1	3	4	7	0.0014	0.0354
MV merged	activated	Activated (1)	281474976711826 (F002818)	Basigin OS=Homo sapiens GN=BSG PE=1 SV=2	BASI_HUMAN	SwissProt_2014_08.fasta	42 199,7	1	4	5	6	0.0012	0.169
MV merged	activated	Activated (1)	281474976711826 (F002818)	Glutathione S-transferase P OS=Homo sapiens GN=GSTP1 PE=1 SV=2	GSTP1_HUMAN	SwissProt_2014_08.fasta	23 356,7	1	7	10	17	0.0033	0.676
MV merged	activated	Activated (1)	281474976711826 (F002818)	Fructose-bisphosphate aldolase A OS=Homo sapiens GN=ALDOA PE=1 SV=2	ALDOA_HUMAN	SwissProt_2014_08.fasta	39 420,6	1	8	12	24	0.0047	0.36
MV merged	activated	Activated (1)	281474976711826 (F002818)	Ezrin OS=Homo sapiens GN=EZR PE=1 SV=4	EZRI_HUMAN	SwissProt_2014_08.fasta	69 414,7	1	6	7	10	0.002	0.241
MV merged	activated	Activated (1)	281474976711826 (F002818)	Keratin, type I cytoskeletal 14 OS=Homo sapiens GN=KRT14 PE=1 SV=4	K1C14_HUMAN	SwissProt_2014_08.fasta	51 562,5	0.998	2	2	2	0.0004	0.0742
MV merged	activated	Activated (1)	281474976711826 (F002818)	D-3-phosphoglycerate dehydrogenase OS=Homo sapiens GN=PHGDH PE=1 SV=4	SERA_HUMAN	SwissProt_2014_08.fasta	56 650,6	1	4	4	6	0.0012	0.236
MV merged	activated	Activated (1)	281474976711826 (F002818)	Cytosolic non-specific dipeptidase OS=Homo sapiens GN=CNDP2 PE=1 SV=2	CNDP2_HUMAN	SwissProt_2014_08.fasta	52 879,7	1	3	3	3	0.0006	0.135
MV merged	activated	Activated (1)	281474976711826 (F002818)	Solute carrier family 2, facilitated glucose transporter member 1 OS=Homo sapiens GN=SLC2A1 PE=1 SV=2	GTR1_HUMAN	SwissProt_2014_08.fasta	54 085,3	1	6	7	13	0.0025	0.291
MV merged	activated	Activated (1)	281474976711826 (F002818)	Fermitin family homolog 3 OS=Homo sapiens GN=FERMT3 PE=1 SV=1	URP2_HUMAN	SwissProt_2014_08.fasta	75 954,9	1	4	4	4	0.0008	0.108
MV merged	activated	Activated (1)	281474976711826 (F002818)	Actin-related protein 3 OS=Homo sapiens GN=ACTR3 PE=1 SV=3	ARP3_HUMAN	SwissProt_2014_08.fasta	47 371,9	1	3	3	4	0.0008	0.201
MV merged	activated	Activated (1)	281474976711826 (F002818)	Triosephosphate isomerase OS=Homo sapiens GN=TPI1 PE=1 SV=3	TPIS_HUMAN	SwissProt_2014_08.fasta	30 790,8	1	6	6	9	0.0018	0.315
MV merged	activated	Activated (1)	281474976711826 (F002818)	Neutral amino acid transporter A OS=Homo sapiens GN=SLC1A4 PE=1 SV=1	SATT_HUMAN	SwissProt_2014_08.fasta	55 724,4	1	2	2	3	0.0006	0.133
MV merged	activated	Activated (1)	281474976711826 (F002818)	Intercellular adhesion molecule 2 OS=Homo sapiens GN=ICAM2 PE=1 SV=2	ICAM2_HUMAN	SwissProt_2014_08.fasta	30 653,9	1	2	3	4	0.0008	0.113
MV merged	activated	Activated (1)	281474976711826 (F002818)	Transportin-3 OS=Homo sapiens GN=TNPO3 PE=1 SV=3	TNPO3_HUMAN	SwissProt_2014_08.fasta	104 204,3	1	2	2	2	0.0004	0.0314
MV merged	activated	Activated (1)	281474976711826 (F002818)	MARCKS-related protein OS=Homo sapiens GN=MARCKSL1 PE=1 SV=2	MRP_HUMAN	SwissProt_2014_08.fasta	19 528,6	1	5	7	24	0.0047	0.687
MV merged	activated	Activated (1)	281474976711826 (F002818)	Ras-related protein Rab-1A OS=Homo sapiens GN=RAB1A PE=1 SV=3	RAB1A_HUMAN	SwissProt_2014_08.fasta	22 678,5	1	2	2	5	0.001	0.224
MV merged	activated	Activated (1)	281474976711826 (F002818)	Glyceraldehyde-3-phosphate dehydrogenase OS=Homo sapiens GN=GAPDH PE=1 SV=3	G3P_HUMAN	SwissProt_2014_08.fasta	36 053,4	1	14	19	61	0.0119	0.675
MV merged	activated	Activated (1)	281474976711826 (F002818)	Hypoxia up-regulated protein 1 OS=Homo sapiens GN=HYOU1 PE=1 SV=1	HYOU1_HUMAN	SwissProt_2014_08.fasta	111 336,8	1	2	2	2	0.0004	0.0661
MV merged	activated	Activated (1)	281474976711826 (F002818)	Leukosialin OS=Homo sapiens GN=SPN PE=1 SV=1	LEUK_HUMAN	SwissProt_2014_08.fasta	40 321,6	1	2	2	2	0.0004	0.15
MV merged	activated	Activated (1)	281474976711826 (F002818)	Nucleolin OS=Homo sapiens GN=NCL PE=1 SV=3	NUCL_HUMAN	SwissProt_2014_08.fasta	76 615,9	1	3	3	7	0.0014	0.0634
MV merged	activated	Activated (1)	281474976711826 (F002818)	Rho-related GTP-binding protein RhoG OS=Homo sapiens GN=RHOG PE=1 SV=1	RHOG_HUMAN	SwissProt_2014_08.fasta	21 308,1	1	3	4	7	0.0014	0.199
MV merged	activated	Activated (1)	281474976711826 (F002818)	Cell division control protein 42 homolog OS=Homo sapiens GN=CDC42 PE=1 SV=2	CDC42_HUMAN	SwissProt_2014_08.fasta	21 258,8	1	5	6	6	0.0012	0.461
MV merged	activated	Activated (1)	281474976711826 (F002818)	Ras-related protein Rab-8A OS=Homo sapiens GN=RAB8A PE=1 SV=1	RAB8A_HUMAN	SwissProt_2014_08.fasta	23 669,7	1	2	2	2	0.0004	0.188
MV merged	activated	Activated (1)	281474976711826 (F002818)	4F2 cell-surface antigen heavy chain OS=Homo sapiens GN=SLC3A2 PE=1 SV=3	4F2_HUMAN	SwissProt_2014_08.fasta	67 996,4	1	13	14	27	0.0053	0.365
MV merged	activated	Activated (1)	281474976711826 (F002818)	Spectrin beta chain, non-erythrocytic 1 OS=Homo sapiens GN=SPTBN1 PE=1 SV=2	SPTB2_HUMAN	SwissProt_2014_08.fasta	274 613,4	1	2	2	2	0.0004	0.014
MV merged	activated	Activated (1)	281474976711826 (F002818)	T-complex protein 1 subunit delta OS=Homo sapiens GN=CCT4 PE=1 SV=4	TCPD_HUMAN	SwissProt_2014_08.fasta	57 926,0	1	2	3	3	0.0006	0.0891
MV merged	activated	Activated (1)	281474976711826 (F002818)	Keratin, type II cytoskeletal 1 OS=Homo sapiens GN=KRT1 PE=1 SV=6	K2C1_HUMAN	SwissProt_2014_08.fasta	66 040,3	1	24	27	55	0.0107	0.503
MV merged	activated	Activated (1)	281474976711826 (F002818)	Guanine nucleotide-binding protein G(q) subunit alpha OS=Homo sapiens GN=GNAQ PE=1 SV=4	GNAQ_HUMAN	SwissProt_2014_08.fasta	42 143,6	1	6	6	6	0.0012	0.276
MV merged	activated	Activated (1)	281474976711826 (F002818)	Ras GTPase-activating-like protein IQGAP1 OS=Homo sapiens GN=IQGAP1 PE=1 SV=1	IQGA1_HUMAN	SwissProt_2014_08.fasta	189 258,6	1	4	4	4	0.0008	0.0453
MV merged	activated	Activated (1)	281474976711826 (F002818)	Synaptic vesicle membrane protein VAT-1 homolog OS=Homo sapiens GN=VAT1 PE=1 SV=2	VAT1_HUMAN	SwissProt_2014_08.fasta	41 919,8	1	7	7	20	0.0039	0.369
MV merged	activated	Activated (1)	281474976711826 (F002818)	Beta-2-microglobulin OS=Homo sapiens GN=B2M PE=1 SV=1	B2MG_HUMAN	SwissProt_2014_08.fasta	13 714,9	1	2	2	2	0.0004	0.193
MV merged	activated	Activated (1)	281474976711826 (F002818)	Cofilin-1 OS=Homo sapiens GN=CFL1 PE=1 SV=3	COF1_HUMAN	SwissProt_2014_08.fasta	18 503,2	1	6	6	14	0.0027	0.422
MV merged	activated	Activated (1)	281474976711826 (F002818)	Heat shock cognate 71 kDa protein OS=Homo sapiens GN=HSPA8 PE=1 SV=1	HSP7C_HUMAN	SwissProt_2014_08.fasta	70 899,8	1	18	24	51	0.01	0.44
MV merged	activated	Activated (1)	281474976711826 (F002818)	T-complex protein 1 subunit eta OS=Homo sapiens GN=CCT7 PE=1 SV=2	TCPH_HUMAN	SwissProt_2014_08.fasta	59 367,8	1	3	3	3	0.0006	0.105
MV merged	activated	Activated (1)	281474976711826 (F002818)	Transgelin-2 OS=Homo sapiens GN=TAGLN2 PE=1 SV=3	TAGL2_HUMAN	SwissProt_2014_08.fasta	22 391,9	1	3	3	4	0.0008	0.291
MV merged	activated	Activated (1)	281474976711826 (F002818)	C-X-C chemokine receptor type 4 OS=Homo sapiens GN=CXCR4 PE=1 SV=1	CXCR4_HUMAN	SwissProt_2014_08.fasta	39 747,3	1	4	5	7	0.0014	0.207
MV merged	activated	Activated (1)	281474976711826 (F002818)	Synaptophysin-like protein 1 OS=Homo sapiens GN=SYPL1 PE=1 SV=1	SYPL1_HUMAN	SwissProt_2014_08.fasta	28 566,1	1	2	3	3	0.0006	0.124
MV merged	activated	Activated (1)	281474976711826 (F002818)	78 kDa glucose-regulated protein OS=Homo sapiens GN=HSPA5 PE=1 SV=2	GRP78_HUMAN	SwissProt_2014_08.fasta	72 334,7	1	4	4	5	0.001	0.109
MV merged	activated	Activated (1)	281474976711826 (F002818)	ADP-ribosylation factor 6 OS=Homo sapiens GN=ARF6 PE=1 SV=2	ARF6_HUMAN	SwissProt_2014_08.fasta	20 083,0	1	3	3	3	0.0006	0.337
MV merged	activated	Activated (1)	281474976711826 (F002818)	Golgi-associated plant pathogenesis-related protein 1 OS=Homo sapiens GN=GLIPR2 PE=1 SV=3	GAPR1_HUMAN	SwissProt_2014_08.fasta	17 218,2	1	2	2	4	0.0008	0.169
MV merged	activated	Activated (1)	281474976711826 (F002818)	Filamin-A OS=Homo sapiens GN=FLNA PE=1 SV=4	FLNA_HUMAN	SwissProt_2014_08.fasta	280 729,4	1	5	5	6	0.0012	0.0366
MV merged	activated	Activated (1)	281474976711826 (F002818)	26S proteasome non-ATPase regulatory subunit 2 OS=Homo sapiens GN=PSMD2 PE=1 SV=3	PSMD2_HUMAN	SwissProt_2014_08.fasta	100 202,2	1	2	2	2	0.0004	0.0518
MV merged	activated	Activated (1)	281474976711826 (F002818)	ATP-citrate synthase OS=Homo sapiens GN=ACLY PE=1 SV=3	ACLY_HUMAN	SwissProt_2014_08.fasta	120 842,8	1	8	9	14	0.0027	0.153
MV merged	activated	Activated (1)	281474976711826 (F002818)	Transitional endoplasmic reticulum ATPase OS=Homo sapiens GN=VCP PE=1 SV=4	TERA_HUMAN	SwissProt_2014_08.fasta	89 324,8	1	3	3	3	0.0006	0.0769
MV merged	activated	Activated (1)	281474976711826 (F002818)	Lamin-B1 OS=Homo sapiens GN=LMNB1 PE=1 SV=2	LMNB1_HUMAN	SwissProt_2014_08.fasta	66 409,6	1	2	2	2	0.0004	0.058
MV merged	activated	Activated (1)	281474976711826 (F002818)	Proliferating cell nuclear antigen OS=Homo sapiens GN=PCNA PE=1 SV=1	PCNA_HUMAN	SwissProt_2014_08.fasta	28 769,3	1	2	2	4	0.0008	0.199
MV merged	activated	Activated (1)	281474976711826 (F002818)	Ubiquitin-like modifier-activating enzyme 1 OS=Homo sapiens GN=UBA1 PE=1 SV=3	UBA1_HUMAN	SwissProt_2014_08.fasta	117 850,3	1	4	5	5	0.001	0.122
MV merged	activated	Activated (1)	281474976711826 (F002818)	14-3-3 protein beta/alpha OS=Homo sapiens GN=YWHAB PE=1 SV=3	1433B_HUMAN	SwissProt_2014_08.fasta	28 083,1	1	5	6	8	0.0016	0.443
MV merged	activated	Activated (1)	281474976711826 (F002818)	Tubulin beta chain OS=Homo sapiens GN=TUBB PE=1 SV=2	TBB5_HUMAN	SwissProt_2014_08.fasta	49 670,6	1	15	15	37	0.0072	0.662
MV merged	activated	Activated (1)	281474976711826 (F002818)	14-3-3 protein zeta/delta OS=Homo sapiens GN=YWHAZ PE=1 SV=1	1433Z_HUMAN	SwissProt_2014_08.fasta	27 745,9	1	10	13	32	0.0062	0.571
MV merged	activated	Activated (1)	281474976711826 (F002818)	Protein kinase C alpha type OS=Homo sapiens GN=PRKCA PE=1 SV=4	KPCA_HUMAN	SwissProt_2014_08.fasta	76 751,1	1	4	4	9	0.0018	0.121
MV merged	activated	Activated (1)	281474976711826 (F002818)	Tyrosine-protein kinase Lck OS=Homo sapiens GN=LCK PE=1 SV=6	LCK_HUMAN	SwissProt_2014_08.fasta	58 002,0	1	14	17	21	0.0041	0.448
MV merged	activated	Activated (1)	281474976711826 (F002818)	L-lactate dehydrogenase A chain OS=Homo sapiens GN=LDHA PE=1 SV=2	LDHA_HUMAN	SwissProt_2014_08.fasta	36 689,2	1	6	8	11	0.0022	0.331
MV merged	activated	Activated (1)	281474976711826 (F002818)	Heterogeneous nuclear ribonucleoprotein A1 OS=Homo sapiens GN=HNRNPA1 PE=1 SV=5	ROA1_HUMAN	SwissProt_2014_08.fasta	38 747,0	1	3	3	7	0.0014	0.118
MV merged	activated	Activated (1)	281474976711826 (F002818)	Anoctamin-6 OS=Homo sapiens GN=ANO6 PE=1 SV=2	ANO6_HUMAN	SwissProt_2014_08.fasta	106 169,4	1	2	2	3	0.0006	0.0835
MV merged	activated	Activated (1)	281474976711826 (F002818)	Chloride intracellular channel protein 1 OS=Homo sapiens GN=CLIC1 PE=1 SV=4	CLIC1_HUMAN	SwissProt_2014_08.fasta	26 923,3	1	4	5	6	0.0012	0.361
MV merged	activated	Activated (1)	281474976711826 (F002818)	Nuclease-sensitive element-binding protein 1 OS=Homo sapiens GN=YBX1 PE=1 SV=3	YBOX1_HUMAN	SwissProt_2014_08.fasta	35 923,8	1	2	2	4	0.0008	0.12
MV merged	activated	Activated (1)	281474976711826 (F002818)	Peroxiredoxin-1 OS=Homo sapiens GN=PRDX1 PE=1 SV=1	PRDX1_HUMAN	SwissProt_2014_08.fasta	22 110,9	1	5	6	11	0.0022	0.367
MV merged	activated	Activated (1)	281474976711826 (F002818)	Unconventional myosin-Ib OS=Homo sapiens GN=MYO1B PE=1 SV=3	MYO1B_HUMAN	SwissProt_2014_08.fasta	131 990,7	1	2	3	6	0.0012	0.0405
MV merged	activated	Activated (1)	281474976711826 (F002818)	Ras-related protein Rap-1A OS=Homo sapiens GN=RAP1A PE=1 SV=1	RAP1A_HUMAN	SwissProt_2014_08.fasta	20 987,3	1	2	2	2	0.0004	0.614
MV merged	activated	Activated (1)	281474976711826 (F002818)	Heat shock protein HSP 90-alpha OS=Homo sapiens GN=HSP90AA1 PE=1 SV=5	HS90A_HUMAN	SwissProt_2014_08.fasta	84 663,2	1	8	8	16	0.0031	0.355
MV merged	activated	Activated (1)	281474976711826 (F002818)	Leukocyte surface antigen CD47 OS=Homo sapiens GN=CD47 PE=1 SV=1	CD47_HUMAN	SwissProt_2014_08.fasta	35 214,9	1	5	7	16	0.0031	0.146
MV merged	activated	Activated (1)	281474976711826 (F002818)	Histone H2A type 2-B OS=Homo sapiens GN=HIST2H2AB PE=1 SV=3	H2A2B_HUMAN,H2AX_HUMAN	SwissProt_2014_08.fasta	13 995,8	1	2	3	6	0.0012	0.369
MV merged	activated	Activated (1)	281474976711826 (F002818)	CD81 antigen OS=Homo sapiens GN=CD81 PE=1 SV=1	CD81_HUMAN	SwissProt_2014_08.fasta	25 809,8	1	2	3	9	0.0018	0.182
MV merged	activated	Activated (1)	281474976711826 (F002818)	Inorganic pyrophosphatase OS=Homo sapiens GN=PPA1 PE=1 SV=2	IPYR_HUMAN	SwissProt_2014_08.fasta	32 660,6	1	2	2	3	0.0006	0.107
MV merged	activated	Activated (1)	281474976711826 (F002818)	Calponin-2 OS=Homo sapiens GN=CNN2 PE=1 SV=4	CNN2_HUMAN	SwissProt_2014_08.fasta	33 697,6	1	2	2	2	0.0004	0.239
MV merged	activated	Activated (1)	281474976711826 (F002818)	Annexin A2 OS=Homo sapiens GN=ANXA2 PE=1 SV=2	ANXA2_HUMAN	SwissProt_2014_08.fasta	38 606,1	1	6	6	8	0.0016	0.186
MV merged	activated	Activated (1)	281474976711826 (F002818)	Peptidyl-prolyl cis-trans isomerase A OS=Homo sapiens GN=PPIA PE=1 SV=2	PPIA_HUMAN	SwissProt_2014_08.fasta	18 012,9	1	6	7	16	0.0031	0.57
MV merged	activated	Activated (1)	281474976711826 (F002818)	Integrin beta-1 OS=Homo sapiens GN=ITGB1 PE=1 SV=2	ITB1_HUMAN	SwissProt_2014_08.fasta	88 415,1	1	6	7	7	0.0014	0.138
MV merged	activated	Activated (1)	281474976711826 (F002818)	Actin, cytoplasmic 1 OS=Homo sapiens GN=ACTB PE=1 SV=1	ACTB_HUMAN	SwissProt_2014_08.fasta	41 737,8	1	21	38	148	0.0289	0.712
MV merged	activated	Activated (1)	281474976711826 (F002818)	T-complex protein 1 subunit theta OS=Homo sapiens GN=CCT8 PE=1 SV=4	TCPQ_HUMAN	SwissProt_2014_08.fasta	59 621,0	1	5	6	9	0.0018	0.166
MV merged	activated	Activated (1)	281474976711826 (F002818)	60S ribosomal protein L10 OS=Homo sapiens GN=RPL10 PE=1 SV=4	RL10_HUMAN	SwissProt_2014_08.fasta	24 604,6	1	2	2	3	0.0006	0.168
MV merged	activated	Activated (1)	281474976711826 (F002818)	Prosaposin OS=Homo sapiens GN=PSAP PE=1 SV=2	SAP_HUMAN	SwissProt_2014_08.fasta	58 112,0	1	2	3	4	0.0008	0.084
MV merged	activated	Activated (1)	281474976711826 (F002818)	Rho GDP-dissociation inhibitor 2 OS=Homo sapiens GN=ARHGDIB PE=1 SV=3	GDIR2_HUMAN	SwissProt_2014_08.fasta	22 988,4	1	3	3	8	0.0016	0.294
MV merged	activated	Activated (1)	281474976711826 (F002818)	Transferrin receptor protein 1 OS=Homo sapiens GN=TFRC PE=1 SV=2	TFR1_HUMAN	SwissProt_2014_08.fasta	84 873,6	1	2	2	2	0.0004	0.0592
MV merged	activated	Activated (1)	281474976711826 (F002818)	Heat shock 70 kDa protein 4 OS=Homo sapiens GN=HSPA4 PE=1 SV=4	HSP74_HUMAN	SwissProt_2014_08.fasta	94 331,9	1	3	3	5	0.001	0.0512
MV merged	activated	Activated (1)	281474976711826 (F002818)	Annexin A6 OS=Homo sapiens GN=ANXA6 PE=1 SV=3	ANXA6_HUMAN	SwissProt_2014_08.fasta	75 877,5	1	24	27	60	0.0117	0.496
MV merged	activated	Activated (1)	281474976711826 (F002818)	Elongation factor 2 OS=Homo sapiens GN=EEF2 PE=1 SV=4	EF2_HUMAN	SwissProt_2014_08.fasta	95 340,1	1	11	11	21	0.0041	0.216
MV merged	activated	Activated (1)	281474976711826 (F002818)	Multidrug resistance-associated protein 1 OS=Homo sapiens GN=ABCC1 PE=1 SV=3	MRP1_HUMAN	SwissProt_2014_08.fasta	171 595,5	1	2	2	2	0.0004	0.0229
MV merged	activated	Activated (1)	281474976711826 (F002818)	Guanine nucleotide-binding protein G(I)/G(S)/G(T) subunit beta-1 OS=Homo sapiens GN=GNB1 PE=1 SV=3	GBB1_HUMAN	SwissProt_2014_08.fasta	37 377,5	1	7	9	19	0.0037	0.532
MV merged	activated	Activated (1)	281474976711826 (F002818)	Guanine nucleotide-binding protein G(i) subunit alpha-2 OS=Homo sapiens GN=GNAI2 PE=1 SV=3	GNAI2_HUMAN	SwissProt_2014_08.fasta	40 452,0	1	13	15	35	0.0068	0.527
MV merged	activated	Activated (1)	281474976711826 (F002818)	14-3-3 protein theta OS=Homo sapiens GN=YWHAQ PE=1 SV=1	1433T_HUMAN	SwissProt_2014_08.fasta	27 765,4	1	5	6	12	0.0023	0.437
MV merged	activated	Activated (1)	281474976711826 (F002818)	N(G),N(G)-dimethylarginine dimethylaminohydrolase 2 OS=Homo sapiens GN=DDAH2 PE=1 SV=1	DDAH2_HUMAN	SwissProt_2014_08.fasta	29 644,3	1	3	3	6	0.0012	0.298
MV merged	activated	Activated (1)	281474976711826 (F002818)	Aldose reductase OS=Homo sapiens GN=AKR1B1 PE=1 SV=3	ALDR_HUMAN	SwissProt_2014_08.fasta	35 853,9	1	2	2	4	0.0008	0.171
MV merged	activated	Activated (1)	281474976711826 (F002818)	Coronin-1A OS=Homo sapiens GN=CORO1A PE=1 SV=4	COR1A_HUMAN	SwissProt_2014_08.fasta	51 026,1	1	4	5	8	0.0016	0.191
MV merged	activated	Activated (1)	281474976711826 (F002818)	Chloride intracellular channel protein 4 OS=Homo sapiens GN=CLIC4 PE=1 SV=4	CLIC4_HUMAN	SwissProt_2014_08.fasta	28 773,6	1	3	3	5	0.001	0.245
MV merged	activated	Activated (1)	281474976711826 (F002818)	Annexin A4 OS=Homo sapiens GN=ANXA4 PE=1 SV=4	ANXA4_HUMAN	SwissProt_2014_08.fasta	35 884,3	1	9	9	9	0.0018	0.351
MV merged	activated	Activated (1)	281474976711826 (F002818)	Plastin-2 OS=Homo sapiens GN=LCP1 PE=1 SV=6	PLSL_HUMAN	SwissProt_2014_08.fasta	70 291,2	1	12	12	17	0.0033	0.265
MV merged	activated	Activated (1)	281474976711826 (F002818)	Guanine nucleotide-binding protein G(s) subunit alpha isoforms XLas OS=Homo sapiens GN=GNAS PE=1 SV=2	GNAS1_HUMAN,GNAS2_HUMAN	SwissProt_2014_08.fasta	111 026,3	1	4	4	6	0.0012	0.0733
MV merged	activated	Activated (1)	281474976711826 (F002818)	Calmodulin OS=Homo sapiens GN=CALM1 PE=1 SV=2	CALM_HUMAN	SwissProt_2014_08.fasta	16 838,0	1	3	7	14	0.0027	0.51
MV merged	activated	Activated (1)	281474976711826 (F002818)	Plasma membrane calcium-transporting ATPase 4 OS=Homo sapiens GN=ATP2B4 PE=1 SV=2	AT2B4_HUMAN	SwissProt_2014_08.fasta	137 923,7	1	7	7	9	0.0018	0.106
MV merged	activated	Activated (1)	281474976711826 (F002818)	Superoxide dismutase [Cu-Zn] OS=Homo sapiens GN=SOD1 PE=1 SV=2	SODC_HUMAN	SwissProt_2014_08.fasta	15 935,3	1	2	2	4	0.0008	0.325
MV merged	activated	Activated (1)	281474976711826 (F002818)	Ras-related protein Rap-2b OS=Homo sapiens GN=RAP2B PE=1 SV=1	RAP2B_HUMAN	SwissProt_2014_08.fasta	20 504,4	1	2	2	3	0.0006	0.23
MV merged	activated	Activated (1)	281474976711826 (F002818)	Acetyl-CoA acetyltransferase, cytosolic OS=Homo sapiens GN=ACAT2 PE=1 SV=2	THIC_HUMAN	SwissProt_2014_08.fasta	41 350,4	1	5	6	9	0.0018	0.348
MV merged	activated	Activated (1)	281474976711826 (F002818)	2',3'-cyclic-nucleotide 3'-phosphodiesterase OS=Homo sapiens GN=CNP PE=1 SV=2	CN37_HUMAN	SwissProt_2014_08.fasta	47 580,6	1	2	2	3	0.0006	0.114
MV merged	activated	Activated (1)	281474976711826 (F002818)	Phosphatidylethanolamine-binding protein 1 OS=Homo sapiens GN=PEBP1 PE=1 SV=3	PEBP1_HUMAN	SwissProt_2014_08.fasta	21 056,9	1	2	2	3	0.0006	0.182
MV merged	activated	Activated (1)	281474976711826 (F002818)	Eukaryotic initiation factor 4A-I OS=Homo sapiens GN=EIF4A1 PE=1 SV=1	IF4A1_HUMAN	SwissProt_2014_08.fasta	46 155,3	1	3	3	4	0.0008	0.2
MV merged	apoptotic	Apoptotic (1)	281474976711829 (F002821)	Proteasome subunit alpha type-7 OS=Homo sapiens GN=PSMA7 PE=1 SV=1	PSA7_HUMAN	SwissProt_2014_08.fasta	27 887,2	1	2	2	2	0.0008	0.117
MV merged	apoptotic	Apoptotic (1)	281474976711829 (F002821)	Na(+)/H(+) exchange regulatory cofactor NHE-RF1 OS=Homo sapiens GN=SLC9A3R1 PE=1 SV=4	NHRF1_HUMAN	SwissProt_2014_08.fasta	38 868,3	1	2	2	2	0.0008	0.0782
MV merged	apoptotic	Apoptotic (1)	281474976711829 (F002821)	Large neutral amino acids transporter small subunit 1 OS=Homo sapiens GN=SLC7A5 PE=1 SV=2	LAT1_HUMAN	SwissProt_2014_08.fasta	55 012,1	1	2	2	5	0.002	0.0927
MV merged	apoptotic	Apoptotic (1)	281474976711829 (F002821)	Neutral amino acid transporter B(0) OS=Homo sapiens GN=SLC1A5 PE=1 SV=2	AAAT_HUMAN	SwissProt_2014_08.fasta	56 599,8	1	3	4	7	0.0028	0.0795
MV merged	apoptotic	Apoptotic (1)	281474976711829 (F002821)	Ras GTPase-activating-like protein IQGAP1 OS=Homo sapiens GN=IQGAP1 PE=1 SV=1	IQGA1_HUMAN	SwissProt_2014_08.fasta	189 258,6	1	2	2	2	0.0008	0.0187
MV merged	apoptotic	Apoptotic (1)	281474976711829 (F002821)	14-3-3 protein gamma OS=Homo sapiens GN=YWHAG PE=1 SV=2	1433G_HUMAN	SwissProt_2014_08.fasta	28 303,1	1	2	2	3	0.0012	0.134
MV merged	apoptotic	Apoptotic (1)	281474976711829 (F002821)	Glycogen [starch] synthase, muscle OS=Homo sapiens GN=GYS1 PE=1 SV=2	GYS1_HUMAN	SwissProt_2014_08.fasta	83 787,1	1	2	2	3	0.0012	0.0475
MV merged	apoptotic	Apoptotic (1)	281474976711829 (F002821)	Elongation factor 1-alpha 1 OS=Homo sapiens GN=EEF1A1 PE=1 SV=1	EF1A1_HUMAN,EF1A3_HUMAN	SwissProt_2014_08.fasta	50 141,2	1	5	6	17	0.0068	0.305
MV merged	apoptotic	Apoptotic (1)	281474976711829 (F002821)	6-phosphogluconate dehydrogenase, decarboxylating OS=Homo sapiens GN=PGD PE=1 SV=3	6PGD_HUMAN	SwissProt_2014_08.fasta	53 141,9	1	2	2	2	0.0008	0.0766
MV merged	apoptotic	Apoptotic (1)	281474976711829 (F002821)	Adenosine deaminase OS=Homo sapiens GN=ADA PE=1 SV=3	ADA_HUMAN	SwissProt_2014_08.fasta	40 765,1	1	2	2	5	0.002	0.132
MV merged	apoptotic	Apoptotic (1)	281474976711829 (F002821)	Moesin OS=Homo sapiens GN=MSN PE=1 SV=3	MOES_HUMAN	SwissProt_2014_08.fasta	67 821,8	1	11	14	29	0.0116	0.307
MV merged	apoptotic	Apoptotic (1)	281474976711829 (F002821)	Actin, alpha cardiac muscle 1 OS=Homo sapiens GN=ACTC1 PE=1 SV=1	ACTC_HUMAN	SwissProt_2014_08.fasta	42 020,1	1	3	4	13	0.0052	0.345
MV merged	apoptotic	Apoptotic (1)	281474976711829 (F002821)	Unconventional myosin-Ig OS=Homo sapiens GN=MYO1G PE=1 SV=2	MYO1G_HUMAN	SwissProt_2014_08.fasta	116 443,6	1	9	9	13	0.0052	0.13
MV merged	apoptotic	Apoptotic (1)	281474976711829 (F002821)	Keratin, type II cytoskeletal 5 OS=Homo sapiens GN=KRT5 PE=1 SV=3	K2C5_HUMAN	SwissProt_2014_08.fasta	62 379,6	1	2	2	2	0.0008	0.0797
MV merged	apoptotic	Apoptotic (1)	281474976711829 (F002821)	Alpha-1-acid glycoprotein 2 OS=Homo sapiens GN=ORM2 PE=1 SV=2	A1AG2_HUMAN	SwissProt_2014_08.fasta	23 603,3	1	2	2	2	0.0008	0.179
MV merged	apoptotic	Apoptotic (1)	281474976711829 (F002821)	14-3-3 protein epsilon OS=Homo sapiens GN=YWHAE PE=1 SV=1	1433E_HUMAN	SwissProt_2014_08.fasta	29 175,0	1	7	7	9	0.0036	0.408
MV merged	apoptotic	Apoptotic (1)	281474976711829 (F002821)	Ras-related protein Rab-35 OS=Homo sapiens GN=RAB35 PE=1 SV=1	RAB35_HUMAN	SwissProt_2014_08.fasta	23 025,3	1	3	3	4	0.0016	0.219
MV merged	apoptotic	Apoptotic (1)	281474976711829 (F002821)	HLA class I histocompatibility antigen, B-39 alpha chain OS=Homo sapiens GN=HLA-B PE=1 SV=1	1B39_HUMAN	SwissProt_2014_08.fasta	40 327,4	1	2	2	3	0.0012	0.146
MV merged	apoptotic	Apoptotic (1)	281474976711829 (F002821)	Phosphoglycerate kinase 1 OS=Homo sapiens GN=PGK1 PE=1 SV=3	PGK1_HUMAN	SwissProt_2014_08.fasta	44 615,3	1	4	4	5	0.002	0.168
MV merged	apoptotic	Apoptotic (1)	281474976711829 (F002821)	Cell division control protein 42 homolog OS=Homo sapiens GN=CDC42 PE=1 SV=2	CDC42_HUMAN	SwissProt_2014_08.fasta	21 258,8	1	3	3	4	0.0016	0.162
MV merged	apoptotic	Apoptotic (1)	281474976711829 (F002821)	Guanine nucleotide-binding protein G(k) subunit alpha OS=Homo sapiens GN=GNAI3 PE=1 SV=3	GNAI3_HUMAN	SwissProt_2014_08.fasta	40 533,5	1	2	2	2	0.0008	0.144
MV merged	apoptotic	Apoptotic (1)	281474976711829 (F002821)	Band 4.1-like protein 2 OS=Homo sapiens GN=EPB41L2 PE=1 SV=1	E41L2_HUMAN	SwissProt_2014_08.fasta	112 587,8	1	4	4	4	0.0016	0.0547
MV merged	apoptotic	Apoptotic (1)	281474976711829 (F002821)	Guanine nucleotide-binding protein G(I)/G(S)/G(T) subunit beta-2 OS=Homo sapiens GN=GNB2 PE=1 SV=3	GBB2_HUMAN	SwissProt_2014_08.fasta	37 331,8	1	8	9	14	0.0056	0.347
MV merged	apoptotic	Apoptotic (1)	281474976711829 (F002821)	Receptor-type tyrosine-protein phosphatase C OS=Homo sapiens GN=PTPRC PE=1 SV=2	PTPRC_HUMAN	SwissProt_2014_08.fasta	147 255,9	1	5	5	5	0.002	0.0767
MV merged	apoptotic	Apoptotic (1)	281474976711829 (F002821)	Profilin-1 OS=Homo sapiens GN=PFN1 PE=1 SV=2	PROF1_HUMAN	SwissProt_2014_08.fasta	15 054,3	1	3	3	7	0.0028	0.314
MV merged	apoptotic	Apoptotic (1)	281474976711829 (F002821)	Rab GDP dissociation inhibitor beta OS=Homo sapiens GN=GDI2 PE=1 SV=2	GDIB_HUMAN	SwissProt_2014_08.fasta	50 665,5	1	3	3	5	0.002	0.119
MV merged	apoptotic	Apoptotic (1)	281474976711829 (F002821)	ADP-ribosylation factor 1 OS=Homo sapiens GN=ARF1 PE=1 SV=2	ARF1_HUMAN	SwissProt_2014_08.fasta	20 697,6	1	4	5	9	0.0036	0.425
MV merged	apoptotic	Apoptotic (1)	281474976711829 (F002821)	Fructose-bisphosphate aldolase A OS=Homo sapiens GN=ALDOA PE=1 SV=2	ALDOA_HUMAN	SwissProt_2014_08.fasta	39 420,6	1	3	4	5	0.002	0.179
MV merged	apoptotic	Apoptotic (1)	281474976711829 (F002821)	Ras-related protein Rap-1b OS=Homo sapiens GN=RAP1B PE=1 SV=1	RAP1B_HUMAN	SwissProt_2014_08.fasta	20 824,9	1	6	6	14	0.0056	0.543
MV merged	apoptotic	Apoptotic (1)	281474976711829 (F002821)	Rho GDP-dissociation inhibitor 1 OS=Homo sapiens GN=ARHGDIA PE=1 SV=3	GDIR1_HUMAN	SwissProt_2014_08.fasta	23 207,5	0.999	2	2	2	0.0008	0.127
MV merged	apoptotic	Apoptotic (1)	281474976711829 (F002821)	Annexin A5 OS=Homo sapiens GN=ANXA5 PE=1 SV=2	ANXA5_HUMAN	SwissProt_2014_08.fasta	35 938,6	1	3	3	5	0.002	0.116
MV merged	apoptotic	Apoptotic (1)	281474976711829 (F002821)	L-lactate dehydrogenase B chain OS=Homo sapiens GN=LDHB PE=1 SV=2	LDHB_HUMAN	SwissProt_2014_08.fasta	36 638,6	1	7	9	20	0.008	0.314
MV merged	apoptotic	Apoptotic (1)	281474976711829 (F002821)	Heterogeneous nuclear ribonucleoproteins A2/B1 OS=Homo sapiens GN=HNRNPA2B1 PE=1 SV=2	ROA2_HUMAN	SwissProt_2014_08.fasta	37 430,3	1	2	2	2	0.0008	0.051
MV merged	apoptotic	Apoptotic (1)	281474976711829 (F002821)	Tubulin beta-4B chain OS=Homo sapiens GN=TUBB4B PE=1 SV=1	TBB4B_HUMAN	SwissProt_2014_08.fasta	49 830,7	1	3	3	5	0.002	0.411
MV merged	apoptotic	Apoptotic (1)	281474976711829 (F002821)	Macrophage migration inhibitory factor OS=Homo sapiens GN=MIF PE=1 SV=4	MIF_HUMAN	SwissProt_2014_08.fasta	12 476,5	1	2	2	2	0.0008	0.278
MV merged	apoptotic	Apoptotic (1)	281474976711829 (F002821)	Keratin, type II cytoskeletal 2 epidermal OS=Homo sapiens GN=KRT2 PE=1 SV=2	K22E_HUMAN	SwissProt_2014_08.fasta	65 433,9	1	5	5	9	0.0036	0.161
MV merged	apoptotic	Apoptotic (1)	281474976711829 (F002821)	Transforming protein RhoA OS=Homo sapiens GN=RHOA PE=1 SV=1	RHOA_HUMAN	SwissProt_2014_08.fasta	21 768,4	1	3	3	7	0.0028	0.275
MV merged	apoptotic	Apoptotic (1)	281474976711829 (F002821)	Heat shock protein HSP 90-beta OS=Homo sapiens GN=HSP90AB1 PE=1 SV=4	HS90B_HUMAN	SwissProt_2014_08.fasta	83 267,3	1	13	14	16	0.0064	0.3
MV merged	apoptotic	Apoptotic (1)	281474976711829 (F002821)	Keratin, type I cytoskeletal 9 OS=Homo sapiens GN=KRT9 PE=1 SV=3	K1C9_HUMAN	SwissProt_2014_08.fasta	62 065,9	1	16	19	58	0.0233	0.557
MV merged	apoptotic	Apoptotic (1)	281474976711829 (F002821)	14-3-3 protein zeta/delta OS=Homo sapiens GN=YWHAZ PE=1 SV=1	1433Z_HUMAN	SwissProt_2014_08.fasta	27 745,9	1	7	7	14	0.0056	0.404
MV merged	apoptotic	Apoptotic (1)	281474976711829 (F002821)	Sodium/potassium-transporting ATPase subunit alpha-1 OS=Homo sapiens GN=ATP1A1 PE=1 SV=1	AT1A1_HUMAN	SwissProt_2014_08.fasta	112 899,5	1	10	10	16	0.0064	0.165
MV merged	apoptotic	Apoptotic (1)	281474976711829 (F002821)	Glucose-6-phosphate isomerase OS=Homo sapiens GN=GPI PE=1 SV=4	G6PI_HUMAN	SwissProt_2014_08.fasta	63 148,5	1	3	3	5	0.002	0.0842
MV merged	apoptotic	Apoptotic (1)	281474976711829 (F002821)	Tubulin alpha-1B chain OS=Homo sapiens GN=TUBA1B PE=1 SV=1	TBA1B_HUMAN	SwissProt_2014_08.fasta	50 151,7	1	12	14	22	0.0088	0.439
MV merged	apoptotic	Apoptotic (1)	281474976711829 (F002821)	Alpha-enolase OS=Homo sapiens GN=ENO1 PE=1 SV=2	ENOA_HUMAN	SwissProt_2014_08.fasta	47 170,2	1	9	11	33	0.0132	0.355
MV merged	apoptotic	Apoptotic (1)	281474976711829 (F002821)	Keratin, type I cytoskeletal 10 OS=Homo sapiens GN=KRT10 PE=1 SV=6	K1C10_HUMAN	SwissProt_2014_08.fasta	58 828,8	1	17	24	46	0.0184	0.432
MV merged	apoptotic	Apoptotic (1)	281474976711829 (F002821)	Pyruvate kinase PKM OS=Homo sapiens GN=PKM PE=1 SV=4	KPYM_HUMAN	SwissProt_2014_08.fasta	57 937,5	1	8	9	11	0.0044	0.245
MV merged	apoptotic	Apoptotic (1)	281474976711829 (F002821)	Basigin OS=Homo sapiens GN=BSG PE=1 SV=2	BASI_HUMAN	SwissProt_2014_08.fasta	42 199,7	1	4	4	4	0.0016	0.138
MV merged	apoptotic	Apoptotic (1)	281474976711829 (F002821)	Glutathione S-transferase P OS=Homo sapiens GN=GSTP1 PE=1 SV=2	GSTP1_HUMAN	SwissProt_2014_08.fasta	23 356,7	1	4	5	12	0.0048	0.29
MV merged	apoptotic	Apoptotic (1)	281474976711829 (F002821)	Chloride intracellular channel protein 1 OS=Homo sapiens GN=CLIC1 PE=1 SV=4	CLIC1_HUMAN	SwissProt_2014_08.fasta	26 923,3	1	4	4	6	0.0024	0.328
MV merged	apoptotic	Apoptotic (1)	281474976711829 (F002821)	Ezrin OS=Homo sapiens GN=EZR PE=1 SV=4	EZRI_HUMAN	SwissProt_2014_08.fasta	69 414,7	1	2	2	2	0.0008	0.118
MV merged	apoptotic	Apoptotic (1)	281474976711829 (F002821)	Keratin, type I cytoskeletal 14 OS=Homo sapiens GN=KRT14 PE=1 SV=4	K1C14_HUMAN	SwissProt_2014_08.fasta	51 562,5	1	2	2	2	0.0008	0.0975
MV merged	apoptotic	Apoptotic (1)	281474976711829 (F002821)	D-3-phosphoglycerate dehydrogenase OS=Homo sapiens GN=PHGDH PE=1 SV=4	SERA_HUMAN	SwissProt_2014_08.fasta	56 650,6	1	2	2	4	0.0016	0.0694
MV merged	apoptotic	Apoptotic (1)	281474976711829 (F002821)	MARCKS-related protein OS=Homo sapiens GN=MARCKSL1 PE=1 SV=2	MRP_HUMAN	SwissProt_2014_08.fasta	19 528,6	1	5	5	13	0.0052	0.687
MV merged	apoptotic	Apoptotic (1)	281474976711829 (F002821)	Glyceraldehyde-3-phosphate dehydrogenase OS=Homo sapiens GN=GAPDH PE=1 SV=3	G3P_HUMAN	SwissProt_2014_08.fasta	36 053,4	1	8	11	32	0.0128	0.43
MV merged	apoptotic	Apoptotic (1)	281474976711829 (F002821)	Rho-related GTP-binding protein RhoG OS=Homo sapiens GN=RHOG PE=1 SV=1	RHOG_HUMAN	SwissProt_2014_08.fasta	21 308,1	1	2	2	2	0.0008	0.188
MV merged	apoptotic	Apoptotic (1)	281474976711829 (F002821)	HLA class I histocompatibility antigen, A-3 alpha chain OS=Homo sapiens GN=HLA-A PE=1 SV=2	1A03_HUMAN	SwissProt_2014_08.fasta	40 840,6	1	7	7	9	0.0036	0.271
MV merged	apoptotic	Apoptotic (1)	281474976711829 (F002821)	4F2 cell-surface antigen heavy chain OS=Homo sapiens GN=SLC3A2 PE=1 SV=3	4F2_HUMAN	SwissProt_2014_08.fasta	67 996,4	1	12	13	24	0.0096	0.273
MV merged	apoptotic	Apoptotic (1)	281474976711829 (F002821)	WD repeat-containing protein 1 OS=Homo sapiens GN=WDR1 PE=1 SV=4	WDR1_HUMAN	SwissProt_2014_08.fasta	66 193,2	1	2	2	2	0.0008	0.0528
MV merged	apoptotic	Apoptotic (1)	281474976711829 (F002821)	Keratin, type II cytoskeletal 1 OS=Homo sapiens GN=KRT1 PE=1 SV=6	K2C1_HUMAN	SwissProt_2014_08.fasta	66 040,3	1	19	22	41	0.0164	0.446
MV merged	apoptotic	Apoptotic (1)	281474976711829 (F002821)	Guanine nucleotide-binding protein G(q) subunit alpha OS=Homo sapiens GN=GNAQ PE=1 SV=4	GNAQ_HUMAN	SwissProt_2014_08.fasta	42 143,6	1	3	3	3	0.0012	0.106
MV merged	apoptotic	Apoptotic (1)	281474976711829 (F002821)	Actin, cytoplasmic 1 OS=Homo sapiens GN=ACTB PE=1 SV=1	ACTB_HUMAN	SwissProt_2014_08.fasta	41 737,8	1	17	24	95	0.0381	0.688
MV merged	apoptotic	Apoptotic (1)	281474976711829 (F002821)	Synaptic vesicle membrane protein VAT-1 homolog OS=Homo sapiens GN=VAT1 PE=1 SV=2	VAT1_HUMAN	SwissProt_2014_08.fasta	41 919,8	1	7	8	12	0.0048	0.326
MV merged	apoptotic	Apoptotic (1)	281474976711829 (F002821)	Cofilin-1 OS=Homo sapiens GN=CFL1 PE=1 SV=3	COF1_HUMAN	SwissProt_2014_08.fasta	18 503,2	1	3	3	7	0.0028	0.271
MV merged	apoptotic	Apoptotic (1)	281474976711829 (F002821)	Heat shock cognate 71 kDa protein OS=Homo sapiens GN=HSPA8 PE=1 SV=1	HSP7C_HUMAN	SwissProt_2014_08.fasta	70 899,8	1	10	12	28	0.0112	0.289
MV merged	apoptotic	Apoptotic (1)	281474976711829 (F002821)	Keratin, type II cytoskeletal 6A OS=Homo sapiens GN=KRT6A PE=1 SV=3	K2C6A_HUMAN	SwissProt_2014_08.fasta	60 046,4	1	3	3	3	0.0012	0.0993
MV merged	apoptotic	Apoptotic (1)	281474976711829 (F002821)	14-3-3 protein beta/alpha OS=Homo sapiens GN=YWHAB PE=1 SV=3	1433B_HUMAN	SwissProt_2014_08.fasta	28 083,1	1	2	2	2	0.0008	0.15
MV merged	apoptotic	Apoptotic (1)	281474976711829 (F002821)	Tubulin beta chain OS=Homo sapiens GN=TUBB PE=1 SV=2	TBB5_HUMAN	SwissProt_2014_08.fasta	49 670,6	1	10	10	15	0.006	0.374
MV merged	apoptotic	Apoptotic (1)	281474976711829 (F002821)	Tyrosine-protein kinase Lck OS=Homo sapiens GN=LCK PE=1 SV=6	LCK_HUMAN	SwissProt_2014_08.fasta	58 002,0	1	7	8	17	0.0068	0.24
MV merged	apoptotic	Apoptotic (1)	281474976711829 (F002821)	L-lactate dehydrogenase A chain OS=Homo sapiens GN=LDHA PE=1 SV=2	LDHA_HUMAN	SwissProt_2014_08.fasta	36 689,2	1	5	5	11	0.0044	0.25
MV merged	apoptotic	Apoptotic (1)	281474976711829 (F002821)	Peroxiredoxin-1 OS=Homo sapiens GN=PRDX1 PE=1 SV=1	PRDX1_HUMAN	SwissProt_2014_08.fasta	22 110,9	1	2	2	2	0.0008	0.141
MV merged	apoptotic	Apoptotic (1)	281474976711829 (F002821)	Heat shock protein HSP 90-alpha OS=Homo sapiens GN=HSP90AA1 PE=1 SV=5	HS90A_HUMAN	SwissProt_2014_08.fasta	84 663,2	1	4	4	6	0.0024	0.165
MV merged	apoptotic	Apoptotic (1)	281474976711829 (F002821)	Histone H2A type 2-B OS=Homo sapiens GN=HIST2H2AB PE=1 SV=3	H2A2B_HUMAN,H2AX_HUMAN	SwissProt_2014_08.fasta	13 995,8	1	2	2	11	0.0044	0.369
MV merged	apoptotic	Apoptotic (1)	281474976711829 (F002821)	Annexin A2 OS=Homo sapiens GN=ANXA2 PE=1 SV=2	ANXA2_HUMAN	SwissProt_2014_08.fasta	38 606,1	1	2	2	2	0.0008	0.0855
MV merged	apoptotic	Apoptotic (1)	281474976711829 (F002821)	Peptidyl-prolyl cis-trans isomerase A OS=Homo sapiens GN=PPIA PE=1 SV=2	PPIA_HUMAN	SwissProt_2014_08.fasta	18 012,9	1	5	5	9	0.0036	0.479
MV merged	apoptotic	Apoptotic (1)	281474976711829 (F002821)	Integrin beta-1 OS=Homo sapiens GN=ITGB1 PE=1 SV=2	ITB1_HUMAN	SwissProt_2014_08.fasta	88 415,1	1	2	2	2	0.0008	0.0288
MV merged	apoptotic	Apoptotic (1)	281474976711829 (F002821)	40S ribosomal protein SA OS=Homo sapiens GN=RPSA PE=1 SV=4	RSSA_HUMAN	SwissProt_2014_08.fasta	32 854,1	1	2	2	2	0.0008	0.102
MV merged	apoptotic	Apoptotic (1)	281474976711829 (F002821)	Alpha-1-acid glycoprotein 1 OS=Homo sapiens GN=ORM1 PE=1 SV=1	A1AG1_HUMAN	SwissProt_2014_08.fasta	23 512,1	1	2	3	7	0.0028	0.129
MV merged	apoptotic	Apoptotic (1)	281474976711829 (F002821)	Rho GDP-dissociation inhibitor 2 OS=Homo sapiens GN=ARHGDIB PE=1 SV=3	GDIR2_HUMAN	SwissProt_2014_08.fasta	22 988,4	1	5	6	11	0.0044	0.358
MV merged	apoptotic	Apoptotic (1)	281474976711829 (F002821)	Annexin A6 OS=Homo sapiens GN=ANXA6 PE=1 SV=3	ANXA6_HUMAN	SwissProt_2014_08.fasta	75 877,5	1	9	9	12	0.0048	0.238
MV merged	apoptotic	Apoptotic (1)	281474976711829 (F002821)	Elongation factor 2 OS=Homo sapiens GN=EEF2 PE=1 SV=4	EF2_HUMAN	SwissProt_2014_08.fasta	95 340,1	1	7	7	8	0.0032	0.124
MV merged	apoptotic	Apoptotic (1)	281474976711829 (F002821)	Guanine nucleotide-binding protein G(I)/G(S)/G(T) subunit beta-1 OS=Homo sapiens GN=GNB1 PE=1 SV=3	GBB1_HUMAN	SwissProt_2014_08.fasta	37 377,5	1	6	7	8	0.0032	0.438
MV merged	apoptotic	Apoptotic (1)	281474976711829 (F002821)	Guanine nucleotide-binding protein G(i) subunit alpha-2 OS=Homo sapiens GN=GNAI2 PE=1 SV=3	GNAI2_HUMAN	SwissProt_2014_08.fasta	40 452,0	1	9	10	17	0.0068	0.377
MV merged	apoptotic	Apoptotic (1)	281474976711829 (F002821)	14-3-3 protein theta OS=Homo sapiens GN=YWHAQ PE=1 SV=1	1433T_HUMAN	SwissProt_2014_08.fasta	27 765,4	1	2	2	3	0.0012	0.135
MV merged	apoptotic	Apoptotic (1)	281474976711829 (F002821)	Ras-related C3 botulinum toxin substrate 1 OS=Homo sapiens GN=RAC1 PE=1 SV=1	RAC1_HUMAN	SwissProt_2014_08.fasta	21 450,6	1	2	2	2	0.0008	0.198
MV merged	apoptotic	Apoptotic (1)	281474976711829 (F002821)	Coronin-1A OS=Homo sapiens GN=CORO1A PE=1 SV=4	COR1A_HUMAN	SwissProt_2014_08.fasta	51 026,1	1	3	3	3	0.0012	0.0889
MV merged	apoptotic	Apoptotic (1)	281474976711829 (F002821)	Plastin-2 OS=Homo sapiens GN=LCP1 PE=1 SV=6	PLSL_HUMAN	SwissProt_2014_08.fasta	70 291,2	1	12	13	26	0.0104	0.321
MV merged	apoptotic	Apoptotic (1)	281474976711829 (F002821)	Calmodulin OS=Homo sapiens GN=CALM1 PE=1 SV=2	CALM_HUMAN	SwissProt_2014_08.fasta	16 838,0	1	3	3	4	0.0016	0.51
MV merged	apoptotic	Apoptotic (1)	281474976711829 (F002821)	Plasma membrane calcium-transporting ATPase 4 OS=Homo sapiens GN=ATP2B4 PE=1 SV=2	AT2B4_HUMAN	SwissProt_2014_08.fasta	137 923,7	1	3	3	3	0.0012	0.0355
MV merged	apoptotic	Apoptotic (1)	281474976711858 (F002865)	Ras GTPase-activating-like protein IQGAP1 OS=Homo sapiens GN=IQGAP1 PE=1 SV=1	IQGA1_HUMAN	HELA1400Prot.fasta,SwissProt_2014_08.fasta	189 258,6	1	5	5	7	0.0002	0.0585
MV merged	apoptotic	Apoptotic (1)	281474976711858 (F002865)	Alpha-actinin-4 OS=Homo sapiens GN=ACTN4 PE=1 SV=2	ACTN4_HUMAN	SwissProt_2014_08.fasta	104 857,2	1	3	3	3	0.0001	0.0714
MV merged	apoptotic	Apoptotic (1)	281474976711858 (F002865)	Heat shock 70 kDa protein 4 OS=Homo sapiens GN=HSPA4 PE=1 SV=4	sp|P34932|HSP74_HUMAN	HELA1400Prot.fasta	94 331,9	1	3	3	3	0.0001	0.0655
MV merged	apoptotic	Apoptotic (1)	281474976711858 (F002865)	Keratin, type I cytoskeletal 17 OS=Homo sapiens GN=KRT17 PE=1 SV=2	K1C17_HUMAN	HELA1400Prot.fasta,SwissProt_2014_08.fasta	48 106,7	1	2	2	3	0.0001	0.141
MV merged	apoptotic	Apoptotic (1)	281474976711858 (F002865)	Calmodulin OS=Homo sapiens GN=CALM1 PE=1 SV=2	CALM_HUMAN	HELA1400Prot.fasta,SwissProt_2014_08.fasta	16 838,0	1	3	6	9	0.0003	0.456
MV merged	apoptotic	Apoptotic (1)	281474976711858 (F002865)	Tyrosine-protein kinase Lck OS=Homo sapiens GN=LCK PE=1 SV=6	LCK_HUMAN	SwissProt_2014_08.fasta	58 002,0	1	9	11	20	0.0006	0.287
MV merged	apoptotic	Apoptotic (1)	281474976711858 (F002865)	Ras-related protein Rab-5C OS=Homo sapiens GN=RAB5C PE=1 SV=2	RAB5C_HUMAN	SwissProt_2014_08.fasta	23 482,7	1	3	3	5	0.0001	0.222
MV merged	apoptotic	Apoptotic (1)	281474976711858 (F002865)	Hypoxanthine-guanine phosphoribosyltransferase OS=Homo sapiens GN=HPRT1 PE=1 SV=2	HPRT_HUMAN	HELA1400Prot.fasta,SwissProt_2014_08.fasta	24 580,2	1	3	3	3	0.0001	0.174
MV merged	apoptotic	Apoptotic (1)	281474976711858 (F002865)	Neutral amino acid transporter A OS=Homo sapiens GN=SLC1A4 PE=1 SV=1	SATT_HUMAN	SwissProt_2014_08.fasta	55 724,4	1	3	4	6	0.0002	0.122
MV merged	apoptotic	Apoptotic (1)	281474976711858 (F002865)	Aminopeptidase B OS=Homo sapiens GN=RNPEP PE=1 SV=2	AMPB_HUMAN	HELA1400Prot.fasta	72 597,4	1	2	2	3	0.0001	0.0892
MV merged	apoptotic	Apoptotic (1)	281474976711858 (F002865)	Calponin-2 OS=Homo sapiens GN=CNN2 PE=1 SV=4	CNN2_HUMAN	SwissProt_2014_08.fasta	33 697,6	1	2	3	5	0.0001	0.162
MV merged	apoptotic	Apoptotic (1)	281474976711858 (F002865)	Heat shock protein HSP 90-alpha OS=Homo sapiens GN=HSP90AA1 PE=1 SV=5	HS90A_HUMAN	SwissProt_2014_08.fasta	84 663,2	1	8	8	11	0.0003	0.309
MV merged	apoptotic	Apoptotic (1)	281474976711858 (F002865)	Isoform 2 of Spectrin alpha chain, non-erythrocytic 1 OS=Homo sapiens GN=SPTAN1	sp|Q13813-2|SPTN1_HUMAN,sp|Q13813-3|SPTN1_HUMAN,sp|Q13813|SPTN1_HUMAN	HELA1400Prot.fasta	284 542,7	1	5	6	6	0.0002	0.0384
MV merged	apoptotic	Apoptotic (1)	281474976711858 (F002865)	Calcium-binding protein 39 OS=Homo sapiens GN=CAB39 PE=1 SV=1	CAB39_HUMAN	SwissProt_2014_08.fasta	39 871,2	1	2	2	2	0.0001	0.158
MV merged	apoptotic	Apoptotic (1)	281474976711858 (F002865)	60S acidic ribosomal protein P2 OS=Homo sapiens GN=RPLP2 PE=1 SV=1	RLA2_HUMAN	HELA1400Prot.fasta	11 665,5	1	2	2	2	0.0001	0.435
MV merged	apoptotic	Apoptotic (1)	281474976711858 (F002865)	Spectrin beta chain, non-erythrocytic 1 OS=Homo sapiens GN=SPTBN1 PE=1 SV=2	SPTB2_HUMAN	SwissProt_2014_08.fasta	274 613,4	1	9	9	9	0.0003	0.063
MV merged	apoptotic	Apoptotic (1)	281474976711858 (F002865)	ADP-ribosylation factor 1 OS=Homo sapiens GN=ARF1 PE=1 SV=2	ARF1_HUMAN	SwissProt_2014_08.fasta	20 697,6	1	4	5	6	0.0002	0.392
MV merged	apoptotic	Apoptotic (1)	281474976711858 (F002865)	T-complex protein 1 subunit epsilon OS=Homo sapiens GN=CCT5 PE=1 SV=1	TCPE_HUMAN	SwissProt_2014_08.fasta	59 672,4	1	5	5	8	0.0002	0.177
MV merged	apoptotic	Apoptotic (1)	281474976711858 (F002865)	L-lactate dehydrogenase B chain OS=Homo sapiens GN=LDHB PE=1 SV=2	LDHB_HUMAN	HELA1400Prot.fasta,SwissProt_2014_08.fasta	36 638,6	1	7	10	17	0.0005	0.323
MV merged	apoptotic	Apoptotic (1)	281474976711858 (F002865)	40S ribosomal protein S3 OS=Homo sapiens GN=RPS3 PE=1 SV=2	RS3_HUMAN	SwissProt_2014_08.fasta	26 688,6	1	2	2	2	0.0001	0.103
MV merged	apoptotic	Apoptotic (1)	281474976711858 (F002865)	Neutral amino acid transporter B(0) OS=Homo sapiens GN=SLC1A5 PE=1 SV=2	AAAT_HUMAN	SwissProt_2014_08.fasta	56 599,8	1	6	6	7	0.0002	0.211
MV merged	apoptotic	Apoptotic (1)	281474976711858 (F002865)	CD81 antigen OS=Homo sapiens GN=CD81 PE=1 SV=1	CD81_HUMAN	SwissProt_2014_08.fasta	25 809,8	1	4	4	6	0.0002	0.411
MV merged	apoptotic	Apoptotic (1)	281474976711858 (F002865)	HLA class I histocompatibility antigen, A-3 alpha chain OS=Homo sapiens GN=HLA-A PE=1 SV=2	1A03_HUMAN	SwissProt_2014_08.fasta	40 840,6	1	6	7	12	0.0004	0.249
MV merged	apoptotic	Apoptotic (1)	281474976711858 (F002865)	C-X-C chemokine receptor type 4 OS=Homo sapiens GN=CXCR4 PE=1 SV=1	CXCR4_HUMAN	SwissProt_2014_08.fasta	39 747,3	1	3	3	4	0.0001	0.267
MV merged	apoptotic	Apoptotic (1)	281474976711858 (F002865)	Heat shock cognate 71 kDa protein OS=Homo sapiens GN=HSPA8 PE=1 SV=1	HSP7C_HUMAN	SwissProt_2014_08.fasta	70 899,8	1	11	14	26	0.0008	0.35
MV merged	apoptotic	Apoptotic (1)	281474976711858 (F002865)	Leucine-rich repeat flightless-interacting protein 1 OS=Homo sapiens GN=LRRFIP1 PE=1 SV=2	LRRF1_HUMAN		0	1	2	2	2	0.0001	0
MV merged	apoptotic	Apoptotic (1)	281474976711858 (F002865)	Elongation factor 1-alpha 1 OS=Homo sapiens GN=EEF1A1 PE=1 SV=1	EF1A1_HUMAN,EF1A3_HUMAN	SwissProt_2014_08.fasta	50 141,2	1	7	9	28	0.0008	0.346
MV merged	apoptotic	Apoptotic (1)	281474976711858 (F002865)	Eukaryotic translation initiation factor 5A-1 OS=Homo sapiens GN=EIF5A PE=1 SV=2	IF5A1_HUMAN	SwissProt_2014_08.fasta	16 832,7	1	2	2	5	0.0001	0.305
MV merged	apoptotic	Apoptotic (1)	281474976711858 (F002865)	Guanine nucleotide-binding protein G(s) subunit alpha isoforms XLas OS=Homo sapiens GN=GNAS PE=1 SV=2	GNAS1_HUMAN,GNAS2_HUMAN	SwissProt_2014_08.fasta	111 026,3	1	7	8	9	0.0003	0.122
MV merged	apoptotic	Apoptotic (1)	281474976711858 (F002865)	Heterogeneous nuclear ribonucleoprotein K OS=Homo sapiens GN=HNRNPK PE=1 SV=1	HNRPK_HUMAN	SwissProt_2014_08.fasta	50 978,5	1	3	3	3	0.0001	0.0842
MV merged	apoptotic	Apoptotic (1)	281474976711858 (F002865)	Programmed cell death 6-interacting protein OS=Homo sapiens GN=PDCD6IP PE=1 SV=1	PDC6I_HUMAN	SwissProt_2014_08.fasta	96 025,4	1	2	2	3	0.0001	0.0484
MV merged	apoptotic	Apoptotic (1)	281474976711858 (F002865)	Keratin, type I cytoskeletal 14 OS=Homo sapiens GN=KRT14 PE=1 SV=4	K1C14_HUMAN	SwissProt_2014_08.fasta	51 562,5	1	7	9	12	0.0004	0.237
MV merged	apoptotic	Apoptotic (1)	281474976711858 (F002865)	Unconventional myosin-Ib OS=Homo sapiens GN=MYO1B PE=1 SV=3	MYO1B_HUMAN	SwissProt_2014_08.fasta	131 990,7	1	2	2	2	0.0001	0.0475
MV merged	apoptotic	Apoptotic (1)	281474976711858 (F002865)	Ubiquitin-conjugating enzyme E2 N OS=Homo sapiens GN=UBE2N PE=1 SV=1	UBE2N_HUMAN	HELA1400Prot.fasta	17 138,6	1	2	2	3	0.0001	0.257
MV merged	apoptotic	Apoptotic (1)	281474976711858 (F002865)	Charged multivesicular body protein 6 OS=Homo sapiens GN=CHMP6 PE=1 SV=3	CHMP6_HUMAN	SwissProt_2014_08.fasta	23 485,3	1	2	2	3	0.0001	0.318
MV merged	apoptotic	Apoptotic (1)	281474976711858 (F002865)	Fatty acid synthase OS=Homo sapiens GN=FASN PE=1 SV=3	FAS_HUMAN	HELA1400Prot.fasta,SwissProt_2014_08.fasta	273 427,1	1	9	11	15	0.0004	0.08
MV merged	apoptotic	Apoptotic (1)	281474976711858 (F002865)	Cytosol aminopeptidase OS=Homo sapiens GN=LAP3 PE=1 SV=3	AMPL_HUMAN		0	1	2	2	2	0.0001	0
MV merged	apoptotic	Apoptotic (1)	281474976711858 (F002865)	Ras-related protein Rab-7a OS=Homo sapiens GN=RAB7A PE=1 SV=1	RAB7A_HUMAN	HELA1400Prot.fasta,SwissProt_2014_08.fasta	23 490,0	1	2	2	2	0.0001	0.155
MV merged	apoptotic	Apoptotic (1)	281474976711858 (F002865)	Moesin OS=Homo sapiens GN=MSN PE=1 SV=3	MOES_HUMAN	HELA1400Prot.fasta,SwissProt_2014_08.fasta	67 821,8	1	15	19	30	0.0009	0.34
MV merged	apoptotic	Apoptotic (1)	281474976711858 (F002865)	Rho GDP-dissociation inhibitor 1 OS=Homo sapiens GN=ARHGDIA PE=1 SV=3	GDIR1_HUMAN	SwissProt_2014_08.fasta	23 207,5	1	2	2	5	0.0001	0.275
MV merged	apoptotic	Apoptotic (1)	281474976711858 (F002865)	Keratin, type II cytoskeletal 5 OS=Homo sapiens GN=KRT5 PE=1 SV=3	K2C5_HUMAN	SwissProt_2014_08.fasta	62 379,6	1	5	5	7	0.0002	0.193
MV merged	apoptotic	Apoptotic (1)	281474976711858 (F002865)	Guanine nucleotide-binding protein G(I)/G(S)/G(O) subunit gamma-2 OS=Homo sapiens GN=GNG2 PE=1 SV=2	GBG2_HUMAN	SwissProt_2014_08.fasta	7 850,5	0.998	2	2	2	0.0001	0.324
MV merged	apoptotic	Apoptotic (1)	281474976711858 (F002865)	Na(+)/H(+) exchange regulatory cofactor NHE-RF1 OS=Homo sapiens GN=SLC9A3R1 PE=1 SV=4	NHRF1_HUMAN	SwissProt_2014_08.fasta	38 868,3	1	4	4	7	0.0002	0.19
MV merged	apoptotic	Apoptotic (1)	281474976711858 (F002865)	Sodium/potassium-transporting ATPase subunit beta-3 OS=Homo sapiens GN=ATP1B3 PE=1 SV=1	AT1B3_HUMAN	SwissProt_2014_08.fasta	31 513,7	1	2	2	2	0.0001	0.161
MV merged	apoptotic	Apoptotic (1)	281474976711858 (F002865)	Transgelin-2 OS=Homo sapiens GN=TAGLN2 PE=1 SV=3	TAGL2_HUMAN	SwissProt_2014_08.fasta	22 391,9	1	2	2	5	0.0001	0.186
MV merged	apoptotic	Apoptotic (1)	281474976711858 (F002865)	Solute carrier family 2, facilitated glucose transporter member 1 OS=Homo sapiens GN=SLC2A1 PE=1 SV=2	GTR1_HUMAN	SwissProt_2014_08.fasta	54 085,3	1	4	5	6	0.0002	0.254
MV merged	apoptotic	Apoptotic (1)	281474976711858 (F002865)	Nuclear migration protein nudC OS=Homo sapiens GN=NUDC PE=1 SV=1	NUDC_HUMAN	HELA1400Prot.fasta,SwissProt_2014_08.fasta	38 243,7	1	4	4	4	0.0001	0.215
MV merged	apoptotic	Apoptotic (1)	281474976711858 (F002865)	T-complex protein 1 subunit eta OS=Homo sapiens GN=CCT7 PE=1 SV=2	TCPH_HUMAN	SwissProt_2014_08.fasta	59 367,8	1	4	4	4	0.0001	0.123
MV merged	apoptotic	Apoptotic (1)	281474976711858 (F002865)	Transforming protein RhoA OS=Homo sapiens GN=RHOA PE=1 SV=1	RHOA_HUMAN	HELA1400Prot.fasta,SwissProt_2014_08.fasta	21 768,4	1	5	7	9	0.0003	0.492
MV merged	apoptotic	Apoptotic (1)	281474976711858 (F002865)	L-lactate dehydrogenase A chain OS=Homo sapiens GN=LDHA PE=1 SV=2	LDHA_HUMAN	SwissProt_2014_08.fasta	36 689,2	1	9	13	24	0.0007	0.44
MV merged	apoptotic	Apoptotic (1)	281474976711858 (F002865)	Eukaryotic translation initiation factor 4B OS=Homo sapiens GN=EIF4B PE=1 SV=2	IF4B_HUMAN	SwissProt_2014_08.fasta	69 153,9	1	2	2	2	0.0001	0.054
MV merged	apoptotic	Apoptotic (1)	281474976711858 (F002865)	Golgi-associated plant pathogenesis-related protein 1 OS=Homo sapiens GN=GLIPR2 PE=1 SV=3	GAPR1_HUMAN	SwissProt_2014_08.fasta	17 218,2	1	2	2	4	0.0001	0.169
MV merged	apoptotic	Apoptotic (1)	281474976711858 (F002865)	Ras-related protein Rap-1b OS=Homo sapiens GN=RAP1B PE=1 SV=1	RAP1B_HUMAN	SwissProt_2014_08.fasta	20 824,9	1	8	8	18	0.0005	0.565
MV merged	apoptotic	Apoptotic (1)	281474976711858 (F002865)	Protein DJ-1 OS=Homo sapiens GN=PARK7 PE=1 SV=2	PARK7_HUMAN	HELA1400Prot.fasta,SwissProt_2014_08.fasta	19 891,2	1	3	3	4	0.0001	0.323
MV merged	apoptotic	Apoptotic (1)	281474976711858 (F002865)	Heterogeneous nuclear ribonucleoprotein A3 OS=Homo sapiens GN=HNRNPA3 PE=1 SV=2	ROA3_HUMAN		0	1	2	2	2	0.0001	0
MV merged	apoptotic	Apoptotic (1)	281474976711858 (F002865)	Bifunctional glutamate/proline--tRNA ligase OS=Homo sapiens GN=EPRS PE=1 SV=5	SYEP_HUMAN	HELA1400Prot.fasta,SwissProt_2014_08.fasta	170 593,2	1	3	3	3	0.0001	0.0357
MV merged	apoptotic	Apoptotic (1)	281474976711858 (F002865)	Synaptosomal-associated protein 23 OS=Homo sapiens GN=SNAP23 PE=1 SV=1	SNP23_HUMAN		0	1	2	2	2	0.0001	0
MV merged	apoptotic	Apoptotic (1)	281474976711858 (F002865)	Neuroplastin OS=Homo sapiens GN=NPTN PE=1 SV=2	NPTN_HUMAN	SwissProt_2014_08.fasta	44 387,6	1	2	2	2	0.0001	0.0503
MV merged	apoptotic	Apoptotic (1)	281474976711858 (F002865)	CD99 antigen OS=Homo sapiens GN=CD99 PE=1 SV=1	CD99_HUMAN	SwissProt_2014_08.fasta	18 848,2	1	4	4	4	0.0001	0.319
MV merged	apoptotic	Apoptotic (1)	281474976711858 (F002865)	Protein disulfide-isomerase A3 OS=Homo sapiens GN=PDIA3 PE=1 SV=4	PDIA3_HUMAN	HELA1400Prot.fasta,SwissProt_2014_08.fasta	56 784,6	1	2	2	3	0.0001	0.0475
MV merged	apoptotic	Apoptotic (1)	281474976711858 (F002865)	MARCKS-related protein OS=Homo sapiens GN=MARCKSL1 PE=1 SV=2	MRP_HUMAN	SwissProt_2014_08.fasta	19 528,6	1	7	9	22	0.0006	0.728
MV merged	apoptotic	Apoptotic (1)	281474976711858 (F002865)	Myeloid-associated differentiation marker OS=Homo sapiens GN=MYADM PE=1 SV=2	MYADM_HUMAN		0	1	2	2	2	0.0001	0
MV merged	apoptotic	Apoptotic (1)	281474976711858 (F002865)	Glyceraldehyde-3-phosphate dehydrogenase OS=Homo sapiens GN=GAPDH PE=1 SV=3	G3P_HUMAN	SwissProt_2014_08.fasta	36 053,4	1	13	18	48	0.0014	0.672
MV merged	apoptotic	Apoptotic (1)	281474976711858 (F002865)	Myosin regulatory light chain 12B OS=Homo sapiens GN=MYL12B PE=1 SV=2	ML12B_HUMAN	HELA1400Prot.fasta	19 780,3	1	3	3	4	0.0001	0.343
MV merged	apoptotic	Apoptotic (1)	281474976711858 (F002865)	Pyruvate kinase PKM OS=Homo sapiens GN=PKM PE=1 SV=4	KPYM_HUMAN	SwissProt_2014_08.fasta	57 937,5	1	11	12	16	0.0005	0.322
MV merged	apoptotic	Apoptotic (1)	281474976711858 (F002865)	Ras-related C3 botulinum toxin substrate 1 OS=Homo sapiens GN=RAC1 PE=1 SV=1	RAC1_HUMAN	SwissProt_2014_08.fasta	21 450,6	1	3	4	7	0.0002	0.292
MV merged	apoptotic	Apoptotic (1)	281474976711858 (F002865)	Lamin-B1 OS=Homo sapiens GN=LMNB1 PE=1 SV=2	LMNB1_HUMAN	HELA1400Prot.fasta,SwissProt_2014_08.fasta	66 409,6	1	3	3	4	0.0001	0.0853
MV merged	apoptotic	Apoptotic (1)	281474976711858 (F002865)	Keratin, type I cytoskeletal 13 OS=Homo sapiens GN=KRT13 PE=1 SV=4	K1C13_HUMAN	SwissProt_2014_08.fasta	49 589,3	1	2	2	2	0.0001	0.148
MV merged	apoptotic	Apoptotic (1)	281474976711858 (F002865)	Transferrin receptor protein 1 OS=Homo sapiens GN=TFRC PE=1 SV=2	TFR1_HUMAN	HELA1400Prot.fasta,SwissProt_2014_08.fasta	84 873,6	1	2	2	2	0.0001	0.0776
MV merged	apoptotic	Apoptotic (1)	281474976711858 (F002865)	Glycogen [starch] synthase, muscle OS=Homo sapiens GN=GYS1 PE=1 SV=2	GYS1_HUMAN	SwissProt_2014_08.fasta	83 787,1	1	5	6	9	0.0003	0.132
MV merged	apoptotic	Apoptotic (1)	281474976711858 (F002865)	Elongation factor 1-gamma OS=Homo sapiens GN=EEF1G PE=1 SV=3	EF1G_HUMAN	SwissProt_2014_08.fasta	50 119,4	1	4	4	5	0.0001	0.178
MV merged	apoptotic	Apoptotic (1)	281474976711858 (F002865)	Eukaryotic translation initiation factor 3 subunit I OS=Homo sapiens GN=EIF3I PE=1 SV=1	EIF3I_HUMAN	HELA1400Prot.fasta	36 502,0	1	2	2	2	0.0001	0.0769
MV merged	apoptotic	Apoptotic (1)	281474976711858 (F002865)	Isoform 2 of Ubiquitin-like modifier-activating enzyme 1 OS=Homo sapiens GN=UBA1	sp|P22314-2|UBA1_HUMAN,sp|P22314|UBA1_HUMAN	HELA1400Prot.fasta	113 801,8	1	2	2	2	0.0001	0.14
MV merged	apoptotic	Apoptotic (1)	281474976711858 (F002865)	14-3-3 protein gamma OS=Homo sapiens GN=YWHAG PE=1 SV=2	1433G_HUMAN	HELA1400Prot.fasta,SwissProt_2014_08.fasta	28 303,1	1	4	4	5	0.0001	0.344
MV merged	apoptotic	Apoptotic (1)	281474976711858 (F002865)	Heterogeneous nuclear ribonucleoproteins A2/B1 OS=Homo sapiens GN=HNRNPA2B1 PE=1 SV=2	ROA2_HUMAN	SwissProt_2014_08.fasta	37 430,3	1	2	2	3	0.0001	0.0992
MV merged	apoptotic	Apoptotic (1)	281474976711858 (F002865)	Coronin-1A OS=Homo sapiens GN=CORO1A PE=1 SV=4	COR1A_HUMAN	SwissProt_2014_08.fasta	51 026,1	1	9	10	11	0.0003	0.308
MV merged	apoptotic	Apoptotic (1)	281474976711858 (F002865)	Peroxiredoxin-2 OS=Homo sapiens GN=PRDX2 PE=1 SV=5	PRDX2_HUMAN	SwissProt_2014_08.fasta	21 892,4	1	2	2	3	0.0001	0.222
MV merged	apoptotic	Apoptotic (1)	281474976711858 (F002865)	Nuclease-sensitive element-binding protein 1 OS=Homo sapiens GN=YBX1 PE=1 SV=3	YBOX1_HUMAN	HELA1400Prot.fasta,SwissProt_2014_08.fasta	35 923,8	1	3	4	4	0.0001	0.151
MV merged	apoptotic	Apoptotic (1)	281474976711858 (F002865)	Phosphatidylinositol 4-kinase alpha OS=Homo sapiens GN=PI4KA PE=1 SV=3	PI4KA_HUMAN	SwissProt_2014_08.fasta	231 327,0	0.999	2	2	2	0.0001	0.0142
MV merged	apoptotic	Apoptotic (1)	281474976711858 (F002865)	Mitogen-activated protein kinase kinase kinase kinase 4 OS=Homo sapiens GN=MAP4K4 PE=1 SV=2	M4K4_HUMAN	SwissProt_2014_08.fasta	142 101,1	1	5	6	7	0.0002	0.0823
MV merged	apoptotic	Apoptotic (1)	281474976711858 (F002865)	14-3-3 protein eta OS=Homo sapiens GN=YWHAH PE=1 SV=4	1433F_HUMAN	HELA1400Prot.fasta,SwissProt_2014_08.fasta	28 219,6	1	2	2	2	0.0001	0.224
MV merged	apoptotic	Apoptotic (1)	281474976711858 (F002865)	6-phosphogluconate dehydrogenase, decarboxylating OS=Homo sapiens GN=PGD PE=1 SV=3	6PGD_HUMAN	SwissProt_2014_08.fasta	53 141,9	1	6	7	10	0.0003	0.201
MV merged	apoptotic	Apoptotic (1)	281474976711858 (F002865)	Peptidyl-prolyl cis-trans isomerase FKBP4 OS=Homo sapiens GN=FKBP4 PE=1 SV=3	FKBP4_HUMAN	HELA1400Prot.fasta,SwissProt_2014_08.fasta	51 805,9	1	2	2	2	0.0001	0.0436
MV merged	apoptotic	Apoptotic (1)	281474976711858 (F002865)	Isoform 2 of Filamin-A OS=Homo sapiens GN=FLNA	sp|P21333-2|FLNA_HUMAN,sp|P21333|FLNA_HUMAN	HELA1400Prot.fasta	280 008,7	1	5	5	5	0.0001	0.0758
MV merged	apoptotic	Apoptotic (1)	281474976711858 (F002865)	Alpha-actinin-1 OS=Homo sapiens GN=ACTN1 PE=1 SV=2	ACTN1_HUMAN	SwissProt_2014_08.fasta	103 061,1	1	2	2	2	0.0001	0.0886
MV merged	apoptotic	Apoptotic (1)	281474976711858 (F002865)	Stathmin OS=Homo sapiens GN=STMN1 PE=1 SV=3	STMN1_HUMAN	SwissProt_2014_08.fasta	17 303,0	1	3	4	5	0.0001	0.235
MV merged	apoptotic	Apoptotic (1)	281474976711858 (F002865)	T-complex protein 1 subunit gamma OS=Homo sapiens GN=CCT3 PE=1 SV=4	TCPG_HUMAN		0	1	2	2	2	0.0001	0
MV merged	apoptotic	Apoptotic (1)	281474976711858 (F002865)	Tetraspanin-14 OS=Homo sapiens GN=TSPAN14 PE=1 SV=1	TSN14_HUMAN	SwissProt_2014_08.fasta	30 691,4	1	2	2	3	0.0001	0.174
MV merged	apoptotic	Apoptotic (1)	281474976711858 (F002865)	Farnesyl pyrophosphate synthase OS=Homo sapiens GN=FDPS PE=1 SV=4	FPPS_HUMAN	SwissProt_2014_08.fasta	48 276,8	1	6	7	12	0.0004	0.303
MV merged	apoptotic	Apoptotic (1)	281474976711858 (F002865)	Coactosin-like protein OS=Homo sapiens GN=COTL1 PE=1 SV=3	COTL1_HUMAN	HELA1400Prot.fasta	15 945,2	1	2	3	4	0.0001	0.176
MV merged	apoptotic	Apoptotic (1)	281474976711858 (F002865)	T-complex protein 1 subunit theta OS=Homo sapiens GN=CCT8 PE=1 SV=4	TCPQ_HUMAN	SwissProt_2014_08.fasta	59 621,0	1	3	3	3	0.0001	0.0748
MV merged	apoptotic	Apoptotic (1)	281474976711858 (F002865)	Epithelial membrane protein 3 OS=Homo sapiens GN=EMP3 PE=1 SV=1	EMP3_HUMAN		0	1	3	4	6	0.0002	0
MV merged	apoptotic	Apoptotic (1)	281474976711858 (F002865)	Histone H4 OS=Homo sapiens GN=HIST1H4A PE=1 SV=2	H4_HUMAN	SwissProt_2014_08.fasta	11 367,7	1	2	2	3	0.0001	0.214
MV merged	apoptotic	Apoptotic (1)	281474976711858 (F002865)	Bifunctional purine biosynthesis protein PURH OS=Homo sapiens GN=ATIC PE=1 SV=3	PUR9_HUMAN	SwissProt_2014_08.fasta	64 616,5	1	3	3	3	0.0001	0.0946
MV merged	apoptotic	Apoptotic (1)	281474976711858 (F002865)	Ras-related protein Rab-11A OS=Homo sapiens GN=RAB11A PE=1 SV=3	RB11A_HUMAN	SwissProt_2014_08.fasta	24 393,9	1	3	4	9	0.0003	0.222
MV merged	apoptotic	Apoptotic (1)	281474976711858 (F002865)	Isoform 4 of Exportin-2 OS=Homo sapiens GN=CSE1L	sp|P55060-4|XPO2_HUMAN,sp|P55060|XPO2_HUMAN	HELA1400Prot.fasta	110 421,9	1	2	2	2	0.0001	0.0492
MV merged	apoptotic	Apoptotic (1)	281474976711858 (F002865)	Eukaryotic translation initiation factor 2 subunit 1 OS=Homo sapiens GN=EIF2S1 PE=1 SV=3	IF2A_HUMAN	HELA1400Prot.fasta	36 112,7	1	2	2	3	0.0001	0.143
MV merged	apoptotic	Apoptotic (1)	281474976711858 (F002865)	Chloride intracellular channel protein 1 OS=Homo sapiens GN=CLIC1 PE=1 SV=4	CLIC1_HUMAN	HELA1400Prot.fasta,SwissProt_2014_08.fasta	26 923,3	1	5	6	10	0.0003	0.32
MV merged	apoptotic	Apoptotic (1)	281474976711858 (F002865)	Rab GDP dissociation inhibitor beta OS=Homo sapiens GN=GDI2 PE=1 SV=2	GDIB_HUMAN	SwissProt_2014_08.fasta	50 665,5	1	5	6	10	0.0003	0.166
MV merged	apoptotic	Apoptotic (1)	281474976711858 (F002865)	N(G),N(G)-dimethylarginine dimethylaminohydrolase 2 OS=Homo sapiens GN=DDAH2 PE=1 SV=1	DDAH2_HUMAN	SwissProt_2014_08.fasta	29 644,3	1	4	4	4	0.0001	0.232
MV merged	apoptotic	Apoptotic (1)	281474976711858 (F002865)	4F2 cell-surface antigen heavy chain OS=Homo sapiens GN=SLC3A2 PE=1 SV=3	4F2_HUMAN	SwissProt_2014_08.fasta	67 996,4	1	13	14	26	0.0008	0.275
MV merged	apoptotic	Apoptotic (1)	281474976711858 (F002865)	Heat shock 70 kDa protein 4 OS=Homo sapiens GN=HSPA4 PE=1 SV=4	HSP74_HUMAN	SwissProt_2014_08.fasta	94 331,9	1	5	6	7	0.0002	0.137
MV merged	apoptotic	Apoptotic (1)	281474976711858 (F002865)	Ras-related C3 botulinum toxin substrate 2 OS=Homo sapiens GN=RAC2 PE=1 SV=1	RAC2_HUMAN	SwissProt_2014_08.fasta	21 429,2	1	3	3	3	0.0001	0.365
MV merged	apoptotic	Apoptotic (1)	281474976711858 (F002865)	Isoleucine--tRNA ligase, cytoplasmic OS=Homo sapiens GN=IARS PE=1 SV=2	SYIC_HUMAN	HELA1400Prot.fasta	144 501,8	1	2	2	2	0.0001	0.0475
MV merged	apoptotic	Apoptotic (1)	281474976711858 (F002865)	Basigin OS=Homo sapiens GN=BSG PE=1 SV=2	BASI_HUMAN	SwissProt_2014_08.fasta	42 199,7	1	3	3	4	0.0001	0.13
MV merged	apoptotic	Apoptotic (1)	281474976711858 (F002865)	Synaptic vesicle membrane protein VAT-1 homolog OS=Homo sapiens GN=VAT1 PE=1 SV=2	VAT1_HUMAN	SwissProt_2014_08.fasta	41 919,8	1	6	6	13	0.0004	0.244
MV merged	apoptotic	Apoptotic (1)	281474976711858 (F002865)	THO complex subunit 4 OS=Homo sapiens GN=ALYREF PE=1 SV=3	THOC4_HUMAN	HELA1400Prot.fasta	26 888,7	1	2	2	2	0.0001	0.105
MV merged	apoptotic	Apoptotic (1)	281474976711858 (F002865)	Myosin-9 OS=Homo sapiens GN=MYH9 PE=1 SV=4	sp|P35579|MYH9_HUMAN	HELA1400Prot.fasta	226 537,5	1	3	4	4	0.0001	0.0883
MV merged	apoptotic	Apoptotic (1)	281474976711858 (F002865)	Prothymosin alpha OS=Homo sapiens GN=PTMA PE=1 SV=2	PTMA_HUMAN	SwissProt_2014_08.fasta	12 202,5	1	2	2	3	0.0001	0.126
MV merged	apoptotic	Apoptotic (1)	281474976711858 (F002865)	Ubiquitin carboxyl-terminal hydrolase 14 OS=Homo sapiens GN=USP14 PE=1 SV=3	UBP14_HUMAN		0	1	4	4	4	0.0001	0
MV merged	apoptotic	Apoptotic (1)	281474976711858 (F002865)	Serine/threonine-protein kinase OSR1 OS=Homo sapiens GN=OXSR1 PE=1 SV=1	OXSR1_HUMAN	HELA1400Prot.fasta	58 023,4	1	3	3	3	0.0001	0.0873
MV merged	apoptotic	Apoptotic (1)	281474976711858 (F002865)	Keratin, type I cytoskeletal 9 OS=Homo sapiens GN=KRT9 PE=1 SV=3	K1C9_HUMAN	SwissProt_2014_08.fasta	62 065,9	1	21	30	60	0.0018	0.61
MV merged	apoptotic	Apoptotic (1)	281474976711858 (F002865)	Ras-related protein Ral-A OS=Homo sapiens GN=RALA PE=1 SV=1	RALA_HUMAN	SwissProt_2014_08.fasta	23 567,2	1	3	3	4	0.0001	0.286
MV merged	apoptotic	Apoptotic (1)	281474976711858 (F002865)	Sodium/potassium-transporting ATPase subunit alpha-1 OS=Homo sapiens GN=ATP1A1 PE=1 SV=1	AT1A1_HUMAN	SwissProt_2014_08.fasta	112 899,5	1	18	19	26	0.0008	0.382
MV merged	apoptotic	Apoptotic (1)	281474976711858 (F002865)	Tubulin beta chain OS=Homo sapiens GN=TUBB PE=1 SV=2	TBB5_HUMAN	HELA1400Prot.fasta,SwissProt_2014_08.fasta	49 670,6	1	13	14	27	0.0008	0.592
MV merged	apoptotic	Apoptotic (1)	281474976711858 (F002865)	Proliferation-associated protein 2G4 OS=Homo sapiens GN=PA2G4 PE=1 SV=3	PA2G4_HUMAN	SwissProt_2014_08.fasta	43 786,7	1	2	2	2	0.0001	0.0736
MV merged	apoptotic	Apoptotic (1)	281474976711858 (F002865)	Heterogeneous nuclear ribonucleoprotein A1 OS=Homo sapiens GN=HNRNPA1 PE=1 SV=5	ROA1_HUMAN	SwissProt_2014_08.fasta	38 747,0	1	2	2	4	0.0001	0.0753
MV merged	apoptotic	Apoptotic (1)	281474976711858 (F002865)	14-3-3 protein zeta/delta OS=Homo sapiens GN=YWHAZ PE=1 SV=1	1433Z_HUMAN	SwissProt_2014_08.fasta	27 745,9	1	12	14	33	0.001	0.633
MV merged	apoptotic	Apoptotic (1)	281474976711858 (F002865)	Peroxiredoxin-1 OS=Homo sapiens GN=PRDX1 PE=1 SV=1	PRDX1_HUMAN	HELA1400Prot.fasta,SwissProt_2014_08.fasta	22 110,9	1	2	2	3	0.0001	0.176
MV merged	apoptotic	Apoptotic (1)	281474976711858 (F002865)	Elongation factor 2 OS=Homo sapiens GN=EEF2 PE=1 SV=4	EF2_HUMAN	HELA1400Prot.fasta,SwissProt_2014_08.fasta	95 340,1	1	11	11	13	0.0004	0.253
MV merged	apoptotic	Apoptotic (1)	281474976711858 (F002865)	Protein XRP2 OS=Homo sapiens GN=RP2 PE=1 SV=4	XRP2_HUMAN	SwissProt_2014_08.fasta	39 641,3	1	2	3	3	0.0001	0.14
MV merged	apoptotic	Apoptotic (1)	281474976711858 (F002865)	Protein disulfide-isomerase OS=Homo sapiens GN=P4HB PE=1 SV=3	PDIA1_HUMAN	HELA1400Prot.fasta	57 118,1	1	2	2	3	0.0001	0.0906
MV merged	apoptotic	Apoptotic (1)	281474976711858 (F002865)	Alpha-enolase OS=Homo sapiens GN=ENO1 PE=1 SV=2	ENOA_HUMAN	SwissProt_2014_08.fasta	47 170,2	1	10	14	28	0.0008	0.376
MV merged	apoptotic	Apoptotic (1)	281474976711858 (F002865)	Guanine nucleotide-binding protein G(I)/G(S)/G(T) subunit beta-2 OS=Homo sapiens GN=GNB2 PE=1 SV=3	GBB2_HUMAN	SwissProt_2014_08.fasta	37 331,8	1	10	11	20	0.0006	0.547
MV merged	apoptotic	Apoptotic (1)	281474976711858 (F002865)	Macrophage-capping protein OS=Homo sapiens GN=CAPG PE=1 SV=2	CAPG_HUMAN	SwissProt_2014_08.fasta	38 498,9	1	2	2	2	0.0001	0.069
MV merged	apoptotic	Apoptotic (1)	281474976711858 (F002865)	RecName: Full=Serine/threonine-protein kinase 26; AltName:	STK26_HUMAN	DatabaseName	46 530,4	1	3	4	4	0.0001	0.154
MV merged	apoptotic	Apoptotic (1)	281474976711858 (F002865)	Beta-2-microglobulin OS=Homo sapiens GN=B2M PE=1 SV=1	B2MG_HUMAN	SwissProt_2014_08.fasta	13 714,9	1	2	2	6	0.0002	0.328
MV merged	apoptotic	Apoptotic (1)	281474976711858 (F002865)	Ezrin OS=Homo sapiens GN=EZR PE=1 SV=4	EZRI_HUMAN	HELA1400Prot.fasta,SwissProt_2014_08.fasta	69 414,7	1	3	3	4	0.0001	0.0785
MV merged	apoptotic	Apoptotic (1)	281474976711858 (F002865)	Glucose-6-phosphate isomerase OS=Homo sapiens GN=GPI PE=1 SV=4	G6PI_HUMAN	SwissProt_2014_08.fasta	63 148,5	1	3	3	4	0.0001	0.113
MV merged	apoptotic	Apoptotic (1)	281474976711858 (F002865)	Ras-related protein Rab-1A OS=Homo sapiens GN=RAB1A PE=1 SV=3	RAB1A_HUMAN	SwissProt_2014_08.fasta	22 678,5	1	2	2	2	0.0001	0.205
MV merged	apoptotic	Apoptotic (1)	281474976711858 (F002865)	Platelet-activating factor acetylhydrolase IB subunit beta OS=Homo sapiens GN=PAFAH1B2 PE=1 SV=1	PA1B2_HUMAN	SwissProt_2014_08.fasta	25 569,5	1	2	3	4	0.0001	0.245
MV merged	apoptotic	Apoptotic (1)	281474976711858 (F002865)	Guanine nucleotide-binding protein G(q) subunit alpha OS=Homo sapiens GN=GNAQ PE=1 SV=4	GNAQ_HUMAN	SwissProt_2014_08.fasta	42 143,6	1	2	3	3	0.0001	0.0724
MV merged	apoptotic	Apoptotic (1)	281474976711858 (F002865)	14-3-3 protein epsilon OS=Homo sapiens GN=YWHAE PE=1 SV=1	1433E_HUMAN	SwissProt_2014_08.fasta	29 175,0	1	6	8	16	0.0005	0.361
MV merged	apoptotic	Apoptotic (1)	281474976711858 (F002865)	Ubiquitin-like modifier-activating enzyme 1 OS=Homo sapiens GN=UBA1 PE=1 SV=3	UBA1_HUMAN	SwissProt_2014_08.fasta	117 850,3	1	7	9	13	0.0004	0.153
MV merged	apoptotic	Apoptotic (1)	281474976711858 (F002865)	Tubulin alpha-1B chain OS=Homo sapiens GN=TUBA1B PE=1 SV=1	TBA1B_HUMAN	SwissProt_2014_08.fasta	50 151,7	1	13	17	28	0.0008	0.579
MV merged	apoptotic	Apoptotic (1)	281474976711858 (F002865)	High affinity cationic amino acid transporter 1 OS=Homo sapiens GN=SLC7A1 PE=1 SV=1	CTR1_HUMAN	SwissProt_2014_08.fasta	67 640,4	1	4	5	6	0.0002	0.192
MV merged	apoptotic	Apoptotic (1)	281474976711858 (F002865)	Filamin-B OS=Homo sapiens GN=FLNB PE=1 SV=2	FLNB_HUMAN	SwissProt_2014_08.fasta	278 158,8	1	4	4	4	0.0001	0.0265
MV merged	apoptotic	Apoptotic (1)	281474976711858 (F002865)	Ig mu chain C region OS=Homo sapiens GN=IGHM PE=1 SV=3	IGHM_HUMAN	SwissProt_2014_08.fasta	49 305,7	1	4	5	6	0.0002	0.131
MV merged	apoptotic	Apoptotic (1)	281474976711858 (F002865)	Keratin, type II cytoskeletal 2 epidermal OS=Homo sapiens GN=KRT2 PE=1 SV=2	K22E_HUMAN	SwissProt_2014_08.fasta	65 433,9	1	18	18	26	0.0008	0.394
MV merged	apoptotic	Apoptotic (1)	281474976711858 (F002865)	Sodium bicarbonate cotransporter 3 OS=Homo sapiens GN=SLC4A7 PE=1 SV=2	S4A7_HUMAN	SwissProt_2014_08.fasta	136 049,3	1	5	5	8	0.0002	0.114
MV merged	apoptotic	Apoptotic (1)	281474976711858 (F002865)	Dihydropyrimidinase-related protein 2 OS=Homo sapiens GN=DPYSL2 PE=1 SV=1	DPYL2_HUMAN		0	1	2	2	2	0.0001	0
MV merged	apoptotic	Apoptotic (1)	281474976711858 (F002865)	Phosphoserine aminotransferase OS=Homo sapiens GN=PSAT1 PE=1 SV=2	SERC_HUMAN	SwissProt_2014_08.fasta	40 423,3	1	2	2	2	0.0001	0.0568
MV merged	apoptotic	Apoptotic (1)	281474976711858 (F002865)	Erythrocyte band 7 integral membrane protein OS=Homo sapiens GN=STOM PE=1 SV=3	STOM_HUMAN		0	1	2	2	2	0.0001	0
MV merged	apoptotic	Apoptotic (1)	281474976711858 (F002865)	Guanine nucleotide-binding protein G(k) subunit alpha OS=Homo sapiens GN=GNAI3 PE=1 SV=3	GNAI3_HUMAN	HELA1400Prot.fasta,SwissProt_2014_08.fasta	40 533,5	1	5	5	6	0.0002	0.316
MV merged	apoptotic	Apoptotic (1)	281474976711858 (F002865)	Tubulin alpha-1A chain OS=Homo sapiens GN=TUBA1A PE=1 SV=1	TBA1A_HUMAN	SwissProt_2014_08.fasta	50 135,7	1	2	2	2	0.0001	0.576
MV merged	apoptotic	Apoptotic (1)	281474976711858 (F002865)	Alcohol dehydrogenase class-3 OS=Homo sapiens GN=ADH5 PE=1 SV=4	ADHX_HUMAN	HELA1400Prot.fasta,SwissProt_2014_08.fasta	39 723,8	1	3	3	3	0.0001	0.241
MV merged	apoptotic	Apoptotic (1)	281474976711858 (F002865)	Fructose-bisphosphate aldolase A OS=Homo sapiens GN=ALDOA PE=1 SV=2	ALDOA_HUMAN	SwissProt_2014_08.fasta	39 420,6	1	10	11	14	0.0004	0.412
MV merged	apoptotic	Apoptotic (1)	281474976711858 (F002865)	T-complex protein 1 subunit zeta OS=Homo sapiens GN=CCT6A PE=1 SV=3	TCPZ_HUMAN	SwissProt_2014_08.fasta	58 025,3	1	2	2	2	0.0001	0.0791
MV merged	apoptotic	Apoptotic (1)	281474976711858 (F002865)	Vesicle-fusing ATPase OS=Homo sapiens GN=NSF PE=1 SV=3	NSF_HUMAN	SwissProt_2014_08.fasta	82 597,4	1	2	2	2	0.0001	0.0524
MV merged	apoptotic	Apoptotic (1)	281474976711858 (F002865)	Spectrin alpha chain, non-erythrocytic 1 OS=Homo sapiens GN=SPTAN1 PE=1 SV=3	SPTN1_HUMAN	SwissProt_2014_08.fasta	284 542,7	1	6	6	8	0.0002	0.0376
MV merged	apoptotic	Apoptotic (1)	281474976711858 (F002865)	Serum albumin OS=Homo sapiens GN=ALB PE=1 SV=2	ALBU_HUMAN	SwissProt_2014_08.fasta	69 366,9	1	2	2	2	0.0001	0.0345
MV merged	apoptotic	Apoptotic (1)	281474976711858 (F002865)	Keratin, type II cytoskeletal 1 OS=Homo sapiens GN=KRT1 PE=1 SV=6	K2C1_HUMAN	SwissProt_2014_08.fasta	66 040,3	1	23	33	77	0.0023	0.679
MV merged	apoptotic	Apoptotic (1)	281474976711858 (F002865)	Elongation factor 1-beta OS=Homo sapiens GN=EEF1B2 PE=1 SV=3	EF1B_HUMAN	HELA1400Prot.fasta,SwissProt_2014_08.fasta	24 764,2	1	3	3	3	0.0001	0.262
MV merged	apoptotic	Apoptotic (1)	281474976711858 (F002865)	Protein kinase C alpha type OS=Homo sapiens GN=PRKCA PE=1 SV=4	KPCA_HUMAN	SwissProt_2014_08.fasta	76 751,1	1	3	4	5	0.0001	0.0982
MV merged	apoptotic	Apoptotic (1)	281474976711858 (F002865)	Rho GDP-dissociation inhibitor 2 OS=Homo sapiens GN=ARHGDIB PE=1 SV=3	GDIR2_HUMAN	SwissProt_2014_08.fasta	22 988,4	1	6	7	14	0.0004	0.428
MV merged	apoptotic	Apoptotic (1)	281474976711858 (F002865)	Plasma membrane calcium-transporting ATPase 4 OS=Homo sapiens GN=ATP2B4 PE=1 SV=2	AT2B4_HUMAN	SwissProt_2014_08.fasta	137 923,7	1	5	6	8	0.0002	0.0854
MV merged	apoptotic	Apoptotic (1)	281474976711858 (F002865)	Guanine nucleotide-binding protein G(i) subunit alpha-2 OS=Homo sapiens GN=GNAI2 PE=1 SV=3	GNAI2_HUMAN	SwissProt_2014_08.fasta	40 452,0	1	10	12	23	0.0007	0.423
MV merged	apoptotic	Apoptotic (1)	281474976711858 (F002865)	Annexin A6 OS=Homo sapiens GN=ANXA6 PE=1 SV=3	ANXA6_HUMAN	SwissProt_2014_08.fasta	75 877,5	1	11	12	17	0.0005	0.262
MV merged	apoptotic	Apoptotic (1)	281474976711858 (F002865)	Ras-related protein Rab-35 OS=Homo sapiens GN=RAB35 PE=1 SV=1	RAB35_HUMAN	SwissProt_2014_08.fasta	23 025,3	1	4	4	6	0.0002	0.229
MV merged	apoptotic	Apoptotic (1)	281474976711858 (F002865)	Actin, alpha cardiac muscle 1 OS=Homo sapiens GN=ACTC1 PE=1 SV=1	ACTC_HUMAN	SwissProt_2014_08.fasta	42 020,1	1	2	2	9	0.0003	0.249
MV merged	apoptotic	Apoptotic (1)	281474976711858 (F002865)	Guanine nucleotide-binding protein G(I)/G(S)/G(T) subunit beta-1 OS=Homo sapiens GN=GNB1 PE=1 SV=3	GBB1_HUMAN	SwissProt_2014_08.fasta	37 377,5	1	6	6	18	0.0005	0.571
MV merged	apoptotic	Apoptotic (1)	281474976711858 (F002865)	Stress-induced-phosphoprotein 1 OS=Homo sapiens GN=STIP1 PE=1 SV=1	STIP1_HUMAN	SwissProt_2014_08.fasta	62 642,1	1	3	3	3	0.0001	0.0829
MV merged	apoptotic	Apoptotic (1)	281474976711858 (F002865)	Keratin, type I cytoskeletal 10 OS=Homo sapiens GN=KRT10 PE=1 SV=6	K1C10_HUMAN	HELA1400Prot.fasta,SwissProt_2014_08.fasta	58 828,8	1	16	25	48	0.0014	0.366
MV merged	apoptotic	Apoptotic (1)	281474976711858 (F002865)	Immunoglobulin superfamily member 8 OS=Homo sapiens GN=IGSF8 PE=1 SV=1	IGSF8_HUMAN	SwissProt_2014_08.fasta	65 032,8	1	3	4	4	0.0001	0.0799
MV merged	apoptotic	Apoptotic (1)	281474976711858 (F002865)	Proteasome subunit alpha type-7 OS=Homo sapiens GN=PSMA7 PE=1 SV=1	PSA7_HUMAN	SwissProt_2014_08.fasta	27 887,2	1	2	2	2	0.0001	0.133
MV merged	apoptotic	Apoptotic (1)	281474976711858 (F002865)	Eukaryotic translation initiation factor 3 subunit F OS=Homo sapiens GN=EIF3F PE=1 SV=1	EIF3F_HUMAN	HELA1400Prot.fasta	37 563,5	1	2	2	2	0.0001	0.123
MV merged	apoptotic	Apoptotic (1)	281474976711858 (F002865)	Integrin alpha-5 OS=Homo sapiens GN=ITGA5 PE=1 SV=2	ITA5_HUMAN		0	1	2	2	2	0.0001	0
MV merged	apoptotic	Apoptotic (1)	281474976711858 (F002865)	Keratin, type II cytoskeletal 6A OS=Homo sapiens GN=KRT6A PE=1 SV=3	K2C6A_HUMAN	SwissProt_2014_08.fasta	60 046,4	1	4	4	4	0.0001	0.174
MV merged	apoptotic	Apoptotic (1)	281474976711858 (F002865)	Clathrin heavy chain 1 OS=Homo sapiens GN=CLTC PE=1 SV=5	CLH1_HUMAN	SwissProt_2014_08.fasta	191 618,9	1	4	5	8	0.0002	0.0621
MV merged	apoptotic	Apoptotic (1)	281474976711858 (F002865)	Isoform 2 of Neutral alpha-glucosidase AB OS=Homo sapiens GN=GANAB	sp|Q14697-2|GANAB_HUMAN,sp|Q14697|GANAB_HUMAN	HELA1400Prot.fasta	106 875,9	1	3	3	3	0.0001	0.058
MV merged	apoptotic	Apoptotic (1)	281474976711858 (F002865)	Heat shock protein 105 kDa OS=Homo sapiens GN=HSPH1 PE=1 SV=1	HS105_HUMAN		0	1	2	2	2	0.0001	0
MV merged	apoptotic	Apoptotic (1)	281474976711858 (F002865)	Filamin-A OS=Homo sapiens GN=FLNA PE=1 SV=4	FLNA_HUMAN	SwissProt_2014_08.fasta	280 729,4	1	8	8	8	0.0002	0.0521
MV merged	apoptotic	Apoptotic (1)	281474976711858 (F002865)	Adenylyl cyclase-associated protein 1 OS=Homo sapiens GN=CAP1 PE=1 SV=5	CAP1_HUMAN	SwissProt_2014_08.fasta	51 901,6	1	3	4	5	0.0001	0.0926
MV merged	apoptotic	Apoptotic (1)	281474976711858 (F002865)	Calreticulin OS=Homo sapiens GN=CALR PE=1 SV=1	CALR_HUMAN	HELA1400Prot.fasta,SwissProt_2014_08.fasta	48 142,9	1	3	3	7	0.0002	0.189
MV merged	apoptotic	Apoptotic (1)	281474976711858 (F002865)	WD repeat-containing protein 1 OS=Homo sapiens GN=WDR1 PE=1 SV=4	WDR1_HUMAN	SwissProt_2014_08.fasta	66 193,2	1	4	4	6	0.0002	0.147
MV merged	apoptotic	Apoptotic (1)	281474976711858 (F002865)	Band 4.1-like protein 2 OS=Homo sapiens GN=EPB41L2 PE=1 SV=1	E41L2_HUMAN	SwissProt_2014_08.fasta	112 587,8	1	5	5	7	0.0002	0.0687
MV merged	apoptotic	Apoptotic (1)	281474976711858 (F002865)	Unconventional myosin-Ig OS=Homo sapiens GN=MYO1G PE=1 SV=2	MYO1G_HUMAN	SwissProt_2014_08.fasta	116 443,6	1	17	17	26	0.0008	0.256
MV merged	apoptotic	Apoptotic (1)	281474976711858 (F002865)	Annexin A2 OS=Homo sapiens GN=ANXA2 PE=1 SV=2	ANXA2_HUMAN	SwissProt_2014_08.fasta	38 606,1	1	3	3	3	0.0001	0.103
MV merged	apoptotic	Apoptotic (1)	281474976711858 (F002865)	Histone H3.2 OS=Homo sapiens GN=HIST2H3A PE=1 SV=3	H32_HUMAN	SwissProt_2014_08.fasta	15 388,7	1	2	3	7	0.0002	0.287
MV merged	apoptotic	Apoptotic (1)	281474976711858 (F002865)	Macrophage migration inhibitory factor OS=Homo sapiens GN=MIF PE=1 SV=4	MIF_HUMAN	HELA1400Prot.fasta,SwissProt_2014_08.fasta	12 476,5	1	2	3	5	0.0001	0.557
MV merged	apoptotic	Apoptotic (1)	281474976711858 (F002865)	Fermitin family homolog 3 OS=Homo sapiens GN=FERMT3 PE=1 SV=1	URP2_HUMAN	SwissProt_2014_08.fasta	75 954,9	1	2	2	5	0.0001	0.0465
MV merged	apoptotic	Apoptotic (1)	281474976711858 (F002865)	Plastin-2 OS=Homo sapiens GN=LCP1 PE=1 SV=6	PLSL_HUMAN	SwissProt_2014_08.fasta	70 291,2	1	19	21	27	0.0008	0.397
MV merged	apoptotic	Apoptotic (1)	281474976711858 (F002865)	Nucleosome assembly protein 1-like 1 OS=Homo sapiens GN=NAP1L1 PE=1 SV=1	NP1L1_HUMAN	SwissProt_2014_08.fasta	45 375,0	1	2	2	2	0.0001	0.174
MV merged	apoptotic	Apoptotic (1)	281474976711858 (F002865)	T-complex protein 1 subunit delta OS=Homo sapiens GN=CCT4 PE=1 SV=4	TCPD_HUMAN	SwissProt_2014_08.fasta	57 926,0	1	4	4	4	0.0001	0.122
MV merged	apoptotic	Apoptotic (1)	281474976711858 (F002865)	Phosphoglycerate kinase 1 OS=Homo sapiens GN=PGK1 PE=1 SV=3	PGK1_HUMAN	SwissProt_2014_08.fasta	44 615,3	1	10	12	14	0.0004	0.386
MV merged	apoptotic	Apoptotic (1)	281474976711858 (F002865)	Destrin OS=Homo sapiens GN=DSTN PE=1 SV=3	DEST_HUMAN	SwissProt_2014_08.fasta	18 506,2	1	3	3	3	0.0001	0.182
MV merged	apoptotic	Apoptotic (1)	281474976711858 (F002865)	Tubulin beta-4B chain OS=Homo sapiens GN=TUBB4B PE=1 SV=1	TBB4B_HUMAN	HELA1400Prot.fasta,SwissProt_2014_08.fasta	49 830,7	1	3	3	5	0.0001	0.494
MV merged	apoptotic	Apoptotic (1)	281474976711858 (F002865)	Leukocyte surface antigen CD47 OS=Homo sapiens GN=CD47 PE=1 SV=1	CD47_HUMAN	SwissProt_2014_08.fasta	35 214,9	1	2	4	5	0.0001	0.102
MV merged	apoptotic	Apoptotic (1)	281474976711858 (F002865)	Annexin A5 OS=Homo sapiens GN=ANXA5 PE=1 SV=2	ANXA5_HUMAN	HELA1400Prot.fasta,SwissProt_2014_08.fasta	35 938,6	1	7	7	10	0.0003	0.375
MV merged	apoptotic	Apoptotic (1)	281474976711858 (F002865)	Eukaryotic initiation factor 4A-I OS=Homo sapiens GN=EIF4A1 PE=1 SV=1	IF4A1_HUMAN	SwissProt_2014_08.fasta	46 155,3	1	3	3	5	0.0001	0.14
MV merged	apoptotic	Apoptotic (1)	281474976711858 (F002865)	Actin, cytoplasmic 1 OS=Homo sapiens GN=ACTB PE=1 SV=1	ACTB_HUMAN	HELA1400Prot.fasta,SwissProt_2014_08.fasta	41 737,8	1	12	25	59	0.0017	0.571
MV merged	apoptotic	Apoptotic (1)	281474976711858 (F002865)	Ribose-phosphate pyrophosphokinase 1 OS=Homo sapiens GN=PRPS1 PE=1 SV=2	PRPS1_HUMAN	SwissProt_2014_08.fasta	34 834,7	1	2	2	2	0.0001	0.0881
MV merged	apoptotic	Apoptotic (1)	281474976711858 (F002865)	RecName: Full=Formin-like protein 1; AltName: Full=CLL-associated	FMNL1_HUMAN	DatabaseName	121 858,2	1	4	4	5	0.0001	0.0573
MV merged	apoptotic	Apoptotic (1)	281474976711858 (F002865)	Integrin alpha-4 OS=Homo sapiens GN=ITGA4 PE=1 SV=3	ITA4_HUMAN	SwissProt_2014_08.fasta	114 901,8	1	5	5	6	0.0002	0.101
MV merged	apoptotic	Apoptotic (1)	281474976711858 (F002865)	Myosin-9 OS=Homo sapiens GN=MYH9 PE=1 SV=4	MYH9_HUMAN	SwissProt_2014_08.fasta	226 537,5	1	10	10	11	0.0003	0.0918
MV merged	apoptotic	Apoptotic (1)	281474976711858 (F002865)	Transitional endoplasmic reticulum ATPase OS=Homo sapiens GN=VCP PE=1 SV=4	TERA_HUMAN	HELA1400Prot.fasta,SwissProt_2014_08.fasta	89 324,8	1	3	3	3	0.0001	0.0881
MV merged	apoptotic	Apoptotic (1)	281474976711858 (F002865)	Monocarboxylate transporter 1 OS=Homo sapiens GN=SLC16A1 PE=1 SV=3	MOT1_HUMAN	SwissProt_2014_08.fasta	53 946,0	1	5	5	5	0.0001	0.308
MV merged	apoptotic	Apoptotic (1)	281474976711858 (F002865)	Annexin A4 OS=Homo sapiens GN=ANXA4 PE=1 SV=4	ANXA4_HUMAN	SwissProt_2014_08.fasta	35 884,3	1	3	3	5	0.0001	0.144
MV merged	apoptotic	Apoptotic (1)	281474976711858 (F002865)	Anoctamin-6 OS=Homo sapiens GN=ANO6 PE=1 SV=2	ANO6_HUMAN	SwissProt_2014_08.fasta	106 169,4	1	3	3	4	0.0001	0.0956
MV merged	apoptotic	Apoptotic (1)	281474976711858 (F002865)	HLA class I histocompatibility antigen, B-39 alpha chain OS=Homo sapiens GN=HLA-B PE=1 SV=1	1B39_HUMAN	HELA1400Prot.fasta,SwissProt_2014_08.fasta	40 327,4	1	4	4	4	0.0001	0.307
MV merged	apoptotic	Apoptotic (1)	281474976711858 (F002865)	D-3-phosphoglycerate dehydrogenase OS=Homo sapiens GN=PHGDH PE=1 SV=4	SERA_HUMAN	HELA1400Prot.fasta,SwissProt_2014_08.fasta	56 650,6	1	7	8	10	0.0003	0.379
MV merged	apoptotic	Apoptotic (1)	281474976711858 (F002865)	Vesicle-associated membrane protein 5 OS=Homo sapiens GN=VAMP5 PE=1 SV=1	VAMP5_HUMAN	SwissProt_2014_08.fasta	12 804,8	1	2	2	2	0.0001	0.172
MV merged	apoptotic	Apoptotic (1)	281474976711858 (F002865)	40S ribosomal protein S6 OS=Homo sapiens GN=RPS6 PE=1 SV=1	RS6_HUMAN	HELA1400Prot.fasta,SwissProt_2014_08.fasta	28 681,7	1	2	2	2	0.0001	0.108
MV merged	apoptotic	Apoptotic (1)	281474976711858 (F002865)	Long-chain-fatty-acid--CoA ligase 4 OS=Homo sapiens GN=ACSL4 PE=1 SV=2	ACSL4_HUMAN	SwissProt_2014_08.fasta	79 191,5	1	2	2	2	0.0001	0.0563
MV merged	apoptotic	Apoptotic (1)	281474976711858 (F002865)	14-3-3 protein beta/alpha OS=Homo sapiens GN=YWHAB PE=1 SV=3	1433B_HUMAN	SwissProt_2014_08.fasta	28 083,1	1	5	6	8	0.0002	0.472
MV merged	apoptotic	Apoptotic (1)	281474976711858 (F002865)	Drebrin OS=Homo sapiens GN=DBN1 PE=1 SV=4	DREB_HUMAN	SwissProt_2014_08.fasta	71 428,6	1	4	4	5	0.0001	0.126
MV merged	apoptotic	Apoptotic (1)	281474976711858 (F002865)	Poly(rC)-binding protein 1 OS=Homo sapiens GN=PCBP1 PE=1 SV=2	PCBP1_HUMAN	HELA1400Prot.fasta,SwissProt_2014_08.fasta	37 498,2	1	2	2	3	0.0001	0.118
MV merged	apoptotic	Apoptotic (1)	281474976711858 (F002865)	Isoform 2 of Clathrin heavy chain 1 OS=Homo sapiens GN=CLTC	sp|Q00610-2|CLH1_HUMAN,sp|Q00610|CLH1_HUMAN	HELA1400Prot.fasta	187 894,8	1	2	2	2	0.0001	0.0683
MV merged	apoptotic	Apoptotic (1)	281474976711858 (F002865)	Myosin light polypeptide 6 OS=Homo sapiens GN=MYL6 PE=1 SV=2	MYL6_HUMAN		0	1	3	3	3	0.0001	0
MV merged	apoptotic	Apoptotic (1)	281474976711858 (F002865)	Tropomyosin alpha-4 chain OS=Homo sapiens GN=TPM4 PE=1 SV=3	TPM4_HUMAN	SwissProt_2014_08.fasta	28 522,4	1	4	4	5	0.0001	0.169
MV merged	apoptotic	Apoptotic (1)	281474976711858 (F002865)	Receptor-type tyrosine-protein phosphatase C OS=Homo sapiens GN=PTPRC PE=1 SV=2	PTPRC_HUMAN	SwissProt_2014_08.fasta	147 255,9	1	9	10	11	0.0003	0.13
MV merged	apoptotic	Apoptotic (1)	281474976711858 (F002865)	ATP-citrate synthase OS=Homo sapiens GN=ACLY PE=1 SV=3	ACLY_HUMAN	SwissProt_2014_08.fasta	120 842,8	1	11	12	16	0.0005	0.18
MV merged	apoptotic	Apoptotic (1)	281474976711858 (F002865)	Guanine nucleotide-binding protein G(I)/G(S)/G(O) subunit gamma-5 OS=Homo sapiens GN=GNG5 PE=1 SV=3	GBG5_HUMAN	SwissProt_2014_08.fasta	7 318,3	1	2	2	2	0.0001	0.235
MV merged	apoptotic	Apoptotic (1)	281474976711858 (F002865)	Proteasome subunit beta type-4 OS=Homo sapiens GN=PSMB4 PE=1 SV=4	PSB4_HUMAN	HELA1400Prot.fasta	29 205,0	1	2	2	2	0.0001	0.223
MV merged	apoptotic	Apoptotic (1)	281474976711858 (F002865)	MAGUK p55 subfamily member 6 OS=Homo sapiens GN=MPP6 PE=1 SV=2	MPP6_HUMAN	SwissProt_2014_08.fasta	61 118,8	1	2	2	2	0.0001	0.0556
MV merged	apoptotic	Apoptotic (1)	281474976711858 (F002865)	Integrin beta-2 OS=Homo sapiens GN=ITGB2 PE=1 SV=2	ITB2_HUMAN	SwissProt_2014_08.fasta	84 782,0	1	3	3	3	0.0001	0.0832
MV merged	apoptotic	Apoptotic (1)	281474976711858 (F002865)	Eukaryotic translation initiation factor 5B OS=Homo sapiens GN=EIF5B PE=1 SV=4	IF2P_HUMAN	HELA1400Prot.fasta	138 831,5	1	2	2	2	0.0001	0.041
MV merged	apoptotic	Apoptotic (1)	281474976711858 (F002865)	Platelet endothelial cell adhesion molecule OS=Homo sapiens GN=PECAM1 PE=1 SV=1	PECA1_HUMAN	SwissProt_2014_08.fasta	82 536,0	1	2	2	2	0.0001	0.0434
MV merged	apoptotic	Apoptotic (1)	281474976711858 (F002865)	X-ray repair cross-complementing protein 5 OS=Homo sapiens GN=XRCC5 PE=1 SV=3	XRCC5_HUMAN	HELA1400Prot.fasta	82 707,1	1	2	2	2	0.0001	0.0546
MV merged	apoptotic	Apoptotic (1)	281474976711858 (F002865)	Phosphoglycerate mutase 1 OS=Homo sapiens GN=PGAM1 PE=1 SV=2	PGAM1_HUMAN	HELA1400Prot.fasta,SwissProt_2014_08.fasta	28 804,8	1	5	5	5	0.0001	0.315
MV merged	apoptotic	Apoptotic (1)	281474976711858 (F002865)	Vacuolar protein sorting-associated protein 35 OS=Homo sapiens GN=VPS35 PE=1 SV=2	VPS35_HUMAN	HELA1400Prot.fasta,SwissProt_2014_08.fasta	91 710,0	1	2	2	2	0.0001	0.0352
MV merged	apoptotic	Apoptotic (1)	281474976711858 (F002865)	Integrin beta-1 OS=Homo sapiens GN=ITGB1 PE=1 SV=2	ITB1_HUMAN	SwissProt_2014_08.fasta	88 415,1	1	11	11	13	0.0004	0.217
MV merged	apoptotic	Apoptotic (1)	281474976711858 (F002865)	Triosephosphate isomerase OS=Homo sapiens GN=TPI1 PE=1 SV=3	TPIS_HUMAN	SwissProt_2014_08.fasta	30 790,8	1	3	4	4	0.0001	0.154
MV merged	apoptotic	Apoptotic (1)	281474976711858 (F002865)	Profilin-1 OS=Homo sapiens GN=PFN1 PE=1 SV=2	PROF1_HUMAN	HELA1400Prot.fasta,SwissProt_2014_08.fasta	15 054,3	1	2	2	2	0.0001	0.2
MV merged	apoptotic	Apoptotic (1)	281474976711858 (F002865)	5'-AMP-activated protein kinase catalytic subunit alpha-1 OS=Homo sapiens GN=PRKAA1 PE=1 SV=4	AAPK1_HUMAN		0	1	2	2	2	0.0001	0
MV merged	apoptotic	Apoptotic (1)	281474976711858 (F002865)	Syntaxin-4 OS=Homo sapiens GN=STX4 PE=1 SV=2	STX4_HUMAN	SwissProt_2014_08.fasta	34 179,7	1	2	2	2	0.0001	0.131
MV merged	apoptotic	Apoptotic (1)	281474976711858 (F002865)	Heat shock protein HSP 90-beta OS=Homo sapiens GN=HSP90AB1 PE=1 SV=4	HS90B_HUMAN	HELA1400Prot.fasta,SwissProt_2014_08.fasta	83 267,3	1	20	23	41	0.0012	0.434
MV merged	apoptotic	Apoptotic (1)	281474976711858 (F002865)	2',3'-cyclic-nucleotide 3'-phosphodiesterase OS=Homo sapiens GN=CNP PE=1 SV=2	CN37_HUMAN	SwissProt_2014_08.fasta	47 580,6	1	5	6	9	0.0003	0.202
MV merged	apoptotic	Apoptotic (1)	281474976711858 (F002865)	Disintegrin and metalloproteinase domain-containing protein 10 OS=Homo sapiens GN=ADAM10 PE=1 SV=1	ADA10_HUMAN	SwissProt_2014_08.fasta	84 143,0	1	4	4	8	0.0002	0.0775
MV merged	apoptotic	Apoptotic (1)	281474976711858 (F002865)	Myosin-10 OS=Homo sapiens GN=MYH10 PE=1 SV=3	MYH10_HUMAN	SwissProt_2014_08.fasta	229 005,3	1	3	3	3	0.0001	0.0278
MV merged	apoptotic	Apoptotic (1)	281474976711858 (F002865)	C-1-tetrahydrofolate synthase, cytoplasmic OS=Homo sapiens GN=MTHFD1 PE=1 SV=3	C1TC_HUMAN	HELA1400Prot.fasta,SwissProt_2014_08.fasta	101 561,5	1	2	2	3	0.0001	0.0267
MV merged	apoptotic	Apoptotic (1)	281474976711858 (F002865)	Keratin, type I cytoskeletal 16 OS=Homo sapiens GN=KRT16 PE=1 SV=4	K1C16_HUMAN	SwissProt_2014_08.fasta	51 269,0	1	2	3	4	0.0001	0.207
MV merged	apoptotic	Apoptotic (1)	281474976711858 (F002865)	Glucose-6-phosphate 1-dehydrogenase OS=Homo sapiens GN=G6PD PE=1 SV=4	G6PD_HUMAN	SwissProt_2014_08.fasta	59 258,1	1	2	2	2	0.0001	0.0505
MV merged	apoptotic	Apoptotic (1)	281474976711858 (F002865)	Large neutral amino acids transporter small subunit 1 OS=Homo sapiens GN=SLC7A5 PE=1 SV=2	LAT1_HUMAN	HELA1400Prot.fasta,SwissProt_2014_08.fasta	55 012,1	1	3	4	4	0.0001	0.209
MV merged	apoptotic	Apoptotic (1)	281474976711858 (F002865)	Peptidyl-prolyl cis-trans isomerase A OS=Homo sapiens GN=PPIA PE=1 SV=2	PPIA_HUMAN	SwissProt_2014_08.fasta	18 012,9	1	5	5	11	0.0003	0.479
MV merged	apoptotic	Apoptotic (1)	281474976711858 (F002865)	Cofilin-1 OS=Homo sapiens GN=CFL1 PE=1 SV=3	COF1_HUMAN	HELA1400Prot.fasta,SwissProt_2014_08.fasta	18 503,2	1	3	3	6	0.0002	0.271
MV merged	apoptotic	Apoptotic (1)	281474976711858 (F002865)	Adenosine deaminase OS=Homo sapiens GN=ADA PE=1 SV=3	ADA_HUMAN	SwissProt_2014_08.fasta	40 765,1	1	4	4	7	0.0002	0.187
MV merged	apoptotic	Apoptotic (1)	281474976711858 (F002865)	Glutathione S-transferase P OS=Homo sapiens GN=GSTP1 PE=1 SV=2	GSTP1_HUMAN	SwissProt_2014_08.fasta	23 356,7	1	9	11	14	0.0004	0.771
MV merged	apoptotic	Apoptotic (1)	281474976711858 (F002865)	14-3-3 protein theta OS=Homo sapiens GN=YWHAQ PE=1 SV=1	1433T_HUMAN	HELA1400Prot.fasta,SwissProt_2014_08.fasta	27 765,4	1	6	7	12	0.0004	0.441
MV merged	apoptotic	Apoptotic (1)	281474976711858 (F002865)	Thioredoxin OS=Homo sapiens GN=TXN PE=1 SV=3	THIO_HUMAN	SwissProt_2014_08.fasta	11 737,3	1	3	3	4	0.0001	0.495
MV merged	apoptotic	Apoptotic (1)	281474976711858 (F002865)	Cell division control protein 42 homolog OS=Homo sapiens GN=CDC42 PE=1 SV=2	CDC42_HUMAN	SwissProt_2014_08.fasta	21 258,8	1	6	8	14	0.0004	0.618
MV merged	apoptotic	Apoptotic (1)	281474976711858 (F002865)	Tyrosine-protein kinase ITK/TSK OS=Homo sapiens GN=ITK PE=1 SV=1	ITK_HUMAN	SwissProt_2014_08.fasta	71 831,8	1	2	2	2	0.0001	0.0484
MV merged	apoptotic	Apoptotic (1)	281474976711858 (F002865)	T-complex protein 1 subunit alpha OS=Homo sapiens GN=TCP1 PE=1 SV=1	TCPA_HUMAN	HELA1400Prot.fasta,SwissProt_2014_08.fasta	60 345,2	1	5	6	8	0.0002	0.2
MV merged	apoptotic	Apoptotic (1)	281474976711858 (F002865)	Malate dehydrogenase, cytoplasmic OS=Homo sapiens GN=MDH1 PE=1 SV=4	MDHC_HUMAN	SwissProt_2014_08.fasta	36 426,9	1	3	3	3	0.0001	0.105
MV merged	apoptotic	Apoptotic (1)	281474976711858 (F002865)	Engulfment and cell motility protein 1 OS=Homo sapiens GN=ELMO1 PE=1 SV=2	ELMO1_HUMAN	SwissProt_2014_08.fasta	83 833,2	1	2	2	2	0.0001	0.0853
MV merged	apoptotic	Apoptotic (1)	281474976711858 (F002865)	Leukosialin OS=Homo sapiens GN=SPN PE=1 SV=1	LEUK_HUMAN	SwissProt_2014_08.fasta	40 321,6	1	2	2	2	0.0001	0.05
MV merged	apoptotic	Apoptotic (1)	281474976711858 (F002865)	Importin subunit beta-1 OS=Homo sapiens GN=KPNB1 PE=1 SV=2	IMB1_HUMAN	SwissProt_2014_08.fasta	97 171,3	1	3	3	3	0.0001	0.0719
MV merged	apoptotic	Apoptotic (1)	281474976711858 (F002865)	26S proteasome non-ATPase regulatory subunit 2 OS=Homo sapiens GN=PSMD2 PE=1 SV=3	PSMD2_HUMAN	SwissProt_2014_08.fasta	100 202,2	1	3	3	4	0.0001	0.0738
MV merged	Control	Control (1)	281474976711828 (F002820)	Myosin-9 OS=Homo sapiens GN=MYH9 PE=1 SV=4	MYH9_HUMAN	SwissProt_2014_08.fasta	226 537,5	1	4	4	5	0.0013	0.0321
MV merged	Control	Control (1)	281474976711828 (F002820)	EH domain-containing protein 1 OS=Homo sapiens GN=EHD1 PE=1 SV=2	EHD1_HUMAN	SwissProt_2014_08.fasta	60 629,1	1	2	2	2	0.0005	0.0787
MV merged	Control	Control (1)	281474976711828 (F002820)	High affinity cationic amino acid transporter 1 OS=Homo sapiens GN=SLC7A1 PE=1 SV=1	CTR1_HUMAN	SwissProt_2014_08.fasta	67 640,4	1	2	3	7	0.0017	0.0747
MV merged	Control	Control (1)	281474976711828 (F002820)	Na(+)/H(+) exchange regulatory cofactor NHE-RF1 OS=Homo sapiens GN=SLC9A3R1 PE=1 SV=4	NHRF1_HUMAN	SwissProt_2014_08.fasta	38 868,3	1	5	5	8	0.002	0.229
MV merged	Control	Control (1)	281474976711828 (F002820)	Long-chain-fatty-acid--CoA ligase 4 OS=Homo sapiens GN=ACSL4 PE=1 SV=2	ACSL4_HUMAN	SwissProt_2014_08.fasta	79 191,5	1	2	2	2	0.0005	0.0534
MV merged	Control	Control (1)	281474976711828 (F002820)	Sodium bicarbonate cotransporter 3 OS=Homo sapiens GN=SLC4A7 PE=1 SV=2	S4A7_HUMAN	SwissProt_2014_08.fasta	136 049,3	1	3	3	4	0.001	0.0593
MV merged	Control	Control (1)	281474976711828 (F002820)	Stathmin OS=Homo sapiens GN=STMN1 PE=1 SV=3	STMN1_HUMAN	SwissProt_2014_08.fasta	17 303,0	1	2	2	2	0.0005	0.154
MV merged	Control	Control (1)	281474976711828 (F002820)	Large neutral amino acids transporter small subunit 1 OS=Homo sapiens GN=SLC7A5 PE=1 SV=2	LAT1_HUMAN	SwissProt_2014_08.fasta	55 012,1	1	3	4	8	0.002	0.12
MV merged	Control	Control (1)	281474976711828 (F002820)	Neutral amino acid transporter B(0) OS=Homo sapiens GN=SLC1A5 PE=1 SV=2	AAAT_HUMAN	SwissProt_2014_08.fasta	56 599,8	1	6	6	7	0.0017	0.213
MV merged	Control	Control (1)	281474976711828 (F002820)	Ras-related protein Ral-A OS=Homo sapiens GN=RALA PE=1 SV=1	RALA_HUMAN	SwissProt_2014_08.fasta	23 567,2	1	3	4	4	0.001	0.218
MV merged	Control	Control (1)	281474976711828 (F002820)	Intercellular adhesion molecule 3 OS=Homo sapiens GN=ICAM3 PE=1 SV=2	ICAM3_HUMAN	SwissProt_2014_08.fasta	59 539,0	1	2	2	3	0.0007	0.0494
MV merged	Control	Control (1)	281474976711828 (F002820)	14-3-3 protein zeta/delta OS=Homo sapiens GN=YWHAZ PE=1 SV=1	1433Z_HUMAN	SwissProt_2014_08.fasta	27 745,9	1	11	11	21	0.0052	0.62
MV merged	Control	Control (1)	281474976711828 (F002820)	14-3-3 protein gamma OS=Homo sapiens GN=YWHAG PE=1 SV=2	1433G_HUMAN	SwissProt_2014_08.fasta	28 303,1	1	6	6	9	0.0022	0.47
MV merged	Control	Control (1)	281474976711828 (F002820)	Immunoglobulin superfamily member 8 OS=Homo sapiens GN=IGSF8 PE=1 SV=1	IGSF8_HUMAN	SwissProt_2014_08.fasta	65 032,8	1	2	2	3	0.0007	0.0538
MV merged	Control	Control (1)	281474976711828 (F002820)	Glycogen [starch] synthase, muscle OS=Homo sapiens GN=GYS1 PE=1 SV=2	GYS1_HUMAN	SwissProt_2014_08.fasta	83 787,1	1	6	6	7	0.0017	0.168
MV merged	Control	Control (1)	281474976711828 (F002820)	Elongation factor 1-alpha 1 OS=Homo sapiens GN=EEF1A1 PE=1 SV=1	EF1A1_HUMAN,EF1A3_HUMAN	SwissProt_2014_08.fasta	50 141,2	1	6	8	23	0.0057	0.329
MV merged	Control	Control (1)	281474976711828 (F002820)	Ras-related protein Rab-8B OS=Homo sapiens GN=RAB8B PE=1 SV=2	RAB8B_HUMAN	SwissProt_2014_08.fasta	23 585,9	1	2	2	2	0.0005	0.266
MV merged	Control	Control (1)	281474976711828 (F002820)	6-phosphogluconate dehydrogenase, decarboxylating OS=Homo sapiens GN=PGD PE=1 SV=3	6PGD_HUMAN	SwissProt_2014_08.fasta	53 141,9	1	3	3	4	0.001	0.112
MV merged	Control	Control (1)	281474976711828 (F002820)	Calreticulin OS=Homo sapiens GN=CALR PE=1 SV=1	CALR_HUMAN	SwissProt_2014_08.fasta	48 142,9	1	2	2	3	0.0007	0.156
MV merged	Control	Control (1)	281474976711828 (F002820)	Moesin OS=Homo sapiens GN=MSN PE=1 SV=3	MOES_HUMAN	SwissProt_2014_08.fasta	67 821,8	1	17	21	43	0.0107	0.399
MV merged	Control	Control (1)	281474976711828 (F002820)	Actin, alpha cardiac muscle 1 OS=Homo sapiens GN=ACTC1 PE=1 SV=1	ACTC_HUMAN	SwissProt_2014_08.fasta	42 020,1	1	3	7	25	0.0062	0.363
MV merged	Control	Control (1)	281474976711828 (F002820)	Unconventional myosin-Ig OS=Homo sapiens GN=MYO1G PE=1 SV=2	MYO1G_HUMAN	SwissProt_2014_08.fasta	116 443,6	1	16	18	28	0.007	0.236
MV merged	Control	Control (1)	281474976711828 (F002820)	Keratin, type II cytoskeletal 5 OS=Homo sapiens GN=KRT5 PE=1 SV=3	K2C5_HUMAN	SwissProt_2014_08.fasta	62 379,6	1	2	2	2	0.0005	0.112
MV merged	Control	Control (1)	281474976711828 (F002820)	14-3-3 protein epsilon OS=Homo sapiens GN=YWHAE PE=1 SV=1	1433E_HUMAN	SwissProt_2014_08.fasta	29 175,0	1	5	5	10	0.0025	0.486
MV merged	Control	Control (1)	281474976711828 (F002820)	GTP-binding nuclear protein Ran OS=Homo sapiens GN=RAN PE=1 SV=3	RAN_HUMAN	SwissProt_2014_08.fasta	24 423,1	1	2	2	4	0.001	0.319
MV merged	Control	Control (1)	281474976711828 (F002820)	Ras-related protein Rab-35 OS=Homo sapiens GN=RAB35 PE=1 SV=1	RAB35_HUMAN	SwissProt_2014_08.fasta	23 025,3	1	3	3	5	0.0013	0.199
MV merged	Control	Control (1)	281474976711828 (F002820)	HLA class I histocompatibility antigen, B-39 alpha chain OS=Homo sapiens GN=HLA-B PE=1 SV=1	1B39_HUMAN	SwissProt_2014_08.fasta	40 327,4	1	6	7	7	0.0017	0.309
MV merged	Control	Control (1)	281474976711828 (F002820)	Eukaryotic translation initiation factor 4B OS=Homo sapiens GN=EIF4B PE=1 SV=2	IF4B_HUMAN	SwissProt_2014_08.fasta	69 153,9	1	2	2	2	0.0005	0.0589
MV merged	Control	Control (1)	281474976711828 (F002820)	Cell division control protein 42 homolog OS=Homo sapiens GN=CDC42 PE=1 SV=2	CDC42_HUMAN	SwissProt_2014_08.fasta	21 258,8	1	3	3	3	0.0007	0.199
MV merged	Control	Control (1)	281474976711828 (F002820)	Protein XRP2 OS=Homo sapiens GN=RP2 PE=1 SV=4	XRP2_HUMAN	SwissProt_2014_08.fasta	39 641,3	1	3	3	5	0.0013	0.2
MV merged	Control	Control (1)	281474976711828 (F002820)	Filamin-A OS=Homo sapiens GN=FLNA PE=1 SV=4	FLNA_HUMAN	SwissProt_2014_08.fasta	280 729,4	1	4	4	6	0.0015	0.0298
MV merged	Control	Control (1)	281474976711828 (F002820)	Band 4.1-like protein 2 OS=Homo sapiens GN=EPB41L2 PE=1 SV=1	E41L2_HUMAN	SwissProt_2014_08.fasta	112 587,8	1	2	2	2	0.0005	0.0269
MV merged	Control	Control (1)	281474976711828 (F002820)	Guanine nucleotide-binding protein G(I)/G(S)/G(T) subunit beta-2 OS=Homo sapiens GN=GNB2 PE=1 SV=3	GBB2_HUMAN	SwissProt_2014_08.fasta	37 331,8	1	9	9	18	0.0045	0.579
MV merged	Control	Control (1)	281474976711828 (F002820)	Farnesyl pyrophosphate synthase OS=Homo sapiens GN=FDPS PE=1 SV=4	FPPS_HUMAN	SwissProt_2014_08.fasta	48 276,8	1	2	2	4	0.001	0.0668
MV merged	Control	Control (1)	281474976711828 (F002820)	Alpha-actinin-4 OS=Homo sapiens GN=ACTN4 PE=1 SV=2	ACTN4_HUMAN	SwissProt_2014_08.fasta	104 857,2	1	2	2	2	0.0005	0.0285
MV merged	Control	Control (1)	281474976711828 (F002820)	Profilin-1 OS=Homo sapiens GN=PFN1 PE=1 SV=2	PROF1_HUMAN	SwissProt_2014_08.fasta	15 054,3	1	2	2	7	0.0017	0.214
MV merged	Control	Control (1)	281474976711828 (F002820)	Rab GDP dissociation inhibitor beta OS=Homo sapiens GN=GDI2 PE=1 SV=2	GDIB_HUMAN	SwissProt_2014_08.fasta	50 665,5	1	2	2	2	0.0005	0.0854
MV merged	Control	Control (1)	281474976711828 (F002820)	ADP-ribosylation factor 1 OS=Homo sapiens GN=ARF1 PE=1 SV=2	ARF1_HUMAN	SwissProt_2014_08.fasta	20 697,6	1	3	3	4	0.001	0.309
MV merged	Control	Control (1)	281474976711828 (F002820)	Fructose-bisphosphate aldolase A OS=Homo sapiens GN=ALDOA PE=1 SV=2	ALDOA_HUMAN	SwissProt_2014_08.fasta	39 420,6	1	4	4	6	0.0015	0.228
MV merged	Control	Control (1)	281474976711828 (F002820)	Ras-related protein Rap-1b OS=Homo sapiens GN=RAP1B PE=1 SV=1	RAP1B_HUMAN	SwissProt_2014_08.fasta	20 824,9	1	7	8	20	0.005	0.582
MV merged	Control	Control (1)	281474976711828 (F002820)	Annexin A5 OS=Homo sapiens GN=ANXA5 PE=1 SV=2	ANXA5_HUMAN	SwissProt_2014_08.fasta	35 938,6	1	3	3	3	0.0007	0.166
MV merged	Control	Control (1)	281474976711828 (F002820)	Annexin A2 OS=Homo sapiens GN=ANXA2 PE=1 SV=2	ANXA2_HUMAN	SwissProt_2014_08.fasta	38 606,1	1	7	7	7	0.0017	0.257
MV merged	Control	Control (1)	281474976711828 (F002820)	L-lactate dehydrogenase B chain OS=Homo sapiens GN=LDHB PE=1 SV=2	LDHB_HUMAN	SwissProt_2014_08.fasta	36 638,6	1	5	6	9	0.0022	0.251
MV merged	Control	Control (1)	281474976711828 (F002820)	WD repeat-containing protein 1 OS=Homo sapiens GN=WDR1 PE=1 SV=4	WDR1_HUMAN	SwissProt_2014_08.fasta	66 193,2	1	3	3	4	0.001	0.0891
MV merged	Control	Control (1)	281474976711828 (F002820)	Peroxiredoxin-2 OS=Homo sapiens GN=PRDX2 PE=1 SV=5	PRDX2_HUMAN	SwissProt_2014_08.fasta	21 892,4	1	2	2	3	0.0007	0.187
MV merged	Control	Control (1)	281474976711828 (F002820)	Keratin, type II cytoskeletal 2 epidermal OS=Homo sapiens GN=KRT2 PE=1 SV=2	K22E_HUMAN	SwissProt_2014_08.fasta	65 433,9	1	18	19	35	0.0087	0.488
MV merged	Control	Control (1)	281474976711828 (F002820)	Keratin, type II cytoskeletal 1 OS=Homo sapiens GN=KRT1 PE=1 SV=6	K2C1_HUMAN	SwissProt_2014_08.fasta	66 040,3	1	20	23	65	0.0162	0.43
MV merged	Control	Control (1)	281474976711828 (F002820)	Heat shock protein HSP 90-beta OS=Homo sapiens GN=HSP90AB1 PE=1 SV=4	HS90B_HUMAN	SwissProt_2014_08.fasta	83 267,3	1	14	16	27	0.0067	0.351
MV merged	Control	Control (1)	281474976711828 (F002820)	14-3-3 protein theta OS=Homo sapiens GN=YWHAQ PE=1 SV=1	1433T_HUMAN	SwissProt_2014_08.fasta	27 765,4	1	4	4	9	0.0022	0.437
MV merged	Control	Control (1)	281474976711828 (F002820)	Keratin, type I cytoskeletal 9 OS=Homo sapiens GN=KRT9 PE=1 SV=3	K1C9_HUMAN	SwissProt_2014_08.fasta	62 065,9	1	15	19	42	0.0105	0.502
MV merged	Control	Control (1)	281474976711828 (F002820)	Keratin, type I cytoskeletal 16 OS=Homo sapiens GN=KRT16 PE=1 SV=4	K1C16_HUMAN	SwissProt_2014_08.fasta	51 269,0	1	2	2	2	0.0005	0.137
MV merged	Control	Control (1)	281474976711828 (F002820)	Sodium/potassium-transporting ATPase subunit alpha-1 OS=Homo sapiens GN=ATP1A1 PE=1 SV=1	AT1A1_HUMAN	SwissProt_2014_08.fasta	112 899,5	1	11	11	21	0.0052	0.178
MV merged	Control	Control (1)	281474976711828 (F002820)	Glucose-6-phosphate isomerase OS=Homo sapiens GN=GPI PE=1 SV=4	G6PI_HUMAN	SwissProt_2014_08.fasta	63 148,5	1	2	2	2	0.0005	0.0538
MV merged	Control	Control (1)	281474976711828 (F002820)	F-actin-capping protein subunit alpha-1 OS=Homo sapiens GN=CAPZA1 PE=1 SV=3	CAZA1_HUMAN	SwissProt_2014_08.fasta	32 923,2	1	2	2	2	0.0005	0.108
MV merged	Control	Control (1)	281474976711828 (F002820)	Integrin alpha-4 OS=Homo sapiens GN=ITGA4 PE=1 SV=3	ITA4_HUMAN	SwissProt_2014_08.fasta	114 901,8	1	5	5	5	0.0013	0.118
MV merged	Control	Control (1)	281474976711828 (F002820)	Leukosialin OS=Homo sapiens GN=SPN PE=1 SV=1	LEUK_HUMAN	SwissProt_2014_08.fasta	40 321,6	1	3	3	3	0.0007	0.172
MV merged	Control	Control (1)	281474976711828 (F002820)	Tubulin alpha-1B chain OS=Homo sapiens GN=TUBA1B PE=1 SV=1	TBA1B_HUMAN	SwissProt_2014_08.fasta	50 151,7	1	13	14	42	0.0105	0.483
MV merged	Control	Control (1)	281474976711828 (F002820)	Alpha-enolase OS=Homo sapiens GN=ENO1 PE=1 SV=2	ENOA_HUMAN	SwissProt_2014_08.fasta	47 170,2	1	14	18	34	0.0085	0.548
MV merged	Control	Control (1)	281474976711828 (F002820)	Proliferation-associated protein 2G4 OS=Homo sapiens GN=PA2G4 PE=1 SV=3	PA2G4_HUMAN	SwissProt_2014_08.fasta	43 786,7	1	2	2	2	0.0005	0.124
MV merged	Control	Control (1)	281474976711828 (F002820)	Keratin, type I cytoskeletal 10 OS=Homo sapiens GN=KRT10 PE=1 SV=6	K1C10_HUMAN	SwissProt_2014_08.fasta	58 828,8	1	23	32	81	0.0202	0.548
MV merged	Control	Control (1)	281474976711828 (F002820)	Drebrin OS=Homo sapiens GN=DBN1 PE=1 SV=4	DREB_HUMAN	SwissProt_2014_08.fasta	71 428,6	1	2	2	2	0.0005	0.0847
MV merged	Control	Control (1)	281474976711828 (F002820)	Pyruvate kinase PKM OS=Homo sapiens GN=PKM PE=1 SV=4	KPYM_HUMAN	SwissProt_2014_08.fasta	57 937,5	1	8	8	10	0.0025	0.307
MV merged	Control	Control (1)	281474976711828 (F002820)	Basigin OS=Homo sapiens GN=BSG PE=1 SV=2	BASI_HUMAN	SwissProt_2014_08.fasta	42 199,7	1	4	4	5	0.0013	0.177
MV merged	Control	Control (1)	281474976711828 (F002820)	Glutathione S-transferase P OS=Homo sapiens GN=GSTP1 PE=1 SV=2	GSTP1_HUMAN	SwissProt_2014_08.fasta	23 356,7	1	3	4	7	0.0017	0.262
MV merged	Control	Control (1)	281474976711828 (F002820)	T-complex protein 1 subunit alpha OS=Homo sapiens GN=TCP1 PE=1 SV=1	TCPA_HUMAN	SwissProt_2014_08.fasta	60 345,2	1	2	2	2	0.0005	0.11
MV merged	Control	Control (1)	281474976711828 (F002820)	Chloride intracellular channel protein 1 OS=Homo sapiens GN=CLIC1 PE=1 SV=4	CLIC1_HUMAN	SwissProt_2014_08.fasta	26 923,3	1	5	5	7	0.0017	0.365
MV merged	Control	Control (1)	281474976711828 (F002820)	Equilibrative nucleoside transporter 1 OS=Homo sapiens GN=SLC29A1 PE=1 SV=3	S29A1_HUMAN	SwissProt_2014_08.fasta	50 222,0	1	3	3	3	0.0007	0.0658
MV merged	Control	Control (1)	281474976711828 (F002820)	Ezrin OS=Homo sapiens GN=EZR PE=1 SV=4	EZRI_HUMAN	SwissProt_2014_08.fasta	69 414,7	1	5	5	9	0.0022	0.206
MV merged	Control	Control (1)	281474976711828 (F002820)	Keratin, type I cytoskeletal 14 OS=Homo sapiens GN=KRT14 PE=1 SV=4	K1C14_HUMAN	SwissProt_2014_08.fasta	51 562,5	1	5	5	8	0.002	0.203
MV merged	Control	Control (1)	281474976711828 (F002820)	Solute carrier family 2, facilitated glucose transporter member 1 OS=Homo sapiens GN=SLC2A1 PE=1 SV=2	GTR1_HUMAN	SwissProt_2014_08.fasta	54 085,3	1	2	2	2	0.0005	0.0935
MV merged	Control	Control (1)	281474976711828 (F002820)	Myosin-10 OS=Homo sapiens GN=MYH10 PE=1 SV=3	MYH10_HUMAN	SwissProt_2014_08.fasta	229 005,3	1	2	2	2	0.0005	0.0223
MV merged	Control	Control (1)	281474976711828 (F002820)	Triosephosphate isomerase OS=Homo sapiens GN=TPI1 PE=1 SV=3	TPIS_HUMAN	SwissProt_2014_08.fasta	30 790,8	1	2	2	3	0.0007	0.0874
MV merged	Control	Control (1)	281474976711828 (F002820)	Neutral amino acid transporter A OS=Homo sapiens GN=SLC1A4 PE=1 SV=1	SATT_HUMAN	SwissProt_2014_08.fasta	55 724,4	1	2	2	2	0.0005	0.0771
MV merged	Control	Control (1)	281474976711828 (F002820)	Intercellular adhesion molecule 2 OS=Homo sapiens GN=ICAM2 PE=1 SV=2	ICAM2_HUMAN	SwissProt_2014_08.fasta	30 653,9	1	2	2	2	0.0005	0.113
MV merged	Control	Control (1)	281474976711828 (F002820)	MARCKS-related protein OS=Homo sapiens GN=MARCKSL1 PE=1 SV=2	MRP_HUMAN	SwissProt_2014_08.fasta	19 528,6	1	5	7	18	0.0045	0.687
MV merged	Control	Control (1)	281474976711828 (F002820)	Glyceraldehyde-3-phosphate dehydrogenase OS=Homo sapiens GN=GAPDH PE=1 SV=3	G3P_HUMAN	SwissProt_2014_08.fasta	36 053,4	1	12	15	38	0.0095	0.63
MV merged	Control	Control (1)	281474976711828 (F002820)	HLA class I histocompatibility antigen, A-3 alpha chain OS=Homo sapiens GN=HLA-A PE=1 SV=2	1A03_HUMAN	SwissProt_2014_08.fasta	40 840,6	1	4	4	8	0.002	0.203
MV merged	Control	Control (1)	281474976711828 (F002820)	4F2 cell-surface antigen heavy chain OS=Homo sapiens GN=SLC3A2 PE=1 SV=3	4F2_HUMAN	SwissProt_2014_08.fasta	67 996,4	1	13	13	31	0.0077	0.36
MV merged	Control	Control (1)	281474976711828 (F002820)	Syntaxin-4 OS=Homo sapiens GN=STX4 PE=1 SV=2	STX4_HUMAN	SwissProt_2014_08.fasta	34 179,7	1	2	2	2	0.0005	0.104
MV merged	Control	Control (1)	281474976711828 (F002820)	Ras GTPase-activating-like protein IQGAP1 OS=Homo sapiens GN=IQGAP1 PE=1 SV=1	IQGA1_HUMAN	SwissProt_2014_08.fasta	189 258,6	1	3	3	4	0.001	0.0374
MV merged	Control	Control (1)	281474976711828 (F002820)	Beta-2-microglobulin OS=Homo sapiens GN=B2M PE=1 SV=1	B2MG_HUMAN	SwissProt_2014_08.fasta	13 714,9	1	2	2	3	0.0007	0.328
MV merged	Control	Control (1)	281474976711828 (F002820)	Hornerin OS=Homo sapiens GN=HRNR PE=1 SV=2	HORN_HUMAN	SwissProt_2014_08.fasta	282 372,7	1	2	2	2	0.0005	0.0088
MV merged	Control	Control (1)	281474976711828 (F002820)	Cofilin-1 OS=Homo sapiens GN=CFL1 PE=1 SV=3	COF1_HUMAN	SwissProt_2014_08.fasta	18 503,2	1	4	4	9	0.0022	0.343
MV merged	Control	Control (1)	281474976711828 (F002820)	Heat shock cognate 71 kDa protein OS=Homo sapiens GN=HSPA8 PE=1 SV=1	HSP7C_HUMAN	SwissProt_2014_08.fasta	70 899,8	1	14	14	25	0.0062	0.429
MV merged	Control	Control (1)	281474976711828 (F002820)	Transgelin-2 OS=Homo sapiens GN=TAGLN2 PE=1 SV=3	TAGL2_HUMAN	SwissProt_2014_08.fasta	22 391,9	1	2	2	3	0.0007	0.196
MV merged	Control	Control (1)	281474976711828 (F002820)	Eukaryotic translation initiation factor 5A-1 OS=Homo sapiens GN=EIF5A PE=1 SV=2	IF5A1_HUMAN	SwissProt_2014_08.fasta	16 832,7	1	2	2	6	0.0015	0.305
MV merged	Control	Control (1)	281474976711828 (F002820)	ADP-ribosylation factor 6 OS=Homo sapiens GN=ARF6 PE=1 SV=2	ARF6_HUMAN	SwissProt_2014_08.fasta	20 083,0	1	2	2	3	0.0007	0.217
MV merged	Control	Control (1)	281474976711828 (F002820)	Golgi-associated plant pathogenesis-related protein 1 OS=Homo sapiens GN=GLIPR2 PE=1 SV=3	GAPR1_HUMAN	SwissProt_2014_08.fasta	17 218,2	1	2	2	4	0.001	0.169
MV merged	Control	Control (1)	281474976711828 (F002820)	ATP-citrate synthase OS=Homo sapiens GN=ACLY PE=1 SV=3	ACLY_HUMAN	SwissProt_2014_08.fasta	120 842,8	1	7	7	7	0.0017	0.0917
MV merged	Control	Control (1)	281474976711828 (F002820)	14-3-3 protein beta/alpha OS=Homo sapiens GN=YWHAB PE=1 SV=3	1433B_HUMAN	SwissProt_2014_08.fasta	28 083,1	1	4	4	6	0.0015	0.467
MV merged	Control	Control (1)	281474976711828 (F002820)	Tubulin beta chain OS=Homo sapiens GN=TUBB PE=1 SV=2	TBB5_HUMAN	SwissProt_2014_08.fasta	49 670,6	1	17	17	37	0.0092	0.766
MV merged	Control	Control (1)	281474976711828 (F002820)	Receptor-type tyrosine-protein phosphatase C OS=Homo sapiens GN=PTPRC PE=1 SV=2	PTPRC_HUMAN	SwissProt_2014_08.fasta	147 255,9	1	10	10	14	0.0035	0.113
MV merged	Control	Control (1)	281474976711828 (F002820)	Protein kinase C alpha type OS=Homo sapiens GN=PRKCA PE=1 SV=4	KPCA_HUMAN	SwissProt_2014_08.fasta	76 751,1	1	2	2	2	0.0005	0.0372
MV merged	Control	Control (1)	281474976711828 (F002820)	Synaptic vesicle membrane protein VAT-1 homolog OS=Homo sapiens GN=VAT1 PE=1 SV=2	VAT1_HUMAN	SwissProt_2014_08.fasta	41 919,8	1	4	4	7	0.0017	0.191
MV merged	Control	Control (1)	281474976711828 (F002820)	Tyrosine-protein kinase Lck OS=Homo sapiens GN=LCK PE=1 SV=6	LCK_HUMAN	SwissProt_2014_08.fasta	58 002,0	1	11	12	16	0.004	0.342
MV merged	Control	Control (1)	281474976711828 (F002820)	L-lactate dehydrogenase A chain OS=Homo sapiens GN=LDHA PE=1 SV=2	LDHA_HUMAN	SwissProt_2014_08.fasta	36 689,2	1	4	5	6	0.0015	0.232
MV merged	Control	Control (1)	281474976711828 (F002820)	Nuclease-sensitive element-binding protein 1 OS=Homo sapiens GN=YBX1 PE=1 SV=3	YBOX1_HUMAN	SwissProt_2014_08.fasta	35 923,8	1	5	6	7	0.0017	0.281
MV merged	Control	Control (1)	281474976711828 (F002820)	Peroxiredoxin-1 OS=Homo sapiens GN=PRDX1 PE=1 SV=1	PRDX1_HUMAN	SwissProt_2014_08.fasta	22 110,9	1	4	4	4	0.001	0.221
MV merged	Control	Control (1)	281474976711828 (F002820)	Ras-related protein Rap-1A OS=Homo sapiens GN=RAP1A PE=1 SV=1	RAP1A_HUMAN	SwissProt_2014_08.fasta	20 987,3	1	2	2	2	0.0005	0.582
MV merged	Control	Control (1)	281474976711828 (F002820)	Heat shock protein HSP 90-alpha OS=Homo sapiens GN=HSP90AA1 PE=1 SV=5	HS90A_HUMAN	SwissProt_2014_08.fasta	84 663,2	1	3	4	4	0.001	0.202
MV merged	Control	Control (1)	281474976711828 (F002820)	CD81 antigen OS=Homo sapiens GN=CD81 PE=1 SV=1	CD81_HUMAN	SwissProt_2014_08.fasta	25 809,8	1	2	3	7	0.0017	0.182
MV merged	Control	Control (1)	281474976711828 (F002820)	Serum albumin OS=Homo sapiens GN=ALB PE=1 SV=2	ALBU_HUMAN	SwissProt_2014_08.fasta	69 366,9	1	4	5	5	0.0013	0.0739
MV merged	Control	Control (1)	281474976711828 (F002820)	Mitogen-activated protein kinase kinase kinase kinase 4 OS=Homo sapiens GN=MAP4K4 PE=1 SV=2	M4K4_HUMAN	SwissProt_2014_08.fasta	142 101,1	1	2	2	2	0.0005	0.0218
MV merged	Control	Control (1)	281474976711828 (F002820)	Peptidyl-prolyl cis-trans isomerase A OS=Homo sapiens GN=PPIA PE=1 SV=2	PPIA_HUMAN	SwissProt_2014_08.fasta	18 012,9	1	4	4	7	0.0017	0.424
MV merged	Control	Control (1)	281474976711828 (F002820)	Integrin beta-1 OS=Homo sapiens GN=ITGB1 PE=1 SV=2	ITB1_HUMAN	SwissProt_2014_08.fasta	88 415,1	1	7	7	7	0.0017	0.127
MV merged	Control	Control (1)	281474976711828 (F002820)	Actin, cytoplasmic 1 OS=Homo sapiens GN=ACTB PE=1 SV=1	ACTB_HUMAN	SwissProt_2014_08.fasta	41 737,8	1	20	32	140	0.0349	0.707
MV merged	Control	Control (1)	281474976711828 (F002820)	Rho GDP-dissociation inhibitor 2 OS=Homo sapiens GN=ARHGDIB PE=1 SV=3	GDIR2_HUMAN	SwissProt_2014_08.fasta	22 988,4	1	2	2	5	0.0013	0.254
MV merged	Control	Control (1)	281474976711828 (F002820)	Annexin A6 OS=Homo sapiens GN=ANXA6 PE=1 SV=3	ANXA6_HUMAN	SwissProt_2014_08.fasta	75 877,5	1	11	13	23	0.0057	0.288
MV merged	Control	Control (1)	281474976711828 (F002820)	Elongation factor 2 OS=Homo sapiens GN=EEF2 PE=1 SV=4	EF2_HUMAN	SwissProt_2014_08.fasta	95 340,1	1	6	6	8	0.002	0.125
MV merged	Control	Control (1)	281474976711828 (F002820)	Guanine nucleotide-binding protein G(I)/G(S)/G(T) subunit beta-1 OS=Homo sapiens GN=GNB1 PE=1 SV=3	GBB1_HUMAN	SwissProt_2014_08.fasta	37 377,5	1	7	7	15	0.0037	0.574
MV merged	Control	Control (1)	281474976711828 (F002820)	Guanine nucleotide-binding protein G(i) subunit alpha-2 OS=Homo sapiens GN=GNAI2 PE=1 SV=3	GNAI2_HUMAN	SwissProt_2014_08.fasta	40 452,0	1	10	10	21	0.0052	0.394
MV merged	Control	Control (1)	281474976711828 (F002820)	N(G),N(G)-dimethylarginine dimethylaminohydrolase 2 OS=Homo sapiens GN=DDAH2 PE=1 SV=1	DDAH2_HUMAN	SwissProt_2014_08.fasta	29 644,3	1	3	3	4	0.001	0.196
MV merged	Control	Control (1)	281474976711828 (F002820)	Coronin-1A OS=Homo sapiens GN=CORO1A PE=1 SV=4	COR1A_HUMAN	SwissProt_2014_08.fasta	51 026,1	1	5	5	8	0.002	0.184
MV merged	Control	Control (1)	281474976711828 (F002820)	Copine-3 OS=Homo sapiens GN=CPNE3 PE=1 SV=1	CPNE3_HUMAN	SwissProt_2014_08.fasta	60 131,6	1	2	3	3	0.0007	0.114
MV merged	Control	Control (1)	281474976711828 (F002820)	Chloride intracellular channel protein 4 OS=Homo sapiens GN=CLIC4 PE=1 SV=4	CLIC4_HUMAN	SwissProt_2014_08.fasta	28 773,6	1	4	4	5	0.0013	0.213
MV merged	Control	Control (1)	281474976711828 (F002820)	Plastin-2 OS=Homo sapiens GN=LCP1 PE=1 SV=6	PLSL_HUMAN	SwissProt_2014_08.fasta	70 291,2	1	10	10	16	0.004	0.26
MV merged	Control	Control (1)	281474976711828 (F002820)	Guanine nucleotide-binding protein G(s) subunit alpha isoforms XLas OS=Homo sapiens GN=GNAS PE=1 SV=2	GNAS1_HUMAN,GNAS2_HUMAN	SwissProt_2014_08.fasta	111 026,3	1	4	5	6	0.0015	0.0839
MV merged	Control	Control (1)	281474976711828 (F002820)	Calmodulin OS=Homo sapiens GN=CALM1 PE=1 SV=2	CALM_HUMAN	SwissProt_2014_08.fasta	16 838,0	1	5	7	13	0.0032	0.664
MV merged	Control	Control (1)	281474976711828 (F002820)	Plasma membrane calcium-transporting ATPase 4 OS=Homo sapiens GN=ATP2B4 PE=1 SV=2	AT2B4_HUMAN	SwissProt_2014_08.fasta	137 923,7	1	5	5	5	0.0013	0.0596
MV merged	Control	Control (1)	281474976711828 (F002820)	2',3'-cyclic-nucleotide 3'-phosphodiesterase OS=Homo sapiens GN=CNP PE=1 SV=2	CN37_HUMAN	SwissProt_2014_08.fasta	47 580,6	1	3	3	5	0.0013	0.164
MV merged	Control	Control (1)	281474976711828 (F002820)	Alpha-1-acid glycoprotein 1 OS=Homo sapiens GN=ORM1 PE=1 SV=1	A1AG1_HUMAN	SwissProt_2014_08.fasta	23 512,1	1	2	2	3	0.0007	0.114
MV merged	Control	Control (1)	281474976711828 (F002820)	Eukaryotic initiation factor 4A-I OS=Homo sapiens GN=EIF4A1 PE=1 SV=1	IF4A1_HUMAN	SwissProt_2014_08.fasta	46 155,3	1	2	2	3	0.0007	0.108
END OF FILE
