# Supplementary material for: Antibiotic-induced release of small extracellular vesicles (exosomes) with surface-associated DNA
Source: Sci Rep. 2017 Aug 15;7:8202. doi: 10.1038/s41598-017-08392-1 (PMC5557920; doi:10.1038/s41598-017-08392-1)
Supplement: Supplementary file 6 — Supplementary Dataset S5 [file 41598_2017_8392_MOESM6_ESM.xls]

## Sheet: Supplementary Table S5
Exosomes
Experiment: Exosomes (EXOs)
	Peak List Generator: unknown
		Version: unknown
		Charge States Calculated: unknown
		Deisotoped: unknown
		Textual Annotation: unknown
	Database Set: 3 Databases
		Database Name: a subset of the HELA1400Prot database
			Version: unknown
			Taxonomy: All Entries
			Number of Proteins: 317
		Database Name: a subset of the SwissProt_2014_08 database
			Version: unknown
			Taxonomy: All Entries
			Number of Proteins: 734
		Database Name: the SwissProt_2015_08 database
			Version: unknown
			Taxonomy: Homo sapiens
			Number of Proteins: 20204
		Explain Database w/ < 1000 entries:
		Does database contain common contaminants?: unknown
	Search Engine Set: 4 Search Engines
		Search Engine: Mascot
			Version: 2.5.0
			Samples: 281474976711859 (F002866)
			Fragment Tolerance: 0,050 Da (Monoisotopic)
			Parent Tolerance: 7,0 PPM (Monoisotopic)
			Fixed Modifications: +18 on O (O+18), +57 on C (Carbamidomethyl)
			Variable Modifications: +1 on NQ (Deamidated), +16 on M (Oxidation), +40 on n (Pyro-carbamidomethyl)
			Database: the SwissProt_2015_08 database (selected for Homo sapiens, unknown version, 20204 entries)
			Digestion Enzyme: Trypsin
			Max Missed Cleavages: 2
			Probability Model:
				281474976711859 (F002866): Peptide Prophet [+1,+2,+3,+4,+5,+6 and above]
		Search Engine: Mascot
			Version: Mascot
			Samples: 281474976711160 (F003391), 281474976711159 (F003389), 281474976711162 (F003392), 281474976711820 (F002812), 281474976711821 (F002813), 281474976711822 (F002814)
			Fragment Tolerance: 0,050 Da (Monoisotopic)
			Parent Tolerance: 7,0 PPM (Monoisotopic)
			Fixed Modifications: +18 on O (O+18), +57 on C (Carbamidomethyl)
			Variable Modifications: +1 on NQ (Deamidated), +16 on M (Oxidation), +40 on n (Pyro-carbamidomethyl) (281474976711820 (F002812), 281474976711821 (F002813), 281474976711822 (F002814))
			Database: the SwissProt_2015_08 database (selected for Homo sapiens, unknown version, 20204 entries)
			Digestion Enzyme: Trypsin
			Max Missed Cleavages: 2
			Probability Model:
				281474976711160 (F003391): Peptide Prophet [+1,+2,+3,+4,+5,+6 and above]
				281474976711159 (F003389): Peptide Prophet [+1,+2,+3,+4,+5,+6 and above]
				281474976711162 (F003392): Peptide Prophet [+1,+2,+3,+4,+5,+6 and above]
				281474976711820 (F002812): Peptide Prophet [+1,+2,+3,+4,+5,+6 and above]
				281474976711821 (F002813): Peptide Prophet [+1,+2,+3,+4,+5,+6 and above]
				281474976711822 (F002814): Peptide Prophet [+1,+2,+3,+4,+5,+6 and above]
		Search Engine: X! Tandem
			Version: 2007.01.01.1
			Samples: 281474976711160 (F003391), 281474976711159 (F003389), 281474976711162 (F003392), 281474976711820 (F002812), 281474976711821 (F002813), 281474976711822 (F002814)
			Fragment Tolerance: 0,050 Da (Monoisotopic)
			Parent Tolerance: 7,0 PPM (Monoisotopic)
			Fixed Modifications: +18 on O (O+18), +57 on C (Carbamidomethyl)
			Variable Modifications: +1 on NQ (Deamidated), +16 on M (Oxidation), +40 on n (Pyro-carbamidomethyl) (281474976711820 (F002812), 281474976711821 (F002813), 281474976711822 (F002814))
			Database: a subset of the SwissProt_2014_08 database
			Digestion Enzyme: Trypsin
			Max Missed Cleavages: 2
			Probability Model:
				281474976711160 (F003391): Peptide Prophet [+1,+2,+3,+4 and above]
				281474976711159 (F003389): Peptide Prophet [+1,+2,+3,+4 and above]
				281474976711162 (F003392): Peptide Prophet [+1,+2,+3,+4 and above]
				281474976711820 (F002812): Peptide Prophet [+1,+2,+3,+4 and above]
				281474976711821 (F002813): Peptide Prophet [+1,+2,+3,+4 and above]
				281474976711822 (F002814): Peptide Prophet [+1,+2,+3,+4 and above]
		Search Engine: X! Tandem
			Version: CYCLONE (2010.12.01.1)
			Samples: 281474976711859 (F002866)
			Fragment Tolerance: 0,050 Da (Monoisotopic)
			Parent Tolerance: 7,0 PPM (Monoisotopic)
			Fixed Modifications: +18 on O (O+18), +57 on C (Carbamidomethyl)
			Variable Modifications: +1 on NQ (Deamidated), +16 on M (Oxidation), +40 on n (Pyro-carbamidomethyl)
			Database: a subset of the HELA1400Prot database
			Digestion Enzyme: Trypsin
			Max Missed Cleavages: 2
			Probability Model:
				281474976711859 (F002866): Peptide Prophet [+1,+2,+3,+4 and above]
	Scaffold: Version: Scaffold_4.5.1
		Modification Metadata Set: Unknown modifications
			Source: Unknown
			Comment:
		Protein Grouping Strategy: Experiment-wide grouping with binary peptide-protein weights
		Peptide Thresholds: 95,0% minimum
		Protein Thresholds: 99,0% minimum and 2 peptides minimum
		Peptide FDR: 0,0% (Decoy)
		Protein FDR: 0,0% (Decoy)
		GO Annotation Source(s):
Experiment name	Biological sample category	Biological sample name	MS/MS sample name	Protein name	Protein accession numbers	Database sources	Protein molecular weight (Da)	Protein identification probability	Exclusive unique peptide count	Exclusive unique spectrum count	Exclusive spectrum count	Percentage of total spectra	Percentage sequence coverage
EXO merged	activated	Activated	281474976711160 (F003391)	60S ribosomal protein L23 OS=Homo sapiens GN=RPL23 PE=1 SV=1	RL23_HUMAN	SwissProt_2014_08.fasta	14 865,9	1	2	3	6	0.0004	0.179
EXO merged	activated	Activated	281474976711160 (F003391)	Immunoglobulin superfamily member 8 OS=Homo sapiens GN=IGSF8 PE=1 SV=1	IGSF8_HUMAN	SwissProt_2014_08.fasta	65 032,8	1	2	2	3	0.0002	0.0392
EXO merged	activated	Activated	281474976711160 (F003391)	Ras-related protein Rab-1B OS=Homo sapiens GN=RAB1B PE=1 SV=1	RAB1B_HUMAN	SwissProt_2014_08.fasta	22 172,0	1	3	3	4	0.0003	0.189
EXO merged	activated	Activated	281474976711160 (F003391)	Large neutral amino acids transporter small subunit 1 OS=Homo sapiens GN=SLC7A5 PE=1 SV=2	LAT1_HUMAN	SwissProt_2014_08.fasta	55 012,1	1	3	3	4	0.0003	0.144
EXO merged	activated	Activated	281474976711160 (F003391)	40S ribosomal protein S2 OS=Homo sapiens GN=RPS2 PE=1 SV=2	RS2_HUMAN	SwissProt_2014_08.fasta	31 325,2	1	10	10	85	0.0058	0.358
EXO merged	activated	Activated	281474976711160 (F003391)	Basigin OS=Homo sapiens GN=BSG PE=1 SV=2	BASI_HUMAN	SwissProt_2014_08.fasta	42 199,7	1	2	2	4	0.0003	0.0494
EXO merged	activated	Activated	281474976711160 (F003391)	60S ribosomal protein L4 OS=Homo sapiens GN=RPL4 PE=1 SV=5	RL4_HUMAN	SwissProt_2014_08.fasta	47 699,1	1	10	11	78	0.0054	0.33
EXO merged	activated	Activated	281474976711160 (F003391)	60S ribosomal protein L19 OS=Homo sapiens GN=RPL19 PE=1 SV=1	RL19_HUMAN	SwissProt_2014_08.fasta	23 467,4	1	4	5	14	0.001	0.179
EXO merged	activated	Activated	281474976711160 (F003391)	Probable ATP-dependent RNA helicase DDX17 OS=Homo sapiens GN=DDX17 PE=1 SV=2	DDX17_HUMAN	SwissProt_2014_08.fasta	80 274,0	1	2	2	7	0.0005	0.0316
EXO merged	activated	Activated	281474976711160 (F003391)	Heterogeneous nuclear ribonucleoprotein U OS=Homo sapiens GN=HNRNPU PE=1 SV=6	HNRPU_HUMAN	SwissProt_2014_08.fasta	90 585,2	1	5	5	16	0.0011	0.0909
EXO merged	activated	Activated	281474976711160 (F003391)	40S ribosomal protein S6 OS=Homo sapiens GN=RPS6 PE=1 SV=1	RS6_HUMAN	SwissProt_2014_08.fasta	28 681,7	1	5	6	49	0.0034	0.257
EXO merged	activated	Activated	281474976711160 (F003391)	Syntenin-1 OS=Homo sapiens GN=SDCBP PE=1 SV=1	SDCB1_HUMAN	SwissProt_2014_08.fasta	32 445,3	1	4	5	27	0.0019	0.356
EXO merged	activated	Activated	281474976711160 (F003391)	14-3-3 protein zeta/delta OS=Homo sapiens GN=YWHAZ PE=1 SV=1	1433Z_HUMAN	SwissProt_2014_08.fasta	27 745,9	1	5	5	12	0.0008	0.257
EXO merged	activated	Activated	281474976711160 (F003391)	Tubulin beta-4B chain OS=Homo sapiens GN=TUBB4B PE=1 SV=1	TBB4B_HUMAN	SwissProt_2014_08.fasta	49 830,7	1	2	2	4	0.0003	0.393
EXO merged	activated	Activated	281474976711160 (F003391)	60S ribosomal protein L21 OS=Homo sapiens GN=RPL21 PE=1 SV=2	RL21_HUMAN	SwissProt_2014_08.fasta	18 565,0	1	2	3	11	0.0008	0.181
EXO merged	activated	Activated	281474976711160 (F003391)	Histone H2B type 1-J OS=Homo sapiens GN=HIST1H2BJ PE=1 SV=3	H2B1J_HUMAN,H2B2E_HUMAN	SwissProt_2014_08.fasta	13 904,7	1	2	2	53	0.0036	0.508
EXO merged	activated	Activated	281474976711160 (F003391)	Elongation factor 1-alpha 1 OS=Homo sapiens GN=EEF1A1 PE=1 SV=1	EF1A1_HUMAN,EF1A3_HUMAN	SwissProt_2014_08.fasta	50 141,2	1	5	5	22	0.0015	0.219
EXO merged	activated	Activated	281474976711160 (F003391)	40S ribosomal protein S15 OS=Homo sapiens GN=RPS15 PE=1 SV=2	RS15_HUMAN	SwissProt_2014_08.fasta	17 040,8	1	2	4	28	0.0019	0.283
EXO merged	activated	Activated	281474976711160 (F003391)	H/ACA ribonucleoprotein complex subunit 1 OS=Homo sapiens GN=GAR1 PE=1 SV=1	GAR1_HUMAN	SwissProt_2014_08.fasta	22 348,6	1	2	2	2	0.0001	0.0829
EXO merged	activated	Activated	281474976711160 (F003391)	Alpha-enolase OS=Homo sapiens GN=ENO1 PE=1 SV=2	ENOA_HUMAN	SwissProt_2014_08.fasta	47 170,2	1	11	11	81	0.0056	0.424
EXO merged	activated	Activated	281474976711160 (F003391)	Leukosialin OS=Homo sapiens GN=SPN PE=1 SV=1	LEUK_HUMAN	SwissProt_2014_08.fasta	40 321,6	1	2	2	2	0.0001	0.055
EXO merged	activated	Activated	281474976711160 (F003391)	Serine/arginine-rich splicing factor 2 OS=Homo sapiens GN=SRSF2 PE=1 SV=4	SRSF2_HUMAN	SwissProt_2014_08.fasta	25 477,1	1	2	2	3	0.0002	0.0679
EXO merged	activated	Activated	281474976711160 (F003391)	40S ribosomal protein S25 OS=Homo sapiens GN=RPS25 PE=1 SV=1	RS25_HUMAN	SwissProt_2014_08.fasta	13 743,0	1	3	3	17	0.0012	0.24
EXO merged	activated	Activated	281474976711160 (F003391)	Core histone macro-H2A.1 OS=Homo sapiens GN=H2AFY PE=1 SV=4	H2AY_HUMAN	SwissProt_2014_08.fasta	39 618,9	1	14	17	203	0.0139	0.626
EXO merged	activated	Activated	281474976711160 (F003391)	Moesin OS=Homo sapiens GN=MSN PE=1 SV=3	MOES_HUMAN	SwissProt_2014_08.fasta	67 821,8	1	3	3	12	0.0008	0.0468
EXO merged	activated	Activated	281474976711160 (F003391)	60S ribosomal protein L17 OS=Homo sapiens GN=RPL17 PE=1 SV=3	RL17_HUMAN	SwissProt_2014_08.fasta	21 397,4	1	4	5	9	0.0006	0.223
EXO merged	activated	Activated	281474976711160 (F003391)	Nucleolar RNA helicase 2 OS=Homo sapiens GN=DDX21 PE=1 SV=5	DDX21_HUMAN	SwissProt_2014_08.fasta	87 346,0	1	4	4	11	0.0008	0.0702
EXO merged	activated	Activated	281474976711160 (F003391)	Keratin, type II cytoskeletal 5 OS=Homo sapiens GN=KRT5 PE=1 SV=3	K2C5_HUMAN	SwissProt_2014_08.fasta	62 379,6	1	8	8	23	0.0016	0.227
EXO merged	activated	Activated	281474976711160 (F003391)	60S ribosomal protein L36 OS=Homo sapiens GN=RPL36 PE=1 SV=3	RL36_HUMAN	SwissProt_2014_08.fasta	12 254,2	1	2	3	7	0.0005	0.181
EXO merged	activated	Activated	281474976711160 (F003391)	Histone H2A type 1-H OS=Homo sapiens GN=HIST1H2AH PE=1 SV=3	H2A1H_HUMAN,H2A1J_HUMAN,H2A1_HUMAN,H2AJ_HUMAN	SwissProt_2014_08.fasta	13 906,8	1	3	3	10	0.0007	0.648
EXO merged	activated	Activated	281474976711160 (F003391)	14-3-3 protein epsilon OS=Homo sapiens GN=YWHAE PE=1 SV=1	1433E_HUMAN	SwissProt_2014_08.fasta	29 175,0	1	5	5	6	0.0004	0.286
EXO merged	activated	Activated	281474976711160 (F003391)	60S ribosomal protein L30 OS=Homo sapiens GN=RPL30 PE=1 SV=2	RL30_HUMAN	SwissProt_2014_08.fasta	12 784,7	1	3	3	11	0.0008	0.322
EXO merged	activated	Activated	281474976711160 (F003391)	Matrin-3 OS=Homo sapiens GN=MATR3 PE=1 SV=2	MATR3_HUMAN	SwissProt_2014_08.fasta	94 626,7	1	2	2	9	0.0006	0.0366
EXO merged	activated	Activated	281474976711160 (F003391)	GTP-binding nuclear protein Ran OS=Homo sapiens GN=RAN PE=1 SV=3	RAN_HUMAN	SwissProt_2014_08.fasta	24 423,1	1	4	4	9	0.0006	0.208
EXO merged	activated	Activated	281474976711160 (F003391)	Cell division control protein 42 homolog OS=Homo sapiens GN=CDC42 PE=1 SV=2	CDC42_HUMAN	SwissProt_2014_08.fasta	21 258,8	1	2	2	7	0.0005	0.126
EXO merged	activated	Activated	281474976711160 (F003391)	Histone H1.2 OS=Homo sapiens GN=HIST1H1C PE=1 SV=2	H12_HUMAN	SwissProt_2014_08.fasta	21 365,8	1	2	2	9	0.0006	0.15
EXO merged	activated	Activated	281474976711160 (F003391)	Peptidyl-prolyl cis-trans isomerase A OS=Homo sapiens GN=PPIA PE=1 SV=2	PPIA_HUMAN	SwissProt_2014_08.fasta	18 012,9	1	2	2	16	0.0011	0.164
EXO merged	activated	Activated	281474976711160 (F003391)	60S ribosomal protein L15 OS=Homo sapiens GN=RPL15 PE=1 SV=2	RL15_HUMAN	SwissProt_2014_08.fasta	24 146,5	1	4	4	26	0.0018	0.206
EXO merged	activated	Activated	281474976711160 (F003391)	40S ribosomal protein S4, X isoform OS=Homo sapiens GN=RPS4X PE=1 SV=2	RS4X_HUMAN	SwissProt_2014_08.fasta	29 599,3	1	5	5	45	0.0031	0.228
EXO merged	activated	Activated	281474976711160 (F003391)	60S ribosomal protein L18a OS=Homo sapiens GN=RPL18A PE=1 SV=2	RL18A_HUMAN	SwissProt_2014_08.fasta	20 762,6	1	4	4	11	0.0008	0.256
EXO merged	activated	Activated	281474976711160 (F003391)	Profilin-1 OS=Homo sapiens GN=PFN1 PE=1 SV=2	PROF1_HUMAN	SwissProt_2014_08.fasta	15 054,3	1	3	3	31	0.0021	0.314
EXO merged	activated	Activated	281474976711160 (F003391)	60S ribosomal protein L13 OS=Homo sapiens GN=RPL13 PE=1 SV=4	RL13_HUMAN	SwissProt_2014_08.fasta	24 262,2	1	6	7	39	0.0027	0.294
EXO merged	activated	Activated	281474976711160 (F003391)	ADP-ribosylation factor 1 OS=Homo sapiens GN=ARF1 PE=1 SV=2	ARF1_HUMAN	SwissProt_2014_08.fasta	20 697,6	1	2	2	2	0.0001	0.144
EXO merged	activated	Activated	281474976711160 (F003391)	60S ribosomal protein L7a OS=Homo sapiens GN=RPL7A PE=1 SV=2	RL7A_HUMAN	SwissProt_2014_08.fasta	29 996,3	1	6	6	43	0.003	0.274
EXO merged	activated	Activated	281474976711160 (F003391)	Fructose-bisphosphate aldolase A OS=Homo sapiens GN=ALDOA PE=1 SV=2	ALDOA_HUMAN	SwissProt_2014_08.fasta	39 420,6	1	7	7	11	0.0008	0.245
EXO merged	activated	Activated	281474976711160 (F003391)	Ras-related protein Rap-1b OS=Homo sapiens GN=RAP1B PE=1 SV=1	RAP1B_HUMAN	SwissProt_2014_08.fasta	20 824,9	1	5	5	24	0.0017	0.332
EXO merged	activated	Activated	281474976711160 (F003391)	Heterogeneous nuclear ribonucleoprotein K OS=Homo sapiens GN=HNRNPK PE=1 SV=1	HNRPK_HUMAN	SwissProt_2014_08.fasta	50 978,5	1	3	3	6	0.0004	0.0734
EXO merged	activated	Activated	281474976711160 (F003391)	60S ribosomal protein L9 OS=Homo sapiens GN=RPL9 PE=1 SV=1	RL9_HUMAN	SwissProt_2014_08.fasta	21 863,7	1	4	4	14	0.001	0.365
EXO merged	activated	Activated	281474976711160 (F003391)	Clathrin heavy chain 1 OS=Homo sapiens GN=CLTC PE=1 SV=5	CLH1_HUMAN	SwissProt_2014_08.fasta	191 618,9	1	23	25	103	0.0071	0.211
EXO merged	activated	Activated	281474976711160 (F003391)	Annexin A5 OS=Homo sapiens GN=ANXA5 PE=1 SV=2	ANXA5_HUMAN	SwissProt_2014_08.fasta	35 938,6	1	2	2	3	0.0002	0.0781
EXO merged	activated	Activated	281474976711160 (F003391)	L-lactate dehydrogenase B chain OS=Homo sapiens GN=LDHB PE=1 SV=2	LDHB_HUMAN	SwissProt_2014_08.fasta	36 638,6	1	4	4	5	0.0003	0.195
EXO merged	activated	Activated	281474976711160 (F003391)	60S ribosomal protein L6 OS=Homo sapiens GN=RPL6 PE=1 SV=3	RL6_HUMAN	SwissProt_2014_08.fasta	32 729,3	1	9	11	67	0.0046	0.358
EXO merged	activated	Activated	281474976711160 (F003391)	40S ribosomal protein S9 OS=Homo sapiens GN=RPS9 PE=1 SV=3	RS9_HUMAN	SwissProt_2014_08.fasta	22 592,5	1	5	5	13	0.0009	0.258
EXO merged	activated	Activated	281474976711160 (F003391)	Keratin, type II cytoskeletal 2 epidermal OS=Homo sapiens GN=KRT2 PE=1 SV=2	K22E_HUMAN	SwissProt_2014_08.fasta	65 433,9	1	17	18	122	0.0084	0.388
EXO merged	activated	Activated	281474976711160 (F003391)	60S ribosomal protein L3 OS=Homo sapiens GN=RPL3 PE=1 SV=2	RL3_HUMAN	SwissProt_2014_08.fasta	46 109,5	1	4	4	8	0.0005	0.144
EXO merged	activated	Activated	281474976711160 (F003391)	Keratin, type II cytoskeletal 1 OS=Homo sapiens GN=KRT1 PE=1 SV=6	K2C1_HUMAN	SwissProt_2014_08.fasta	66 040,3	1	24	30	336	0.0231	0.427
EXO merged	activated	Activated	281474976711160 (F003391)	CD99 antigen OS=Homo sapiens GN=CD99 PE=1 SV=1	CD99_HUMAN	SwissProt_2014_08.fasta	18 848,2	1	2	2	3	0.0002	0.13
EXO merged	activated	Activated	281474976711160 (F003391)	Heat shock protein HSP 90-beta OS=Homo sapiens GN=HSP90AB1 PE=1 SV=4	HS90B_HUMAN	SwissProt_2014_08.fasta	83 267,3	1	11	11	27	0.0019	0.206
EXO merged	activated	Activated	281474976711160 (F003391)	60S ribosomal protein L32 OS=Homo sapiens GN=RPL32 PE=1 SV=2	RL32_HUMAN	SwissProt_2014_08.fasta	15 860,4	1	2	2	5	0.0003	0.2
EXO merged	activated	Activated	281474976711160 (F003391)	40S ribosomal protein S17-like OS=Homo sapiens GN=RPS17L PE=1 SV=1	RS17L_HUMAN,RS17_HUMAN	SwissProt_2014_08.fasta	15 550,5	1	2	2	8	0.0005	0.326
EXO merged	activated	Activated	281474976711160 (F003391)	Keratin, type I cytoskeletal 9 OS=Homo sapiens GN=KRT9 PE=1 SV=3	K1C9_HUMAN	SwissProt_2014_08.fasta	62 065,9	1	18	27	129	0.0089	0.448
EXO merged	activated	Activated	281474976711160 (F003391)	Non-histone chromosomal protein HMG-14 OS=Homo sapiens GN=HMGN1 PE=1 SV=3	HMGN1_HUMAN	SwissProt_2014_08.fasta	10 659,1	1	2	2	3	0.0002	0.34
EXO merged	activated	Activated	281474976711160 (F003391)	X-ray repair cross-complementing protein 5 OS=Homo sapiens GN=XRCC5 PE=1 SV=3	XRCC5_HUMAN	SwissProt_2014_08.fasta	82 707,1	1	2	2	4	0.0003	0.0656
EXO merged	activated	Activated	281474976711160 (F003391)	Histone H2B type 1-C/E/F/G/I OS=Homo sapiens GN=HIST1H2BC PE=1 SV=4	H2B1C_HUMAN,H2B1K_HUMAN	SwissProt_2014_08.fasta	13 906,6	1	8	14	722	0.0495	0.508
EXO merged	activated	Activated	281474976711160 (F003391)	Keratin, type I cytoskeletal 16 OS=Homo sapiens GN=KRT16 PE=1 SV=4	K1C16_HUMAN	SwissProt_2014_08.fasta	51 269,0	1	2	2	4	0.0003	0.268
EXO merged	activated	Activated	281474976711160 (F003391)	Sodium/potassium-transporting ATPase subunit alpha-1 OS=Homo sapiens GN=ATP1A1 PE=1 SV=1	AT1A1_HUMAN	SwissProt_2014_08.fasta	112 899,5	1	2	2	2	0.0001	0.0176
EXO merged	activated	Activated	281474976711160 (F003391)	Glucose-6-phosphate isomerase OS=Homo sapiens GN=GPI PE=1 SV=4	G6PI_HUMAN	SwissProt_2014_08.fasta	63 148,5	1	2	2	6	0.0004	0.0573
EXO merged	activated	Activated	281474976711160 (F003391)	Integrin alpha-4 OS=Homo sapiens GN=ITGA4 PE=1 SV=3	ITA4_HUMAN	SwissProt_2014_08.fasta	114 901,8	1	2	2	2	0.0001	0.0203
EXO merged	activated	Activated	281474976711160 (F003391)	60S ribosomal protein L28 OS=Homo sapiens GN=RPL28 PE=1 SV=3	RL28_HUMAN	SwissProt_2014_08.fasta	15 747,9	1	3	3	7	0.0005	0.219
EXO merged	activated	Activated	281474976711160 (F003391)	Tubulin alpha-1B chain OS=Homo sapiens GN=TUBA1B PE=1 SV=1	TBA1B_HUMAN	SwissProt_2014_08.fasta	50 151,7	1	10	12	109	0.0075	0.339
EXO merged	activated	Activated	281474976711160 (F003391)	Ribosomal L1 domain-containing protein 1 OS=Homo sapiens GN=RSL1D1 PE=1 SV=3	RL1D1_HUMAN	SwissProt_2014_08.fasta	54 974,7	1	2	2	5	0.0003	0.0531
EXO merged	activated	Activated	281474976711160 (F003391)	Heterogeneous nuclear ribonucleoproteins C1/C2 OS=Homo sapiens GN=HNRNPC PE=1 SV=4	HNRPC_HUMAN	SwissProt_2014_08.fasta	33 670,5	1	2	2	27	0.0019	0.085
EXO merged	activated	Activated	281474976711160 (F003391)	Keratin, type I cytoskeletal 10 OS=Homo sapiens GN=KRT10 PE=1 SV=6	K1C10_HUMAN	SwissProt_2014_08.fasta	58 828,8	1	22	36	255	0.0175	0.507
EXO merged	activated	Activated	281474976711160 (F003391)	Poly [ADP-ribose] polymerase 1 OS=Homo sapiens GN=PARP1 PE=1 SV=4	PARP1_HUMAN	SwissProt_2014_08.fasta	113 087,8	1	10	10	27	0.0019	0.147
EXO merged	activated	Activated	281474976711160 (F003391)	Pyruvate kinase PKM OS=Homo sapiens GN=PKM PE=1 SV=4	KPYM_HUMAN	SwissProt_2014_08.fasta	57 937,5	1	6	6	16	0.0011	0.147
EXO merged	activated	Activated	281474976711160 (F003391)	Keratin, type I cytoskeletal 14 OS=Homo sapiens GN=KRT14 PE=1 SV=4	K1C14_HUMAN	SwissProt_2014_08.fasta	51 562,5	1	12	13	26	0.0018	0.362
EXO merged	activated	Activated	281474976711160 (F003391)	Serine/arginine-rich splicing factor 3 OS=Homo sapiens GN=SRSF3 PE=1 SV=1	SRSF3_HUMAN	SwissProt_2014_08.fasta	19 330,0	1	2	2	2	0.0001	0.128
EXO merged	activated	Activated	281474976711160 (F003391)	60S acidic ribosomal protein P0 OS=Homo sapiens GN=RPLP0 PE=1 SV=1	RLA0_HUMAN	SwissProt_2014_08.fasta	34 274,3	1	6	6	31	0.0021	0.274
EXO merged	activated	Activated	281474976711160 (F003391)	40S ribosomal protein S3a OS=Homo sapiens GN=RPS3A PE=1 SV=2	RS3A_HUMAN	SwissProt_2014_08.fasta	29 945,3	1	5	7	29	0.002	0.186
EXO merged	activated	Activated	281474976711160 (F003391)	MARCKS-related protein OS=Homo sapiens GN=MARCKSL1 PE=1 SV=2	MRP_HUMAN	SwissProt_2014_08.fasta	19 528,6	1	2	2	4	0.0003	0.144
EXO merged	activated	Activated	281474976711160 (F003391)	40S ribosomal protein S5 OS=Homo sapiens GN=RPS5 PE=1 SV=4	RS5_HUMAN	SwissProt_2014_08.fasta	22 877,0	1	2	2	2	0.0001	0.113
EXO merged	activated	Activated	281474976711160 (F003391)	Programmed cell death 6-interacting protein OS=Homo sapiens GN=PDCD6IP PE=1 SV=1	PDC6I_HUMAN	SwissProt_2014_08.fasta	96 025,4	1	6	6	12	0.0008	0.111
EXO merged	activated	Activated	281474976711160 (F003391)	40S ribosomal protein S13 OS=Homo sapiens GN=RPS13 PE=1 SV=2	RS13_HUMAN	SwissProt_2014_08.fasta	17 223,3	1	3	4	23	0.0016	0.192
EXO merged	activated	Activated	281474976711160 (F003391)	Glyceraldehyde-3-phosphate dehydrogenase OS=Homo sapiens GN=GAPDH PE=1 SV=3	G3P_HUMAN	SwissProt_2014_08.fasta	36 053,4	1	10	10	119	0.0082	0.513
EXO merged	activated	Activated	281474976711160 (F003391)	Nucleolin OS=Homo sapiens GN=NCL PE=1 SV=3	NUCL_HUMAN	SwissProt_2014_08.fasta	76 615,9	1	3	3	4	0.0003	0.0437
EXO merged	activated	Activated	281474976711160 (F003391)	HLA class I histocompatibility antigen, A-3 alpha chain OS=Homo sapiens GN=HLA-A PE=1 SV=2	1A03_HUMAN	SwissProt_2014_08.fasta	40 840,6	1	2	2	2	0.0001	0.0603
EXO merged	activated	Activated	281474976711160 (F003391)	4F2 cell-surface antigen heavy chain OS=Homo sapiens GN=SLC3A2 PE=1 SV=3	4F2_HUMAN	SwissProt_2014_08.fasta	67 996,4	1	4	4	22	0.0015	0.0952
EXO merged	activated	Activated	281474976711160 (F003391)	Serine/arginine-rich splicing factor 1 OS=Homo sapiens GN=SRSF1 PE=1 SV=2	SRSF1_HUMAN	SwissProt_2014_08.fasta	27 745,1	1	3	3	4	0.0003	0.133
EXO merged	activated	Activated	281474976711160 (F003391)	40S ribosomal protein S24 OS=Homo sapiens GN=RPS24 PE=1 SV=1	RS24_HUMAN	SwissProt_2014_08.fasta	15 423,8	1	2	2	26	0.0018	0.203
EXO merged	activated	Activated	281474976711160 (F003391)	40S ribosomal protein S7 OS=Homo sapiens GN=RPS7 PE=1 SV=1	RS7_HUMAN	SwissProt_2014_08.fasta	22 127,5	1	4	4	9	0.0006	0.387
EXO merged	activated	Activated	281474976711160 (F003391)	60S ribosomal protein L24 OS=Homo sapiens GN=RPL24 PE=1 SV=1	RL24_HUMAN	SwissProt_2014_08.fasta	17 779,5	1	4	5	10	0.0007	0.255
EXO merged	activated	Activated	281474976711160 (F003391)	Heterogeneous nuclear ribonucleoprotein R OS=Homo sapiens GN=HNRNPR PE=1 SV=1	HNRPR_HUMAN	SwissProt_2014_08.fasta	70 943,9	1	3	3	11	0.0008	0.06
EXO merged	activated	Activated	281474976711160 (F003391)	40S ribosomal protein S3 OS=Homo sapiens GN=RPS3 PE=1 SV=2	RS3_HUMAN	SwissProt_2014_08.fasta	26 688,6	1	6	6	15	0.001	0.288
EXO merged	activated	Activated	281474976711160 (F003391)	Ig mu chain C region OS=Homo sapiens GN=IGHM PE=1 SV=3	IGHM_HUMAN	SwissProt_2014_08.fasta	49 305,7	1	3	3	4	0.0003	0.0752
EXO merged	activated	Activated	281474976711160 (F003391)	Heat shock cognate 71 kDa protein OS=Homo sapiens GN=HSPA8 PE=1 SV=1	HSP7C_HUMAN	SwissProt_2014_08.fasta	70 899,8	1	5	5	15	0.001	0.115
EXO merged	activated	Activated	281474976711160 (F003391)	40S ribosomal protein S11 OS=Homo sapiens GN=RPS11 PE=1 SV=3	RS11_HUMAN	SwissProt_2014_08.fasta	18 431,3	1	3	3	9	0.0006	0.184
EXO merged	activated	Activated	281474976711160 (F003391)	X-ray repair cross-complementing protein 6 OS=Homo sapiens GN=XRCC6 PE=1 SV=2	XRCC6_HUMAN	SwissProt_2014_08.fasta	69 846,4	1	2	2	7	0.0005	0.0657
EXO merged	activated	Activated	281474976711160 (F003391)	60S ribosomal protein L14 OS=Homo sapiens GN=RPL14 PE=1 SV=4	RL14_HUMAN	SwissProt_2014_08.fasta	23 432,3	1	4	4	22	0.0015	0.209
EXO merged	activated	Activated	281474976711160 (F003391)	Keratin, type II cytoskeletal 6A OS=Homo sapiens GN=KRT6A PE=1 SV=3	K2C6A_HUMAN	SwissProt_2014_08.fasta	60 046,4	1	5	5	7	0.0005	0.262
EXO merged	activated	Activated	281474976711160 (F003391)	Rab GDP dissociation inhibitor beta OS=Homo sapiens GN=GDI2 PE=1 SV=2	GDIB_HUMAN	SwissProt_2014_08.fasta	50 665,5	1	2	2	3	0.0002	0.0697
EXO merged	activated	Activated	281474976711160 (F003391)	Pre-mRNA-processing-splicing factor 8 OS=Homo sapiens GN=PRPF8 PE=1 SV=2	PRP8_HUMAN	SwissProt_2014_08.fasta	273 608,6	1	3	3	5	0.0003	0.0296
EXO merged	activated	Activated	281474976711160 (F003391)	40S ribosomal protein S26 OS=Homo sapiens GN=RPS26 PE=1 SV=3	RS26_HUMAN	SwissProt_2014_08.fasta	13 015,5	1	2	2	22	0.0015	0.209
EXO merged	activated	Activated	281474976711160 (F003391)	Histone H2A.V OS=Homo sapiens GN=H2AFV PE=1 SV=3	H2AV_HUMAN,H2AZ_HUMAN	SwissProt_2014_08.fasta	13 509,2	1	3	4	48	0.0033	0.539
EXO merged	activated	Activated	281474976711160 (F003391)	Histone H1.5 OS=Homo sapiens GN=HIST1H1B PE=1 SV=3	H15_HUMAN	SwissProt_2014_08.fasta	22 581,7	1	6	6	16	0.0011	0.19
EXO merged	activated	Activated	281474976711160 (F003391)	Tubulin beta chain OS=Homo sapiens GN=TUBB PE=1 SV=2	TBB5_HUMAN	SwissProt_2014_08.fasta	49 670,6	1	13	14	111	0.0076	0.428
EXO merged	activated	Activated	281474976711160 (F003391)	60S ribosomal protein L18 OS=Homo sapiens GN=RPL18 PE=1 SV=2	RL18_HUMAN	SwissProt_2014_08.fasta	21 635,2	1	5	6	60	0.0041	0.309
EXO merged	activated	Activated	281474976711160 (F003391)	40S ribosomal protein S15a OS=Homo sapiens GN=RPS15A PE=1 SV=2	RS15A_HUMAN	SwissProt_2014_08.fasta	14 840,0	1	2	2	6	0.0004	0.123
EXO merged	activated	Activated	281474976711160 (F003391)	60S ribosomal protein L7 OS=Homo sapiens GN=RPL7 PE=1 SV=1	RL7_HUMAN	SwissProt_2014_08.fasta	29 227,7	1	8	8	76	0.0052	0.379
EXO merged	activated	Activated	281474976711160 (F003391)	Ubiquitin-40S ribosomal protein S27a OS=Homo sapiens GN=RPS27A PE=1 SV=2	RS27A_HUMAN	SwissProt_2014_08.fasta	17 965,6	1	2	2	14	0.001	0.16
EXO merged	activated	Activated	281474976711160 (F003391)	60S ribosomal protein L8 OS=Homo sapiens GN=RPL8 PE=1 SV=2	RL8_HUMAN	SwissProt_2014_08.fasta	28 024,8	1	3	4	13	0.0009	0.222
EXO merged	activated	Activated	281474976711160 (F003391)	DNA topoisomerase 1 OS=Homo sapiens GN=TOP1 PE=1 SV=2	TOP1_HUMAN	SwissProt_2014_08.fasta	90 729,7	1	3	3	12	0.0008	0.0418
EXO merged	activated	Activated	281474976711160 (F003391)	Synaptic vesicle membrane protein VAT-1 homolog OS=Homo sapiens GN=VAT1 PE=1 SV=2	VAT1_HUMAN	SwissProt_2014_08.fasta	41 919,8	1	2	2	3	0.0002	0.0789
EXO merged	activated	Activated	281474976711160 (F003391)	Tyrosine-protein kinase Lck OS=Homo sapiens GN=LCK PE=1 SV=6	LCK_HUMAN	SwissProt_2014_08.fasta	58 002,0	1	2	2	10	0.0007	0.0629
EXO merged	activated	Activated	281474976711160 (F003391)	L-lactate dehydrogenase A chain OS=Homo sapiens GN=LDHA PE=1 SV=2	LDHA_HUMAN	SwissProt_2014_08.fasta	36 689,2	1	5	5	14	0.001	0.268
EXO merged	activated	Activated	281474976711160 (F003391)	60S ribosomal protein L12 OS=Homo sapiens GN=RPL12 PE=1 SV=1	RL12_HUMAN	SwissProt_2014_08.fasta	17 819,1	1	3	3	7	0.0005	0.285
EXO merged	activated	Activated	281474976711160 (F003391)	Nuclease-sensitive element-binding protein 1 OS=Homo sapiens GN=YBX1 PE=1 SV=3	YBOX1_HUMAN	SwissProt_2014_08.fasta	35 923,8	1	3	3	7	0.0005	0.182
EXO merged	activated	Activated	281474976711160 (F003391)	Peroxiredoxin-1 OS=Homo sapiens GN=PRDX1 PE=1 SV=1	PRDX1_HUMAN	SwissProt_2014_08.fasta	22 110,9	1	4	4	5	0.0003	0.211
EXO merged	activated	Activated	281474976711160 (F003391)	Heat shock protein HSP 90-alpha OS=Homo sapiens GN=HSP90AA1 PE=1 SV=5	HS90A_HUMAN	SwissProt_2014_08.fasta	84 663,2	1	4	4	9	0.0006	0.133
EXO merged	activated	Activated	281474976711160 (F003391)	60S ribosomal protein L31 OS=Homo sapiens GN=RPL31 PE=1 SV=1	RL31_HUMAN	SwissProt_2014_08.fasta	14 463,2	1	2	2	16	0.0011	0.184
EXO merged	activated	Activated	281474976711160 (F003391)	Histone H2AX OS=Homo sapiens GN=H2AFX PE=1 SV=2	H2AX_HUMAN	SwissProt_2014_08.fasta	15 145,1	1	9	13	398	0.0273	0.587
EXO merged	activated	Activated	281474976711160 (F003391)	40S ribosomal protein S16 OS=Homo sapiens GN=RPS16 PE=1 SV=2	RS16_HUMAN	SwissProt_2014_08.fasta	16 445,9	1	4	4	33	0.0023	0.288
EXO merged	activated	Activated	281474976711160 (F003391)	CD81 antigen OS=Homo sapiens GN=CD81 PE=1 SV=1	CD81_HUMAN	SwissProt_2014_08.fasta	25 809,8	1	3	4	17	0.0012	0.25
EXO merged	activated	Activated	281474976711160 (F003391)	Serum albumin OS=Homo sapiens GN=ALB PE=1 SV=2	ALBU_HUMAN	SwissProt_2014_08.fasta	69 366,9	1	2	2	3	0.0002	0.0328
EXO merged	activated	Activated	281474976711160 (F003391)	ATP-dependent RNA helicase A OS=Homo sapiens GN=DHX9 PE=1 SV=4	DHX9_HUMAN	SwissProt_2014_08.fasta	140 961,5	1	7	8	34	0.0023	0.0598
EXO merged	activated	Activated	281474976711160 (F003391)	Annexin A11 OS=Homo sapiens GN=ANXA11 PE=1 SV=1	ANX11_HUMAN	SwissProt_2014_08.fasta	54 391,7	1	4	4	7	0.0005	0.099
EXO merged	activated	Activated	281474976711160 (F003391)	Histone H3.2 OS=Homo sapiens GN=HIST2H3A PE=1 SV=3	H32_HUMAN	SwissProt_2014_08.fasta	15 388,7	1	4	8	130	0.0089	0.434
EXO merged	activated	Activated	281474976711160 (F003391)	Signal recognition particle 14 kDa protein OS=Homo sapiens GN=SRP14 PE=1 SV=2	SRP14_HUMAN	SwissProt_2014_08.fasta	14 570,6	1	2	2	6	0.0004	0.176
EXO merged	activated	Activated	281474976711160 (F003391)	60S ribosomal protein L27 OS=Homo sapiens GN=RPL27 PE=1 SV=2	RL27_HUMAN	SwissProt_2014_08.fasta	15 798,4	1	3	3	4	0.0003	0.206
EXO merged	activated	Activated	281474976711160 (F003391)	T-complex protein 1 subunit theta OS=Homo sapiens GN=CCT8 PE=1 SV=4	TCPQ_HUMAN	SwissProt_2014_08.fasta	59 621,0	1	2	2	2	0.0001	0.0474
EXO merged	activated	Activated	281474976711160 (F003391)	Small nuclear ribonucleoprotein Sm D2 OS=Homo sapiens GN=SNRPD2 PE=1 SV=1	SMD2_HUMAN	SwissProt_2014_08.fasta	13 527,1	1	2	2	2	0.0001	0.161
EXO merged	activated	Activated	281474976711160 (F003391)	60S ribosomal protein L10 OS=Homo sapiens GN=RPL10 PE=1 SV=4	RL10_HUMAN	SwissProt_2014_08.fasta	24 604,6	1	4	6	20	0.0014	0.294
EXO merged	activated	Activated	281474976711160 (F003391)	Heterochromatin protein 1-binding protein 3 OS=Homo sapiens GN=HP1BP3 PE=1 SV=1	HP1B3_HUMAN	SwissProt_2014_08.fasta	61 208,7	1	5	5	12	0.0008	0.119
EXO merged	activated	Activated	281474976711160 (F003391)	Annexin A6 OS=Homo sapiens GN=ANXA6 PE=1 SV=3	ANXA6_HUMAN	SwissProt_2014_08.fasta	75 877,5	1	4	4	5	0.0003	0.0832
EXO merged	activated	Activated	281474976711160 (F003391)	Elongation factor 2 OS=Homo sapiens GN=EEF2 PE=1 SV=4	EF2_HUMAN	SwissProt_2014_08.fasta	95 340,1	1	5	5	8	0.0005	0.0723
EXO merged	activated	Activated	281474976711160 (F003391)	Guanine nucleotide-binding protein G(I)/G(S)/G(T) subunit beta-1 OS=Homo sapiens GN=GNB1 PE=1 SV=3	GBB1_HUMAN	SwissProt_2014_08.fasta	37 377,5	1	4	4	7	0.0005	0.162
EXO merged	activated	Activated	281474976711160 (F003391)	Barrier-to-autointegration factor OS=Homo sapiens GN=BANF1 PE=1 SV=1	BAF_HUMAN	SwissProt_2014_08.fasta	10 058,7	1	3	4	36	0.0025	0.483
EXO merged	activated	Activated	281474976711160 (F003391)	40S ribosomal protein S14 OS=Homo sapiens GN=RPS14 PE=1 SV=3	RS14_HUMAN	SwissProt_2014_08.fasta	16 272,9	1	2	2	8	0.0005	0.159
EXO merged	activated	Activated	281474976711160 (F003391)	Plastin-2 OS=Homo sapiens GN=LCP1 PE=1 SV=6	PLSL_HUMAN	SwissProt_2014_08.fasta	70 291,2	1	5	6	14	0.001	0.118
EXO merged	activated	Activated	281474976711160 (F003391)	40S ribosomal protein S18 OS=Homo sapiens GN=RPS18 PE=1 SV=3	RS18_HUMAN	SwissProt_2014_08.fasta	17 719,3	1	6	7	17	0.0012	0.316
EXO merged	activated	Activated	281474976711160 (F003391)	Single-stranded DNA-binding protein, mitochondrial OS=Homo sapiens GN=SSBP1 PE=1 SV=1	SSBP_HUMAN	SwissProt_2014_08.fasta	17 259,7	1	3	3	7	0.0005	0.277
EXO merged	activated	Activated	281474976711160 (F003391)	Guanine nucleotide-binding protein G(i) subunit alpha-2 OS=Homo sapiens GN=GNAI2 PE=1 SV=3	GNAI2_HUMAN	SwissProt_2014_08.fasta	40 452,0	1	3	3	19	0.0013	0.107
EXO merged	activated	Activated	281474976711160 (F003391)	Histone H4 OS=Homo sapiens GN=HIST1H4A PE=1 SV=2	H4_HUMAN	SwissProt_2014_08.fasta	11 367,7	1	11	20	1002	0.0687	0.583
EXO merged	activated	Activated	281474976711160 (F003391)	Serine/arginine-rich splicing factor 6 OS=Homo sapiens GN=SRSF6 PE=1 SV=2	SRSF6_HUMAN	SwissProt_2014_08.fasta	39 588,4	1	2	2	3	0.0002	0.0465
EXO merged	activated	Activated	281474976711160 (F003391)	60S ribosomal protein L27a OS=Homo sapiens GN=RPL27A PE=1 SV=2	RL27A_HUMAN	SwissProt_2014_08.fasta	16 561,4	1	3	3	34	0.0023	0.223
EXO merged	activated	Activated	281474976711160 (F003391)	Actin, cytoplasmic 1 OS=Homo sapiens GN=ACTB PE=1 SV=1	ACTB_HUMAN,ACTG_HUMAN	SwissProt_2014_08.fasta	41 737,8	1	13	17	135	0.0093	0.528
EXO merged	activated	Activated	281474976711160 (F003391)	40S ribosomal protein S8 OS=Homo sapiens GN=RPS8 PE=1 SV=2	RS8_HUMAN	SwissProt_2014_08.fasta	24 206,4	1	6	6	67	0.0046	0.332
EXO merged	activated	Activated	281474976711160 (F003391)	DNA-dependent protein kinase catalytic subunit OS=Homo sapiens GN=PRKDC PE=1 SV=3	PRKDC_HUMAN	SwissProt_2014_08.fasta	469 095,5	1	6	6	20	0.0014	0.0199
EXO merged	Control	Control	281474976711159 (F003389)	Sodium bicarbonate cotransporter 3 OS=Homo sapiens GN=SLC4A7 PE=1 SV=2	S4A7_HUMAN	SwissProt_2014_08.fasta	136 049,3	1	2	3	3	0.0002	0.0297
EXO merged	Control	Control	281474976711159 (F003389)	Bifunctional glutamate/proline--tRNA ligase OS=Homo sapiens GN=EPRS PE=1 SV=5	SYEP_HUMAN	SwissProt_2014_08.fasta	170 593,2	1	4	4	5	0.0003	0.0298
EXO merged	Control	Control	281474976711159 (F003389)	40S ribosomal protein S2 OS=Homo sapiens GN=RPS2 PE=1 SV=2	RS2_HUMAN	SwissProt_2014_08.fasta	31 325,2	1	10	10	102	0.0068	0.304
EXO merged	Control	Control	281474976711159 (F003389)	Basigin OS=Homo sapiens GN=BSG PE=1 SV=2	BASI_HUMAN	SwissProt_2014_08.fasta	42 199,7	1	2	2	4	0.0003	0.0494
EXO merged	Control	Control	281474976711159 (F003389)	T-complex protein 1 subunit zeta OS=Homo sapiens GN=CCT6A PE=1 SV=3	TCPZ_HUMAN	SwissProt_2014_08.fasta	58 025,3	1	2	2	7	0.0005	0.0716
EXO merged	Control	Control	281474976711159 (F003389)	60S ribosomal protein L19 OS=Homo sapiens GN=RPL19 PE=1 SV=1	RL19_HUMAN	SwissProt_2014_08.fasta	23 467,4	1	5	5	15	0.001	0.214
EXO merged	Control	Control	281474976711159 (F003389)	Probable ATP-dependent RNA helicase DDX17 OS=Homo sapiens GN=DDX17 PE=1 SV=2	DDX17_HUMAN	SwissProt_2014_08.fasta	80 274,0	1	3	3	5	0.0003	0.0494
EXO merged	Control	Control	281474976711159 (F003389)	Heterogeneous nuclear ribonucleoprotein U OS=Homo sapiens GN=HNRNPU PE=1 SV=6	HNRPU_HUMAN	SwissProt_2014_08.fasta	90 585,2	1	2	2	12	0.0008	0.0497
EXO merged	Control	Control	281474976711159 (F003389)	40S ribosomal protein S6 OS=Homo sapiens GN=RPS6 PE=1 SV=1	RS6_HUMAN	SwissProt_2014_08.fasta	28 681,7	1	6	6	81	0.0054	0.297
EXO merged	Control	Control	281474976711159 (F003389)	Syntenin-1 OS=Homo sapiens GN=SDCBP PE=1 SV=1	SDCB1_HUMAN	SwissProt_2014_08.fasta	32 445,3	1	4	4	20	0.0013	0.245
EXO merged	Control	Control	281474976711159 (F003389)	60S ribosomal protein L27a OS=Homo sapiens GN=RPL27A PE=1 SV=2	RL27A_HUMAN	SwissProt_2014_08.fasta	16 561,4	1	2	2	45	0.003	0.155
EXO merged	Control	Control	281474976711159 (F003389)	14-3-3 protein zeta/delta OS=Homo sapiens GN=YWHAZ PE=1 SV=1	1433Z_HUMAN	SwissProt_2014_08.fasta	27 745,9	1	4	5	22	0.0015	0.302
EXO merged	Control	Control	281474976711159 (F003389)	14-3-3 protein gamma OS=Homo sapiens GN=YWHAG PE=1 SV=2	1433G_HUMAN	SwissProt_2014_08.fasta	28 303,1	1	4	4	7	0.0005	0.251
EXO merged	Control	Control	281474976711159 (F003389)	60S ribosomal protein L21 OS=Homo sapiens GN=RPL21 PE=1 SV=2	RL21_HUMAN	SwissProt_2014_08.fasta	18 565,0	1	2	2	6	0.0004	0.181
EXO merged	Control	Control	281474976711159 (F003389)	Immunoglobulin superfamily member 8 OS=Homo sapiens GN=IGSF8 PE=1 SV=1	IGSF8_HUMAN	SwissProt_2014_08.fasta	65 032,8	1	4	4	16	0.0011	0.0962
EXO merged	Control	Control	281474976711159 (F003389)	Histone H2B type 1-J OS=Homo sapiens GN=HIST1H2BJ PE=1 SV=3	H2B1J_HUMAN,H2B2E_HUMAN	SwissProt_2014_08.fasta	13 904,7	1	2	2	75	0.005	0.444
EXO merged	Control	Control	281474976711159 (F003389)	Elongation factor 1-alpha 1 OS=Homo sapiens GN=EEF1A1 PE=1 SV=1	EF1A1_HUMAN,EF1A3_HUMAN	SwissProt_2014_08.fasta	50 141,2	1	3	3	18	0.0012	0.0974
EXO merged	Control	Control	281474976711159 (F003389)	Alpha-enolase OS=Homo sapiens GN=ENO1 PE=1 SV=2	ENOA_HUMAN	SwissProt_2014_08.fasta	47 170,2	1	9	10	54	0.0036	0.325
EXO merged	Control	Control	281474976711159 (F003389)	Serine/arginine-rich splicing factor 2 OS=Homo sapiens GN=SRSF2 PE=1 SV=4	SRSF2_HUMAN	SwissProt_2014_08.fasta	25 477,1	1	2	2	5	0.0003	0.0679
EXO merged	Control	Control	281474976711159 (F003389)	Core histone macro-H2A.1 OS=Homo sapiens GN=H2AFY PE=1 SV=4	H2AY_HUMAN	SwissProt_2014_08.fasta	39 618,9	1	11	13	125	0.0084	0.505
EXO merged	Control	Control	281474976711159 (F003389)	60S ribosomal protein L17 OS=Homo sapiens GN=RPL17 PE=1 SV=3	RL17_HUMAN	SwissProt_2014_08.fasta	21 397,4	1	3	4	13	0.0009	0.19
EXO merged	Control	Control	281474976711159 (F003389)	Keratin, type II cytoskeletal 5 OS=Homo sapiens GN=KRT5 PE=1 SV=3	K2C5_HUMAN	SwissProt_2014_08.fasta	62 379,6	1	4	4	11	0.0007	0.131
EXO merged	Control	Control	281474976711159 (F003389)	60S ribosomal protein L36 OS=Homo sapiens GN=RPL36 PE=1 SV=3	RL36_HUMAN	SwissProt_2014_08.fasta	12 254,2	1	2	3	13	0.0009	0.181
EXO merged	Control	Control	281474976711159 (F003389)	14-3-3 protein epsilon OS=Homo sapiens GN=YWHAE PE=1 SV=1	1433E_HUMAN	SwissProt_2014_08.fasta	29 175,0	1	3	3	9	0.0006	0.235
EXO merged	Control	Control	281474976711159 (F003389)	Matrin-3 OS=Homo sapiens GN=MATR3 PE=1 SV=2	MATR3_HUMAN	SwissProt_2014_08.fasta	94 626,7	1	3	3	6	0.0004	0.0472
EXO merged	Control	Control	281474976711159 (F003389)	GTP-binding nuclear protein Ran OS=Homo sapiens GN=RAN PE=1 SV=3	RAN_HUMAN	SwissProt_2014_08.fasta	24 423,1	1	4	4	12	0.0008	0.213
EXO merged	Control	Control	281474976711159 (F003389)	Phosphoglycerate kinase 1 OS=Homo sapiens GN=PGK1 PE=1 SV=3	PGK1_HUMAN	SwissProt_2014_08.fasta	44 615,3	1	2	2	6	0.0004	0.113
EXO merged	Control	Control	281474976711159 (F003389)	40S ribosomal protein S23 OS=Homo sapiens GN=RPS23 PE=1 SV=3	RS23_HUMAN	SwissProt_2014_08.fasta	15 807,7	1	2	2	21	0.0014	0.154
EXO merged	Control	Control	281474976711159 (F003389)	60S ribosomal protein L35a OS=Homo sapiens GN=RPL35A PE=1 SV=2	RL35A_HUMAN	SwissProt_2014_08.fasta	12 538,1	1	2	3	5	0.0003	0.191
EXO merged	Control	Control	281474976711159 (F003389)	D-3-phosphoglycerate dehydrogenase OS=Homo sapiens GN=PHGDH PE=1 SV=4	SERA_HUMAN	SwissProt_2014_08.fasta	56 650,6	1	2	2	2	0.0001	0.0488
EXO merged	Control	Control	281474976711159 (F003389)	60S ribosomal protein L15 OS=Homo sapiens GN=RPL15 PE=1 SV=2	RL15_HUMAN	SwissProt_2014_08.fasta	24 146,5	1	5	5	56	0.0038	0.24
EXO merged	Control	Control	281474976711159 (F003389)	40S ribosomal protein S4, X isoform OS=Homo sapiens GN=RPS4X PE=1 SV=2	RS4X_HUMAN	SwissProt_2014_08.fasta	29 599,3	1	7	8	70	0.0047	0.289
EXO merged	Control	Control	281474976711159 (F003389)	60S ribosomal protein L18a OS=Homo sapiens GN=RPL18A PE=1 SV=2	RL18A_HUMAN	SwissProt_2014_08.fasta	20 762,6	1	4	4	14	0.0009	0.244
EXO merged	Control	Control	281474976711159 (F003389)	Profilin-1 OS=Homo sapiens GN=PFN1 PE=1 SV=2	PROF1_HUMAN	SwissProt_2014_08.fasta	15 054,3	1	3	3	15	0.001	0.314
EXO merged	Control	Control	281474976711159 (F003389)	60S ribosomal protein L13 OS=Homo sapiens GN=RPL13 PE=1 SV=4	RL13_HUMAN	SwissProt_2014_08.fasta	24 262,2	1	3	3	28	0.0019	0.161
EXO merged	Control	Control	281474976711159 (F003389)	60S ribosomal protein L34 OS=Homo sapiens GN=RPL34 PE=1 SV=3	RL34_HUMAN	SwissProt_2014_08.fasta	13 293,1	1	2	2	2	0.0001	0.154
EXO merged	Control	Control	281474976711159 (F003389)	60S ribosomal protein L7a OS=Homo sapiens GN=RPL7A PE=1 SV=2	RL7A_HUMAN	SwissProt_2014_08.fasta	29 996,3	1	4	4	53	0.0036	0.256
EXO merged	Control	Control	281474976711159 (F003389)	Fructose-bisphosphate aldolase A OS=Homo sapiens GN=ALDOA PE=1 SV=2	ALDOA_HUMAN	SwissProt_2014_08.fasta	39 420,6	1	4	4	7	0.0005	0.126
EXO merged	Control	Control	281474976711159 (F003389)	Ras-related protein Rap-1b OS=Homo sapiens GN=RAP1B PE=1 SV=1	RAP1B_HUMAN	SwissProt_2014_08.fasta	20 824,9	1	3	3	30	0.002	0.207
EXO merged	Control	Control	281474976711159 (F003389)	Heterogeneous nuclear ribonucleoprotein K OS=Homo sapiens GN=HNRNPK PE=1 SV=1	HNRPK_HUMAN	SwissProt_2014_08.fasta	50 978,5	1	2	2	5	0.0003	0.0367
EXO merged	Control	Control	281474976711159 (F003389)	60S ribosomal protein L9 OS=Homo sapiens GN=RPL9 PE=1 SV=1	RL9_HUMAN	SwissProt_2014_08.fasta	21 863,7	1	4	4	7	0.0005	0.359
EXO merged	Control	Control	281474976711159 (F003389)	Clathrin heavy chain 1 OS=Homo sapiens GN=CLTC PE=1 SV=5	CLH1_HUMAN	SwissProt_2014_08.fasta	191 618,9	1	30	32	163	0.0109	0.289
EXO merged	Control	Control	281474976711159 (F003389)	60S ribosomal protein L10a OS=Homo sapiens GN=RPL10A PE=1 SV=2	RL10A_HUMAN	SwissProt_2014_08.fasta	24 832,0	1	2	2	3	0.0002	0.171
EXO merged	Control	Control	281474976711159 (F003389)	L-lactate dehydrogenase B chain OS=Homo sapiens GN=LDHB PE=1 SV=2	LDHB_HUMAN	SwissProt_2014_08.fasta	36 638,6	1	5	5	13	0.0009	0.222
EXO merged	Control	Control	281474976711159 (F003389)	Keratin, type II cytoskeletal 2 epidermal OS=Homo sapiens GN=KRT2 PE=1 SV=2	K22E_HUMAN	SwissProt_2014_08.fasta	65 433,9	1	10	10	33	0.0022	0.232
EXO merged	Control	Control	281474976711159 (F003389)	MARCKS-related protein OS=Homo sapiens GN=MARCKSL1 PE=1 SV=2	MRP_HUMAN	SwissProt_2014_08.fasta	19 528,6	1	3	3	7	0.0005	0.338
EXO merged	Control	Control	281474976711159 (F003389)	60S ribosomal protein L3 OS=Homo sapiens GN=RPL3 PE=1 SV=2	RL3_HUMAN	SwissProt_2014_08.fasta	46 109,5	1	5	5	46	0.0031	0.218
EXO merged	Control	Control	281474976711159 (F003389)	Keratin, type II cytoskeletal 1 OS=Homo sapiens GN=KRT1 PE=1 SV=6	K2C1_HUMAN	SwissProt_2014_08.fasta	66 040,3	1	19	22	283	0.019	0.41
EXO merged	Control	Control	281474976711159 (F003389)	CD99 antigen OS=Homo sapiens GN=CD99 PE=1 SV=1	CD99_HUMAN	SwissProt_2014_08.fasta	18 848,2	1	5	5	6	0.0004	0.324
EXO merged	Control	Control	281474976711159 (F003389)	Heat shock protein HSP 90-beta OS=Homo sapiens GN=HSP90AB1 PE=1 SV=4	HS90B_HUMAN	SwissProt_2014_08.fasta	83 267,3	1	10	11	29	0.002	0.221
EXO merged	Control	Control	281474976711159 (F003389)	60S ribosomal protein L32 OS=Homo sapiens GN=RPL32 PE=1 SV=2	RL32_HUMAN	SwissProt_2014_08.fasta	15 860,4	1	2	2	2	0.0001	0.148
EXO merged	Control	Control	281474976711159 (F003389)	Keratin, type I cytoskeletal 9 OS=Homo sapiens GN=KRT9 PE=1 SV=3	K1C9_HUMAN	SwissProt_2014_08.fasta	62 065,9	1	15	20	101	0.0068	0.311
EXO merged	Control	Control	281474976711159 (F003389)	Histone H2B type 1-C/E/F/G/I OS=Homo sapiens GN=HIST1H2BC PE=1 SV=4	H2B1C_HUMAN,H2B1K_HUMAN	SwissProt_2014_08.fasta	13 906,6	1	7	11	568	0.0381	0.444
EXO merged	Control	Control	281474976711159 (F003389)	U5 small nuclear ribonucleoprotein 200 kDa helicase OS=Homo sapiens GN=SNRNP200 PE=1 SV=2	U520_HUMAN	SwissProt_2014_08.fasta	244 513,8	1	2	2	2	0.0001	0.0117
EXO merged	Control	Control	281474976711159 (F003389)	Integrin alpha-4 OS=Homo sapiens GN=ITGA4 PE=1 SV=3	ITA4_HUMAN	SwissProt_2014_08.fasta	114 901,8	1	3	3	5	0.0003	0.032
EXO merged	Control	Control	281474976711159 (F003389)	60S ribosomal protein L28 OS=Homo sapiens GN=RPL28 PE=1 SV=3	RL28_HUMAN	SwissProt_2014_08.fasta	15 747,9	1	3	3	8	0.0005	0.219
EXO merged	Control	Control	281474976711159 (F003389)	Tubulin alpha-1B chain OS=Homo sapiens GN=TUBA1B PE=1 SV=1	TBA1B_HUMAN	SwissProt_2014_08.fasta	50 151,7	1	9	9	50	0.0034	0.279
EXO merged	Control	Control	281474976711159 (F003389)	Heterogeneous nuclear ribonucleoproteins C1/C2 OS=Homo sapiens GN=HNRNPC PE=1 SV=4	HNRPC_HUMAN	SwissProt_2014_08.fasta	33 670,5	1	2	2	28	0.0019	0.0817
EXO merged	Control	Control	281474976711159 (F003389)	Keratin, type I cytoskeletal 10 OS=Homo sapiens GN=KRT10 PE=1 SV=6	K1C10_HUMAN	SwissProt_2014_08.fasta	58 828,8	1	16	25	163	0.0109	0.365
EXO merged	Control	Control	281474976711159 (F003389)	Poly [ADP-ribose] polymerase 1 OS=Homo sapiens GN=PARP1 PE=1 SV=4	PARP1_HUMAN	SwissProt_2014_08.fasta	113 087,8	1	8	8	30	0.002	0.111
EXO merged	Control	Control	281474976711159 (F003389)	Pyruvate kinase PKM OS=Homo sapiens GN=PKM PE=1 SV=4	KPYM_HUMAN	SwissProt_2014_08.fasta	57 937,5	1	5	5	18	0.0012	0.115
EXO merged	Control	Control	281474976711159 (F003389)	40S ribosomal protein S15 OS=Homo sapiens GN=RPS15 PE=1 SV=2	RS15_HUMAN	SwissProt_2014_08.fasta	17 040,8	1	2	4	22	0.0015	0.283
EXO merged	Control	Control	281474976711159 (F003389)	Keratin, type I cytoskeletal 14 OS=Homo sapiens GN=KRT14 PE=1 SV=4	K1C14_HUMAN	SwissProt_2014_08.fasta	51 562,5	1	6	6	16	0.0011	0.193
EXO merged	Control	Control	281474976711159 (F003389)	C-X-C chemokine receptor type 4 OS=Homo sapiens GN=CXCR4 PE=1 SV=1	CXCR4_HUMAN	SwissProt_2014_08.fasta	39 747,3	1	3	3	3	0.0002	0.219
EXO merged	Control	Control	281474976711159 (F003389)	Serine/arginine-rich splicing factor 3 OS=Homo sapiens GN=SRSF3 PE=1 SV=1	SRSF3_HUMAN	SwissProt_2014_08.fasta	19 330,0	1	2	2	3	0.0002	0.128
EXO merged	Control	Control	281474976711159 (F003389)	60S ribosomal protein L26 OS=Homo sapiens GN=RPL26 PE=1 SV=1	RL26_HUMAN	SwissProt_2014_08.fasta	17 258,4	1	2	2	4	0.0003	0.117
EXO merged	Control	Control	281474976711159 (F003389)	40S ribosomal protein S5 OS=Homo sapiens GN=RPS5 PE=1 SV=4	RS5_HUMAN	SwissProt_2014_08.fasta	22 877,0	1	2	2	2	0.0001	0.118
EXO merged	Control	Control	281474976711159 (F003389)	40S ribosomal protein S3a OS=Homo sapiens GN=RPS3A PE=1 SV=2	RS3A_HUMAN	SwissProt_2014_08.fasta	29 945,3	1	5	6	26	0.0017	0.212
EXO merged	Control	Control	281474976711159 (F003389)	Neutral amino acid transporter A OS=Homo sapiens GN=SLC1A4 PE=1 SV=1	SATT_HUMAN	SwissProt_2014_08.fasta	55 724,4	1	2	2	8	0.0005	0.0658
EXO merged	Control	Control	281474976711159 (F003389)	Nucleolar RNA helicase 2 OS=Homo sapiens GN=DDX21 PE=1 SV=5	DDX21_HUMAN	SwissProt_2014_08.fasta	87 346,0	1	3	3	8	0.0005	0.0779
EXO merged	Control	Control	281474976711159 (F003389)	Programmed cell death 6-interacting protein OS=Homo sapiens GN=PDCD6IP PE=1 SV=1	PDC6I_HUMAN	SwissProt_2014_08.fasta	96 025,4	1	5	5	10	0.0007	0.0956
EXO merged	Control	Control	281474976711159 (F003389)	Glyceraldehyde-3-phosphate dehydrogenase OS=Homo sapiens GN=GAPDH PE=1 SV=3	G3P_HUMAN	SwissProt_2014_08.fasta	36 053,4	1	11	14	137	0.0092	0.537
EXO merged	Control	Control	281474976711159 (F003389)	60S ribosomal protein L30 OS=Homo sapiens GN=RPL30 PE=1 SV=2	RL30_HUMAN	SwissProt_2014_08.fasta	12 784,7	1	2	2	4	0.0003	0.217
EXO merged	Control	Control	281474976711159 (F003389)	Actin, aortic smooth muscle OS=Homo sapiens GN=ACTA2 PE=1 SV=1	ACTA_HUMAN,ACTC_HUMAN,ACTH_HUMAN	SwissProt_2014_08.fasta	42 010,1	1	2	3	7	0.0005	0.292
EXO merged	Control	Control	281474976711159 (F003389)	60S acidic ribosomal protein P0 OS=Homo sapiens GN=RPLP0 PE=1 SV=1	RLA0_HUMAN	SwissProt_2014_08.fasta	34 274,3	1	3	3	3	0.0002	0.114
EXO merged	Control	Control	281474976711159 (F003389)	4F2 cell-surface antigen heavy chain OS=Homo sapiens GN=SLC3A2 PE=1 SV=3	4F2_HUMAN	SwissProt_2014_08.fasta	67 996,4	1	3	3	16	0.0011	0.0619
EXO merged	Control	Control	281474976711159 (F003389)	Serine/arginine-rich splicing factor 1 OS=Homo sapiens GN=SRSF1 PE=1 SV=2	SRSF1_HUMAN	SwissProt_2014_08.fasta	27 745,1	1	2	2	7	0.0005	0.0887
EXO merged	Control	Control	281474976711159 (F003389)	40S ribosomal protein S24 OS=Homo sapiens GN=RPS24 PE=1 SV=1	RS24_HUMAN	SwissProt_2014_08.fasta	15 423,8	1	2	2	30	0.002	0.203
EXO merged	Control	Control	281474976711159 (F003389)	40S ribosomal protein S7 OS=Homo sapiens GN=RPS7 PE=1 SV=1	RS7_HUMAN	SwissProt_2014_08.fasta	22 127,5	1	2	2	5	0.0003	0.175
EXO merged	Control	Control	281474976711159 (F003389)	60S ribosomal protein L22 OS=Homo sapiens GN=RPL22 PE=1 SV=2	RL22_HUMAN	SwissProt_2014_08.fasta	14 787,3	1	2	2	10	0.0007	0.188
EXO merged	Control	Control	281474976711159 (F003389)	T-complex protein 1 subunit delta OS=Homo sapiens GN=CCT4 PE=1 SV=4	TCPD_HUMAN	SwissProt_2014_08.fasta	57 926,0	1	2	2	2	0.0001	0.0816
EXO merged	Control	Control	281474976711159 (F003389)	Heterogeneous nuclear ribonucleoprotein R OS=Homo sapiens GN=HNRNPR PE=1 SV=1	HNRPR_HUMAN	SwissProt_2014_08.fasta	70 943,9	1	2	2	7	0.0005	0.0395
EXO merged	Control	Control	281474976711159 (F003389)	40S ribosomal protein S3 OS=Homo sapiens GN=RPS3 PE=1 SV=2	RS3_HUMAN	SwissProt_2014_08.fasta	26 688,6	1	5	5	10	0.0007	0.243
EXO merged	Control	Control	281474976711159 (F003389)	2',3'-cyclic-nucleotide 3'-phosphodiesterase OS=Homo sapiens GN=CNP PE=1 SV=2	CN37_HUMAN	SwissProt_2014_08.fasta	47 580,6	1	3	3	6	0.0004	0.0855
EXO merged	Control	Control	281474976711159 (F003389)	Proteasome subunit alpha type-2 OS=Homo sapiens GN=PSMA2 PE=1 SV=2	PSA2_HUMAN	SwissProt_2014_08.fasta	25 898,9	1	2	2	2	0.0001	0.111
EXO merged	Control	Control	281474976711159 (F003389)	Heat shock cognate 71 kDa protein OS=Homo sapiens GN=HSPA8 PE=1 SV=1	HSP7C_HUMAN	SwissProt_2014_08.fasta	70 899,8	1	3	3	10	0.0007	0.0789
EXO merged	Control	Control	281474976711159 (F003389)	40S ribosomal protein S11 OS=Homo sapiens GN=RPS11 PE=1 SV=3	RS11_HUMAN	SwissProt_2014_08.fasta	18 431,3	1	4	4	18	0.0012	0.196
EXO merged	Control	Control	281474976711159 (F003389)	Eukaryotic translation initiation factor 5A-1 OS=Homo sapiens GN=EIF5A PE=1 SV=2	IF5A1_HUMAN	SwissProt_2014_08.fasta	16 832,7	1	2	2	7	0.0005	0.208
EXO merged	Control	Control	281474976711159 (F003389)	60S ribosomal protein L14 OS=Homo sapiens GN=RPL14 PE=1 SV=4	RL14_HUMAN	SwissProt_2014_08.fasta	23 432,3	1	2	2	36	0.0024	0.107
EXO merged	Control	Control	281474976711159 (F003389)	Keratin, type II cytoskeletal 6A OS=Homo sapiens GN=KRT6A PE=1 SV=3	K2C6A_HUMAN	SwissProt_2014_08.fasta	60 046,4	0.999	2	2	2	0.0001	0.149
EXO merged	Control	Control	281474976711159 (F003389)	Pre-mRNA-processing-splicing factor 8 OS=Homo sapiens GN=PRPF8 PE=1 SV=2	PRP8_HUMAN	SwissProt_2014_08.fasta	273 608,6	1	4	4	16	0.0011	0.0415
EXO merged	Control	Control	281474976711159 (F003389)	40S ribosomal protein S26 OS=Homo sapiens GN=RPS26 PE=1 SV=3	RS26_HUMAN	SwissProt_2014_08.fasta	13 015,5	1	2	2	27	0.0018	0.209
EXO merged	Control	Control	281474976711159 (F003389)	Histone H2A.V OS=Homo sapiens GN=H2AFV PE=1 SV=3	H2AV_HUMAN,H2AZ_HUMAN	SwissProt_2014_08.fasta	13 509,2	1	4	5	61	0.0041	0.539
EXO merged	Control	Control	281474976711159 (F003389)	Tubulin beta chain OS=Homo sapiens GN=TUBB PE=1 SV=2	TBB5_HUMAN	SwissProt_2014_08.fasta	49 670,6	1	15	16	67	0.0045	0.464
EXO merged	Control	Control	281474976711159 (F003389)	60S ribosomal protein L18 OS=Homo sapiens GN=RPL18 PE=1 SV=2	RL18_HUMAN	SwissProt_2014_08.fasta	21 635,2	1	5	5	78	0.0052	0.309
EXO merged	Control	Control	281474976711159 (F003389)	60S ribosomal protein L7 OS=Homo sapiens GN=RPL7 PE=1 SV=1	RL7_HUMAN	SwissProt_2014_08.fasta	29 227,7	1	7	7	84	0.0056	0.29
EXO merged	Control	Control	281474976711159 (F003389)	Ubiquitin-40S ribosomal protein S27a OS=Homo sapiens GN=RPS27A PE=1 SV=2	RS27A_HUMAN	SwissProt_2014_08.fasta	17 965,6	1	2	2	25	0.0017	0.16
EXO merged	Control	Control	281474976711159 (F003389)	60S ribosomal protein L8 OS=Homo sapiens GN=RPL8 PE=1 SV=2	RL8_HUMAN	SwissProt_2014_08.fasta	28 024,8	1	2	2	4	0.0003	0.16
EXO merged	Control	Control	281474976711159 (F003389)	DNA topoisomerase 1 OS=Homo sapiens GN=TOP1 PE=1 SV=2	TOP1_HUMAN	SwissProt_2014_08.fasta	90 729,7	1	5	5	21	0.0014	0.0771
EXO merged	Control	Control	281474976711159 (F003389)	Tyrosine-protein kinase Lck OS=Homo sapiens GN=LCK PE=1 SV=6	LCK_HUMAN	SwissProt_2014_08.fasta	58 002,0	1	4	5	14	0.0009	0.151
EXO merged	Control	Control	281474976711159 (F003389)	L-lactate dehydrogenase A chain OS=Homo sapiens GN=LDHA PE=1 SV=2	LDHA_HUMAN	SwissProt_2014_08.fasta	36 689,2	1	4	4	17	0.0011	0.238
EXO merged	Control	Control	281474976711159 (F003389)	Nuclease-sensitive element-binding protein 1 OS=Homo sapiens GN=YBX1 PE=1 SV=3	YBOX1_HUMAN	SwissProt_2014_08.fasta	35 923,8	1	3	3	7	0.0005	0.148
EXO merged	Control	Control	281474976711159 (F003389)	Peroxiredoxin-1 OS=Homo sapiens GN=PRDX1 PE=1 SV=1	PRDX1_HUMAN	SwissProt_2014_08.fasta	22 110,9	1	2	2	5	0.0003	0.111
EXO merged	Control	Control	281474976711159 (F003389)	Heat shock protein HSP 90-alpha OS=Homo sapiens GN=HSP90AA1 PE=1 SV=5	HS90A_HUMAN	SwissProt_2014_08.fasta	84 663,2	1	4	4	15	0.001	0.133
EXO merged	Control	Control	281474976711159 (F003389)	60S ribosomal protein L31 OS=Homo sapiens GN=RPL31 PE=1 SV=1	RL31_HUMAN	SwissProt_2014_08.fasta	14 463,2	1	2	2	6	0.0004	0.184
EXO merged	Control	Control	281474976711159 (F003389)	Histone H2AX OS=Homo sapiens GN=H2AFX PE=1 SV=2	H2AX_HUMAN	SwissProt_2014_08.fasta	15 145,1	1	9	14	334	0.0224	0.587
EXO merged	Control	Control	281474976711159 (F003389)	40S ribosomal protein S16 OS=Homo sapiens GN=RPS16 PE=1 SV=2	RS16_HUMAN	SwissProt_2014_08.fasta	16 445,9	1	4	5	55	0.0037	0.253
EXO merged	Control	Control	281474976711159 (F003389)	CD81 antigen OS=Homo sapiens GN=CD81 PE=1 SV=1	CD81_HUMAN	SwissProt_2014_08.fasta	25 809,8	1	3	3	30	0.002	0.25
EXO merged	Control	Control	281474976711159 (F003389)	Serum albumin OS=Homo sapiens GN=ALB PE=1 SV=2	ALBU_HUMAN	SwissProt_2014_08.fasta	69 366,9	1	4	5	75	0.005	0.0591
EXO merged	Control	Control	281474976711159 (F003389)	ATP-dependent RNA helicase A OS=Homo sapiens GN=DHX9 PE=1 SV=4	DHX9_HUMAN	SwissProt_2014_08.fasta	140 961,5	1	10	11	48	0.0032	0.151
EXO merged	Control	Control	281474976711159 (F003389)	60S ribosomal protein L6 OS=Homo sapiens GN=RPL6 PE=1 SV=3	RL6_HUMAN	SwissProt_2014_08.fasta	32 729,3	1	7	8	73	0.0049	0.292
EXO merged	Control	Control	281474976711159 (F003389)	Histone H3.2 OS=Homo sapiens GN=HIST2H3A PE=1 SV=3	H32_HUMAN	SwissProt_2014_08.fasta	15 388,7	1	5	9	256	0.0172	0.441
EXO merged	Control	Control	281474976711159 (F003389)	60S ribosomal protein L10 OS=Homo sapiens GN=RPL10 PE=1 SV=4	RL10_HUMAN	SwissProt_2014_08.fasta	24 604,6	1	5	6	22	0.0015	0.318
EXO merged	Control	Control	281474976711159 (F003389)	60S ribosomal protein L12 OS=Homo sapiens GN=RPL12 PE=1 SV=1	RL12_HUMAN	SwissProt_2014_08.fasta	17 819,1	1	2	2	4	0.0003	0.188
EXO merged	Control	Control	281474976711159 (F003389)	Heterochromatin protein 1-binding protein 3 OS=Homo sapiens GN=HP1BP3 PE=1 SV=1	HP1B3_HUMAN	SwissProt_2014_08.fasta	61 208,7	1	4	4	12	0.0008	0.105
EXO merged	Control	Control	281474976711159 (F003389)	Large neutral amino acids transporter small subunit 1 OS=Homo sapiens GN=SLC7A5 PE=1 SV=2	LAT1_HUMAN	SwissProt_2014_08.fasta	55 012,1	1	3	3	3	0.0002	0.136
EXO merged	Control	Control	281474976711159 (F003389)	Elongation factor 2 OS=Homo sapiens GN=EEF2 PE=1 SV=4	EF2_HUMAN	SwissProt_2014_08.fasta	95 340,1	1	4	4	11	0.0007	0.0746
EXO merged	Control	Control	281474976711159 (F003389)	Guanine nucleotide-binding protein G(I)/G(S)/G(T) subunit beta-1 OS=Homo sapiens GN=GNB1 PE=1 SV=3	GBB1_HUMAN	SwissProt_2014_08.fasta	37 377,5	1	3	3	7	0.0005	0.0941
EXO merged	Control	Control	281474976711159 (F003389)	Barrier-to-autointegration factor OS=Homo sapiens GN=BANF1 PE=1 SV=1	BAF_HUMAN	SwissProt_2014_08.fasta	10 058,7	1	2	2	45	0.003	0.404
EXO merged	Control	Control	281474976711159 (F003389)	40S ribosomal protein S14 OS=Homo sapiens GN=RPS14 PE=1 SV=3	RS14_HUMAN	SwissProt_2014_08.fasta	16 272,9	1	2	2	8	0.0005	0.159
EXO merged	Control	Control	281474976711159 (F003389)	Histone H2A type 1-C OS=Homo sapiens GN=HIST1H2AC PE=1 SV=3	H2A1C_HUMAN	SwissProt_2014_08.fasta	14 106,0	1	2	2	11	0.0007	0.585
EXO merged	Control	Control	281474976711159 (F003389)	60S ribosomal protein L4 OS=Homo sapiens GN=RPL4 PE=1 SV=5	RL4_HUMAN	SwissProt_2014_08.fasta	47 699,1	1	9	9	56	0.0038	0.297
EXO merged	Control	Control	281474976711159 (F003389)	40S ribosomal protein S18 OS=Homo sapiens GN=RPS18 PE=1 SV=3	RS18_HUMAN	SwissProt_2014_08.fasta	17 719,3	1	4	4	11	0.0007	0.276
EXO merged	Control	Control	281474976711159 (F003389)	Single-stranded DNA-binding protein, mitochondrial OS=Homo sapiens GN=SSBP1 PE=1 SV=1	SSBP_HUMAN	SwissProt_2014_08.fasta	17 259,7	1	3	3	8	0.0005	0.277
EXO merged	Control	Control	281474976711159 (F003389)	Guanine nucleotide-binding protein G(i) subunit alpha-2 OS=Homo sapiens GN=GNAI2 PE=1 SV=3	GNAI2_HUMAN	SwissProt_2014_08.fasta	40 452,0	1	3	3	21	0.0014	0.118
EXO merged	Control	Control	281474976711159 (F003389)	Histone H4 OS=Homo sapiens GN=HIST1H4A PE=1 SV=2	H4_HUMAN	SwissProt_2014_08.fasta	11 367,7	1	11	16	1106	0.0742	0.573
EXO merged	Control	Control	281474976711159 (F003389)	Flap endonuclease 1 OS=Homo sapiens GN=FEN1 PE=1 SV=1	FEN1_HUMAN	SwissProt_2014_08.fasta	42 594,2	1	2	2	2	0.0001	0.0868
EXO merged	Control	Control	281474976711159 (F003389)	Plastin-2 OS=Homo sapiens GN=LCP1 PE=1 SV=6	PLSL_HUMAN	SwissProt_2014_08.fasta	70 291,2	1	3	3	6	0.0004	0.059
EXO merged	Control	Control	281474976711159 (F003389)	Disintegrin and metalloproteinase domain-containing protein 10 OS=Homo sapiens GN=ADAM10 PE=1 SV=1	ADA10_HUMAN	SwissProt_2014_08.fasta	84 143,0	1	2	2	2	0.0001	0.0348
EXO merged	Control	Control	281474976711159 (F003389)	Actin, cytoplasmic 1 OS=Homo sapiens GN=ACTB PE=1 SV=1	ACTB_HUMAN,ACTG_HUMAN	SwissProt_2014_08.fasta	41 737,8	1	16	22	153	0.0103	0.6
EXO merged	Control	Control	281474976711159 (F003389)	40S ribosomal protein S8 OS=Homo sapiens GN=RPS8 PE=1 SV=2	RS8_HUMAN	SwissProt_2014_08.fasta	24 206,4	1	5	6	89	0.006	0.308
EXO merged	Control	Control	281474976711159 (F003389)	DNA-dependent protein kinase catalytic subunit OS=Homo sapiens GN=PRKDC PE=1 SV=3	PRKDC_HUMAN	SwissProt_2014_08.fasta	469 095,5	1	4	4	19	0.0013	0.0187
EXO merged	apoptotic	Apoptotic	281474976711162 (F003392)	Proteasome subunit alpha type-7 OS=Homo sapiens GN=PSMA7 PE=1 SV=1	PSA7_HUMAN	SwissProt_2014_08.fasta	27 887,2	1	2	2	3	0.0002	0.105
EXO merged	apoptotic	Apoptotic	281474976711162 (F003392)	Myosin-9 OS=Homo sapiens GN=MYH9 PE=1 SV=4	MYH9_HUMAN	SwissProt_2014_08.fasta	226 537,5	1	7	7	8	0.0006	0.052
EXO merged	apoptotic	Apoptotic	281474976711162 (F003392)	60S ribosomal protein L23 OS=Homo sapiens GN=RPL23 PE=1 SV=1	RL23_HUMAN	SwissProt_2014_08.fasta	14 865,9	1	4	4	18	0.0013	0.379
EXO merged	apoptotic	Apoptotic	281474976711162 (F003392)	Immunoglobulin superfamily member 8 OS=Homo sapiens GN=IGSF8 PE=1 SV=1	IGSF8_HUMAN	SwissProt_2014_08.fasta	65 032,8	1	3	3	4	0.0003	0.0555
EXO merged	apoptotic	Apoptotic	281474976711162 (F003392)	Bifunctional glutamate/proline--tRNA ligase OS=Homo sapiens GN=EPRS PE=1 SV=5	SYEP_HUMAN	SwissProt_2014_08.fasta	170 593,2	1	7	7	10	0.0007	0.0661
EXO merged	apoptotic	Apoptotic	281474976711162 (F003392)	Ras-related protein Rab-1B OS=Homo sapiens GN=RAB1B PE=1 SV=1	RAB1B_HUMAN	SwissProt_2014_08.fasta	22 172,0	1	4	4	7	0.0005	0.229
EXO merged	apoptotic	Apoptotic	281474976711162 (F003392)	H/ACA ribonucleoprotein complex subunit 1 OS=Homo sapiens GN=GAR1 PE=1 SV=1	GAR1_HUMAN	SwissProt_2014_08.fasta	22 348,6	1	2	2	2	0.0001	0.0829
EXO merged	apoptotic	Apoptotic	281474976711162 (F003392)	Large neutral amino acids transporter small subunit 1 OS=Homo sapiens GN=SLC7A5 PE=1 SV=2	LAT1_HUMAN	SwissProt_2014_08.fasta	55 012,1	1	2	2	3	0.0002	0.0671
EXO merged	apoptotic	Apoptotic	281474976711162 (F003392)	40S ribosomal protein S2 OS=Homo sapiens GN=RPS2 PE=1 SV=2	RS2_HUMAN	SwissProt_2014_08.fasta	31 325,2	1	9	10	91	0.0068	0.355
EXO merged	apoptotic	Apoptotic	281474976711162 (F003392)	60S ribosomal protein L10 OS=Homo sapiens GN=RPL10 PE=1 SV=4	RL10_HUMAN	SwissProt_2014_08.fasta	24 604,6	1	4	6	38	0.0028	0.285
EXO merged	apoptotic	Apoptotic	281474976711162 (F003392)	40S ribosomal protein S27-like OS=Homo sapiens GN=RPS27L PE=1 SV=3	RS27L_HUMAN,RS27_HUMAN	SwissProt_2014_08.fasta	9 477,0	1	2	2	3	0.0002	0.25
EXO merged	apoptotic	Apoptotic	281474976711162 (F003392)	60S ribosomal protein L4 OS=Homo sapiens GN=RPL4 PE=1 SV=5	RL4_HUMAN	SwissProt_2014_08.fasta	47 699,1	1	9	9	67	0.005	0.279
EXO merged	apoptotic	Apoptotic	281474976711162 (F003392)	T-complex protein 1 subunit zeta OS=Homo sapiens GN=CCT6A PE=1 SV=3	TCPZ_HUMAN	SwissProt_2014_08.fasta	58 025,3	1	2	2	4	0.0003	0.0565
EXO merged	apoptotic	Apoptotic	281474976711162 (F003392)	T-complex protein 1 subunit gamma OS=Homo sapiens GN=CCT3 PE=1 SV=4	TCPG_HUMAN	SwissProt_2014_08.fasta	60 535,4	1	2	2	3	0.0002	0.0422
EXO merged	apoptotic	Apoptotic	281474976711162 (F003392)	60S ribosomal protein L19 OS=Homo sapiens GN=RPL19 PE=1 SV=1	RL19_HUMAN	SwissProt_2014_08.fasta	23 467,4	1	3	3	12	0.0009	0.173
EXO merged	apoptotic	Apoptotic	281474976711162 (F003392)	Probable ATP-dependent RNA helicase DDX17 OS=Homo sapiens GN=DDX17 PE=1 SV=2	DDX17_HUMAN	SwissProt_2014_08.fasta	80 274,0	1	7	7	17	0.0013	0.108
EXO merged	apoptotic	Apoptotic	281474976711162 (F003392)	Heterogeneous nuclear ribonucleoprotein U OS=Homo sapiens GN=HNRNPU PE=1 SV=6	HNRPU_HUMAN	SwissProt_2014_08.fasta	90 585,2	1	6	6	23	0.0017	0.109
EXO merged	apoptotic	Apoptotic	281474976711162 (F003392)	Aspartate--tRNA ligase, cytoplasmic OS=Homo sapiens GN=DARS PE=1 SV=2	SYDC_HUMAN	SwissProt_2014_08.fasta	57 136,7	1	6	6	8	0.0006	0.146
EXO merged	apoptotic	Apoptotic	281474976711162 (F003392)	40S ribosomal protein S6 OS=Homo sapiens GN=RPS6 PE=1 SV=1	RS6_HUMAN	SwissProt_2014_08.fasta	28 681,7	1	5	6	52	0.0039	0.257
EXO merged	apoptotic	Apoptotic	281474976711162 (F003392)	Syntenin-1 OS=Homo sapiens GN=SDCBP PE=1 SV=1	SDCB1_HUMAN	SwissProt_2014_08.fasta	32 445,3	1	3	4	14	0.001	0.242
EXO merged	apoptotic	Apoptotic	281474976711162 (F003392)	14-3-3 protein zeta/delta OS=Homo sapiens GN=YWHAZ PE=1 SV=1	1433Z_HUMAN	SwissProt_2014_08.fasta	27 745,9	1	5	5	15	0.0011	0.257
EXO merged	apoptotic	Apoptotic	281474976711162 (F003392)	X-ray repair cross-complementing protein 5 OS=Homo sapiens GN=XRCC5 PE=1 SV=3	XRCC5_HUMAN	SwissProt_2014_08.fasta	82 707,1	1	5	5	8	0.0006	0.105
EXO merged	apoptotic	Apoptotic	281474976711162 (F003392)	14-3-3 protein gamma OS=Homo sapiens GN=YWHAG PE=1 SV=2	1433G_HUMAN	SwissProt_2014_08.fasta	28 303,1	1	2	2	2	0.0001	0.138
EXO merged	apoptotic	Apoptotic	281474976711162 (F003392)	T-complex protein 1 subunit alpha OS=Homo sapiens GN=TCP1 PE=1 SV=1	TCPA_HUMAN	SwissProt_2014_08.fasta	60 345,2	1	2	2	5	0.0004	0.0396
EXO merged	apoptotic	Apoptotic	281474976711162 (F003392)	Ig kappa chain C region OS=Homo sapiens GN=IGKC PE=1 SV=1	IGKC_HUMAN	SwissProt_2014_08.fasta	11 608,6	1	5	5	33	0.0025	0.802
EXO merged	apoptotic	Apoptotic	281474976711162 (F003392)	Histone H2B type 1-J OS=Homo sapiens GN=HIST1H2BJ PE=1 SV=3	H2B1J_HUMAN,H2B2E_HUMAN	SwissProt_2014_08.fasta	13 904,7	1	2	2	21	0.0016	0.444
EXO merged	apoptotic	Apoptotic	281474976711162 (F003392)	Elongation factor 1-alpha 1 OS=Homo sapiens GN=EEF1A1 PE=1 SV=1	EF1A1_HUMAN,EF1A3_HUMAN	SwissProt_2014_08.fasta	50 141,2	1	5	5	42	0.0031	0.266
EXO merged	apoptotic	Apoptotic	281474976711162 (F003392)	Alpha-enolase OS=Homo sapiens GN=ENO1 PE=1 SV=2	ENOA_HUMAN	SwissProt_2014_08.fasta	47 170,2	1	11	13	81	0.006	0.419
EXO merged	apoptotic	Apoptotic	281474976711162 (F003392)	40S ribosomal protein S25 OS=Homo sapiens GN=RPS25 PE=1 SV=1	RS25_HUMAN	SwissProt_2014_08.fasta	13 743,0	1	2	2	12	0.0009	0.152
EXO merged	apoptotic	Apoptotic	281474976711162 (F003392)	Core histone macro-H2A.1 OS=Homo sapiens GN=H2AFY PE=1 SV=4	H2AY_HUMAN	SwissProt_2014_08.fasta	39 618,9	1	14	16	193	0.0143	0.602
EXO merged	apoptotic	Apoptotic	281474976711162 (F003392)	Moesin OS=Homo sapiens GN=MSN PE=1 SV=3	MOES_HUMAN	SwissProt_2014_08.fasta	67 821,8	1	4	4	11	0.0008	0.0641
EXO merged	apoptotic	Apoptotic	281474976711162 (F003392)	60S ribosomal protein L17 OS=Homo sapiens GN=RPL17 PE=1 SV=3	RL17_HUMAN	SwissProt_2014_08.fasta	21 397,4	1	6	6	9	0.0007	0.375
EXO merged	apoptotic	Apoptotic	281474976711162 (F003392)	Keratin, type II cytoskeletal 5 OS=Homo sapiens GN=KRT5 PE=1 SV=3	K2C5_HUMAN	SwissProt_2014_08.fasta	62 379,6	1	12	13	35	0.0026	0.295
EXO merged	apoptotic	Apoptotic	281474976711162 (F003392)	Serum albumin OS=Homo sapiens GN=ALB PE=1 SV=2	ALBU_HUMAN	SwissProt_2014_08.fasta	69 366,9	1	3	3	4	0.0003	0.0558
EXO merged	apoptotic	Apoptotic	281474976711162 (F003392)	14-3-3 protein epsilon OS=Homo sapiens GN=YWHAE PE=1 SV=1	1433E_HUMAN	SwissProt_2014_08.fasta	29 175,0	1	6	6	13	0.001	0.298
EXO merged	apoptotic	Apoptotic	281474976711162 (F003392)	Matrin-3 OS=Homo sapiens GN=MATR3 PE=1 SV=2	MATR3_HUMAN	SwissProt_2014_08.fasta	94 626,7	1	2	2	4	0.0003	0.0413
EXO merged	apoptotic	Apoptotic	281474976711162 (F003392)	GTP-binding nuclear protein Ran OS=Homo sapiens GN=RAN PE=1 SV=3	RAN_HUMAN	SwissProt_2014_08.fasta	24 423,1	1	4	4	12	0.0009	0.208
EXO merged	apoptotic	Apoptotic	281474976711162 (F003392)	Phosphoglycerate kinase 1 OS=Homo sapiens GN=PGK1 PE=1 SV=3	PGK1_HUMAN	SwissProt_2014_08.fasta	44 615,3	1	4	4	8	0.0006	0.173
EXO merged	apoptotic	Apoptotic	281474976711162 (F003392)	40S ribosomal protein S23 OS=Homo sapiens GN=RPS23 PE=1 SV=3	RS23_HUMAN	SwissProt_2014_08.fasta	15 807,7	1	4	4	16	0.0012	0.238
EXO merged	apoptotic	Apoptotic	281474976711162 (F003392)	Histone H1.2 OS=Homo sapiens GN=HIST1H1C PE=1 SV=2	H12_HUMAN	SwissProt_2014_08.fasta	21 365,8	1	3	3	14	0.001	0.155
EXO merged	apoptotic	Apoptotic	281474976711162 (F003392)	Peptidyl-prolyl cis-trans isomerase A OS=Homo sapiens GN=PPIA PE=1 SV=2	PPIA_HUMAN	SwissProt_2014_08.fasta	18 012,9	1	2	2	10	0.0007	0.164
EXO merged	apoptotic	Apoptotic	281474976711162 (F003392)	60S ribosomal protein L15 OS=Homo sapiens GN=RPL15 PE=1 SV=2	RL15_HUMAN	SwissProt_2014_08.fasta	24 146,5	1	4	4	33	0.0025	0.206
EXO merged	apoptotic	Apoptotic	281474976711162 (F003392)	40S ribosomal protein S4, X isoform OS=Homo sapiens GN=RPS4X PE=1 SV=2	RS4X_HUMAN	SwissProt_2014_08.fasta	29 599,3	1	7	7	42	0.0031	0.338
EXO merged	apoptotic	Apoptotic	281474976711162 (F003392)	60S ribosomal protein L18a OS=Homo sapiens GN=RPL18A PE=1 SV=2	RL18A_HUMAN	SwissProt_2014_08.fasta	20 762,6	1	4	4	16	0.0012	0.256
EXO merged	apoptotic	Apoptotic	281474976711162 (F003392)	Profilin-1 OS=Homo sapiens GN=PFN1 PE=1 SV=2	PROF1_HUMAN	SwissProt_2014_08.fasta	15 054,3	1	3	3	20	0.0015	0.314
EXO merged	apoptotic	Apoptotic	281474976711162 (F003392)	60S ribosomal protein L13 OS=Homo sapiens GN=RPL13 PE=1 SV=4	RL13_HUMAN	SwissProt_2014_08.fasta	24 262,2	1	4	4	16	0.0012	0.199
EXO merged	apoptotic	Apoptotic	281474976711162 (F003392)	ADP-ribosylation factor 1 OS=Homo sapiens GN=ARF1 PE=1 SV=2	ARF1_HUMAN	SwissProt_2014_08.fasta	20 697,6	1	3	3	4	0.0003	0.26
EXO merged	apoptotic	Apoptotic	281474976711162 (F003392)	60S ribosomal protein L7a OS=Homo sapiens GN=RPL7A PE=1 SV=2	RL7A_HUMAN	SwissProt_2014_08.fasta	29 996,3	1	8	8	45	0.0033	0.338
EXO merged	apoptotic	Apoptotic	281474976711162 (F003392)	Fructose-bisphosphate aldolase A OS=Homo sapiens GN=ALDOA PE=1 SV=2	ALDOA_HUMAN	SwissProt_2014_08.fasta	39 420,6	1	5	5	16	0.0012	0.214
EXO merged	apoptotic	Apoptotic	281474976711162 (F003392)	Ras-related protein Rap-1b OS=Homo sapiens GN=RAP1B PE=1 SV=1	RAP1B_HUMAN	SwissProt_2014_08.fasta	20 824,9	1	5	5	24	0.0018	0.332
EXO merged	apoptotic	Apoptotic	281474976711162 (F003392)	60S ribosomal protein L9 OS=Homo sapiens GN=RPL9 PE=1 SV=1	RL9_HUMAN	SwissProt_2014_08.fasta	21 863,7	1	5	7	22	0.0016	0.438
EXO merged	apoptotic	Apoptotic	281474976711162 (F003392)	Clathrin heavy chain 1 OS=Homo sapiens GN=CLTC PE=1 SV=5	CLH1_HUMAN	SwissProt_2014_08.fasta	191 618,9	1	48	55	265	0.0197	0.475
EXO merged	apoptotic	Apoptotic	281474976711162 (F003392)	60S ribosomal protein L24 OS=Homo sapiens GN=RPL24 PE=1 SV=1	RL24_HUMAN	SwissProt_2014_08.fasta	17 779,5	1	2	2	6	0.0004	0.121
EXO merged	apoptotic	Apoptotic	281474976711162 (F003392)	60S ribosomal protein L10a OS=Homo sapiens GN=RPL10A PE=1 SV=2	RL10A_HUMAN	SwissProt_2014_08.fasta	24 832,0	1	2	2	12	0.0009	0.111
EXO merged	apoptotic	Apoptotic	281474976711162 (F003392)	Ig alpha-1 chain C region OS=Homo sapiens GN=IGHA1 PE=1 SV=2	IGHA1_HUMAN	SwissProt_2014_08.fasta	37 653,8	0.999	2	2	2	0.0001	0.0708
EXO merged	apoptotic	Apoptotic	281474976711162 (F003392)	Phosphoglycerate mutase 1 OS=Homo sapiens GN=PGAM1 PE=1 SV=2	PGAM1_HUMAN	SwissProt_2014_08.fasta	28 804,8	1	2	2	3	0.0002	0.126
EXO merged	apoptotic	Apoptotic	281474976711162 (F003392)	L-lactate dehydrogenase B chain OS=Homo sapiens GN=LDHB PE=1 SV=2	LDHB_HUMAN	SwissProt_2014_08.fasta	36 638,6	1	5	5	7	0.0005	0.228
EXO merged	apoptotic	Apoptotic	281474976711162 (F003392)	Tubulin beta-4B chain OS=Homo sapiens GN=TUBB4B PE=1 SV=1	TBB4B_HUMAN	SwissProt_2014_08.fasta	49 830,7	1	2	2	9	0.0007	0.47
EXO merged	apoptotic	Apoptotic	281474976711162 (F003392)	40S ribosomal protein S9 OS=Homo sapiens GN=RPS9 PE=1 SV=3	RS9_HUMAN	SwissProt_2014_08.fasta	22 592,5	1	3	3	10	0.0007	0.144
EXO merged	apoptotic	Apoptotic	281474976711162 (F003392)	Keratin, type II cytoskeletal 2 epidermal OS=Homo sapiens GN=KRT2 PE=1 SV=2	K22E_HUMAN	SwissProt_2014_08.fasta	65 433,9	1	17	18	115	0.0085	0.401
EXO merged	apoptotic	Apoptotic	281474976711162 (F003392)	60S ribosomal protein L3 OS=Homo sapiens GN=RPL3 PE=1 SV=2	RL3_HUMAN	SwissProt_2014_08.fasta	46 109,5	1	8	9	38	0.0028	0.308
EXO merged	apoptotic	Apoptotic	281474976711162 (F003392)	Keratin, type II cytoskeletal 1 OS=Homo sapiens GN=KRT1 PE=1 SV=6	K2C1_HUMAN	SwissProt_2014_08.fasta	66 040,3	1	25	36	312	0.0232	0.488
EXO merged	apoptotic	Apoptotic	281474976711162 (F003392)	CD99 antigen OS=Homo sapiens GN=CD99 PE=1 SV=1	CD99_HUMAN	SwissProt_2014_08.fasta	18 848,2	1	2	2	4	0.0003	0.13
EXO merged	apoptotic	Apoptotic	281474976711162 (F003392)	Heat shock protein HSP 90-beta OS=Homo sapiens GN=HSP90AB1 PE=1 SV=4	HS90B_HUMAN	SwissProt_2014_08.fasta	83 267,3	1	12	12	38	0.0028	0.221
EXO merged	apoptotic	Apoptotic	281474976711162 (F003392)	60S ribosomal protein L32 OS=Homo sapiens GN=RPL32 PE=1 SV=2	RL32_HUMAN	SwissProt_2014_08.fasta	15 860,4	1	2	2	6	0.0004	0.2
EXO merged	apoptotic	Apoptotic	281474976711162 (F003392)	40S ribosomal protein S17-like OS=Homo sapiens GN=RPS17L PE=1 SV=1	RS17L_HUMAN,RS17_HUMAN	SwissProt_2014_08.fasta	15 550,5	1	3	4	16	0.0012	0.407
EXO merged	apoptotic	Apoptotic	281474976711162 (F003392)	Keratin, type I cytoskeletal 9 OS=Homo sapiens GN=KRT9 PE=1 SV=3	K1C9_HUMAN	SwissProt_2014_08.fasta	62 065,9	1	22	34	167	0.0124	0.525
EXO merged	apoptotic	Apoptotic	281474976711162 (F003392)	Histone H2B type 1-C/E/F/G/I OS=Homo sapiens GN=HIST1H2BC PE=1 SV=4	H2B1C_HUMAN,H2B1K_HUMAN	SwissProt_2014_08.fasta	13 906,6	1	7	11	456	0.0339	0.444
EXO merged	apoptotic	Apoptotic	281474976711162 (F003392)	Keratin, type I cytoskeletal 16 OS=Homo sapiens GN=KRT16 PE=1 SV=4	K1C16_HUMAN	SwissProt_2014_08.fasta	51 269,0	1	2	2	6	0.0004	0.228
EXO merged	apoptotic	Apoptotic	281474976711162 (F003392)	Glucose-6-phosphate isomerase OS=Homo sapiens GN=GPI PE=1 SV=4	G6PI_HUMAN	SwissProt_2014_08.fasta	63 148,5	1	2	2	5	0.0004	0.0573
EXO merged	apoptotic	Apoptotic	281474976711162 (F003392)	Integrin alpha-4 OS=Homo sapiens GN=ITGA4 PE=1 SV=3	ITA4_HUMAN	SwissProt_2014_08.fasta	114 901,8	1	3	3	4	0.0003	0.0291
EXO merged	apoptotic	Apoptotic	281474976711162 (F003392)	60S ribosomal protein L28 OS=Homo sapiens GN=RPL28 PE=1 SV=3	RL28_HUMAN	SwissProt_2014_08.fasta	15 747,9	1	2	2	6	0.0004	0.161
EXO merged	apoptotic	Apoptotic	281474976711162 (F003392)	Tubulin alpha-1B chain OS=Homo sapiens GN=TUBA1B PE=1 SV=1	TBA1B_HUMAN	SwissProt_2014_08.fasta	50 151,7	1	10	12	129	0.0096	0.339
EXO merged	apoptotic	Apoptotic	281474976711162 (F003392)	60S ribosomal protein L11 OS=Homo sapiens GN=RPL11 PE=1 SV=2	RL11_HUMAN	SwissProt_2014_08.fasta	20 253,2	1	3	3	7	0.0005	0.202
EXO merged	apoptotic	Apoptotic	281474976711162 (F003392)	40S ribosomal protein S8 OS=Homo sapiens GN=RPS8 PE=1 SV=2	RS8_HUMAN	SwissProt_2014_08.fasta	24 206,4	1	6	6	48	0.0036	0.38
EXO merged	apoptotic	Apoptotic	281474976711162 (F003392)	Keratin, type I cytoskeletal 10 OS=Homo sapiens GN=KRT10 PE=1 SV=6	K1C10_HUMAN	SwissProt_2014_08.fasta	58 828,8	1	21	33	234	0.0174	0.495
EXO merged	apoptotic	Apoptotic	281474976711162 (F003392)	Poly [ADP-ribose] polymerase 1 OS=Homo sapiens GN=PARP1 PE=1 SV=4	PARP1_HUMAN	SwissProt_2014_08.fasta	113 087,8	1	12	12	38	0.0028	0.202
EXO merged	apoptotic	Apoptotic	281474976711162 (F003392)	Pyruvate kinase PKM OS=Homo sapiens GN=PKM PE=1 SV=4	KPYM_HUMAN	SwissProt_2014_08.fasta	57 937,5	1	8	8	28	0.0021	0.217
EXO merged	apoptotic	Apoptotic	281474976711162 (F003392)	Histone H1x OS=Homo sapiens GN=H1FX PE=1 SV=1	H1X_HUMAN	SwissProt_2014_08.fasta	22 487,9	1	2	2	3	0.0002	0.103
EXO merged	apoptotic	Apoptotic	281474976711162 (F003392)	Probable ATP-dependent RNA helicase DDX5 OS=Homo sapiens GN=DDX5 PE=1 SV=1	DDX5_HUMAN	SwissProt_2014_08.fasta	69 149,7	1	2	2	2	0.0001	0.109
EXO merged	apoptotic	Apoptotic	281474976711162 (F003392)	40S ribosomal protein S15 OS=Homo sapiens GN=RPS15 PE=1 SV=2	RS15_HUMAN	SwissProt_2014_08.fasta	17 040,8	1	2	4	26	0.0019	0.283
EXO merged	apoptotic	Apoptotic	281474976711162 (F003392)	Keratin, type I cytoskeletal 14 OS=Homo sapiens GN=KRT14 PE=1 SV=4	K1C14_HUMAN	SwissProt_2014_08.fasta	51 562,5	1	11	12	22	0.0016	0.343
EXO merged	apoptotic	Apoptotic	281474976711162 (F003392)	60S ribosomal protein L5 OS=Homo sapiens GN=RPL5 PE=1 SV=3	RL5_HUMAN	SwissProt_2014_08.fasta	34 363,5	1	2	2	3	0.0002	0.0943
EXO merged	apoptotic	Apoptotic	281474976711162 (F003392)	Serine/arginine-rich splicing factor 3 OS=Homo sapiens GN=SRSF3 PE=1 SV=1	SRSF3_HUMAN	SwissProt_2014_08.fasta	19 330,0	1	2	2	4	0.0003	0.128
EXO merged	apoptotic	Apoptotic	281474976711162 (F003392)	60S ribosomal protein L26 OS=Homo sapiens GN=RPL26 PE=1 SV=1	RL26_HUMAN	SwissProt_2014_08.fasta	17 258,4	1	4	4	6	0.0004	0.228
EXO merged	apoptotic	Apoptotic	281474976711162 (F003392)	40S ribosomal protein S3a OS=Homo sapiens GN=RPS3A PE=1 SV=2	RS3A_HUMAN	SwissProt_2014_08.fasta	29 945,3	1	5	7	25	0.0019	0.212
EXO merged	apoptotic	Apoptotic	281474976711162 (F003392)	MARCKS-related protein OS=Homo sapiens GN=MARCKSL1 PE=1 SV=2	MRP_HUMAN	SwissProt_2014_08.fasta	19 528,6	1	3	3	6	0.0004	0.318
EXO merged	apoptotic	Apoptotic	281474976711162 (F003392)	Keratin, type I cytoskeletal 17 OS=Homo sapiens GN=KRT17 PE=1 SV=2	K1C17_HUMAN	SwissProt_2014_08.fasta	48 106,7	0.998	2	2	2	0.0001	0.132
EXO merged	apoptotic	Apoptotic	281474976711162 (F003392)	Programmed cell death 6-interacting protein OS=Homo sapiens GN=PDCD6IP PE=1 SV=1	PDC6I_HUMAN	SwissProt_2014_08.fasta	96 025,4	1	2	2	2	0.0001	0.0507
EXO merged	apoptotic	Apoptotic	281474976711162 (F003392)	40S ribosomal protein S13 OS=Homo sapiens GN=RPS13 PE=1 SV=2	RS13_HUMAN	SwissProt_2014_08.fasta	17 223,3	1	2	2	5	0.0004	0.113
EXO merged	apoptotic	Apoptotic	281474976711162 (F003392)	Glyceraldehyde-3-phosphate dehydrogenase OS=Homo sapiens GN=GAPDH PE=1 SV=3	G3P_HUMAN	SwissProt_2014_08.fasta	36 053,4	1	10	11	129	0.0096	0.525
EXO merged	apoptotic	Apoptotic	281474976711162 (F003392)	40S ribosomal protein S5 OS=Homo sapiens GN=RPS5 PE=1 SV=4	RS5_HUMAN	SwissProt_2014_08.fasta	22 877,0	1	2	2	2	0.0001	0.113
EXO merged	apoptotic	Apoptotic	281474976711162 (F003392)	60S ribosomal protein L30 OS=Homo sapiens GN=RPL30 PE=1 SV=2	RL30_HUMAN	SwissProt_2014_08.fasta	12 784,7	1	3	3	14	0.001	0.252
EXO merged	apoptotic	Apoptotic	281474976711162 (F003392)	Nucleolin OS=Homo sapiens GN=NCL PE=1 SV=3	NUCL_HUMAN	SwissProt_2014_08.fasta	76 615,9	1	5	5	8	0.0006	0.0775
EXO merged	apoptotic	Apoptotic	281474976711162 (F003392)	Actin, aortic smooth muscle OS=Homo sapiens GN=ACTA2 PE=1 SV=1	ACTA_HUMAN,ACTC_HUMAN,ACTH_HUMAN	SwissProt_2014_08.fasta	42 010,1	1	2	2	27	0.002	0.358
EXO merged	apoptotic	Apoptotic	281474976711162 (F003392)	Guanine nucleotide-binding protein subunit beta-2-like 1 OS=Homo sapiens GN=GNB2L1 PE=1 SV=3	GBLP_HUMAN	SwissProt_2014_08.fasta	35 077,0	1	4	4	7	0.0005	0.142
EXO merged	apoptotic	Apoptotic	281474976711162 (F003392)	60S acidic ribosomal protein P0 OS=Homo sapiens GN=RPLP0 PE=1 SV=1	RLA0_HUMAN	SwissProt_2014_08.fasta	34 274,3	1	2	2	10	0.0007	0.0915
EXO merged	apoptotic	Apoptotic	281474976711162 (F003392)	4F2 cell-surface antigen heavy chain OS=Homo sapiens GN=SLC3A2 PE=1 SV=3	4F2_HUMAN	SwissProt_2014_08.fasta	67 996,4	1	6	6	20	0.0015	0.122
EXO merged	apoptotic	Apoptotic	281474976711162 (F003392)	Serine/arginine-rich splicing factor 1 OS=Homo sapiens GN=SRSF1 PE=1 SV=2	SRSF1_HUMAN	SwissProt_2014_08.fasta	27 745,1	1	2	2	7	0.0005	0.0847
EXO merged	apoptotic	Apoptotic	281474976711162 (F003392)	40S ribosomal protein S24 OS=Homo sapiens GN=RPS24 PE=1 SV=1	RS24_HUMAN	SwissProt_2014_08.fasta	15 423,8	1	2	2	32	0.0024	0.203
EXO merged	apoptotic	Apoptotic	281474976711162 (F003392)	60S ribosomal protein L22 OS=Homo sapiens GN=RPL22 PE=1 SV=2	RL22_HUMAN	SwissProt_2014_08.fasta	14 787,3	1	3	3	6	0.0004	0.391
EXO merged	apoptotic	Apoptotic	281474976711162 (F003392)	T-complex protein 1 subunit delta OS=Homo sapiens GN=CCT4 PE=1 SV=4	TCPD_HUMAN	SwissProt_2014_08.fasta	57 926,0	1	2	2	4	0.0003	0.0501
EXO merged	apoptotic	Apoptotic	281474976711162 (F003392)	Ig lambda-2 chain C regions OS=Homo sapiens GN=IGLC2 PE=1 SV=1	LAC2_HUMAN,LAC3_HUMAN	SwissProt_2014_08.fasta	11 293,2	1	3	3	3	0.0002	0.425
EXO merged	apoptotic	Apoptotic	281474976711162 (F003392)	DNA topoisomerase 2-alpha OS=Homo sapiens GN=TOP2A PE=1 SV=3	TOP2A_HUMAN	SwissProt_2014_08.fasta	174 391,3	1	2	2	4	0.0003	0.0268
EXO merged	apoptotic	Apoptotic	281474976711162 (F003392)	Heterogeneous nuclear ribonucleoprotein R OS=Homo sapiens GN=HNRNPR PE=1 SV=1	HNRPR_HUMAN	SwissProt_2014_08.fasta	70 943,9	1	4	4	19	0.0014	0.0758
EXO merged	apoptotic	Apoptotic	281474976711162 (F003392)	40S ribosomal protein S3 OS=Homo sapiens GN=RPS3 PE=1 SV=2	RS3_HUMAN	SwissProt_2014_08.fasta	26 688,6	1	7	7	16	0.0012	0.329
EXO merged	apoptotic	Apoptotic	281474976711162 (F003392)	Ig mu chain C region OS=Homo sapiens GN=IGHM PE=1 SV=3	IGHM_HUMAN	SwissProt_2014_08.fasta	49 305,7	1	5	6	8	0.0006	0.135
EXO merged	apoptotic	Apoptotic	281474976711162 (F003392)	2',3'-cyclic-nucleotide 3'-phosphodiesterase OS=Homo sapiens GN=CNP PE=1 SV=2	CN37_HUMAN	SwissProt_2014_08.fasta	47 580,6	1	4	4	6	0.0004	0.095
EXO merged	apoptotic	Apoptotic	281474976711162 (F003392)	Proteasome subunit alpha type-2 OS=Homo sapiens GN=PSMA2 PE=1 SV=2	PSA2_HUMAN	SwissProt_2014_08.fasta	25 898,9	1	2	2	2	0.0001	0.0769
EXO merged	apoptotic	Apoptotic	281474976711162 (F003392)	Heat shock cognate 71 kDa protein OS=Homo sapiens GN=HSPA8 PE=1 SV=1	HSP7C_HUMAN	SwissProt_2014_08.fasta	70 899,8	1	10	10	20	0.0015	0.211
EXO merged	apoptotic	Apoptotic	281474976711162 (F003392)	40S ribosomal protein S11 OS=Homo sapiens GN=RPS11 PE=1 SV=3	RS11_HUMAN	SwissProt_2014_08.fasta	18 431,3	1	3	3	7	0.0005	0.133
EXO merged	apoptotic	Apoptotic	281474976711162 (F003392)	Barrier-to-autointegration factor OS=Homo sapiens GN=BANF1 PE=1 SV=1	BAF_HUMAN	SwissProt_2014_08.fasta	10 058,7	1	3	3	34	0.0025	0.483
EXO merged	apoptotic	Apoptotic	281474976711162 (F003392)	X-ray repair cross-complementing protein 6 OS=Homo sapiens GN=XRCC6 PE=1 SV=2	XRCC6_HUMAN	SwissProt_2014_08.fasta	69 846,4	1	3	3	7	0.0005	0.0985
EXO merged	apoptotic	Apoptotic	281474976711162 (F003392)	60S ribosomal protein L14 OS=Homo sapiens GN=RPL14 PE=1 SV=4	RL14_HUMAN	SwissProt_2014_08.fasta	23 432,3	1	4	4	24	0.0018	0.209
EXO merged	apoptotic	Apoptotic	281474976711162 (F003392)	Keratin, type II cytoskeletal 6A OS=Homo sapiens GN=KRT6A PE=1 SV=3	K2C6A_HUMAN	SwissProt_2014_08.fasta	60 046,4	1	6	6	10	0.0007	0.28
EXO merged	apoptotic	Apoptotic	281474976711162 (F003392)	DNA replication licensing factor MCM3 OS=Homo sapiens GN=MCM3 PE=1 SV=3	MCM3_HUMAN	SwissProt_2014_08.fasta	90 982,6	1	2	2	3	0.0002	0.0396
EXO merged	apoptotic	Apoptotic	281474976711162 (F003392)	Rab GDP dissociation inhibitor beta OS=Homo sapiens GN=GDI2 PE=1 SV=2	GDIB_HUMAN	SwissProt_2014_08.fasta	50 665,5	1	2	2	5	0.0004	0.0697
EXO merged	apoptotic	Apoptotic	281474976711162 (F003392)	Pre-mRNA-processing-splicing factor 8 OS=Homo sapiens GN=PRPF8 PE=1 SV=2	PRP8_HUMAN	SwissProt_2014_08.fasta	273 608,6	1	7	7	7	0.0005	0.0514
EXO merged	apoptotic	Apoptotic	281474976711162 (F003392)	Histone H2A.V OS=Homo sapiens GN=H2AFV PE=1 SV=3	H2AV_HUMAN,H2AZ_HUMAN	SwissProt_2014_08.fasta	13 509,2	1	3	4	23	0.0017	0.539
EXO merged	apoptotic	Apoptotic	281474976711162 (F003392)	Histone H1.5 OS=Homo sapiens GN=HIST1H1B PE=1 SV=3	H15_HUMAN	SwissProt_2014_08.fasta	22 581,7	1	6	6	20	0.0015	0.19
EXO merged	apoptotic	Apoptotic	281474976711162 (F003392)	D-3-phosphoglycerate dehydrogenase OS=Homo sapiens GN=PHGDH PE=1 SV=4	SERA_HUMAN	SwissProt_2014_08.fasta	56 650,6	1	2	2	3	0.0002	0.0525
EXO merged	apoptotic	Apoptotic	281474976711162 (F003392)	Tubulin beta chain OS=Homo sapiens GN=TUBB PE=1 SV=2	TBB5_HUMAN	SwissProt_2014_08.fasta	49 670,6	1	17	19	145	0.0108	0.538
EXO merged	apoptotic	Apoptotic	281474976711162 (F003392)	60S ribosomal protein L18 OS=Homo sapiens GN=RPL18 PE=1 SV=2	RL18_HUMAN	SwissProt_2014_08.fasta	21 635,2	1	5	5	44	0.0033	0.309
EXO merged	apoptotic	Apoptotic	281474976711162 (F003392)	40S ribosomal protein S15a OS=Homo sapiens GN=RPS15A PE=1 SV=2	RS15A_HUMAN	SwissProt_2014_08.fasta	14 840,0	1	4	4	8	0.0006	0.331
EXO merged	apoptotic	Apoptotic	281474976711162 (F003392)	60S ribosomal protein L7 OS=Homo sapiens GN=RPL7 PE=1 SV=1	RL7_HUMAN	SwissProt_2014_08.fasta	29 227,7	1	8	8	47	0.0035	0.403
EXO merged	apoptotic	Apoptotic	281474976711162 (F003392)	Ubiquitin-40S ribosomal protein S27a OS=Homo sapiens GN=RPS27A PE=1 SV=2	RS27A_HUMAN	SwissProt_2014_08.fasta	17 965,6	1	2	2	6	0.0004	0.186
EXO merged	apoptotic	Apoptotic	281474976711162 (F003392)	60S ribosomal protein L8 OS=Homo sapiens GN=RPL8 PE=1 SV=2	RL8_HUMAN	SwissProt_2014_08.fasta	28 024,8	1	3	4	15	0.0011	0.222
EXO merged	apoptotic	Apoptotic	281474976711162 (F003392)	DNA topoisomerase 1 OS=Homo sapiens GN=TOP1 PE=1 SV=2	TOP1_HUMAN	SwissProt_2014_08.fasta	90 729,7	1	9	9	32	0.0024	0.145
EXO merged	apoptotic	Apoptotic	281474976711162 (F003392)	Tyrosine-protein kinase Lck OS=Homo sapiens GN=LCK PE=1 SV=6	LCK_HUMAN	SwissProt_2014_08.fasta	58 002,0	1	6	6	14	0.001	0.193
EXO merged	apoptotic	Apoptotic	281474976711162 (F003392)	L-lactate dehydrogenase A chain OS=Homo sapiens GN=LDHA PE=1 SV=2	LDHA_HUMAN	SwissProt_2014_08.fasta	36 689,2	1	7	7	16	0.0012	0.295
EXO merged	apoptotic	Apoptotic	281474976711162 (F003392)	Nuclease-sensitive element-binding protein 1 OS=Homo sapiens GN=YBX1 PE=1 SV=3	YBOX1_HUMAN	SwissProt_2014_08.fasta	35 923,8	1	5	7	17	0.0013	0.272
EXO merged	apoptotic	Apoptotic	281474976711162 (F003392)	Peroxiredoxin-1 OS=Homo sapiens GN=PRDX1 PE=1 SV=1	PRDX1_HUMAN	SwissProt_2014_08.fasta	22 110,9	1	5	5	9	0.0007	0.251
EXO merged	apoptotic	Apoptotic	281474976711162 (F003392)	Heat shock protein HSP 90-alpha OS=Homo sapiens GN=HSP90AA1 PE=1 SV=5	HS90A_HUMAN	SwissProt_2014_08.fasta	84 663,2	1	6	6	11	0.0008	0.161
EXO merged	apoptotic	Apoptotic	281474976711162 (F003392)	60S ribosomal protein L31 OS=Homo sapiens GN=RPL31 PE=1 SV=1	RL31_HUMAN	SwissProt_2014_08.fasta	14 463,2	1	2	2	13	0.001	0.184
EXO merged	apoptotic	Apoptotic	281474976711162 (F003392)	Histone H2AX OS=Homo sapiens GN=H2AFX PE=1 SV=2	H2AX_HUMAN	SwissProt_2014_08.fasta	15 145,1	1	8	11	276	0.0205	0.594
EXO merged	apoptotic	Apoptotic	281474976711162 (F003392)	40S ribosomal protein S16 OS=Homo sapiens GN=RPS16 PE=1 SV=2	RS16_HUMAN	SwissProt_2014_08.fasta	16 445,9	1	5	5	22	0.0016	0.329
EXO merged	apoptotic	Apoptotic	281474976711162 (F003392)	Flap endonuclease 1 OS=Homo sapiens GN=FEN1 PE=1 SV=1	FEN1_HUMAN	SwissProt_2014_08.fasta	42 594,2	1	2	2	2	0.0001	0.0579
EXO merged	apoptotic	Apoptotic	281474976711162 (F003392)	CD81 antigen OS=Homo sapiens GN=CD81 PE=1 SV=1	CD81_HUMAN	SwissProt_2014_08.fasta	25 809,8	1	3	4	19	0.0014	0.25
EXO merged	apoptotic	Apoptotic	281474976711162 (F003392)	40S ribosomal protein S7 OS=Homo sapiens GN=RPS7 PE=1 SV=1	RS7_HUMAN	SwissProt_2014_08.fasta	22 127,5	1	2	2	9	0.0007	0.175
EXO merged	apoptotic	Apoptotic	281474976711162 (F003392)	ATP-dependent RNA helicase A OS=Homo sapiens GN=DHX9 PE=1 SV=4	DHX9_HUMAN	SwissProt_2014_08.fasta	140 961,5	1	10	10	37	0.0028	0.0984
EXO merged	apoptotic	Apoptotic	281474976711162 (F003392)	Heterogeneous nuclear ribonucleoprotein K OS=Homo sapiens GN=HNRNPK PE=1 SV=1	HNRPK_HUMAN	SwissProt_2014_08.fasta	50 978,5	1	2	2	7	0.0005	0.0605
EXO merged	apoptotic	Apoptotic	281474976711162 (F003392)	Isoleucine--tRNA ligase, cytoplasmic OS=Homo sapiens GN=IARS PE=1 SV=2	SYIC_HUMAN	SwissProt_2014_08.fasta	144 501,8	1	4	4	5	0.0004	0.0317
EXO merged	apoptotic	Apoptotic	281474976711162 (F003392)	Annexin A11 OS=Homo sapiens GN=ANXA11 PE=1 SV=1	ANX11_HUMAN	SwissProt_2014_08.fasta	54 391,7	1	2	2	2	0.0001	0.0574
EXO merged	apoptotic	Apoptotic	281474976711162 (F003392)	60S ribosomal protein L6 OS=Homo sapiens GN=RPL6 PE=1 SV=3	RL6_HUMAN	SwissProt_2014_08.fasta	32 729,3	1	7	7	33	0.0025	0.267
EXO merged	apoptotic	Apoptotic	281474976711162 (F003392)	Histone H3.2 OS=Homo sapiens GN=HIST2H3A PE=1 SV=3	H32_HUMAN	SwissProt_2014_08.fasta	15 388,7	1	3	7	114	0.0085	0.353
EXO merged	apoptotic	Apoptotic	281474976711162 (F003392)	Integrin beta-1 OS=Homo sapiens GN=ITGB1 PE=1 SV=2	ITB1_HUMAN	SwissProt_2014_08.fasta	88 415,1	1	2	2	3	0.0002	0.0276
EXO merged	apoptotic	Apoptotic	281474976711162 (F003392)	T-complex protein 1 subunit theta OS=Homo sapiens GN=CCT8 PE=1 SV=4	TCPQ_HUMAN	SwissProt_2014_08.fasta	59 621,0	1	3	3	5	0.0004	0.0693
EXO merged	apoptotic	Apoptotic	281474976711162 (F003392)	Rho GDP-dissociation inhibitor 2 OS=Homo sapiens GN=ARHGDIB PE=1 SV=3	GDIR2_HUMAN	SwissProt_2014_08.fasta	22 988,4	1	2	2	2	0.0001	0.0995
EXO merged	apoptotic	Apoptotic	281474976711162 (F003392)	60S ribosomal protein L12 OS=Homo sapiens GN=RPL12 PE=1 SV=1	RL12_HUMAN	SwissProt_2014_08.fasta	17 819,1	1	2	2	3	0.0002	0.188
EXO merged	apoptotic	Apoptotic	281474976711162 (F003392)	Heterochromatin protein 1-binding protein 3 OS=Homo sapiens GN=HP1BP3 PE=1 SV=1	HP1B3_HUMAN	SwissProt_2014_08.fasta	61 208,7	1	4	4	8	0.0006	0.0976
EXO merged	apoptotic	Apoptotic	281474976711162 (F003392)	Annexin A6 OS=Homo sapiens GN=ANXA6 PE=1 SV=3	ANXA6_HUMAN	SwissProt_2014_08.fasta	75 877,5	1	7	7	7	0.0005	0.108
EXO merged	apoptotic	Apoptotic	281474976711162 (F003392)	Elongation factor 2 OS=Homo sapiens GN=EEF2 PE=1 SV=4	EF2_HUMAN	SwissProt_2014_08.fasta	95 340,1	1	9	10	17	0.0013	0.147
EXO merged	apoptotic	Apoptotic	281474976711162 (F003392)	Guanine nucleotide-binding protein G(I)/G(S)/G(T) subunit beta-1 OS=Homo sapiens GN=GNB1 PE=1 SV=3	GBB1_HUMAN	SwissProt_2014_08.fasta	37 377,5	1	4	4	10	0.0007	0.162
EXO merged	apoptotic	Apoptotic	281474976711162 (F003392)	Nucleolar RNA helicase 2 OS=Homo sapiens GN=DDX21 PE=1 SV=5	DDX21_HUMAN	SwissProt_2014_08.fasta	87 346,0	1	5	5	14	0.001	0.092
EXO merged	apoptotic	Apoptotic	281474976711162 (F003392)	40S ribosomal protein S14 OS=Homo sapiens GN=RPS14 PE=1 SV=3	RS14_HUMAN	SwissProt_2014_08.fasta	16 272,9	1	2	2	5	0.0004	0.159
EXO merged	apoptotic	Apoptotic	281474976711162 (F003392)	40S ribosomal protein S18 OS=Homo sapiens GN=RPS18 PE=1 SV=3	RS18_HUMAN	SwissProt_2014_08.fasta	17 719,3	1	4	5	13	0.001	0.263
EXO merged	apoptotic	Apoptotic	281474976711162 (F003392)	Guanine nucleotide-binding protein G(i) subunit alpha-2 OS=Homo sapiens GN=GNAI2 PE=1 SV=3	GNAI2_HUMAN	SwissProt_2014_08.fasta	40 452,0	1	7	7	26	0.0019	0.268
EXO merged	apoptotic	Apoptotic	281474976711162 (F003392)	Histone H4 OS=Homo sapiens GN=HIST1H4A PE=1 SV=2	H4_HUMAN	SwissProt_2014_08.fasta	11 367,7	1	8	14	745	0.0553	0.534
EXO merged	apoptotic	Apoptotic	281474976711162 (F003392)	Serine/arginine-rich splicing factor 6 OS=Homo sapiens GN=SRSF6 PE=1 SV=2	SRSF6_HUMAN	SwissProt_2014_08.fasta	39 588,4	1	3	3	3	0.0002	0.0959
EXO merged	apoptotic	Apoptotic	281474976711162 (F003392)	116 kDa U5 small nuclear ribonucleoprotein component OS=Homo sapiens GN=EFTUD2 PE=1 SV=1	U5S1_HUMAN	SwissProt_2014_08.fasta	109 438,1	1	2	2	2	0.0001	0.0288
EXO merged	apoptotic	Apoptotic	281474976711162 (F003392)	Plastin-2 OS=Homo sapiens GN=LCP1 PE=1 SV=6	PLSL_HUMAN	SwissProt_2014_08.fasta	70 291,2	1	5	5	8	0.0006	0.0941
EXO merged	apoptotic	Apoptotic	281474976711162 (F003392)	Ig gamma-3 chain C region OS=Homo sapiens GN=IGHG3 PE=1 SV=2	IGHG3_HUMAN	SwissProt_2014_08.fasta	41 285,9	1	4	4	8	0.0006	0.125
EXO merged	apoptotic	Apoptotic	281474976711162 (F003392)	60S ribosomal protein L27a OS=Homo sapiens GN=RPL27A PE=1 SV=2	RL27A_HUMAN	SwissProt_2014_08.fasta	16 561,4	1	3	3	15	0.0011	0.223
EXO merged	apoptotic	Apoptotic	281474976711162 (F003392)	Actin, cytoplasmic 1 OS=Homo sapiens GN=ACTB PE=1 SV=1	ACTB_HUMAN,ACTG_HUMAN	SwissProt_2014_08.fasta	41 737,8	1	15	19	179	0.0133	0.621
EXO merged	apoptotic	Apoptotic	281474976711162 (F003392)	DNA-dependent protein kinase catalytic subunit OS=Homo sapiens GN=PRKDC PE=1 SV=3	PRKDC_HUMAN	SwissProt_2014_08.fasta	469 095,5	1	15	15	27	0.002	0.048
EXO merged	activated	Activated (1)	281474976711820 (F002812)	60S ribosomal protein L9 OS=Homo sapiens GN=RPL9 PE=1 SV=1	RL9_HUMAN	SwissProt_2014_08.fasta	21 863,7	1	2	2	2	0.0008	0.214
EXO merged	activated	Activated (1)	281474976711820 (F002812)	60S ribosomal protein L23 OS=Homo sapiens GN=RPL23 PE=1 SV=1	RL23_HUMAN	SwissProt_2014_08.fasta	14 865,9	1	2	2	2	0.0008	0.25
EXO merged	activated	Activated (1)	281474976711820 (F002812)	Bifunctional glutamate/proline--tRNA ligase OS=Homo sapiens GN=EPRS PE=1 SV=5	SYEP_HUMAN	SwissProt_2014_08.fasta	170 593,2	1	2	2	3	0.0012	0.0152
EXO merged	activated	Activated (1)	281474976711820 (F002812)	40S ribosomal protein S2 OS=Homo sapiens GN=RPS2 PE=1 SV=2	RS2_HUMAN	SwissProt_2014_08.fasta	31 325,2	1	2	2	4	0.0016	0.0956
EXO merged	activated	Activated (1)	281474976711820 (F002812)	Probable ATP-dependent RNA helicase DDX17 OS=Homo sapiens GN=DDX17 PE=1 SV=2	DDX17_HUMAN	SwissProt_2014_08.fasta	80 274,0	1	2	2	2	0.0008	0.0343
EXO merged	activated	Activated (1)	281474976711820 (F002812)	Heterogeneous nuclear ribonucleoprotein U OS=Homo sapiens GN=HNRNPU PE=1 SV=6	HNRPU_HUMAN	SwissProt_2014_08.fasta	90 585,2	1	4	4	4	0.0016	0.0655
EXO merged	activated	Activated (1)	281474976711820 (F002812)	40S ribosomal protein S6 OS=Homo sapiens GN=RPS6 PE=1 SV=1	RS6_HUMAN	SwissProt_2014_08.fasta	28 681,7	1	2	2	3	0.0012	0.108
EXO merged	activated	Activated (1)	281474976711820 (F002812)	Immunoglobulin superfamily member 8 OS=Homo sapiens GN=IGSF8 PE=1 SV=1	IGSF8_HUMAN	SwissProt_2014_08.fasta	65 032,8	1	6	7	9	0.0036	0.184
EXO merged	activated	Activated (1)	281474976711820 (F002812)	Glycogen [starch] synthase, muscle OS=Homo sapiens GN=GYS1 PE=1 SV=2	GYS1_HUMAN	SwissProt_2014_08.fasta	83 787,1	1	4	4	6	0.0024	0.0896
EXO merged	activated	Activated (1)	281474976711820 (F002812)	Elongation factor 1-alpha 1 OS=Homo sapiens GN=EEF1A1 PE=1 SV=1	EF1A1_HUMAN,EF1A3_HUMAN	SwissProt_2014_08.fasta	50 141,2	1	2	2	2	0.0008	0.0866
EXO merged	activated	Activated (1)	281474976711820 (F002812)	Alpha-enolase OS=Homo sapiens GN=ENO1 PE=1 SV=2	ENOA_HUMAN	SwissProt_2014_08.fasta	47 170,2	1	6	6	9	0.0036	0.224
EXO merged	activated	Activated (1)	281474976711820 (F002812)	Core histone macro-H2A.1 OS=Homo sapiens GN=H2AFY PE=1 SV=4	H2AY_HUMAN	SwissProt_2014_08.fasta	39 618,9	1	3	3	3	0.0012	0.159
EXO merged	activated	Activated (1)	281474976711820 (F002812)	Moesin OS=Homo sapiens GN=MSN PE=1 SV=3	MOES_HUMAN	SwissProt_2014_08.fasta	67 821,8	1	6	6	9	0.0036	0.175
EXO merged	activated	Activated (1)	281474976711820 (F002812)	Unconventional myosin-Ig OS=Homo sapiens GN=MYO1G PE=1 SV=2	MYO1G_HUMAN	SwissProt_2014_08.fasta	116 443,6	1	2	3	3	0.0012	0.0295
EXO merged	activated	Activated (1)	281474976711820 (F002812)	14-3-3 protein epsilon OS=Homo sapiens GN=YWHAE PE=1 SV=1	1433E_HUMAN	SwissProt_2014_08.fasta	29 175,0	1	4	4	4	0.0016	0.251
EXO merged	activated	Activated (1)	281474976711820 (F002812)	Heterogeneous nuclear ribonucleoprotein M OS=Homo sapiens GN=HNRNPM PE=1 SV=3	HNRPM_HUMAN	SwissProt_2014_08.fasta	77 517,3	1	5	5	5	0.002	0.118
EXO merged	activated	Activated (1)	281474976711820 (F002812)	GTP-binding nuclear protein Ran OS=Homo sapiens GN=RAN PE=1 SV=3	RAN_HUMAN	SwissProt_2014_08.fasta	24 423,1	1	2	2	2	0.0008	0.111
EXO merged	activated	Activated (1)	281474976711820 (F002812)	Phosphoglycerate kinase 1 OS=Homo sapiens GN=PGK1 PE=1 SV=3	PGK1_HUMAN	SwissProt_2014_08.fasta	44 615,3	1	2	2	2	0.0008	0.0839
EXO merged	activated	Activated (1)	281474976711820 (F002812)	40S ribosomal protein S23 OS=Homo sapiens GN=RPS23 PE=1 SV=3	RS23_HUMAN	SwissProt_2014_08.fasta	15 807,7	1	2	2	2	0.0008	0.266
EXO merged	activated	Activated (1)	281474976711820 (F002812)	Histone H1.2 OS=Homo sapiens GN=HIST1H1C PE=1 SV=2	H12_HUMAN	SwissProt_2014_08.fasta	21 365,8	1	2	2	5	0.002	0.15
EXO merged	activated	Activated (1)	281474976711820 (F002812)	60S ribosomal protein L15 OS=Homo sapiens GN=RPL15 PE=1 SV=2	RL15_HUMAN	SwissProt_2014_08.fasta	24 146,5	1	2	2	2	0.0008	0.113
EXO merged	activated	Activated (1)	281474976711820 (F002812)	40S ribosomal protein S4, X isoform OS=Homo sapiens GN=RPS4X PE=1 SV=2	RS4X_HUMAN	SwissProt_2014_08.fasta	29 599,3	1	4	4	6	0.0024	0.217
EXO merged	activated	Activated (1)	281474976711820 (F002812)	60S ribosomal protein L18a OS=Homo sapiens GN=RPL18A PE=1 SV=2	RL18A_HUMAN	SwissProt_2014_08.fasta	20 762,6	1	2	2	3	0.0012	0.153
EXO merged	activated	Activated (1)	281474976711820 (F002812)	60S ribosomal protein L13 OS=Homo sapiens GN=RPL13 PE=1 SV=4	RL13_HUMAN	SwissProt_2014_08.fasta	24 262,2	1	2	2	2	0.0008	0.114
EXO merged	activated	Activated (1)	281474976711820 (F002812)	Ras-related protein Rap-1b OS=Homo sapiens GN=RAP1B PE=1 SV=1	RAP1B_HUMAN	SwissProt_2014_08.fasta	20 824,9	1	6	6	14	0.0056	0.543
EXO merged	activated	Activated (1)	281474976711820 (F002812)	HLA class I histocompatibility antigen, Cw-6 alpha chain OS=Homo sapiens GN=HLA-C PE=2 SV=2	1C06_HUMAN	SwissProt_2014_08.fasta	40 968,3	1	2	2	2	0.0008	0.0628
EXO merged	activated	Activated (1)	281474976711820 (F002812)	Clathrin heavy chain 1 OS=Homo sapiens GN=CLTC PE=1 SV=5	CLH1_HUMAN	SwissProt_2014_08.fasta	191 618,9	1	22	23	29	0.0116	0.193
EXO merged	activated	Activated (1)	281474976711820 (F002812)	Annexin A5 OS=Homo sapiens GN=ANXA5 PE=1 SV=2	ANXA5_HUMAN	SwissProt_2014_08.fasta	35 938,6	1	2	2	2	0.0008	0.0656
EXO merged	activated	Activated (1)	281474976711820 (F002812)	L-lactate dehydrogenase B chain OS=Homo sapiens GN=LDHB PE=1 SV=2	LDHB_HUMAN	SwissProt_2014_08.fasta	36 638,6	1	2	2	5	0.002	0.0808
EXO merged	activated	Activated (1)	281474976711820 (F002812)	Tubulin beta-4B chain OS=Homo sapiens GN=TUBB4B PE=1 SV=1	TBB4B_HUMAN	SwissProt_2014_08.fasta	49 830,7	1	2	2	2	0.0008	0.182
EXO merged	activated	Activated (1)	281474976711820 (F002812)	60S ribosomal protein L6 OS=Homo sapiens GN=RPL6 PE=1 SV=3	RL6_HUMAN	SwissProt_2014_08.fasta	32 729,3	1	3	3	5	0.002	0.118
EXO merged	activated	Activated (1)	281474976711820 (F002812)	WD repeat-containing protein 1 OS=Homo sapiens GN=WDR1 PE=1 SV=4	WDR1_HUMAN	SwissProt_2014_08.fasta	66 193,2	1	2	2	2	0.0008	0.0528
EXO merged	activated	Activated (1)	281474976711820 (F002812)	Keratin, type II cytoskeletal 2 epidermal OS=Homo sapiens GN=KRT2 PE=1 SV=2	K22E_HUMAN	SwissProt_2014_08.fasta	65 433,9	0.999	2	2	2	0.0008	0.0673
EXO merged	activated	Activated (1)	281474976711820 (F002812)	Keratin, type II cytoskeletal 1 OS=Homo sapiens GN=KRT1 PE=1 SV=6	K2C1_HUMAN	SwissProt_2014_08.fasta	66 040,3	1	10	10	16	0.0064	0.252
EXO merged	activated	Activated (1)	281474976711820 (F002812)	Syntenin-1 OS=Homo sapiens GN=SDCBP PE=1 SV=1	SDCB1_HUMAN	SwissProt_2014_08.fasta	32 445,3	1	4	5	9	0.0036	0.279
EXO merged	activated	Activated (1)	281474976711820 (F002812)	Heat shock protein HSP 90-beta OS=Homo sapiens GN=HSP90AB1 PE=1 SV=4	HS90B_HUMAN	SwissProt_2014_08.fasta	83 267,3	1	4	4	4	0.0016	0.0746
EXO merged	activated	Activated (1)	281474976711820 (F002812)	14-3-3 protein theta OS=Homo sapiens GN=YWHAQ PE=1 SV=1	1433T_HUMAN	SwissProt_2014_08.fasta	27 765,4	1	3	3	4	0.0016	0.265
EXO merged	activated	Activated (1)	281474976711820 (F002812)	Keratin, type I cytoskeletal 9 OS=Homo sapiens GN=KRT9 PE=1 SV=3	K1C9_HUMAN	SwissProt_2014_08.fasta	62 065,9	1	8	8	12	0.0048	0.3
EXO merged	activated	Activated (1)	281474976711820 (F002812)	14-3-3 protein zeta/delta OS=Homo sapiens GN=YWHAZ PE=1 SV=1	1433Z_HUMAN	SwissProt_2014_08.fasta	27 745,9	1	4	4	7	0.0028	0.265
EXO merged	activated	Activated (1)	281474976711820 (F002812)	Histone H2B type 1-C/E/F/G/I OS=Homo sapiens GN=HIST1H2BC PE=1 SV=4	H2B1C_HUMAN,H2B1K_HUMAN	SwissProt_2014_08.fasta	13 906,6	1	5	9	63	0.0252	0.341
EXO merged	activated	Activated (1)	281474976711820 (F002812)	60S ribosomal protein L7 OS=Homo sapiens GN=RPL7 PE=1 SV=1	RL7_HUMAN	SwissProt_2014_08.fasta	29 227,7	1	2	2	3	0.0012	0.0968
EXO merged	activated	Activated (1)	281474976711820 (F002812)	Integrin alpha-4 OS=Homo sapiens GN=ITGA4 PE=1 SV=3	ITA4_HUMAN	SwissProt_2014_08.fasta	114 901,8	1	4	4	5	0.002	0.0766
EXO merged	activated	Activated (1)	281474976711820 (F002812)	60S ribosomal protein L28 OS=Homo sapiens GN=RPL28 PE=1 SV=3	RL28_HUMAN	SwissProt_2014_08.fasta	15 747,9	1	2	2	2	0.0008	0.161
EXO merged	activated	Activated (1)	281474976711820 (F002812)	Tubulin alpha-1B chain OS=Homo sapiens GN=TUBA1B PE=1 SV=1	TBA1B_HUMAN	SwissProt_2014_08.fasta	50 151,7	1	10	12	17	0.0068	0.355
EXO merged	activated	Activated (1)	281474976711820 (F002812)	60S acidic ribosomal protein P2 OS=Homo sapiens GN=RPLP2 PE=1 SV=1	RLA2_HUMAN	SwissProt_2014_08.fasta	11 665,5	1	3	3	4	0.0016	0.6
EXO merged	activated	Activated (1)	281474976711820 (F002812)	Heterogeneous nuclear ribonucleoproteins C1/C2 OS=Homo sapiens GN=HNRNPC PE=1 SV=4	HNRPC_HUMAN	SwissProt_2014_08.fasta	33 670,5	1	3	3	6	0.0024	0.124
EXO merged	activated	Activated (1)	281474976711820 (F002812)	Keratin, type I cytoskeletal 10 OS=Homo sapiens GN=KRT10 PE=1 SV=6	K1C10_HUMAN	SwissProt_2014_08.fasta	58 828,8	1	9	10	13	0.0052	0.217
EXO merged	activated	Activated (1)	281474976711820 (F002812)	Poly [ADP-ribose] polymerase 1 OS=Homo sapiens GN=PARP1 PE=1 SV=4	PARP1_HUMAN	SwissProt_2014_08.fasta	113 087,8	1	9	9	13	0.0052	0.157
EXO merged	activated	Activated (1)	281474976711820 (F002812)	RNA-binding protein Raly OS=Homo sapiens GN=RALY PE=1 SV=1	RALY_HUMAN	SwissProt_2014_08.fasta	32 463,9	1	2	2	2	0.0008	0.0686
EXO merged	activated	Activated (1)	281474976711820 (F002812)	60S acidic ribosomal protein P0 OS=Homo sapiens GN=RPLP0 PE=1 SV=1	RLA0_HUMAN	SwissProt_2014_08.fasta	34 274,3	1	4	4	6	0.0024	0.259
EXO merged	activated	Activated (1)	281474976711820 (F002812)	MARCKS-related protein OS=Homo sapiens GN=MARCKSL1 PE=1 SV=2	MRP_HUMAN	SwissProt_2014_08.fasta	19 528,6	1	3	3	6	0.0024	0.446
EXO merged	activated	Activated (1)	281474976711820 (F002812)	Programmed cell death 6-interacting protein OS=Homo sapiens GN=PDCD6IP PE=1 SV=1	PDC6I_HUMAN	SwissProt_2014_08.fasta	96 025,4	1	7	7	9	0.0036	0.136
EXO merged	activated	Activated (1)	281474976711820 (F002812)	Glyceraldehyde-3-phosphate dehydrogenase OS=Homo sapiens GN=GAPDH PE=1 SV=3	G3P_HUMAN	SwissProt_2014_08.fasta	36 053,4	1	7	9	10	0.004	0.346
EXO merged	activated	Activated (1)	281474976711820 (F002812)	60S ribosomal protein L30 OS=Homo sapiens GN=RPL30 PE=1 SV=2	RL30_HUMAN	SwissProt_2014_08.fasta	12 784,7	1	2	2	2	0.0008	0.243
EXO merged	activated	Activated (1)	281474976711820 (F002812)	Nucleolin OS=Homo sapiens GN=NCL PE=1 SV=3	NUCL_HUMAN	SwissProt_2014_08.fasta	76 615,9	1	4	4	4	0.0016	0.0662
EXO merged	activated	Activated (1)	281474976711820 (F002812)	4F2 cell-surface antigen heavy chain OS=Homo sapiens GN=SLC3A2 PE=1 SV=3	4F2_HUMAN	SwissProt_2014_08.fasta	67 996,4	1	6	6	9	0.0036	0.163
EXO merged	activated	Activated (1)	281474976711820 (F002812)	Sodium/potassium-transporting ATPase subunit alpha-1 OS=Homo sapiens GN=ATP1A1 PE=1 SV=1	AT1A1_HUMAN	SwissProt_2014_08.fasta	112 899,5	1	5	5	5	0.002	0.0762
EXO merged	activated	Activated (1)	281474976711820 (F002812)	40S ribosomal protein S3 OS=Homo sapiens GN=RPS3 PE=1 SV=2	RS3_HUMAN	SwissProt_2014_08.fasta	26 688,6	1	2	2	2	0.0008	0.103
EXO merged	activated	Activated (1)	281474976711820 (F002812)	Cofilin-1 OS=Homo sapiens GN=CFL1 PE=1 SV=3	COF1_HUMAN	SwissProt_2014_08.fasta	18 503,2	1	2	2	2	0.0008	0.187
EXO merged	activated	Activated (1)	281474976711820 (F002812)	Heat shock cognate 71 kDa protein OS=Homo sapiens GN=HSPA8 PE=1 SV=1	HSP7C_HUMAN	SwissProt_2014_08.fasta	70 899,8	1	4	4	6	0.0024	0.127
EXO merged	activated	Activated (1)	281474976711820 (F002812)	X-ray repair cross-complementing protein 6 OS=Homo sapiens GN=XRCC6 PE=1 SV=2	XRCC6_HUMAN	SwissProt_2014_08.fasta	69 846,4	1	2	2	3	0.0012	0.0591
EXO merged	activated	Activated (1)	281474976711820 (F002812)	Golgi-associated plant pathogenesis-related protein 1 OS=Homo sapiens GN=GLIPR2 PE=1 SV=3	GAPR1_HUMAN	SwissProt_2014_08.fasta	17 218,2	1	2	2	3	0.0012	0.169
EXO merged	activated	Activated (1)	281474976711820 (F002812)	60S ribosomal protein L14 OS=Homo sapiens GN=RPL14 PE=1 SV=4	RL14_HUMAN	SwissProt_2014_08.fasta	23 432,3	1	2	2	2	0.0008	0.107
EXO merged	activated	Activated (1)	281474976711820 (F002812)	Histone H2A.V OS=Homo sapiens GN=H2AFV PE=1 SV=3	H2AV_HUMAN,H2AZ_HUMAN	SwissProt_2014_08.fasta	13 509,2	1	2	2	10	0.004	0.43
EXO merged	activated	Activated (1)	281474976711820 (F002812)	Histone H1.5 OS=Homo sapiens GN=HIST1H1B PE=1 SV=3	H15_HUMAN	SwissProt_2014_08.fasta	22 581,7	1	5	5	7	0.0028	0.252
EXO merged	activated	Activated (1)	281474976711820 (F002812)	Tubulin beta chain OS=Homo sapiens GN=TUBB PE=1 SV=2	TBB5_HUMAN	SwissProt_2014_08.fasta	49 670,6	1	7	7	11	0.0044	0.182
EXO merged	activated	Activated (1)	281474976711820 (F002812)	60S ribosomal protein L18 OS=Homo sapiens GN=RPL18 PE=1 SV=2	RL18_HUMAN	SwissProt_2014_08.fasta	21 635,2	1	4	4	7	0.0028	0.255
EXO merged	activated	Activated (1)	281474976711820 (F002812)	DNA topoisomerase 1 OS=Homo sapiens GN=TOP1 PE=1 SV=2	TOP1_HUMAN	SwissProt_2014_08.fasta	90 729,7	1	4	4	5	0.002	0.0654
EXO merged	activated	Activated (1)	281474976711820 (F002812)	Synaptic vesicle membrane protein VAT-1 homolog OS=Homo sapiens GN=VAT1 PE=1 SV=2	VAT1_HUMAN	SwissProt_2014_08.fasta	41 919,8	1	3	3	3	0.0012	0.115
EXO merged	activated	Activated (1)	281474976711820 (F002812)	Tyrosine-protein kinase Lck OS=Homo sapiens GN=LCK PE=1 SV=6	LCK_HUMAN	SwissProt_2014_08.fasta	58 002,0	1	3	3	3	0.0012	0.0727
EXO merged	activated	Activated (1)	281474976711820 (F002812)	Nuclease-sensitive element-binding protein 1 OS=Homo sapiens GN=YBX1 PE=1 SV=3	YBOX1_HUMAN	SwissProt_2014_08.fasta	35 923,8	1	4	4	4	0.0016	0.219
EXO merged	activated	Activated (1)	281474976711820 (F002812)	Heat shock protein HSP 90-alpha OS=Homo sapiens GN=HSP90AA1 PE=1 SV=5	HS90A_HUMAN	SwissProt_2014_08.fasta	84 663,2	1	3	3	4	0.0016	0.0915
EXO merged	activated	Activated (1)	281474976711820 (F002812)	Histone H2AX OS=Homo sapiens GN=H2AFX PE=1 SV=2	H2AX_HUMAN	SwissProt_2014_08.fasta	15 145,1	1	6	9	63	0.0252	0.531
EXO merged	activated	Activated (1)	281474976711820 (F002812)	CD81 antigen OS=Homo sapiens GN=CD81 PE=1 SV=1	CD81_HUMAN	SwissProt_2014_08.fasta	25 809,8	1	3	4	11	0.0044	0.25
EXO merged	activated	Activated (1)	281474976711820 (F002812)	Annexin A11 OS=Homo sapiens GN=ANXA11 PE=1 SV=1	ANX11_HUMAN	SwissProt_2014_08.fasta	54 391,7	0.999	2	2	2	0.0008	0.0436
EXO merged	activated	Activated (1)	281474976711820 (F002812)	Annexin A2 OS=Homo sapiens GN=ANXA2 PE=1 SV=2	ANXA2_HUMAN	SwissProt_2014_08.fasta	38 606,1	1	6	6	7	0.0028	0.23
EXO merged	activated	Activated (1)	281474976711820 (F002812)	Peptidyl-prolyl cis-trans isomerase A OS=Homo sapiens GN=PPIA PE=1 SV=2	PPIA_HUMAN	SwissProt_2014_08.fasta	18 012,9	1	2	2	3	0.0012	0.152
EXO merged	activated	Activated (1)	281474976711820 (F002812)	Integrin beta-1 OS=Homo sapiens GN=ITGB1 PE=1 SV=2	ITB1_HUMAN	SwissProt_2014_08.fasta	88 415,1	1	3	3	3	0.0012	0.0514
EXO merged	activated	Activated (1)	281474976711820 (F002812)	Ras-related protein Rap-2b OS=Homo sapiens GN=RAP2B PE=1 SV=1	RAP2B_HUMAN	SwissProt_2014_08.fasta	20 504,4	1	2	2	2	0.0008	0.142
EXO merged	activated	Activated (1)	281474976711820 (F002812)	40S ribosomal protein SA OS=Homo sapiens GN=RPSA PE=1 SV=4	RSSA_HUMAN	SwissProt_2014_08.fasta	32 854,1	1	2	2	3	0.0012	0.102
EXO merged	activated	Activated (1)	281474976711820 (F002812)	Alpha-1-acid glycoprotein 1 OS=Homo sapiens GN=ORM1 PE=1 SV=1	A1AG1_HUMAN	SwissProt_2014_08.fasta	23 512,1	1	4	5	10	0.004	0.249
EXO merged	activated	Activated (1)	281474976711820 (F002812)	60S ribosomal protein L12 OS=Homo sapiens GN=RPL12 PE=1 SV=1	RL12_HUMAN	SwissProt_2014_08.fasta	17 819,1	1	3	3	5	0.002	0.285
EXO merged	activated	Activated (1)	281474976711820 (F002812)	Annexin A6 OS=Homo sapiens GN=ANXA6 PE=1 SV=3	ANXA6_HUMAN	SwissProt_2014_08.fasta	75 877,5	1	8	8	10	0.004	0.159
EXO merged	activated	Activated (1)	281474976711820 (F002812)	Elongation factor 2 OS=Homo sapiens GN=EEF2 PE=1 SV=4	EF2_HUMAN	SwissProt_2014_08.fasta	95 340,1	1	2	2	2	0.0008	0.0373
EXO merged	activated	Activated (1)	281474976711820 (F002812)	Guanine nucleotide-binding protein G(I)/G(S)/G(T) subunit beta-1 OS=Homo sapiens GN=GNB1 PE=1 SV=3	GBB1_HUMAN	SwissProt_2014_08.fasta	37 377,5	1	4	4	5	0.002	0.191
EXO merged	activated	Activated (1)	281474976711820 (F002812)	40S ribosomal protein S14 OS=Homo sapiens GN=RPS14 PE=1 SV=3	RS14_HUMAN	SwissProt_2014_08.fasta	16 272,9	0.999	2	2	2	0.0008	0.212
EXO merged	activated	Activated (1)	281474976711820 (F002812)	Histone H3.2 OS=Homo sapiens GN=HIST2H3A PE=1 SV=3	H32_HUMAN	SwissProt_2014_08.fasta	15 388,7	1	3	4	12	0.0048	0.353
EXO merged	activated	Activated (1)	281474976711820 (F002812)	Guanine nucleotide-binding protein G(i) subunit alpha-2 OS=Homo sapiens GN=GNAI2 PE=1 SV=3	GNAI2_HUMAN	SwissProt_2014_08.fasta	40 452,0	1	3	3	4	0.0016	0.113
EXO merged	activated	Activated (1)	281474976711820 (F002812)	Tripeptidyl-peptidase 2 OS=Homo sapiens GN=TPP2 PE=1 SV=4	TPP2_HUMAN	SwissProt_2014_08.fasta	138 352,9	1	3	3	3	0.0012	0.0376
EXO merged	activated	Activated (1)	281474976711820 (F002812)	Histone H4 OS=Homo sapiens GN=HIST1H4A PE=1 SV=2	H4_HUMAN	SwissProt_2014_08.fasta	11 367,7	1	7	9	26	0.0104	0.524
EXO merged	activated	Activated (1)	281474976711820 (F002812)	60S acidic ribosomal protein P1 OS=Homo sapiens GN=RPLP1 PE=1 SV=1	RLA1_HUMAN	SwissProt_2014_08.fasta	11 514,1	1	2	2	2	0.0008	0.667
EXO merged	activated	Activated (1)	281474976711820 (F002812)	Annexin A4 OS=Homo sapiens GN=ANXA4 PE=1 SV=4	ANXA4_HUMAN	SwissProt_2014_08.fasta	35 884,3	1	2	2	2	0.0008	0.0846
EXO merged	activated	Activated (1)	281474976711820 (F002812)	Plastin-2 OS=Homo sapiens GN=LCP1 PE=1 SV=6	PLSL_HUMAN	SwissProt_2014_08.fasta	70 291,2	1	2	2	2	0.0008	0.0431
EXO merged	activated	Activated (1)	281474976711820 (F002812)	60S ribosomal protein L27a OS=Homo sapiens GN=RPL27A PE=1 SV=2	RL27A_HUMAN	SwissProt_2014_08.fasta	16 561,4	1	3	3	3	0.0012	0.223
EXO merged	activated	Activated (1)	281474976711820 (F002812)	Actin, cytoplasmic 1 OS=Homo sapiens GN=ACTB PE=1 SV=1	ACTB_HUMAN,ACTG_HUMAN	SwissProt_2014_08.fasta	41 737,8	1	13	16	41	0.0164	0.549
EXO merged	activated	Activated (1)	281474976711820 (F002812)	40S ribosomal protein S8 OS=Homo sapiens GN=RPS8 PE=1 SV=2	RS8_HUMAN	SwissProt_2014_08.fasta	24 206,4	1	3	3	4	0.0016	0.192
EXO merged	activated	Activated (1)	281474976711820 (F002812)	DNA-dependent protein kinase catalytic subunit OS=Homo sapiens GN=PRKDC PE=1 SV=3	PRKDC_HUMAN	SwissProt_2014_08.fasta	469 095,5	1	8	8	8	0.0032	0.0283
EXO merged	activated	Activated (1)	281474976711859 (F002866)	Nuclease-sensitive element-binding protein 1 OS=Homo sapiens GN=YBX1 PE=1 SV=3	YBOX1_HUMAN	HELA1400Prot.fasta,SwissProt_2014_08.fasta	35 923,8	1	2	2	4	0.0001	0.123
EXO merged	activated	Activated (1)	281474976711859 (F002866)	WD repeat-containing protein 1 OS=Homo sapiens GN=WDR1 PE=1 SV=4	WDR1_HUMAN	SwissProt_2014_08.fasta	66 193,2	1	4	4	5	0.0002	0.12
EXO merged	activated	Activated (1)	281474976711859 (F002866)	Valine--tRNA ligase OS=Homo sapiens GN=VARS PE=1 SV=4	SYVC_HUMAN		0	1	2	2	2	0.0001	0
EXO merged	activated	Activated (1)	281474976711859 (F002866)	Pyruvate kinase PKM OS=Homo sapiens GN=PKM PE=1 SV=4	KPYM_HUMAN	SwissProt_2014_08.fasta	57 937,5	1	3	3	3	0.0001	0.0546
EXO merged	activated	Activated (1)	281474976711859 (F002866)	Keratin, type II cytoskeletal 6A OS=Homo sapiens GN=KRT6A PE=1 SV=3	K2C6A_HUMAN	SwissProt_2014_08.fasta	60 046,4	1	2	2	2	0.0001	0.0638
EXO merged	activated	Activated (1)	281474976711859 (F002866)	Serotransferrin OS=Homo sapiens GN=TF PE=1 SV=3	TRFE_HUMAN		0	1	5	5	6	0.0002	0
EXO merged	activated	Activated (1)	281474976711859 (F002866)	Filamin-A OS=Homo sapiens GN=FLNA PE=1 SV=4	FLNA_HUMAN		0	1	3	3	3	0.0001	0
EXO merged	activated	Activated (1)	281474976711859 (F002866)	Proteasome subunit alpha type-7 OS=Homo sapiens GN=PSMA7 PE=1 SV=1	PSA7_HUMAN	SwissProt_2014_08.fasta	27 887,2	1	2	2	3	0.0001	0.117
EXO merged	activated	Activated (1)	281474976711859 (F002866)	Putative RNA-binding protein Luc7-like 2 OS=Homo sapiens GN=LUC7L2 PE=1 SV=2	LC7L2_HUMAN		0	1	2	2	2	0.0001	0
EXO merged	activated	Activated (1)	281474976711859 (F002866)	Keratin, type II cytoskeletal 2 epidermal OS=Homo sapiens GN=KRT2 PE=1 SV=2	K22E_HUMAN	SwissProt_2014_08.fasta	65 433,9	1	6	6	9	0.0003	0.189
EXO merged	activated	Activated (1)	281474976711859 (F002866)	Intercellular adhesion molecule 2 OS=Homo sapiens GN=ICAM2 PE=1 SV=2	ICAM2_HUMAN	SwissProt_2014_08.fasta	30 653,9	1	3	3	3	0.0001	0.149
EXO merged	activated	Activated (1)	281474976711859 (F002866)	CAD protein OS=Homo sapiens GN=CAD PE=1 SV=3	PYR1_HUMAN	HELA1400Prot.fasta	242 982,5	1	2	2	2	0.0001	0.0148
EXO merged	activated	Activated (1)	281474976711859 (F002866)	Proteasome subunit beta type-1 OS=Homo sapiens GN=PSMB1 PE=1 SV=2	PSB1_HUMAN	HELA1400Prot.fasta	26 490,5	1	2	2	2	0.0001	0.133
EXO merged	activated	Activated (1)	281474976711859 (F002866)	Heterochromatin protein 1-binding protein 3 OS=Homo sapiens GN=HP1BP3 PE=1 SV=1	HP1B3_HUMAN	SwissProt_2014_08.fasta	61 208,7	1	3	3	4	0.0001	0.0597
EXO merged	activated	Activated (1)	281474976711859 (F002866)	EH domain-containing protein 1 OS=Homo sapiens GN=EHD1 PE=1 SV=2	EHD1_HUMAN	HELA1400Prot.fasta,SwissProt_2014_08.fasta	60 629,1	1	3	4	7	0.0002	0.131
EXO merged	activated	Activated (1)	281474976711859 (F002866)	Annexin A2 OS=Homo sapiens GN=ANXA2 PE=1 SV=2	ANXA2_HUMAN	SwissProt_2014_08.fasta	38 606,1	1	3	4	4	0.0001	0.103
EXO merged	activated	Activated (1)	281474976711859 (F002866)	Eukaryotic initiation factor 4A-I OS=Homo sapiens GN=EIF4A1 PE=1 SV=1	IF4A1_HUMAN	SwissProt_2014_08.fasta	46 155,3	1	2	3	4	0.0001	0.108
EXO merged	activated	Activated (1)	281474976711859 (F002866)	Serine incorporator 5 OS=Homo sapiens GN=SERINC5 PE=2 SV=1	SERC5_HUMAN	SwissProt_2014_08.fasta	47 010,0	1	2	2	3	0.0001	0.0449
EXO merged	activated	Activated (1)	281474976711859 (F002866)	Poly(rC)-binding protein 1 OS=Homo sapiens GN=PCBP1 PE=1 SV=2	PCBP1_HUMAN	HELA1400Prot.fasta,SwissProt_2014_08.fasta	37 498,2	1	2	3	3	0.0001	0.0871
EXO merged	activated	Activated (1)	281474976711859 (F002866)	40S ribosomal protein S23 OS=Homo sapiens GN=RPS23 PE=1 SV=3	RS23_HUMAN	SwissProt_2014_08.fasta	15 807,7	1	2	2	3	0.0001	0.266
EXO merged	activated	Activated (1)	281474976711859 (F002866)	Ubiquitin-40S ribosomal protein S27a OS=Homo sapiens GN=RPS27A PE=1 SV=2	RS27A_HUMAN	HELA1400Prot.fasta,SwissProt_2014_08.fasta	17 965,6	1	2	2	2	0.0001	0.16
EXO merged	activated	Activated (1)	281474976711859 (F002866)	C-X-C chemokine receptor type 4 OS=Homo sapiens GN=CXCR4 PE=1 SV=1	CXCR4_HUMAN	SwissProt_2014_08.fasta	39 747,3	1	2	2	2	0.0001	0.185
EXO merged	activated	Activated (1)	281474976711859 (F002866)	Immunoglobulin superfamily member 8 OS=Homo sapiens GN=IGSF8 PE=1 SV=1	IGSF8_HUMAN	SwissProt_2014_08.fasta	65 032,8	1	8	10	15	0.0005	0.192
EXO merged	activated	Activated (1)	281474976711859 (F002866)	Vacuolar protein sorting-associated protein 37B OS=Homo sapiens GN=VPS37B PE=1 SV=1	VP37B_HUMAN	SwissProt_2014_08.fasta	31 308,2	1	5	5	5	0.0002	0.298
EXO merged	activated	Activated (1)	281474976711859 (F002866)	Glyceraldehyde-3-phosphate dehydrogenase OS=Homo sapiens GN=GAPDH PE=1 SV=3	G3P_HUMAN	SwissProt_2014_08.fasta	36 053,4	1	10	12	22	0.0007	0.457
EXO merged	activated	Activated (1)	281474976711859 (F002866)	Erythrocyte band 7 integral membrane protein OS=Homo sapiens GN=STOM PE=1 SV=3	STOM_HUMAN	SwissProt_2014_08.fasta	31 732,1	1	3	3	4	0.0001	0.156
EXO merged	activated	Activated (1)	281474976711859 (F002866)	Receptor-type tyrosine-protein phosphatase C OS=Homo sapiens GN=PTPRC PE=1 SV=2	PTPRC_HUMAN	SwissProt_2014_08.fasta	147 255,9	1	3	4	4	0.0001	0.0353
EXO merged	activated	Activated (1)	281474976711859 (F002866)	Eukaryotic translation initiation factor 2 subunit 3 OS=Homo sapiens GN=EIF2S3 PE=1 SV=3	IF2G_HUMAN	HELA1400Prot.fasta,SwissProt_2014_08.fasta	51 110,2	1	2	2	2	0.0001	0.0678
EXO merged	activated	Activated (1)	281474976711859 (F002866)	Isoform 2 of Heterogeneous nuclear ribonucleoprotein K OS=Homo sapiens GN=HNRNPK	sp|P61978-2|HNRPK_HUMAN,sp|P61978-3|HNRPK_HUMAN,sp|P61978|HNRPK_HUMAN	HELA1400Prot.fasta	51 030,4	1	2	2	4	0.0001	0.108
EXO merged	activated	Activated (1)	281474976711859 (F002866)	Peptidyl-prolyl cis-trans isomerase A OS=Homo sapiens GN=PPIA PE=1 SV=2	PPIA_HUMAN	SwissProt_2014_08.fasta	18 012,9	1	4	5	7	0.0002	0.37
EXO merged	activated	Activated (1)	281474976711859 (F002866)	40S ribosomal protein S15 OS=Homo sapiens GN=RPS15 PE=1 SV=2	RS15_HUMAN	HELA1400Prot.fasta,SwissProt_2014_08.fasta	17 040,8	1	2	4	4	0.0001	0.283
EXO merged	activated	Activated (1)	281474976711859 (F002866)	40S ribosomal protein S13 OS=Homo sapiens GN=RPS13 PE=1 SV=2	RS13_HUMAN	HELA1400Prot.fasta,SwissProt_2014_08.fasta	17 223,3	1	2	2	2	0.0001	0.113
EXO merged	activated	Activated (1)	281474976711859 (F002866)	Multivesicular body subunit 12B OS=Homo sapiens GN=MVB12B PE=1 SV=2	MB12B_HUMAN		0	1	3	3	3	0.0001	0
EXO merged	activated	Activated (1)	281474976711859 (F002866)	Poly [ADP-ribose] polymerase 1 OS=Homo sapiens GN=PARP1 PE=1 SV=4	PARP1_HUMAN	HELA1400Prot.fasta,SwissProt_2014_08.fasta	113 087,8	1	15	17	30	0.0009	0.24
EXO merged	activated	Activated (1)	281474976711859 (F002866)	Histone H4 OS=Homo sapiens GN=HIST1H4A PE=1 SV=2	H4_HUMAN	HELA1400Prot.fasta,SwissProt_2014_08.fasta	11 367,7	1	5	7	19	0.0006	0.417
EXO merged	activated	Activated (1)	281474976711859 (F002866)	DNA-dependent protein kinase catalytic subunit OS=Homo sapiens GN=PRKDC PE=1 SV=3	PRKDC_HUMAN	SwissProt_2014_08.fasta	469 095,5	1	22	24	30	0.0009	0.0797
EXO merged	activated	Activated (1)	281474976711859 (F002866)	Ras-related protein Rab-7a OS=Homo sapiens GN=RAB7A PE=1 SV=1	RAB7A_HUMAN	HELA1400Prot.fasta,SwissProt_2014_08.fasta	23 490,0	1	3	3	3	0.0001	0.193
EXO merged	activated	Activated (1)	281474976711859 (F002866)	ATP-citrate synthase OS=Homo sapiens GN=ACLY PE=1 SV=3	ACLY_HUMAN	SwissProt_2014_08.fasta	120 842,8	1	7	7	8	0.0002	0.114
EXO merged	activated	Activated (1)	281474976711859 (F002866)	T-complex protein 1 subunit eta OS=Homo sapiens GN=CCT7 PE=1 SV=2	TCPH_HUMAN		0	1	2	2	2	0.0001	0
EXO merged	activated	Activated (1)	281474976711859 (F002866)	Annexin A11 OS=Homo sapiens GN=ANXA11 PE=1 SV=1	ANX11_HUMAN	SwissProt_2014_08.fasta	54 391,7	1	6	6	10	0.0003	0.133
EXO merged	activated	Activated (1)	281474976711859 (F002866)	Disintegrin and metalloproteinase domain-containing protein 10 OS=Homo sapiens GN=ADAM10 PE=1 SV=1	ADA10_HUMAN	SwissProt_2014_08.fasta	84 143,0	1	6	7	10	0.0003	0.123
EXO merged	activated	Activated (1)	281474976711859 (F002866)	Alpha-actinin-4 OS=Homo sapiens GN=ACTN4 PE=1 SV=2	ACTN4_HUMAN		0	1	2	2	2	0.0001	0
EXO merged	activated	Activated (1)	281474976711859 (F002866)	GTP-binding nuclear protein Ran OS=Homo sapiens GN=RAN PE=1 SV=3	RAN_HUMAN	HELA1400Prot.fasta,SwissProt_2014_08.fasta	24 423,1	1	2	2	3	0.0001	0.0972
EXO merged	activated	Activated (1)	281474976711859 (F002866)	60S ribosomal protein L7a OS=Homo sapiens GN=RPL7A PE=1 SV=2	RL7A_HUMAN	HELA1400Prot.fasta,SwissProt_2014_08.fasta	29 996,3	1	3	3	4	0.0001	0.165
EXO merged	activated	Activated (1)	281474976711859 (F002866)	Replication protein A 70 kDa DNA-binding subunit OS=Homo sapiens GN=RPA1 PE=1 SV=2	RFA1_HUMAN	HELA1400Prot.fasta	68 139,0	1	2	2	2	0.0001	0.0357
EXO merged	activated	Activated (1)	281474976711859 (F002866)	Elongation factor 1-alpha 1 OS=Homo sapiens GN=EEF1A1 PE=1 SV=1	EF1A1_HUMAN,EF1A3_HUMAN	SwissProt_2014_08.fasta	50 141,2	1	7	9	12	0.0004	0.346
EXO merged	activated	Activated (1)	281474976711859 (F002866)	ATP-dependent RNA helicase A OS=Homo sapiens GN=DHX9 PE=1 SV=4	sp|Q08211|DHX9_HUMAN	HELA1400Prot.fasta	140 961,5	1	2	2	2	0.0001	0.0827
EXO merged	activated	Activated (1)	281474976711859 (F002866)	Phosphoglycerate kinase 1 OS=Homo sapiens GN=PGK1 PE=1 SV=3	PGK1_HUMAN	SwissProt_2014_08.fasta	44 615,3	1	3	3	3	0.0001	0.125
EXO merged	activated	Activated (1)	281474976711859 (F002866)	Matrin-3 OS=Homo sapiens GN=MATR3 PE=1 SV=2	MATR3_HUMAN	SwissProt_2014_08.fasta	94 626,7	1	6	8	9	0.0003	0.12
EXO merged	activated	Activated (1)	281474976711859 (F002866)	Heterogeneous nuclear ribonucleoproteins C1/C2 OS=Homo sapiens GN=HNRNPC PE=1 SV=4	HNRPC_HUMAN	SwissProt_2014_08.fasta	33 670,5	1	2	2	2	0.0001	0.085
EXO merged	activated	Activated (1)	281474976711859 (F002866)	Heat shock protein HSP 90-alpha OS=Homo sapiens GN=HSP90AA1 PE=1 SV=5	HS90A_HUMAN	SwissProt_2014_08.fasta	84 663,2	1	3	3	4	0.0001	0.216
EXO merged	activated	Activated (1)	281474976711859 (F002866)	Elongation factor 2 OS=Homo sapiens GN=EEF2 PE=1 SV=4	EF2_HUMAN	HELA1400Prot.fasta,SwissProt_2014_08.fasta	95 340,1	1	7	7	9	0.0003	0.129
EXO merged	activated	Activated (1)	281474976711859 (F002866)	14-3-3 protein beta/alpha OS=Homo sapiens GN=YWHAB PE=1 SV=3	1433B_HUMAN	SwissProt_2014_08.fasta	28 083,1	1	4	4	5	0.0002	0.411
EXO merged	activated	Activated (1)	281474976711859 (F002866)	Histone H1.2 OS=Homo sapiens GN=HIST1H1C PE=1 SV=2	H12_HUMAN	SwissProt_2014_08.fasta	21 365,8	1	3	3	4	0.0001	0.192
EXO merged	activated	Activated (1)	281474976711859 (F002866)	HLA class I histocompatibility antigen, A-3 alpha chain OS=Homo sapiens GN=HLA-A PE=1 SV=2	1A03_HUMAN	SwissProt_2014_08.fasta	40 840,6	1	7	7	7	0.0002	0.304
EXO merged	activated	Activated (1)	281474976711859 (F002866)	Heterogeneous nuclear ribonucleoprotein A1 OS=Homo sapiens GN=HNRNPA1 PE=1 SV=5	ROA1_HUMAN	SwissProt_2014_08.fasta	38 747,0	1	2	2	2	0.0001	0.0914
EXO merged	activated	Activated (1)	281474976711859 (F002866)	X-ray repair cross-complementing protein 5 OS=Homo sapiens GN=XRCC5 PE=1 SV=3	XRCC5_HUMAN	HELA1400Prot.fasta,SwissProt_2014_08.fasta	82 707,1	1	3	3	3	0.0001	0.0738
EXO merged	activated	Activated (1)	281474976711859 (F002866)	Fructose-bisphosphate aldolase A OS=Homo sapiens GN=ALDOA PE=1 SV=2	ALDOA_HUMAN	SwissProt_2014_08.fasta	39 420,6	1	5	5	6	0.0002	0.212
EXO merged	activated	Activated (1)	281474976711859 (F002866)	Ras-related protein Rab-5C OS=Homo sapiens GN=RAB5C PE=1 SV=2	RAB5C_HUMAN	SwissProt_2014_08.fasta	23 482,7	1	3	3	3	0.0001	0.222
EXO merged	activated	Activated (1)	281474976711859 (F002866)	Keratin, type I cytoskeletal 14 OS=Homo sapiens GN=KRT14 PE=1 SV=4	K1C14_HUMAN	SwissProt_2014_08.fasta	51 562,5	1	6	7	7	0.0002	0.159
EXO merged	activated	Activated (1)	281474976711859 (F002866)	Proteasome subunit beta type-4 OS=Homo sapiens GN=PSMB4 PE=1 SV=4	PSB4_HUMAN	HELA1400Prot.fasta	29 205,0	1	2	3	3	0.0001	0.114
EXO merged	activated	Activated (1)	281474976711859 (F002866)	Dedicator of cytokinesis protein 2 OS=Homo sapiens GN=DOCK2 PE=1 SV=2	DOCK2_HUMAN		0	0.999	2	2	2	0.0001	0
EXO merged	activated	Activated (1)	281474976711859 (F002866)	Guanine nucleotide-binding protein G(I)/G(S)/G(T) subunit beta-1 OS=Homo sapiens GN=GNB1 PE=1 SV=3	GBB1_HUMAN	SwissProt_2014_08.fasta	37 377,5	1	6	6	9	0.0003	0.353
EXO merged	activated	Activated (1)	281474976711859 (F002866)	Ras-related protein Rab-8B OS=Homo sapiens GN=RAB8B PE=1 SV=2	RAB8B_HUMAN	SwissProt_2014_08.fasta	23 585,9	1	2	2	2	0.0001	0.135
EXO merged	activated	Activated (1)	281474976711859 (F002866)	Copine-3 OS=Homo sapiens GN=CPNE3 PE=1 SV=1	CPNE3_HUMAN	HELA1400Prot.fasta	60 131,6	1	4	4	5	0.0002	0.121
EXO merged	activated	Activated (1)	281474976711859 (F002866)	CD82 antigen OS=Homo sapiens GN=CD82 PE=1 SV=1	CD82_HUMAN	SwissProt_2014_08.fasta	29 625,7	1	4	4	8	0.0002	0.217
EXO merged	activated	Activated (1)	281474976711859 (F002866)	Growth arrest-specific protein 7 OS=Homo sapiens GN=GAS7 PE=1 SV=3	GAS7_HUMAN		0	1	2	2	2	0.0001	0
EXO merged	activated	Activated (1)	281474976711859 (F002866)	Keratin, type I cytoskeletal 9 OS=Homo sapiens GN=KRT9 PE=1 SV=3	K1C9_HUMAN	SwissProt_2014_08.fasta	62 065,9	1	9	10	14	0.0004	0.215
EXO merged	activated	Activated (1)	281474976711859 (F002866)	Sodium/potassium-transporting ATPase subunit alpha-1 OS=Homo sapiens GN=ATP1A1 PE=1 SV=1	AT1A1_HUMAN	SwissProt_2014_08.fasta	112 899,5	1	10	10	16	0.0005	0.156
EXO merged	activated	Activated (1)	281474976711859 (F002866)	SH3 domain-containing kinase-binding protein 1 OS=Homo sapiens GN=SH3KBP1 PE=1 SV=2	SH3K1_HUMAN		0	1	2	2	2	0.0001	0
EXO merged	activated	Activated (1)	281474976711859 (F002866)	60S ribosomal protein L7 OS=Homo sapiens GN=RPL7 PE=1 SV=1	RL7_HUMAN	HELA1400Prot.fasta,SwissProt_2014_08.fasta	29 227,7	1	2	2	2	0.0001	0.0726
EXO merged	activated	Activated (1)	281474976711859 (F002866)	40S ribosomal protein S18 OS=Homo sapiens GN=RPS18 PE=1 SV=3	RS18_HUMAN	HELA1400Prot.fasta,SwissProt_2014_08.fasta	17 719,3	1	5	5	5	0.0002	0.276
EXO merged	activated	Activated (1)	281474976711859 (F002866)	Integrin alpha-4 OS=Homo sapiens GN=ITGA4 PE=1 SV=3	ITA4_HUMAN	SwissProt_2014_08.fasta	114 901,8	1	7	8	9	0.0003	0.121
EXO merged	activated	Activated (1)	281474976711859 (F002866)	Long-chain-fatty-acid--CoA ligase 4 OS=Homo sapiens GN=ACSL4 PE=1 SV=2	ACSL4_HUMAN	SwissProt_2014_08.fasta	79 191,5	1	2	2	3	0.0001	0.038
EXO merged	activated	Activated (1)	281474976711859 (F002866)	Heat shock cognate 71 kDa protein OS=Homo sapiens GN=HSPA8 PE=1 SV=1	HSP7C_HUMAN	SwissProt_2014_08.fasta	70 899,8	1	8	10	13	0.0004	0.299
EXO merged	activated	Activated (1)	281474976711859 (F002866)	Disco-interacting protein 2 homolog B OS=Homo sapiens GN=DIP2B PE=1 SV=3	DIP2B_HUMAN	SwissProt_2014_08.fasta	171 491,0	1	4	4	4	0.0001	0.0311
EXO merged	activated	Activated (1)	281474976711859 (F002866)	Basigin OS=Homo sapiens GN=BSG PE=1 SV=2	BASI_HUMAN	SwissProt_2014_08.fasta	42 199,7	1	2	2	2	0.0001	0.101
EXO merged	activated	Activated (1)	281474976711859 (F002866)	Isoform 2 of Clathrin heavy chain 1 OS=Homo sapiens GN=CLTC	sp|Q00610-2|CLH1_HUMAN,sp|Q00610|CLH1_HUMAN	HELA1400Prot.fasta	191 618,9	1	2	2	2	0.0001	0.246
EXO merged	activated	Activated (1)	281474976711859 (F002866)	High mobility group protein HMG-I/HMG-Y OS=Homo sapiens GN=HMGA1 PE=1 SV=3	HMGA1_HUMAN	SwissProt_2014_08.fasta	11 676,2	1	2	2	3	0.0001	0.178
EXO merged	activated	Activated (1)	281474976711859 (F002866)	Leucine--tRNA ligase, cytoplasmic OS=Homo sapiens GN=LARS PE=1 SV=2	SYLC_HUMAN	SwissProt_2014_08.fasta	134 470,8	1	3	3	4	0.0001	0.0476
EXO merged	activated	Activated (1)	281474976711859 (F002866)	14-3-3 protein zeta/delta OS=Homo sapiens GN=YWHAZ PE=1 SV=1	1433Z_HUMAN	SwissProt_2014_08.fasta	27 745,9	1	7	7	11	0.0003	0.412
EXO merged	activated	Activated (1)	281474976711859 (F002866)	2',3'-cyclic-nucleotide 3'-phosphodiesterase OS=Homo sapiens GN=CNP PE=1 SV=2	CN37_HUMAN	SwissProt_2014_08.fasta	47 580,6	1	3	3	5	0.0002	0.126
EXO merged	activated	Activated (1)	281474976711859 (F002866)	Guanine nucleotide-binding protein G(k) subunit alpha OS=Homo sapiens GN=GNAI3 PE=1 SV=3	GNAI3_HUMAN	HELA1400Prot.fasta,SwissProt_2014_08.fasta	40 533,5	1	4	5	7	0.0002	0.302
EXO merged	activated	Activated (1)	281474976711859 (F002866)	Cation-independent mannose-6-phosphate receptor OS=Homo sapiens GN=IGF2R PE=1 SV=3	MPRI_HUMAN	SwissProt_2014_08.fasta	274 372,7	1	3	3	3	0.0001	0.0209
EXO merged	activated	Activated (1)	281474976711859 (F002866)	40S ribosomal protein S3a OS=Homo sapiens GN=RPS3A PE=1 SV=2	RS3A_HUMAN	HELA1400Prot.fasta,SwissProt_2014_08.fasta	29 945,3	1	3	3	4	0.0001	0.114
EXO merged	activated	Activated (1)	281474976711859 (F002866)	Serine/arginine-rich splicing factor 2 OS=Homo sapiens GN=SRSF2 PE=1 SV=4	SRSF2_HUMAN	SwissProt_2014_08.fasta	25 477,1	1	2	2	3	0.0001	0.0814
EXO merged	activated	Activated (1)	281474976711859 (F002866)	Annexin A7 OS=Homo sapiens GN=ANXA7 PE=1 SV=3	ANXA7_HUMAN	SwissProt_2014_08.fasta	52 740,5	1	3	3	5	0.0002	0.0779
EXO merged	activated	Activated (1)	281474976711859 (F002866)	T-complex protein 1 subunit delta OS=Homo sapiens GN=CCT4 PE=1 SV=4	TCPD_HUMAN		0	1	4	4	4	0.0001	0
EXO merged	activated	Activated (1)	281474976711859 (F002866)	Alpha-enolase OS=Homo sapiens GN=ENO1 PE=1 SV=2	ENOA_HUMAN	SwissProt_2014_08.fasta	47 170,2	1	6	7	10	0.0003	0.237
EXO merged	activated	Activated (1)	281474976711859 (F002866)	Large neutral amino acids transporter small subunit 1 OS=Homo sapiens GN=SLC7A5 PE=1 SV=2	LAT1_HUMAN	HELA1400Prot.fasta,SwissProt_2014_08.fasta	55 012,1	1	3	4	5	0.0002	0.118
EXO merged	activated	Activated (1)	281474976711859 (F002866)	Mitogen-activated protein kinase kinase kinase kinase 4 OS=Homo sapiens GN=MAP4K4 PE=1 SV=2	M4K4_HUMAN	SwissProt_2014_08.fasta	142 101,1	1	5	7	7	0.0002	0.063
EXO merged	activated	Activated (1)	281474976711859 (F002866)	Annexin A5 OS=Homo sapiens GN=ANXA5 PE=1 SV=2	ANXA5_HUMAN	HELA1400Prot.fasta,SwissProt_2014_08.fasta	35 938,6	1	8	8	9	0.0003	0.369
EXO merged	activated	Activated (1)	281474976711859 (F002866)	Heterogeneous nuclear ribonucleoprotein M OS=Homo sapiens GN=HNRNPM PE=1 SV=3	sp|P52272|HNRPM_HUMAN	HELA1400Prot.fasta	77 517,3	1	2	2	2	0.0001	0.241
EXO merged	activated	Activated (1)	281474976711859 (F002866)	Solute carrier family 2, facilitated glucose transporter member 1 OS=Homo sapiens GN=SLC2A1 PE=1 SV=2	GTR1_HUMAN	SwissProt_2014_08.fasta	54 085,3	1	4	4	4	0.0001	0.291
EXO merged	activated	Activated (1)	281474976711859 (F002866)	Arginine--tRNA ligase, cytoplasmic OS=Homo sapiens GN=RARS PE=1 SV=2	SYRC_HUMAN		0	1	4	4	5	0.0002	0
EXO merged	activated	Activated (1)	281474976711859 (F002866)	Annexin A1 OS=Homo sapiens GN=ANXA1 PE=1 SV=2	ANXA1_HUMAN	HELA1400Prot.fasta,SwissProt_2014_08.fasta	38 715,9	1	2	2	2	0.0001	0.078
EXO merged	activated	Activated (1)	281474976711859 (F002866)	Heat shock protein HSP 90-beta OS=Homo sapiens GN=HSP90AB1 PE=1 SV=4	HS90B_HUMAN	HELA1400Prot.fasta,SwissProt_2014_08.fasta	83 267,3	1	10	11	15	0.0005	0.305
EXO merged	activated	Activated (1)	281474976711859 (F002866)	Ras-related protein Ral-A OS=Homo sapiens GN=RALA PE=1 SV=1	RALA_HUMAN		0	1	3	3	4	0.0001	0
EXO merged	activated	Activated (1)	281474976711859 (F002866)	Histone H1.5 OS=Homo sapiens GN=HIST1H1B PE=1 SV=3	H15_HUMAN	SwissProt_2014_08.fasta	22 581,7	1	6	7	10	0.0003	0.257
EXO merged	activated	Activated (1)	281474976711859 (F002866)	Probable ATP-dependent RNA helicase DDX17 OS=Homo sapiens GN=DDX17 PE=1 SV=2	DDX17_HUMAN	SwissProt_2014_08.fasta	80 274,0	1	4	4	5	0.0002	0.07
EXO merged	activated	Activated (1)	281474976711859 (F002866)	Epithelial membrane protein 3 OS=Homo sapiens GN=EMP3 PE=1 SV=1	EMP3_HUMAN		0	1	2	2	2	0.0001	0
EXO merged	activated	Activated (1)	281474976711859 (F002866)	Heterogeneous nuclear ribonucleoproteins A2/B1 OS=Homo sapiens GN=HNRNPA2B1 PE=1 SV=2	ROA2_HUMAN		0	1	2	2	2	0.0001	0
EXO merged	activated	Activated (1)	281474976711859 (F002866)	Peflin OS=Homo sapiens GN=PEF1 PE=1 SV=1	PEF1_HUMAN		0	1	3	3	3	0.0001	0
EXO merged	activated	Activated (1)	281474976711859 (F002866)	Ubiquitin-like modifier-activating enzyme 1 OS=Homo sapiens GN=UBA1 PE=1 SV=3	UBA1_HUMAN		0	1	4	4	4	0.0001	0
EXO merged	activated	Activated (1)	281474976711859 (F002866)	RNA-binding motif protein, X chromosome OS=Homo sapiens GN=RBMX PE=1 SV=3	RBMX_HUMAN	SwissProt_2014_08.fasta	42 333,7	1	3	3	5	0.0002	0.0818
EXO merged	activated	Activated (1)	281474976711859 (F002866)	Nucleolar protein 56 OS=Homo sapiens GN=NOP56 PE=1 SV=4	NOP56_HUMAN	HELA1400Prot.fasta	66 052,0	1	3	3	3	0.0001	0.0791
EXO merged	activated	Activated (1)	281474976711859 (F002866)	Guanine nucleotide-binding protein G(s) subunit alpha isoforms XLas OS=Homo sapiens GN=GNAS PE=1 SV=2	GNAS1_HUMAN,GNAS2_HUMAN	SwissProt_2014_08.fasta	111 026,3	1	7	8	9	0.0003	0.12
EXO merged	activated	Activated (1)	281474976711859 (F002866)	14-3-3 protein eta OS=Homo sapiens GN=YWHAH PE=1 SV=4	1433F_HUMAN	HELA1400Prot.fasta,SwissProt_2014_08.fasta	28 219,6	1	2	2	2	0.0001	0.199
EXO merged	activated	Activated (1)	281474976711859 (F002866)	Tyrosine-protein kinase Lck OS=Homo sapiens GN=LCK PE=1 SV=6	LCK_HUMAN	SwissProt_2014_08.fasta	58 002,0	1	8	8	10	0.0003	0.253
EXO merged	activated	Activated (1)	281474976711859 (F002866)	Aspartate--tRNA ligase, cytoplasmic OS=Homo sapiens GN=DARS PE=1 SV=2	SYDC_HUMAN	SwissProt_2014_08.fasta	57 136,7	1	3	3	4	0.0001	0.0758
EXO merged	activated	Activated (1)	281474976711859 (F002866)	60S ribosomal protein L30 OS=Homo sapiens GN=RPL30 PE=1 SV=2	RL30_HUMAN	HELA1400Prot.fasta	12 784,7	1	3	4	7	0.0002	0.322
EXO merged	activated	Activated (1)	281474976711859 (F002866)	60S ribosomal protein L21 OS=Homo sapiens GN=RPL21 PE=1 SV=2	RL21_HUMAN	HELA1400Prot.fasta	18 565,0	1	2	3	4	0.0001	0.112
EXO merged	activated	Activated (1)	281474976711859 (F002866)	Na(+)/H(+) exchange regulatory cofactor NHE-RF1 OS=Homo sapiens GN=SLC9A3R1 PE=1 SV=4	NHRF1_HUMAN	SwissProt_2014_08.fasta	38 868,3	1	4	4	4	0.0001	0.19
EXO merged	activated	Activated (1)	281474976711859 (F002866)	X-ray repair cross-complementing protein 6 OS=Homo sapiens GN=XRCC6 PE=1 SV=2	XRCC6_HUMAN	SwissProt_2014_08.fasta	69 846,4	1	8	9	16	0.0005	0.2
EXO merged	activated	Activated (1)	281474976711859 (F002866)	Serine/arginine-rich splicing factor 1 OS=Homo sapiens GN=SRSF1 PE=1 SV=2	SRSF1_HUMAN	SwissProt_2014_08.fasta	27 745,1	1	2	2	2	0.0001	0.0927
EXO merged	activated	Activated (1)	281474976711859 (F002866)	Glutathione S-transferase P OS=Homo sapiens GN=GSTP1 PE=1 SV=2	GSTP1_HUMAN	SwissProt_2014_08.fasta	23 356,7	1	6	6	8	0.0002	0.576
EXO merged	activated	Activated (1)	281474976711859 (F002866)	Vacuolar protein sorting-associated protein 28 homolog OS=Homo sapiens GN=VPS28 PE=1 SV=1	VPS28_HUMAN		0	1	2	2	2	0.0001	0
EXO merged	activated	Activated (1)	281474976711859 (F002866)	Guanine nucleotide-binding protein G(I)/G(S)/G(T) subunit beta-2 OS=Homo sapiens GN=GNB2 PE=1 SV=3	GBB2_HUMAN	SwissProt_2014_08.fasta	37 331,8	1	3	4	5	0.0002	0.391
EXO merged	activated	Activated (1)	281474976711859 (F002866)	L-lactate dehydrogenase A chain OS=Homo sapiens GN=LDHA PE=1 SV=2	LDHA_HUMAN	SwissProt_2014_08.fasta	36 689,2	1	5	6	8	0.0002	0.283
EXO merged	activated	Activated (1)	281474976711859 (F002866)	Integrin beta-1 OS=Homo sapiens GN=ITGB1 PE=1 SV=2	ITB1_HUMAN	SwissProt_2014_08.fasta	88 415,1	1	10	11	13	0.0004	0.174
EXO merged	activated	Activated (1)	281474976711859 (F002866)	Plasma membrane calcium-transporting ATPase 4 OS=Homo sapiens GN=ATP2B4 PE=1 SV=2	AT2B4_HUMAN	SwissProt_2014_08.fasta	137 923,7	1	3	3	5	0.0002	0.0435
EXO merged	activated	Activated (1)	281474976711859 (F002866)	Guanine nucleotide-binding protein G(q) subunit alpha OS=Homo sapiens GN=GNAQ PE=1 SV=4	GNAQ_HUMAN	SwissProt_2014_08.fasta	42 143,6	1	3	3	3	0.0001	0.181
EXO merged	activated	Activated (1)	281474976711859 (F002866)	Dihydropyrimidinase-related protein 2 OS=Homo sapiens GN=DPYSL2 PE=1 SV=1	DPYL2_HUMAN		0	1	2	2	2	0.0001	0
EXO merged	activated	Activated (1)	281474976711859 (F002866)	CD81 antigen OS=Homo sapiens GN=CD81 PE=1 SV=1	CD81_HUMAN	SwissProt_2014_08.fasta	25 809,8	1	4	6	11	0.0003	0.411
EXO merged	activated	Activated (1)	281474976711859 (F002866)	Histone H3.2 OS=Homo sapiens GN=HIST2H3A PE=1 SV=3	H32_HUMAN	SwissProt_2014_08.fasta	15 388,7	1	3	6	13	0.0004	0.338
EXO merged	activated	Activated (1)	281474976711859 (F002866)	Chloride intracellular channel protein 1 OS=Homo sapiens GN=CLIC1 PE=1 SV=4	CLIC1_HUMAN	HELA1400Prot.fasta	26 923,3	1	3	3	3	0.0001	0.199
EXO merged	activated	Activated (1)	281474976711859 (F002866)	Isoform 2 of DNA-dependent protein kinase catalytic subunit OS=Homo sapiens GN=PRKDC	sp|P78527-2|PRKDC_HUMAN,sp|P78527|PRKDC_HUMAN	HELA1400Prot.fasta	469 095,5	1	4	4	4	0.0001	0.0578
EXO merged	activated	Activated (1)	281474976711859 (F002866)	T-complex protein 1 subunit zeta OS=Homo sapiens GN=CCT6A PE=1 SV=3	TCPZ_HUMAN		0	0.997	2	2	2	0.0001	0
EXO merged	activated	Activated (1)	281474976711859 (F002866)	Ras-related protein Rap-1b OS=Homo sapiens GN=RAP1B PE=1 SV=1	RAP1B_HUMAN	SwissProt_2014_08.fasta	20 824,9	1	8	9	15	0.0005	0.685
EXO merged	activated	Activated (1)	281474976711859 (F002866)	60S ribosomal protein L10a OS=Homo sapiens GN=RPL10A PE=1 SV=2	RL10A_HUMAN	HELA1400Prot.fasta,SwissProt_2014_08.fasta	24 832,0	1	2	2	2	0.0001	0.129
EXO merged	activated	Activated (1)	281474976711859 (F002866)	Signaling threshold-regulating transmembrane adapter 1 OS=Homo sapiens GN=SIT1 PE=1 SV=1	SIT1_HUMAN		0	1	3	3	3	0.0001	0
EXO merged	activated	Activated (1)	281474976711859 (F002866)	Charged multivesicular body protein 6 OS=Homo sapiens GN=CHMP6 PE=1 SV=3	CHMP6_HUMAN	SwissProt_2014_08.fasta	23 485,3	1	2	2	2	0.0001	0.179
EXO merged	activated	Activated (1)	281474976711859 (F002866)	Nucleolin OS=Homo sapiens GN=NCL PE=1 SV=3	NUCL_HUMAN	HELA1400Prot.fasta,SwissProt_2014_08.fasta	76 615,9	1	3	3	5	0.0002	0.062
EXO merged	activated	Activated (1)	281474976711859 (F002866)	Integrin alpha-5 OS=Homo sapiens GN=ITGA5 PE=1 SV=2	ITA5_HUMAN		0	1	2	2	2	0.0001	0
EXO merged	activated	Activated (1)	281474976711859 (F002866)	Interleukin enhancer-binding factor 2 OS=Homo sapiens GN=ILF2 PE=1 SV=2	ILF2_HUMAN	HELA1400Prot.fasta	43 062,7	1	4	5	6	0.0002	0.215
EXO merged	activated	Activated (1)	281474976711859 (F002866)	Isoform 2 of Ubiquitin-like modifier-activating enzyme 1 OS=Homo sapiens GN=UBA1	sp|P22314-2|UBA1_HUMAN,sp|P22314|UBA1_HUMAN	HELA1400Prot.fasta	113 801,8	1	2	2	2	0.0001	0.0403
EXO merged	activated	Activated (1)	281474976711859 (F002866)	Isoform 2 of Phosphoglycerate kinase 1 OS=Homo sapiens GN=PGK1	sp|P00558-2|PGK1_HUMAN,sp|P00558|PGK1_HUMAN	HELA1400Prot.fasta	44 615,3	1	2	2	2	0.0001	0.172
EXO merged	activated	Activated (1)	281474976711859 (F002866)	Isoleucine--tRNA ligase, cytoplasmic OS=Homo sapiens GN=IARS PE=1 SV=2	SYIC_HUMAN	HELA1400Prot.fasta,SwissProt_2014_08.fasta	144 501,8	1	4	4	4	0.0001	0.0697
EXO merged	activated	Activated (1)	281474976711859 (F002866)	40S ribosomal protein S2 OS=Homo sapiens GN=RPS2 PE=1 SV=2	RS2_HUMAN	HELA1400Prot.fasta,SwissProt_2014_08.fasta	31 325,2	1	4	4	6	0.0002	0.157
EXO merged	activated	Activated (1)	281474976711859 (F002866)	Tubulin alpha-1B chain OS=Homo sapiens GN=TUBA1B PE=1 SV=1	TBA1B_HUMAN	SwissProt_2014_08.fasta	50 151,7	1	13	14	23	0.0007	0.401
EXO merged	activated	Activated (1)	281474976711859 (F002866)	Glucose-6-phosphate isomerase OS=Homo sapiens GN=GPI PE=1 SV=4	G6PI_HUMAN	SwissProt_2014_08.fasta	63 148,5	1	3	3	4	0.0001	0.0932
EXO merged	activated	Activated (1)	281474976711859 (F002866)	60S ribosomal protein L14 OS=Homo sapiens GN=RPL14 PE=1 SV=4	RL14_HUMAN	SwissProt_2014_08.fasta	23 432,3	1	3	3	4	0.0001	0.153
EXO merged	activated	Activated (1)	281474976711859 (F002866)	60S ribosomal protein L6 OS=Homo sapiens GN=RPL6 PE=1 SV=3	RL6_HUMAN	HELA1400Prot.fasta,SwissProt_2014_08.fasta	32 729,3	1	5	5	7	0.0002	0.184
EXO merged	activated	Activated (1)	281474976711859 (F002866)	Ras-related protein Rap-2b OS=Homo sapiens GN=RAP2B PE=1 SV=1	RAP2B_HUMAN	SwissProt_2014_08.fasta	20 504,4	1	3	3	6	0.0002	0.262
EXO merged	activated	Activated (1)	281474976711859 (F002866)	60S ribosomal protein L12 OS=Homo sapiens GN=RPL12 PE=1 SV=1	RL12_HUMAN	SwissProt_2014_08.fasta	17 819,1	1	2	2	3	0.0001	0.188
EXO merged	activated	Activated (1)	281474976711859 (F002866)	60S ribosomal protein L4 OS=Homo sapiens GN=RPL4 PE=1 SV=5	RL4_HUMAN	HELA1400Prot.fasta,SwissProt_2014_08.fasta	47 699,1	1	8	8	13	0.0004	0.258
EXO merged	activated	Activated (1)	281474976711859 (F002866)	Unconventional myosin-Ig OS=Homo sapiens GN=MYO1G PE=1 SV=2	MYO1G_HUMAN	SwissProt_2014_08.fasta	116 443,6	1	10	11	16	0.0005	0.139
EXO merged	activated	Activated (1)	281474976711859 (F002866)	C-1-tetrahydrofolate synthase, cytoplasmic OS=Homo sapiens GN=MTHFD1 PE=1 SV=3	C1TC_HUMAN	HELA1400Prot.fasta,SwissProt_2014_08.fasta	101 561,5	1	3	3	3	0.0001	0.0471
EXO merged	activated	Activated (1)	281474976711859 (F002866)	60S ribosomal protein L10 OS=Homo sapiens GN=RPL10 PE=1 SV=4	RL10_HUMAN	HELA1400Prot.fasta,SwissProt_2014_08.fasta	24 604,6	1	2	2	3	0.0001	0.103
EXO merged	activated	Activated (1)	281474976711859 (F002866)	Lamina-associated polypeptide 2, isoform alpha OS=Homo sapiens GN=TMPO PE=1 SV=2	LAP2A_HUMAN	HELA1400Prot.fasta	75 493,8	1	5	6	7	0.0002	0.141
EXO merged	activated	Activated (1)	281474976711859 (F002866)	Tyrosine-protein kinase ITK/TSK OS=Homo sapiens GN=ITK PE=1 SV=1	ITK_HUMAN		0	1	2	2	2	0.0001	0
EXO merged	activated	Activated (1)	281474976711859 (F002866)	Heterogeneous nuclear ribonucleoprotein M OS=Homo sapiens GN=HNRNPM PE=1 SV=3	HNRPM_HUMAN	SwissProt_2014_08.fasta	77 517,3	1	11	13	16	0.0005	0.199
EXO merged	activated	Activated (1)	281474976711859 (F002866)	Programmed cell death 6-interacting protein OS=Homo sapiens GN=PDCD6IP PE=1 SV=1	PDC6I_HUMAN	SwissProt_2014_08.fasta	96 025,4	1	11	13	19	0.0006	0.222
EXO merged	activated	Activated (1)	281474976711859 (F002866)	Transforming protein RhoA OS=Homo sapiens GN=RHOA PE=1 SV=1	RHOA_HUMAN	HELA1400Prot.fasta,SwissProt_2014_08.fasta	21 768,4	1	3	4	5	0.0002	0.223
EXO merged	activated	Activated (1)	281474976711859 (F002866)	Cell division control protein 42 homolog OS=Homo sapiens GN=CDC42 PE=1 SV=2	CDC42_HUMAN	SwissProt_2014_08.fasta	21 258,8	1	2	2	2	0.0001	0.126
EXO merged	activated	Activated (1)	281474976711859 (F002866)	Pre-mRNA-processing-splicing factor 8 OS=Homo sapiens GN=PRPF8 PE=1 SV=2	PRP8_HUMAN	HELA1400Prot.fasta,SwissProt_2014_08.fasta	273 608,6	1	2	2	2	0.0001	0.0133
EXO merged	activated	Activated (1)	281474976711859 (F002866)	Annexin A6 OS=Homo sapiens GN=ANXA6 PE=1 SV=3	ANXA6_HUMAN	SwissProt_2014_08.fasta	75 877,5	1	19	21	28	0.0008	0.385
EXO merged	activated	Activated (1)	281474976711859 (F002866)	Annexin A4 OS=Homo sapiens GN=ANXA4 PE=1 SV=4	ANXA4_HUMAN	SwissProt_2014_08.fasta	35 884,3	1	8	9	12	0.0004	0.389
EXO merged	activated	Activated (1)	281474976711859 (F002866)	60S ribosomal protein L27a OS=Homo sapiens GN=RPL27A PE=1 SV=2	RL27A_HUMAN	HELA1400Prot.fasta	16 561,4	1	3	3	5	0.0002	0.223
EXO merged	activated	Activated (1)	281474976711859 (F002866)	Eukaryotic translation initiation factor 5A-1 OS=Homo sapiens GN=EIF5A PE=1 SV=2	IF5A1_HUMAN	SwissProt_2014_08.fasta	16 832,7	1	2	2	4	0.0001	0.305
EXO merged	activated	Activated (1)	281474976711859 (F002866)	Ras-related protein Rab-35 OS=Homo sapiens GN=RAB35 PE=1 SV=1	RAB35_HUMAN	SwissProt_2014_08.fasta	23 025,3	1	2	2	2	0.0001	0.129
EXO merged	activated	Activated (1)	281474976711859 (F002866)	Synaptic vesicle membrane protein VAT-1 homolog OS=Homo sapiens GN=VAT1 PE=1 SV=2	VAT1_HUMAN	SwissProt_2014_08.fasta	41 919,8	1	7	7	7	0.0002	0.323
EXO merged	activated	Activated (1)	281474976711859 (F002866)	26S protease regulatory subunit 7 OS=Homo sapiens GN=PSMC2 PE=1 SV=3	PRS7_HUMAN		0	1	2	2	2	0.0001	0
EXO merged	activated	Activated (1)	281474976711859 (F002866)	Ras-related protein R-Ras2 OS=Homo sapiens GN=RRAS2 PE=1 SV=1	RRAS2_HUMAN	SwissProt_2014_08.fasta	23 399,6	1	2	2	2	0.0001	0.137
EXO merged	activated	Activated (1)	281474976711859 (F002866)	Glycogen [starch] synthase, muscle OS=Homo sapiens GN=GYS1 PE=1 SV=2	GYS1_HUMAN	SwissProt_2014_08.fasta	83 787,1	1	10	11	15	0.0005	0.232
EXO merged	activated	Activated (1)	281474976711859 (F002866)	Probable ATP-dependent RNA helicase DDX5 OS=Homo sapiens GN=DDX5 PE=1 SV=1	DDX5_HUMAN	SwissProt_2014_08.fasta	69 149,7	1	4	5	5	0.0002	0.169
EXO merged	activated	Activated (1)	281474976711859 (F002866)	ATP-dependent RNA helicase DDX3X OS=Homo sapiens GN=DDX3X PE=1 SV=3	DDX3X_HUMAN	SwissProt_2014_08.fasta	73 245,8	1	2	2	2	0.0001	0.0634
EXO merged	activated	Activated (1)	281474976711859 (F002866)	Proteasome subunit alpha type-1 OS=Homo sapiens GN=PSMA1 PE=1 SV=1	PSA1_HUMAN	SwissProt_2014_08.fasta	29 556,0	1	2	2	2	0.0001	0.106
EXO merged	activated	Activated (1)	281474976711859 (F002866)	Sorcin OS=Homo sapiens GN=SRI PE=1 SV=1	SORCN_HUMAN	SwissProt_2014_08.fasta	21 676,7	1	3	3	3	0.0001	0.212
EXO merged	activated	Activated (1)	281474976711859 (F002866)	Ezrin OS=Homo sapiens GN=EZR PE=1 SV=4	EZRI_HUMAN	HELA1400Prot.fasta,SwissProt_2014_08.fasta	69 414,7	1	2	3	4	0.0001	0.121
EXO merged	activated	Activated (1)	281474976711859 (F002866)	Protein tweety homolog 3 OS=Homo sapiens GN=TTYH3 PE=1 SV=3	TTYH3_HUMAN		0	1	2	2	2	0.0001	0
EXO merged	activated	Activated (1)	281474976711859 (F002866)	Aminoacyl tRNA synthase complex-interacting multifunctional protein 2 OS=Homo sapiens GN=AIMP2 PE=1 SV=2	AIMP2_HUMAN	HELA1400Prot.fasta	35 349,3	1	2	2	2	0.0001	0.144
EXO merged	activated	Activated (1)	281474976711859 (F002866)	F-actin-capping protein subunit beta OS=Homo sapiens GN=CAPZB PE=1 SV=4	CAPZB_HUMAN		0	1	2	2	3	0.0001	0
EXO merged	activated	Activated (1)	281474976711859 (F002866)	L-lactate dehydrogenase B chain OS=Homo sapiens GN=LDHB PE=1 SV=2	LDHB_HUMAN	HELA1400Prot.fasta,SwissProt_2014_08.fasta	36 638,6	1	8	10	11	0.0003	0.401
EXO merged	activated	Activated (1)	281474976711859 (F002866)	Transferrin receptor protein 1 OS=Homo sapiens GN=TFRC PE=1 SV=2	TFR1_HUMAN	HELA1400Prot.fasta,SwissProt_2014_08.fasta	84 873,6	1	3	3	3	0.0001	0.0553
EXO merged	activated	Activated (1)	281474976711859 (F002866)	Keratin, type I cytoskeletal 10 OS=Homo sapiens GN=KRT10 PE=1 SV=6	K1C10_HUMAN	HELA1400Prot.fasta,SwissProt_2014_08.fasta	58 828,8	1	11	14	17	0.0005	0.329
EXO merged	activated	Activated (1)	281474976711859 (F002866)	Tubulin beta chain OS=Homo sapiens GN=TUBB PE=1 SV=2	TBB5_HUMAN	HELA1400Prot.fasta,SwissProt_2014_08.fasta	49 670,6	1	14	14	20	0.0006	0.462
EXO merged	activated	Activated (1)	281474976711859 (F002866)	ATP synthase subunit beta, mitochondrial OS=Homo sapiens GN=ATP5B PE=1 SV=3	ATPB_HUMAN	HELA1400Prot.fasta	56 560,6	1	2	2	2	0.0001	0.0473
EXO merged	activated	Activated (1)	281474976711859 (F002866)	60S ribosomal protein L23 OS=Homo sapiens GN=RPL23 PE=1 SV=1	RL23_HUMAN	HELA1400Prot.fasta,SwissProt_2014_08.fasta	14 865,9	1	2	3	3	0.0001	0.2
EXO merged	activated	Activated (1)	281474976711859 (F002866)	Actin, cytoplasmic 1 OS=Homo sapiens GN=ACTB PE=1 SV=1	ACTB_HUMAN,ACTG_HUMAN	HELA1400Prot.fasta,SwissProt_2014_08.fasta	41 737,8	1	14	25	56	0.0017	0.587
EXO merged	activated	Activated (1)	281474976711859 (F002866)	Fatty acid synthase OS=Homo sapiens GN=FASN PE=1 SV=3	FAS_HUMAN	HELA1400Prot.fasta	273 427,1	1	2	2	2	0.0001	0.0179
EXO merged	activated	Activated (1)	281474976711859 (F002866)	Core histone macro-H2A.1 OS=Homo sapiens GN=H2AFY PE=1 SV=4	H2AY_HUMAN	SwissProt_2014_08.fasta	39 618,9	1	7	7	13	0.0004	0.344
EXO merged	activated	Activated (1)	281474976711859 (F002866)	Clathrin heavy chain 1 OS=Homo sapiens GN=CLTC PE=1 SV=5	CLH1_HUMAN	SwissProt_2014_08.fasta	191 618,9	1	40	49	72	0.0022	0.38
EXO merged	activated	Activated (1)	281474976711859 (F002866)	Lamin-B1 OS=Homo sapiens GN=LMNB1 PE=1 SV=2	LMNB1_HUMAN	HELA1400Prot.fasta	66 409,6	1	2	2	2	0.0001	0.0427
EXO merged	activated	Activated (1)	281474976711859 (F002866)	Leukocyte surface antigen CD47 OS=Homo sapiens GN=CD47 PE=1 SV=1	CD47_HUMAN	SwissProt_2014_08.fasta	35 214,9	1	4	5	5	0.0002	0.146
EXO merged	activated	Activated (1)	281474976711859 (F002866)	Interleukin enhancer-binding factor 3 OS=Homo sapiens GN=ILF3 PE=1 SV=3	ILF3_HUMAN	SwissProt_2014_08.fasta	95 338,9	1	3	3	4	0.0001	0.0403
EXO merged	activated	Activated (1)	281474976711859 (F002866)	U5 small nuclear ribonucleoprotein 200 kDa helicase OS=Homo sapiens GN=SNRNP200 PE=1 SV=2	U520_HUMAN		0	1	2	2	2	0.0001	0
EXO merged	activated	Activated (1)	281474976711859 (F002866)	40S ribosomal protein S7 OS=Homo sapiens GN=RPS7 PE=1 SV=1	RS7_HUMAN	HELA1400Prot.fasta,SwissProt_2014_08.fasta	22 127,5	1	2	2	3	0.0001	0.17
EXO merged	activated	Activated (1)	281474976711859 (F002866)	Polypyrimidine tract-binding protein 1 OS=Homo sapiens GN=PTBP1 PE=1 SV=1	PTBP1_HUMAN		0	1	2	3	3	0.0001	0
EXO merged	activated	Activated (1)	281474976711859 (F002866)	Neutral amino acid transporter B(0) OS=Homo sapiens GN=SLC1A5 PE=1 SV=2	AAAT_HUMAN	SwissProt_2014_08.fasta	56 599,8	1	4	4	5	0.0002	0.168
EXO merged	activated	Activated (1)	281474976711859 (F002866)	40S ribosomal protein S3 OS=Homo sapiens GN=RPS3 PE=1 SV=2	RS3_HUMAN	SwissProt_2014_08.fasta	26 688,6	1	5	5	8	0.0002	0.247
EXO merged	activated	Activated (1)	281474976711859 (F002866)	Plastin-2 OS=Homo sapiens GN=LCP1 PE=1 SV=6	PLSL_HUMAN	SwissProt_2014_08.fasta	70 291,2	1	9	10	13	0.0004	0.215
EXO merged	activated	Activated (1)	281474976711859 (F002866)	60S ribosomal protein L17 OS=Homo sapiens GN=RPL17 PE=1 SV=3	RL17_HUMAN	SwissProt_2014_08.fasta	21 397,4	1	3	3	4	0.0001	0.179
EXO merged	activated	Activated (1)	281474976711859 (F002866)	60S ribosomal protein L9 OS=Homo sapiens GN=RPL9 PE=1 SV=1	RL9_HUMAN	HELA1400Prot.fasta,SwissProt_2014_08.fasta	21 863,7	1	2	3	5	0.0002	0.24
EXO merged	activated	Activated (1)	281474976711859 (F002866)	MARCKS-related protein OS=Homo sapiens GN=MARCKSL1 PE=1 SV=2	MRP_HUMAN	SwissProt_2014_08.fasta	19 528,6	1	6	6	15	0.0005	0.692
EXO merged	activated	Activated (1)	281474976711859 (F002866)	Tubulin alpha-1A chain OS=Homo sapiens GN=TUBA1A PE=1 SV=1	TBA1A_HUMAN	SwissProt_2014_08.fasta	50 135,7	1	2	2	2	0.0001	0.401
EXO merged	activated	Activated (1)	281474976711859 (F002866)	T-complex protein 1 subunit beta OS=Homo sapiens GN=CCT2 PE=1 SV=4	TCPB_HUMAN		0	1	2	2	2	0.0001	0
EXO merged	activated	Activated (1)	281474976711859 (F002866)	Heterogeneous nuclear ribonucleoprotein K OS=Homo sapiens GN=HNRNPK PE=1 SV=1	HNRPK_HUMAN		0	1	2	2	2	0.0001	0
EXO merged	activated	Activated (1)	281474976711859 (F002866)	Gamma-interferon-inducible protein 16 OS=Homo sapiens GN=IFI16 PE=1 SV=3	IF16_HUMAN		0	1	2	2	3	0.0001	0
EXO merged	activated	Activated (1)	281474976711859 (F002866)	Heterogeneous nuclear ribonucleoprotein R OS=Homo sapiens GN=HNRNPR PE=1 SV=1	HNRPR_HUMAN	SwissProt_2014_08.fasta	70 943,9	1	3	3	4	0.0001	0.0569
EXO merged	activated	Activated (1)	281474976711859 (F002866)	ATP-dependent RNA helicase A OS=Homo sapiens GN=DHX9 PE=1 SV=4	DHX9_HUMAN	SwissProt_2014_08.fasta	140 961,5	1	7	7	8	0.0002	0.103
EXO merged	activated	Activated (1)	281474976711859 (F002866)	Isoform 2 of Transketolase OS=Homo sapiens GN=TKT	sp|P29401-2|TKT_HUMAN,sp|P29401|TKT_HUMAN	HELA1400Prot.fasta	68 815,5	1	3	3	3	0.0001	0.0935
EXO merged	activated	Activated (1)	281474976711859 (F002866)	Heterogeneous nuclear ribonucleoprotein A3 OS=Homo sapiens GN=HNRNPA3 PE=1 SV=2	ROA3_HUMAN	SwissProt_2014_08.fasta	39 595,1	1	2	2	2	0.0001	0.0847
EXO merged	activated	Activated (1)	281474976711859 (F002866)	Band 4.1-like protein 2 OS=Homo sapiens GN=EPB41L2 PE=1 SV=1	E41L2_HUMAN	SwissProt_2014_08.fasta	112 587,8	1	3	3	3	0.0001	0.0597
EXO merged	activated	Activated (1)	281474976711859 (F002866)	Moesin OS=Homo sapiens GN=MSN PE=1 SV=3	MOES_HUMAN	HELA1400Prot.fasta,SwissProt_2014_08.fasta	67 821,8	1	9	10	15	0.0005	0.232
EXO merged	activated	Activated (1)	281474976711859 (F002866)	Syntenin-1 OS=Homo sapiens GN=SDCBP PE=1 SV=1	SDCB1_HUMAN	SwissProt_2014_08.fasta	32 445,3	1	5	6	11	0.0003	0.423
EXO merged	activated	Activated (1)	281474976711859 (F002866)	14-3-3 protein gamma OS=Homo sapiens GN=YWHAG PE=1 SV=2	1433G_HUMAN	HELA1400Prot.fasta,SwissProt_2014_08.fasta	28 303,1	1	4	4	6	0.0002	0.287
EXO merged	activated	Activated (1)	281474976711859 (F002866)	60S acidic ribosomal protein P2 OS=Homo sapiens GN=RPLP2 PE=1 SV=1	RLA2_HUMAN	HELA1400Prot.fasta,SwissProt_2014_08.fasta	11 665,5	1	4	6	9	0.0003	0.704
EXO merged	activated	Activated (1)	281474976711859 (F002866)	14-3-3 protein epsilon OS=Homo sapiens GN=YWHAE PE=1 SV=1	1433E_HUMAN	SwissProt_2014_08.fasta	29 175,0	1	7	8	11	0.0003	0.471
EXO merged	activated	Activated (1)	281474976711859 (F002866)	60S acidic ribosomal protein P0 OS=Homo sapiens GN=RPLP0 PE=1 SV=1	RLA0_HUMAN	SwissProt_2014_08.fasta	34 274,3	1	5	5	7	0.0002	0.394
EXO merged	activated	Activated (1)	281474976711859 (F002866)	Guanine nucleotide-binding protein subunit beta-2-like 1 OS=Homo sapiens GN=GNB2L1 PE=1 SV=3	GBLP_HUMAN	HELA1400Prot.fasta,SwissProt_2014_08.fasta	35 077,0	1	4	4	5	0.0002	0.155
EXO merged	activated	Activated (1)	281474976711859 (F002866)	Isoform 2 of ATP synthase subunit alpha, mitochondrial OS=Homo sapiens GN=ATP5A1	sp|P25705-2|ATPA_HUMAN,sp|P25705-3|ATPA_HUMAN,sp|P25705|ATPA_HUMAN	HELA1400Prot.fasta	59 752,1	1	2	2	2	0.0001	0.0736
EXO merged	activated	Activated (1)	281474976711859 (F002866)	CD99 antigen OS=Homo sapiens GN=CD99 PE=1 SV=1	CD99_HUMAN	SwissProt_2014_08.fasta	18 848,2	1	2	3	4	0.0001	0.13
EXO merged	activated	Activated (1)	281474976711859 (F002866)	Pyruvate kinase PKM OS=Homo sapiens GN=PKM PE=1 SV=4	sp|P14618|KPYM_HUMAN	HELA1400Prot.fasta	57 937,5	1	3	3	3	0.0001	0.266
EXO merged	activated	Activated (1)	281474976711859 (F002866)	Tripeptidyl-peptidase 2 OS=Homo sapiens GN=TPP2 PE=1 SV=4	TPP2_HUMAN	SwissProt_2014_08.fasta	138 352,9	1	9	9	11	0.0003	0.12
EXO merged	activated	Activated (1)	281474976711859 (F002866)	Farnesyl pyrophosphate synthase OS=Homo sapiens GN=FDPS PE=1 SV=4	FPPS_HUMAN	SwissProt_2014_08.fasta	48 276,8	1	3	3	4	0.0001	0.134
EXO merged	activated	Activated (1)	281474976711859 (F002866)	Proteasome subunit alpha type-4 OS=Homo sapiens GN=PSMA4 PE=1 SV=1	PSA4_HUMAN	SwissProt_2014_08.fasta	29 484,8	1	4	4	4	0.0001	0.307
EXO merged	activated	Activated (1)	281474976711859 (F002866)	Myosin-9 OS=Homo sapiens GN=MYH9 PE=1 SV=4	MYH9_HUMAN	SwissProt_2014_08.fasta	226 537,5	1	12	12	13	0.0004	0.0923
EXO merged	activated	Activated (1)	281474976711859 (F002866)	60S ribosomal protein L18a OS=Homo sapiens GN=RPL18A PE=1 SV=2	RL18A_HUMAN	HELA1400Prot.fasta,SwissProt_2014_08.fasta	20 762,6	1	2	2	4	0.0001	0.153
EXO merged	activated	Activated (1)	281474976711859 (F002866)	DNA topoisomerase 1 OS=Homo sapiens GN=TOP1 PE=1 SV=2	TOP1_HUMAN	HELA1400Prot.fasta,SwissProt_2014_08.fasta	90 729,7	1	7	7	9	0.0003	0.098
EXO merged	activated	Activated (1)	281474976711859 (F002866)	Golgi-associated plant pathogenesis-related protein 1 OS=Homo sapiens GN=GLIPR2 PE=1 SV=3	GAPR1_HUMAN	SwissProt_2014_08.fasta	17 218,2	1	3	3	4	0.0001	0.279
EXO merged	activated	Activated (1)	281474976711859 (F002866)	D-3-phosphoglycerate dehydrogenase OS=Homo sapiens GN=PHGDH PE=1 SV=4	SERA_HUMAN	HELA1400Prot.fasta,SwissProt_2014_08.fasta	56 650,6	1	3	3	3	0.0001	0.0713
EXO merged	activated	Activated (1)	281474976711859 (F002866)	ADP-ribosylation factor 1 OS=Homo sapiens GN=ARF1 PE=1 SV=2	ARF1_HUMAN	SwissProt_2014_08.fasta	20 697,6	1	2	2	4	0.0001	0.16
EXO merged	activated	Activated (1)	281474976711859 (F002866)	40S ribosomal protein S24 OS=Homo sapiens GN=RPS24 PE=1 SV=1	RS24_HUMAN	SwissProt_2014_08.fasta	15 423,8	1	2	2	3	0.0001	0.203
EXO merged	activated	Activated (1)	281474976711859 (F002866)	60S acidic ribosomal protein P1 OS=Homo sapiens GN=RPLP1 PE=1 SV=1	RLA1_HUMAN	SwissProt_2014_08.fasta	11 514,1	1	2	3	5	0.0002	0.667
EXO merged	activated	Activated (1)	281474976711859 (F002866)	Histone H2B type 1-C/E/F/G/I OS=Homo sapiens GN=HIST1H2BC PE=1 SV=4	H2B1C_HUMAN,H2B1K_HUMAN	HELA1400Prot.fasta,SwissProt_2014_08.fasta	13 906,6	1	6	11	21	0.0006	0.413
EXO merged	activated	Activated (1)	281474976711859 (F002866)	Keratin, type II cytoskeletal 1 OS=Homo sapiens GN=KRT1 PE=1 SV=6	K2C1_HUMAN	SwissProt_2014_08.fasta	66 040,3	1	15	16	22	0.0007	0.38
EXO merged	activated	Activated (1)	281474976711859 (F002866)	Heat shock cognate 71 kDa protein OS=Homo sapiens GN=HSPA8 PE=1 SV=1	sp|P11142|HSP7C_HUMAN	HELA1400Prot.fasta	70 899,8	1	3	3	3	0.0001	0.268
EXO merged	activated	Activated (1)	281474976711859 (F002866)	Eukaryotic translation initiation factor 2 subunit 1 OS=Homo sapiens GN=EIF2S1 PE=1 SV=3	IF2A_HUMAN	SwissProt_2014_08.fasta	36 112,7	1	4	4	5	0.0002	0.222
EXO merged	activated	Activated (1)	281474976711859 (F002866)	Adenosine deaminase OS=Homo sapiens GN=ADA PE=1 SV=3	ADA_HUMAN		0	1	2	2	4	0.0001	0
EXO merged	activated	Activated (1)	281474976711859 (F002866)	Serine/arginine repetitive matrix protein 1 OS=Homo sapiens GN=SRRM1 PE=1 SV=2	SRRM1_HUMAN	SwissProt_2014_08.fasta	102 337,5	1	2	2	2	0.0001	0.042
EXO merged	activated	Activated (1)	281474976711859 (F002866)	Rab GDP dissociation inhibitor beta OS=Homo sapiens GN=GDI2 PE=1 SV=2	GDIB_HUMAN		0	1	5	6	7	0.0002	0
EXO merged	activated	Activated (1)	281474976711859 (F002866)	Coronin-1A OS=Homo sapiens GN=CORO1A PE=1 SV=4	COR1A_HUMAN	SwissProt_2014_08.fasta	51 026,1	1	2	2	2	0.0001	0.0803
EXO merged	activated	Activated (1)	281474976711859 (F002866)	60S ribosomal protein L15 OS=Homo sapiens GN=RPL15 PE=1 SV=2	RL15_HUMAN	SwissProt_2014_08.fasta	24 146,5	1	2	2	2	0.0001	0.113
EXO merged	activated	Activated (1)	281474976711859 (F002866)	Single-stranded DNA-binding protein, mitochondrial OS=Homo sapiens GN=SSBP1 PE=1 SV=1	SSBP_HUMAN	HELA1400Prot.fasta	17 259,7	1	2	2	2	0.0001	0.162
EXO merged	activated	Activated (1)	281474976711859 (F002866)	Fermitin family homolog 3 OS=Homo sapiens GN=FERMT3 PE=1 SV=1	URP2_HUMAN		0	1	2	2	2	0.0001	0
EXO merged	activated	Activated (1)	281474976711859 (F002866)	40S ribosomal protein S16 OS=Homo sapiens GN=RPS16 PE=1 SV=2	RS16_HUMAN	HELA1400Prot.fasta,SwissProt_2014_08.fasta	16 445,9	1	3	3	3	0.0001	0.178
EXO merged	activated	Activated (1)	281474976711859 (F002866)	Histone H2A.V OS=Homo sapiens GN=H2AFV PE=1 SV=3	H2AV_HUMAN,H2AZ_HUMAN	SwissProt_2014_08.fasta	13 509,2	1	2	2	3	0.0001	0.375
EXO merged	activated	Activated (1)	281474976711859 (F002866)	Myosin-9 OS=Homo sapiens GN=MYH9 PE=1 SV=4	sp|P35579|MYH9_HUMAN	HELA1400Prot.fasta	226 537,5	1	4	4	4	0.0001	0.0531
EXO merged	activated	Activated (1)	281474976711859 (F002866)	Annexin A3 OS=Homo sapiens GN=ANXA3 PE=1 SV=3	ANXA3_HUMAN	HELA1400Prot.fasta	36 377,4	1	2	2	3	0.0001	0.096
EXO merged	activated	Activated (1)	281474976711859 (F002866)	40S ribosomal protein S14 OS=Homo sapiens GN=RPS14 PE=1 SV=3	RS14_HUMAN	HELA1400Prot.fasta,SwissProt_2014_08.fasta	16 272,9	1	2	2	2	0.0001	0.159
EXO merged	activated	Activated (1)	281474976711859 (F002866)	Histone H2AX OS=Homo sapiens GN=H2AFX PE=1 SV=2	H2AX_HUMAN	SwissProt_2014_08.fasta	15 145,1	1	3	5	13	0.0004	0.427
EXO merged	activated	Activated (1)	281474976711859 (F002866)	Isoform 2 of Tubulin alpha-4A chain OS=Homo sapiens GN=TUBA4A	sp|P68366-2|TBA4A_HUMAN,sp|P68366|TBA4A_HUMAN	HELA1400Prot.fasta	48 329,0	1	2	2	4	0.0001	0.15
EXO merged	activated	Activated (1)	281474976711859 (F002866)	RNA-binding protein 39 OS=Homo sapiens GN=RBM39 PE=1 SV=2	RBM39_HUMAN		0	1	2	2	2	0.0001	0
EXO merged	activated	Activated (1)	281474976711859 (F002866)	40S ribosomal protein S8 OS=Homo sapiens GN=RPS8 PE=1 SV=2	RS8_HUMAN	HELA1400Prot.fasta,SwissProt_2014_08.fasta	24 206,4	1	2	2	2	0.0001	0.115
EXO merged	activated	Activated (1)	281474976711859 (F002866)	Guanine nucleotide-binding protein G(i) subunit alpha-2 OS=Homo sapiens GN=GNAI2 PE=1 SV=3	GNAI2_HUMAN	SwissProt_2014_08.fasta	40 452,0	1	8	10	11	0.0003	0.392
EXO merged	activated	Activated (1)	281474976711859 (F002866)	FACT complex subunit SPT16 OS=Homo sapiens GN=SUPT16H PE=1 SV=1	SP16H_HUMAN	HELA1400Prot.fasta	119 917,4	1	2	2	2	0.0001	0.0201
EXO merged	activated	Activated (1)	281474976711859 (F002866)	60S ribosomal protein L18 OS=Homo sapiens GN=RPL18 PE=1 SV=2	RL18_HUMAN	SwissProt_2014_08.fasta	21 635,2	1	4	4	5	0.0002	0.255
EXO merged	activated	Activated (1)	281474976711859 (F002866)	Monocarboxylate transporter 1 OS=Homo sapiens GN=SLC16A1 PE=1 SV=3	MOT1_HUMAN	SwissProt_2014_08.fasta	53 946,0	1	2	2	3	0.0001	0.18
EXO merged	activated	Activated (1)	281474976711859 (F002866)	GTPase KRas OS=Homo sapiens GN=KRAS PE=1 SV=1	RASK_HUMAN,RASN_HUMAN		0	1	2	2	2	0.0001	0
EXO merged	activated	Activated (1)	281474976711859 (F002866)	Bifunctional glutamate/proline--tRNA ligase OS=Homo sapiens GN=EPRS PE=1 SV=5	SYEP_HUMAN	HELA1400Prot.fasta,SwissProt_2014_08.fasta	170 593,2	1	10	11	11	0.0003	0.12
EXO merged	activated	Activated (1)	281474976711859 (F002866)	Heterogeneous nuclear ribonucleoprotein U OS=Homo sapiens GN=HNRNPU PE=1 SV=6	HNRPU_HUMAN	SwissProt_2014_08.fasta	90 585,2	1	6	6	6	0.0002	0.116
EXO merged	activated	Activated (1)	281474976711859 (F002866)	Cofilin-1 OS=Homo sapiens GN=CFL1 PE=1 SV=3	COF1_HUMAN	HELA1400Prot.fasta,SwissProt_2014_08.fasta	18 503,2	1	3	3	4	0.0001	0.337
EXO merged	activated	Activated (1)	281474976711859 (F002866)	Programmed cell death protein 6 OS=Homo sapiens GN=PDCD6 PE=1 SV=1	PDCD6_HUMAN	SwissProt_2014_08.fasta	21 869,1	1	2	2	3	0.0001	0.188
EXO merged	activated	Activated (1)	281474976711859 (F002866)	Rho-related GTP-binding protein RhoG OS=Homo sapiens GN=RHOG PE=1 SV=1	RHOG_HUMAN	HELA1400Prot.fasta	21 308,1	1	2	2	2	0.0001	0.188
EXO merged	activated	Activated (1)	281474976711859 (F002866)	Nuclear migration protein nudC OS=Homo sapiens GN=NUDC PE=1 SV=1	NUDC_HUMAN	SwissProt_2014_08.fasta	38 243,7	1	2	2	2	0.0001	0.0876
EXO merged	activated	Activated (1)	281474976711859 (F002866)	Replication protein A 32 kDa subunit OS=Homo sapiens GN=RPA2 PE=1 SV=1	RFA2_HUMAN	SwissProt_2014_08.fasta	29 246,7	1	2	2	2	0.0001	0.181
EXO merged	activated	Activated (1)	281474976711859 (F002866)	6-phosphogluconate dehydrogenase, decarboxylating OS=Homo sapiens GN=PGD PE=1 SV=3	6PGD_HUMAN		0	1	2	2	3	0.0001	0
EXO merged	activated	Activated (1)	281474976711859 (F002866)	Syntaxin-4 OS=Homo sapiens GN=STX4 PE=1 SV=2	STX4_HUMAN		0	1	2	2	4	0.0001	0
EXO merged	activated	Activated (1)	281474976711859 (F002866)	T-complex protein 1 subunit alpha OS=Homo sapiens GN=TCP1 PE=1 SV=1	TCPA_HUMAN	HELA1400Prot.fasta,SwissProt_2014_08.fasta	60 345,2	1	2	3	4	0.0001	0.0989
EXO merged	activated	Activated (1)	281474976711859 (F002866)	4F2 cell-surface antigen heavy chain OS=Homo sapiens GN=SLC3A2 PE=1 SV=3	4F2_HUMAN	SwissProt_2014_08.fasta	67 996,4	1	11	12	16	0.0005	0.26
EXO merged	apoptotic	Apoptotic (1)	281474976711821 (F002813)	Bifunctional glutamate/proline--tRNA ligase OS=Homo sapiens GN=EPRS PE=1 SV=5	SYEP_HUMAN	SwissProt_2014_08.fasta	170 593,2	1	2	2	2	0.0007	0.0198
EXO merged	apoptotic	Apoptotic (1)	281474976711821 (F002813)	Large neutral amino acids transporter small subunit 1 OS=Homo sapiens GN=SLC7A5 PE=1 SV=2	LAT1_HUMAN	SwissProt_2014_08.fasta	55 012,1	1	3	3	11	0.0038	0.0927
EXO merged	apoptotic	Apoptotic (1)	281474976711821 (F002813)	60S ribosomal protein L19 OS=Homo sapiens GN=RPL19 PE=1 SV=1	RL19_HUMAN	SwissProt_2014_08.fasta	23 467,4	1	2	2	2	0.0007	0.133
EXO merged	apoptotic	Apoptotic (1)	281474976711821 (F002813)	40S ribosomal protein S6 OS=Homo sapiens GN=RPS6 PE=1 SV=1	RS6_HUMAN	SwissProt_2014_08.fasta	28 681,7	1	2	2	2	0.0007	0.108
EXO merged	apoptotic	Apoptotic (1)	281474976711821 (F002813)	14-3-3 protein gamma OS=Homo sapiens GN=YWHAG PE=1 SV=2	1433G_HUMAN	SwissProt_2014_08.fasta	28 303,1	1	4	4	5	0.0017	0.219
EXO merged	apoptotic	Apoptotic (1)	281474976711821 (F002813)	Immunoglobulin superfamily member 8 OS=Homo sapiens GN=IGSF8 PE=1 SV=1	IGSF8_HUMAN	SwissProt_2014_08.fasta	65 032,8	1	4	4	14	0.0048	0.103
EXO merged	apoptotic	Apoptotic (1)	281474976711821 (F002813)	Glycogen [starch] synthase, muscle OS=Homo sapiens GN=GYS1 PE=1 SV=2	GYS1_HUMAN	SwissProt_2014_08.fasta	83 787,1	1	2	2	2	0.0007	0.057
EXO merged	apoptotic	Apoptotic (1)	281474976711821 (F002813)	Elongation factor 1-alpha 1 OS=Homo sapiens GN=EEF1A1 PE=1 SV=1	EF1A1_HUMAN,EF1A3_HUMAN	SwissProt_2014_08.fasta	50 141,2	1	3	4	12	0.0041	0.147
EXO merged	apoptotic	Apoptotic (1)	281474976711821 (F002813)	Alpha-enolase OS=Homo sapiens GN=ENO1 PE=1 SV=2	ENOA_HUMAN	SwissProt_2014_08.fasta	47 170,2	1	6	7	10	0.0034	0.24
EXO merged	apoptotic	Apoptotic (1)	281474976711821 (F002813)	Core histone macro-H2A.1 OS=Homo sapiens GN=H2AFY PE=1 SV=4	H2AY_HUMAN	SwissProt_2014_08.fasta	39 618,9	1	3	3	7	0.0024	0.167
EXO merged	apoptotic	Apoptotic (1)	281474976711821 (F002813)	Moesin OS=Homo sapiens GN=MSN PE=1 SV=3	MOES_HUMAN	SwissProt_2014_08.fasta	67 821,8	1	6	6	8	0.0028	0.156
EXO merged	apoptotic	Apoptotic (1)	281474976711821 (F002813)	Unconventional myosin-Ig OS=Homo sapiens GN=MYO1G PE=1 SV=2	MYO1G_HUMAN	SwissProt_2014_08.fasta	116 443,6	1	2	3	3	0.001	0.0324
EXO merged	apoptotic	Apoptotic (1)	281474976711821 (F002813)	14-3-3 protein epsilon OS=Homo sapiens GN=YWHAE PE=1 SV=1	1433E_HUMAN	SwissProt_2014_08.fasta	29 175,0	1	2	2	3	0.001	0.129
EXO merged	apoptotic	Apoptotic (1)	281474976711821 (F002813)	60S ribosomal protein L30 OS=Homo sapiens GN=RPL30 PE=1 SV=2	RL30_HUMAN	SwissProt_2014_08.fasta	12 784,7	1	2	2	2	0.0007	0.217
EXO merged	apoptotic	Apoptotic (1)	281474976711821 (F002813)	Histone H1.2 OS=Homo sapiens GN=HIST1H1C PE=1 SV=2	H12_HUMAN	SwissProt_2014_08.fasta	21 365,8	1	2	2	5	0.0017	0.113
EXO merged	apoptotic	Apoptotic (1)	281474976711821 (F002813)	40S ribosomal protein S4, X isoform OS=Homo sapiens GN=RPS4X PE=1 SV=2	RS4X_HUMAN	SwissProt_2014_08.fasta	29 599,3	1	2	2	3	0.001	0.0875
EXO merged	apoptotic	Apoptotic (1)	281474976711821 (F002813)	Fructose-bisphosphate aldolase A OS=Homo sapiens GN=ALDOA PE=1 SV=2	ALDOA_HUMAN	SwissProt_2014_08.fasta	39 420,6	1	4	4	6	0.0021	0.247
EXO merged	apoptotic	Apoptotic (1)	281474976711821 (F002813)	Ras-related protein Rap-1b OS=Homo sapiens GN=RAP1B PE=1 SV=1	RAP1B_HUMAN	SwissProt_2014_08.fasta	20 824,9	1	6	6	12	0.0041	0.538
EXO merged	apoptotic	Apoptotic (1)	281474976711821 (F002813)	Clathrin heavy chain 1 OS=Homo sapiens GN=CLTC PE=1 SV=5	CLH1_HUMAN	SwissProt_2014_08.fasta	191 618,9	1	8	10	15	0.0052	0.0806
EXO merged	apoptotic	Apoptotic (1)	281474976711821 (F002813)	Annexin A5 OS=Homo sapiens GN=ANXA5 PE=1 SV=2	ANXA5_HUMAN	SwissProt_2014_08.fasta	35 938,6	1	2	2	3	0.001	0.0875
EXO merged	apoptotic	Apoptotic (1)	281474976711821 (F002813)	L-lactate dehydrogenase B chain OS=Homo sapiens GN=LDHB PE=1 SV=2	LDHB_HUMAN	SwissProt_2014_08.fasta	36 638,6	1	3	4	5	0.0017	0.144
EXO merged	apoptotic	Apoptotic (1)	281474976711821 (F002813)	Keratin, type II cytoskeletal 2 epidermal OS=Homo sapiens GN=KRT2 PE=1 SV=2	K22E_HUMAN	SwissProt_2014_08.fasta	65 433,9	1	10	10	18	0.0062	0.264
EXO merged	apoptotic	Apoptotic (1)	281474976711821 (F002813)	60S ribosomal protein L3 OS=Homo sapiens GN=RPL3 PE=1 SV=2	RL3_HUMAN	SwissProt_2014_08.fasta	46 109,5	1	3	3	4	0.0014	0.0943
EXO merged	apoptotic	Apoptotic (1)	281474976711821 (F002813)	Proteasome subunit beta type-6 OS=Homo sapiens GN=PSMB6 PE=1 SV=4	PSB6_HUMAN	SwissProt_2014_08.fasta	25 357,9	1	2	2	3	0.001	0.0879
EXO merged	apoptotic	Apoptotic (1)	281474976711821 (F002813)	Syntenin-1 OS=Homo sapiens GN=SDCBP PE=1 SV=1	SDCB1_HUMAN	SwissProt_2014_08.fasta	32 445,3	1	4	4	5	0.0017	0.329
EXO merged	apoptotic	Apoptotic (1)	281474976711821 (F002813)	Heat shock protein HSP 90-beta OS=Homo sapiens GN=HSP90AB1 PE=1 SV=4	HS90B_HUMAN	SwissProt_2014_08.fasta	83 267,3	1	6	8	10	0.0034	0.163
EXO merged	apoptotic	Apoptotic (1)	281474976711821 (F002813)	Keratin, type I cytoskeletal 9 OS=Homo sapiens GN=KRT9 PE=1 SV=3	K1C9_HUMAN	SwissProt_2014_08.fasta	62 065,9	1	16	17	37	0.0127	0.522
EXO merged	apoptotic	Apoptotic (1)	281474976711821 (F002813)	14-3-3 protein zeta/delta OS=Homo sapiens GN=YWHAZ PE=1 SV=1	1433Z_HUMAN	SwissProt_2014_08.fasta	27 745,9	1	5	5	10	0.0034	0.355
EXO merged	apoptotic	Apoptotic (1)	281474976711821 (F002813)	Histone H2B type 1-C/E/F/G/I OS=Homo sapiens GN=HIST1H2BC PE=1 SV=4	H2B1C_HUMAN,H2B1K_HUMAN	SwissProt_2014_08.fasta	13 906,6	1	4	8	44	0.0151	0.286
EXO merged	apoptotic	Apoptotic (1)	281474976711821 (F002813)	Sodium/potassium-transporting ATPase subunit alpha-1 OS=Homo sapiens GN=ATP1A1 PE=1 SV=1	AT1A1_HUMAN	SwissProt_2014_08.fasta	112 899,5	1	4	4	4	0.0014	0.0616
EXO merged	apoptotic	Apoptotic (1)	281474976711821 (F002813)	Integrin alpha-4 OS=Homo sapiens GN=ITGA4 PE=1 SV=3	ITA4_HUMAN	SwissProt_2014_08.fasta	114 901,8	1	3	3	5	0.0017	0.0581
EXO merged	apoptotic	Apoptotic (1)	281474976711821 (F002813)	Tubulin alpha-1B chain OS=Homo sapiens GN=TUBA1B PE=1 SV=1	TBA1B_HUMAN	SwissProt_2014_08.fasta	50 151,7	1	9	9	17	0.0059	0.432
EXO merged	apoptotic	Apoptotic (1)	281474976711821 (F002813)	Keratin, type I cytoskeletal 10 OS=Homo sapiens GN=KRT10 PE=1 SV=6	K1C10_HUMAN	SwissProt_2014_08.fasta	58 828,8	1	15	19	34	0.0117	0.377
EXO merged	apoptotic	Apoptotic (1)	281474976711821 (F002813)	Poly [ADP-ribose] polymerase 1 OS=Homo sapiens GN=PARP1 PE=1 SV=4	PARP1_HUMAN	SwissProt_2014_08.fasta	113 087,8	1	7	7	14	0.0048	0.11
EXO merged	apoptotic	Apoptotic (1)	281474976711821 (F002813)	Guanine nucleotide-binding protein G(I)/G(S)/G(T) subunit beta-2 OS=Homo sapiens GN=GNB2 PE=1 SV=3	GBB2_HUMAN	SwissProt_2014_08.fasta	37 331,8	1	2	2	3	0.001	0.294
EXO merged	apoptotic	Apoptotic (1)	281474976711821 (F002813)	Keratin, type I cytoskeletal 14 OS=Homo sapiens GN=KRT14 PE=1 SV=4	K1C14_HUMAN	SwissProt_2014_08.fasta	51 562,5	1	4	4	7	0.0024	0.133
EXO merged	apoptotic	Apoptotic (1)	281474976711821 (F002813)	MARCKS-related protein OS=Homo sapiens GN=MARCKSL1 PE=1 SV=2	MRP_HUMAN	SwissProt_2014_08.fasta	19 528,6	1	5	6	18	0.0062	0.687
EXO merged	apoptotic	Apoptotic (1)	281474976711821 (F002813)	Programmed cell death 6-interacting protein OS=Homo sapiens GN=PDCD6IP PE=1 SV=1	PDC6I_HUMAN	SwissProt_2014_08.fasta	96 025,4	1	6	7	13	0.0045	0.145
EXO merged	apoptotic	Apoptotic (1)	281474976711821 (F002813)	Glyceraldehyde-3-phosphate dehydrogenase OS=Homo sapiens GN=GAPDH PE=1 SV=3	G3P_HUMAN	SwissProt_2014_08.fasta	36 053,4	1	9	10	19	0.0065	0.442
EXO merged	apoptotic	Apoptotic (1)	281474976711821 (F002813)	Actin, aortic smooth muscle OS=Homo sapiens GN=ACTA2 PE=1 SV=1	ACTA_HUMAN,ACTC_HUMAN,ACTH_HUMAN	SwissProt_2014_08.fasta	42 010,1	1	2	6	29	0.01	0.273
EXO merged	apoptotic	Apoptotic (1)	281474976711821 (F002813)	4F2 cell-surface antigen heavy chain OS=Homo sapiens GN=SLC3A2 PE=1 SV=3	4F2_HUMAN	SwissProt_2014_08.fasta	67 996,4	1	2	2	3	0.001	0.0698
EXO merged	apoptotic	Apoptotic (1)	281474976711821 (F002813)	60S ribosomal protein L10 OS=Homo sapiens GN=RPL10 PE=1 SV=4	RL10_HUMAN	SwissProt_2014_08.fasta	24 604,6	1	2	2	2	0.0007	0.168
EXO merged	apoptotic	Apoptotic (1)	281474976711821 (F002813)	Keratin, type II cytoskeletal 1 OS=Homo sapiens GN=KRT1 PE=1 SV=6	K2C1_HUMAN	SwissProt_2014_08.fasta	66 040,3	1	19	21	48	0.0165	0.481
EXO merged	apoptotic	Apoptotic (1)	281474976711821 (F002813)	Synaptic vesicle membrane protein VAT-1 homolog OS=Homo sapiens GN=VAT1 PE=1 SV=2	VAT1_HUMAN	SwissProt_2014_08.fasta	41 919,8	1	3	3	4	0.0014	0.107
EXO merged	apoptotic	Apoptotic (1)	281474976711821 (F002813)	Heat shock cognate 71 kDa protein OS=Homo sapiens GN=HSPA8 PE=1 SV=1	HSP7C_HUMAN	SwissProt_2014_08.fasta	70 899,8	1	5	6	9	0.0031	0.204
EXO merged	apoptotic	Apoptotic (1)	281474976711821 (F002813)	Golgi-associated plant pathogenesis-related protein 1 OS=Homo sapiens GN=GLIPR2 PE=1 SV=3	GAPR1_HUMAN	SwissProt_2014_08.fasta	17 218,2	1	2	2	2	0.0007	0.169
EXO merged	apoptotic	Apoptotic (1)	281474976711821 (F002813)	Tubulin beta chain OS=Homo sapiens GN=TUBB PE=1 SV=2	TBB5_HUMAN	SwissProt_2014_08.fasta	49 670,6	1	8	8	12	0.0041	0.419
EXO merged	apoptotic	Apoptotic (1)	281474976711821 (F002813)	60S ribosomal protein L18 OS=Homo sapiens GN=RPL18 PE=1 SV=2	RL18_HUMAN	SwissProt_2014_08.fasta	21 635,2	1	3	3	5	0.0017	0.197
EXO merged	apoptotic	Apoptotic (1)	281474976711821 (F002813)	Non-histone chromosomal protein HMG-17 OS=Homo sapiens GN=HMGN2 PE=1 SV=3	HMGN2_HUMAN	SwissProt_2014_08.fasta	9 393,1	1	3	4	4	0.0014	0.256
EXO merged	apoptotic	Apoptotic (1)	281474976711821 (F002813)	60S ribosomal protein L7 OS=Homo sapiens GN=RPL7 PE=1 SV=1	RL7_HUMAN	SwissProt_2014_08.fasta	29 227,7	0.999	2	2	2	0.0007	0.101
EXO merged	apoptotic	Apoptotic (1)	281474976711821 (F002813)	DNA topoisomerase 1 OS=Homo sapiens GN=TOP1 PE=1 SV=2	TOP1_HUMAN	SwissProt_2014_08.fasta	90 729,7	1	3	3	3	0.001	0.0536
EXO merged	apoptotic	Apoptotic (1)	281474976711821 (F002813)	Tyrosine-protein kinase Lck OS=Homo sapiens GN=LCK PE=1 SV=6	LCK_HUMAN	SwissProt_2014_08.fasta	58 002,0	1	5	5	7	0.0024	0.151
EXO merged	apoptotic	Apoptotic (1)	281474976711821 (F002813)	Nuclease-sensitive element-binding protein 1 OS=Homo sapiens GN=YBX1 PE=1 SV=3	YBOX1_HUMAN	SwissProt_2014_08.fasta	35 923,8	1	2	2	2	0.0007	0.12
EXO merged	apoptotic	Apoptotic (1)	281474976711821 (F002813)	Heat shock protein HSP 90-alpha OS=Homo sapiens GN=HSP90AA1 PE=1 SV=5	HS90A_HUMAN	SwissProt_2014_08.fasta	84 663,2	1	2	2	3	0.001	0.135
EXO merged	apoptotic	Apoptotic (1)	281474976711821 (F002813)	Histone H2AX OS=Homo sapiens GN=H2AFX PE=1 SV=2	H2AX_HUMAN	SwissProt_2014_08.fasta	15 145,1	1	6	10	67	0.023	0.524
EXO merged	apoptotic	Apoptotic (1)	281474976711821 (F002813)	CD81 antigen OS=Homo sapiens GN=CD81 PE=1 SV=1	CD81_HUMAN	SwissProt_2014_08.fasta	25 809,8	1	2	3	9	0.0031	0.182
EXO merged	apoptotic	Apoptotic (1)	281474976711821 (F002813)	Histone H3.2 OS=Homo sapiens GN=HIST2H3A PE=1 SV=3	H32_HUMAN	SwissProt_2014_08.fasta	15 388,7	1	5	6	17	0.0059	0.434
EXO merged	apoptotic	Apoptotic (1)	281474976711821 (F002813)	Peptidyl-prolyl cis-trans isomerase A OS=Homo sapiens GN=PPIA PE=1 SV=2	PPIA_HUMAN	SwissProt_2014_08.fasta	18 012,9	1	2	2	3	0.001	0.273
EXO merged	apoptotic	Apoptotic (1)	281474976711821 (F002813)	Integrin beta-1 OS=Homo sapiens GN=ITGB1 PE=1 SV=2	ITB1_HUMAN	SwissProt_2014_08.fasta	88 415,1	1	4	4	4	0.0014	0.0739
EXO merged	apoptotic	Apoptotic (1)	281474976711821 (F002813)	Alpha-1-acid glycoprotein 1 OS=Homo sapiens GN=ORM1 PE=1 SV=1	A1AG1_HUMAN	SwissProt_2014_08.fasta	23 512,1	1	3	3	3	0.001	0.174
EXO merged	apoptotic	Apoptotic (1)	281474976711821 (F002813)	HLA class I histocompatibility antigen, A-69 alpha chain OS=Homo sapiens GN=HLA-A PE=1 SV=2	1A69_HUMAN	SwissProt_2014_08.fasta	40 976,2	1	2	2	2	0.0007	0.121
EXO merged	apoptotic	Apoptotic (1)	281474976711821 (F002813)	Histone H1.5 OS=Homo sapiens GN=HIST1H1B PE=1 SV=3	H15_HUMAN	SwissProt_2014_08.fasta	22 581,7	1	5	5	9	0.0031	0.23
EXO merged	apoptotic	Apoptotic (1)	281474976711821 (F002813)	Guanine nucleotide-binding protein G(I)/G(S)/G(T) subunit beta-1 OS=Homo sapiens GN=GNB1 PE=1 SV=3	GBB1_HUMAN	SwissProt_2014_08.fasta	37 377,5	1	5	5	7	0.0024	0.329
EXO merged	apoptotic	Apoptotic (1)	281474976711821 (F002813)	40S ribosomal protein S14 OS=Homo sapiens GN=RPS14 PE=1 SV=3	RS14_HUMAN	SwissProt_2014_08.fasta	16 272,9	1	2	2	2	0.0007	0.159
EXO merged	apoptotic	Apoptotic (1)	281474976711821 (F002813)	14-3-3 protein theta OS=Homo sapiens GN=YWHAQ PE=1 SV=1	1433T_HUMAN	SwissProt_2014_08.fasta	27 765,4	1	2	2	4	0.0014	0.151
EXO merged	apoptotic	Apoptotic (1)	281474976711821 (F002813)	Annexin A6 OS=Homo sapiens GN=ANXA6 PE=1 SV=3	ANXA6_HUMAN	SwissProt_2014_08.fasta	75 877,5	1	5	5	6	0.0021	0.134
EXO merged	apoptotic	Apoptotic (1)	281474976711821 (F002813)	Guanine nucleotide-binding protein G(i) subunit alpha-2 OS=Homo sapiens GN=GNAI2 PE=1 SV=3	GNAI2_HUMAN	SwissProt_2014_08.fasta	40 452,0	1	6	6	8	0.0028	0.245
EXO merged	apoptotic	Apoptotic (1)	281474976711821 (F002813)	Tripeptidyl-peptidase 2 OS=Homo sapiens GN=TPP2 PE=1 SV=4	TPP2_HUMAN	SwissProt_2014_08.fasta	138 352,9	1	3	3	6	0.0021	0.0496
EXO merged	apoptotic	Apoptotic (1)	281474976711821 (F002813)	Histone H4 OS=Homo sapiens GN=HIST1H4A PE=1 SV=2	H4_HUMAN	SwissProt_2014_08.fasta	11 367,7	1	7	11	49	0.0169	0.524
EXO merged	apoptotic	Apoptotic (1)	281474976711821 (F002813)	Monocarboxylate transporter 1 OS=Homo sapiens GN=SLC16A1 PE=1 SV=3	MOT1_HUMAN	SwissProt_2014_08.fasta	53 946,0	1	2	2	15	0.0052	0.166
EXO merged	apoptotic	Apoptotic (1)	281474976711821 (F002813)	Ras-related protein Rap-2b OS=Homo sapiens GN=RAP2B PE=1 SV=1	RAP2B_HUMAN	SwissProt_2014_08.fasta	20 504,4	1	2	2	3	0.001	0.224
EXO merged	apoptotic	Apoptotic (1)	281474976711821 (F002813)	Actin, cytoplasmic 1 OS=Homo sapiens GN=ACTB PE=1 SV=1	ACTB_HUMAN,ACTG_HUMAN	SwissProt_2014_08.fasta	41 737,8	1	15	21	90	0.0309	0.656
EXO merged	apoptotic	Apoptotic (1)	281474976711821 (F002813)	Disco-interacting protein 2 homolog B OS=Homo sapiens GN=DIP2B PE=1 SV=3	DIP2B_HUMAN	SwissProt_2014_08.fasta	171 491,0	1	3	3	4	0.0014	0.0305
EXO merged	Control	Control (1)	281474976711822 (F002814)	Bifunctional glutamate/proline--tRNA ligase OS=Homo sapiens GN=EPRS PE=1 SV=5	SYEP_HUMAN	SwissProt_2014_08.fasta	170 593,2	1	2	2	3	0.0009	0.0192
EXO merged	Control	Control (1)	281474976711822 (F002814)	40S ribosomal protein S2 OS=Homo sapiens GN=RPS2 PE=1 SV=2	RS2_HUMAN	SwissProt_2014_08.fasta	31 325,2	1	2	2	3	0.0009	0.0819
EXO merged	Control	Control (1)	281474976711822 (F002814)	Neutral amino acid transporter B(0) OS=Homo sapiens GN=SLC1A5 PE=1 SV=2	AAAT_HUMAN	SwissProt_2014_08.fasta	56 599,8	1	2	2	2	0.0006	0.0536
EXO merged	Control	Control (1)	281474976711822 (F002814)	Heterogeneous nuclear ribonucleoprotein U OS=Homo sapiens GN=HNRNPU PE=1 SV=6	HNRPU_HUMAN	SwissProt_2014_08.fasta	90 585,2	1	2	2	2	0.0006	0.0485
EXO merged	Control	Control (1)	281474976711822 (F002814)	Syntenin-1 OS=Homo sapiens GN=SDCBP PE=1 SV=1	SDCB1_HUMAN	SwissProt_2014_08.fasta	32 445,3	1	5	11	18	0.0055	0.393
EXO merged	Control	Control (1)	281474976711822 (F002814)	Heterogeneous nuclear ribonucleoprotein M OS=Homo sapiens GN=HNRNPM PE=1 SV=3	HNRPM_HUMAN	SwissProt_2014_08.fasta	77 517,3	1	3	3	4	0.0012	0.0589
EXO merged	Control	Control (1)	281474976711822 (F002814)	Proteasome subunit alpha type-5 OS=Homo sapiens GN=PSMA5 PE=1 SV=3	PSA5_HUMAN	SwissProt_2014_08.fasta	26 411,3	1	3	3	3	0.0009	0.174
EXO merged	Control	Control (1)	281474976711822 (F002814)	14-3-3 protein zeta/delta OS=Homo sapiens GN=YWHAZ PE=1 SV=1	1433Z_HUMAN	SwissProt_2014_08.fasta	27 745,9	1	3	3	8	0.0024	0.229
EXO merged	Control	Control (1)	281474976711822 (F002814)	X-ray repair cross-complementing protein 5 OS=Homo sapiens GN=XRCC5 PE=1 SV=3	XRCC5_HUMAN	SwissProt_2014_08.fasta	82 707,1	1	2	2	2	0.0006	0.0533
EXO merged	Control	Control (1)	281474976711822 (F002814)	14-3-3 protein gamma OS=Homo sapiens GN=YWHAG PE=1 SV=2	1433G_HUMAN	SwissProt_2014_08.fasta	28 303,1	1	2	2	2	0.0006	0.138
EXO merged	Control	Control (1)	281474976711822 (F002814)	Immunoglobulin superfamily member 8 OS=Homo sapiens GN=IGSF8 PE=1 SV=1	IGSF8_HUMAN	SwissProt_2014_08.fasta	65 032,8	1	9	10	20	0.0061	0.23
EXO merged	Control	Control (1)	281474976711822 (F002814)	Histone H1.2 OS=Homo sapiens GN=HIST1H1C PE=1 SV=2	H12_HUMAN	SwissProt_2014_08.fasta	21 365,8	1	2	2	8	0.0024	0.113
EXO merged	Control	Control (1)	281474976711822 (F002814)	Glycogen [starch] synthase, muscle OS=Homo sapiens GN=GYS1 PE=1 SV=2	GYS1_HUMAN	SwissProt_2014_08.fasta	83 787,1	1	8	8	8	0.0024	0.189
EXO merged	Control	Control (1)	281474976711822 (F002814)	Elongation factor 1-alpha 1 OS=Homo sapiens GN=EEF1A1 PE=1 SV=1	EF1A1_HUMAN,EF1A3_HUMAN	SwissProt_2014_08.fasta	50 141,2	1	4	4	7	0.0021	0.199
EXO merged	Control	Control (1)	281474976711822 (F002814)	Alpha-enolase OS=Homo sapiens GN=ENO1 PE=1 SV=2	ENOA_HUMAN	SwissProt_2014_08.fasta	47 170,2	1	8	10	12	0.0037	0.346
EXO merged	Control	Control (1)	281474976711822 (F002814)	Core histone macro-H2A.1 OS=Homo sapiens GN=H2AFY PE=1 SV=4	H2AY_HUMAN	SwissProt_2014_08.fasta	39 618,9	1	5	5	7	0.0021	0.223
EXO merged	Control	Control (1)	281474976711822 (F002814)	Moesin OS=Homo sapiens GN=MSN PE=1 SV=3	MOES_HUMAN	SwissProt_2014_08.fasta	67 821,8	1	9	10	13	0.004	0.213
EXO merged	Control	Control (1)	281474976711822 (F002814)	60S ribosomal protein L17 OS=Homo sapiens GN=RPL17 PE=1 SV=3	RL17_HUMAN	SwissProt_2014_08.fasta	21 397,4	1	2	2	3	0.0009	0.147
EXO merged	Control	Control (1)	281474976711822 (F002814)	Unconventional myosin-Ig OS=Homo sapiens GN=MYO1G PE=1 SV=2	MYO1G_HUMAN	SwissProt_2014_08.fasta	116 443,6	1	3	3	3	0.0009	0.0403
EXO merged	Control	Control (1)	281474976711822 (F002814)	Keratin, type II cytoskeletal 5 OS=Homo sapiens GN=KRT5 PE=1 SV=3	K2C5_HUMAN	SwissProt_2014_08.fasta	62 379,6	1	3	3	5	0.0015	0.0966
EXO merged	Control	Control (1)	281474976711822 (F002814)	14-3-3 protein epsilon OS=Homo sapiens GN=YWHAE PE=1 SV=1	1433E_HUMAN	SwissProt_2014_08.fasta	29 175,0	1	3	3	4	0.0012	0.169
EXO merged	Control	Control (1)	281474976711822 (F002814)	60S ribosomal protein L15 OS=Homo sapiens GN=RPL15 PE=1 SV=2	RL15_HUMAN	SwissProt_2014_08.fasta	24 146,5	1	2	2	3	0.0009	0.103
EXO merged	Control	Control (1)	281474976711822 (F002814)	40S ribosomal protein S4, X isoform OS=Homo sapiens GN=RPS4X PE=1 SV=2	RS4X_HUMAN	SwissProt_2014_08.fasta	29 599,3	1	3	3	5	0.0015	0.114
EXO merged	Control	Control (1)	281474976711822 (F002814)	Profilin-1 OS=Homo sapiens GN=PFN1 PE=1 SV=2	PROF1_HUMAN	SwissProt_2014_08.fasta	15 054,3	1	2	2	4	0.0012	0.214
EXO merged	Control	Control (1)	281474976711822 (F002814)	Ras-related protein Rap-1b OS=Homo sapiens GN=RAP1B PE=1 SV=1	RAP1B_HUMAN	SwissProt_2014_08.fasta	20 824,9	1	5	5	12	0.0037	0.413
EXO merged	Control	Control (1)	281474976711822 (F002814)	Clathrin heavy chain 1 OS=Homo sapiens GN=CLTC PE=1 SV=5	CLH1_HUMAN	SwissProt_2014_08.fasta	191 618,9	1	15	15	20	0.0061	0.181
EXO merged	Control	Control (1)	281474976711822 (F002814)	Annexin A5 OS=Homo sapiens GN=ANXA5 PE=1 SV=2	ANXA5_HUMAN	SwissProt_2014_08.fasta	35 938,6	1	2	2	3	0.0009	0.128
EXO merged	Control	Control (1)	281474976711822 (F002814)	60S ribosomal protein L10 OS=Homo sapiens GN=RPL10 PE=1 SV=4	RL10_HUMAN	SwissProt_2014_08.fasta	24 604,6	1	3	3	3	0.0009	0.107
EXO merged	Control	Control (1)	281474976711822 (F002814)	60S ribosomal protein L6 OS=Homo sapiens GN=RPL6 PE=1 SV=3	RL6_HUMAN	SwissProt_2014_08.fasta	32 729,3	1	3	3	5	0.0015	0.118
EXO merged	Control	Control (1)	281474976711822 (F002814)	Keratin, type II cytoskeletal 2 epidermal OS=Homo sapiens GN=KRT2 PE=1 SV=2	K22E_HUMAN	SwissProt_2014_08.fasta	65 433,9	1	16	16	27	0.0082	0.44
EXO merged	Control	Control (1)	281474976711822 (F002814)	60S ribosomal protein L3 OS=Homo sapiens GN=RPL3 PE=1 SV=2	RL3_HUMAN	SwissProt_2014_08.fasta	46 109,5	1	3	3	5	0.0015	0.0943
EXO merged	Control	Control (1)	281474976711822 (F002814)	Keratin, type II cytoskeletal 1 OS=Homo sapiens GN=KRT1 PE=1 SV=6	K2C1_HUMAN	SwissProt_2014_08.fasta	66 040,3	1	21	23	62	0.0189	0.475
EXO merged	Control	Control (1)	281474976711822 (F002814)	Proteasome subunit beta type-6 OS=Homo sapiens GN=PSMB6 PE=1 SV=4	PSB6_HUMAN	SwissProt_2014_08.fasta	25 357,9	1	2	2	3	0.0009	0.0795
EXO merged	Control	Control (1)	281474976711822 (F002814)	Heat shock protein HSP 90-beta OS=Homo sapiens GN=HSP90AB1 PE=1 SV=4	HS90B_HUMAN	SwissProt_2014_08.fasta	83 267,3	1	3	3	4	0.0012	0.0663
EXO merged	Control	Control (1)	281474976711822 (F002814)	Keratin, type I cytoskeletal 9 OS=Homo sapiens GN=KRT9 PE=1 SV=3	K1C9_HUMAN	SwissProt_2014_08.fasta	62 065,9	1	20	24	66	0.0201	0.586
EXO merged	Control	Control (1)	281474976711822 (F002814)	Histone H2B type 1-C/E/F/G/I OS=Homo sapiens GN=HIST1H2BC PE=1 SV=4	H2B1C_HUMAN,H2B1K_HUMAN	SwissProt_2014_08.fasta	13 906,6	1	5	9	34	0.0103	0.341
EXO merged	Control	Control (1)	281474976711822 (F002814)	60S ribosomal protein L7 OS=Homo sapiens GN=RPL7 PE=1 SV=1	RL7_HUMAN	SwissProt_2014_08.fasta	29 227,7	1	2	2	2	0.0006	0.101
EXO merged	Control	Control (1)	281474976711822 (F002814)	Integrin alpha-4 OS=Homo sapiens GN=ITGA4 PE=1 SV=3	ITA4_HUMAN	SwissProt_2014_08.fasta	114 901,8	1	3	3	3	0.0009	0.0601
EXO merged	Control	Control (1)	281474976711822 (F002814)	Tubulin alpha-1B chain OS=Homo sapiens GN=TUBA1B PE=1 SV=1	TBA1B_HUMAN	SwissProt_2014_08.fasta	50 151,7	1	8	8	10	0.003	0.297
EXO merged	Control	Control (1)	281474976711822 (F002814)	Heterogeneous nuclear ribonucleoproteins C1/C2 OS=Homo sapiens GN=HNRNPC PE=1 SV=4	HNRPC_HUMAN	SwissProt_2014_08.fasta	33 670,5	1	2	2	3	0.0009	0.0458
EXO merged	Control	Control (1)	281474976711822 (F002814)	Keratin, type I cytoskeletal 10 OS=Homo sapiens GN=KRT10 PE=1 SV=6	K1C10_HUMAN	SwissProt_2014_08.fasta	58 828,8	1	20	28	49	0.0149	0.507
EXO merged	Control	Control (1)	281474976711822 (F002814)	Poly [ADP-ribose] polymerase 1 OS=Homo sapiens GN=PARP1 PE=1 SV=4	PARP1_HUMAN	SwissProt_2014_08.fasta	113 087,8	1	9	12	18	0.0055	0.175
EXO merged	Control	Control (1)	281474976711822 (F002814)	Proteasome subunit alpha type-6 OS=Homo sapiens GN=PSMA6 PE=1 SV=1	PSA6_HUMAN	SwissProt_2014_08.fasta	27 399,5	1	3	3	3	0.0009	0.163
EXO merged	Control	Control (1)	281474976711822 (F002814)	40S ribosomal protein S15 OS=Homo sapiens GN=RPS15 PE=1 SV=2	RS15_HUMAN	SwissProt_2014_08.fasta	17 040,8	1	2	3	7	0.0021	0.283
EXO merged	Control	Control (1)	281474976711822 (F002814)	Ezrin OS=Homo sapiens GN=EZR PE=1 SV=4	EZRI_HUMAN	SwissProt_2014_08.fasta	69 414,7	1	2	2	2	0.0006	0.121
EXO merged	Control	Control (1)	281474976711822 (F002814)	Keratin, type I cytoskeletal 14 OS=Homo sapiens GN=KRT14 PE=1 SV=4	K1C14_HUMAN	SwissProt_2014_08.fasta	51 562,5	1	6	6	9	0.0027	0.22
EXO merged	Control	Control (1)	281474976711822 (F002814)	Neutral amino acid transporter A OS=Homo sapiens GN=SLC1A4 PE=1 SV=1	SATT_HUMAN	SwissProt_2014_08.fasta	55 724,4	0.999	2	2	2	0.0006	0.0451
EXO merged	Control	Control (1)	281474976711822 (F002814)	MARCKS-related protein OS=Homo sapiens GN=MARCKSL1 PE=1 SV=2	MRP_HUMAN	SwissProt_2014_08.fasta	19 528,6	1	5	7	16	0.0049	0.687
EXO merged	Control	Control (1)	281474976711822 (F002814)	Programmed cell death 6-interacting protein OS=Homo sapiens GN=PDCD6IP PE=1 SV=1	PDC6I_HUMAN	SwissProt_2014_08.fasta	96 025,4	1	8	9	18	0.0055	0.187
EXO merged	Control	Control (1)	281474976711822 (F002814)	Glyceraldehyde-3-phosphate dehydrogenase OS=Homo sapiens GN=GAPDH PE=1 SV=3	G3P_HUMAN	SwissProt_2014_08.fasta	36 053,4	1	5	6	12	0.0037	0.266
EXO merged	Control	Control (1)	281474976711822 (F002814)	60S ribosomal protein L30 OS=Homo sapiens GN=RPL30 PE=1 SV=2	RL30_HUMAN	SwissProt_2014_08.fasta	12 784,7	1	2	2	2	0.0006	0.217
EXO merged	Control	Control (1)	281474976711822 (F002814)	Nucleolin OS=Homo sapiens GN=NCL PE=1 SV=3	NUCL_HUMAN	SwissProt_2014_08.fasta	76 615,9	1	2	2	3	0.0009	0.0408
EXO merged	Control	Control (1)	281474976711822 (F002814)	4F2 cell-surface antigen heavy chain OS=Homo sapiens GN=SLC3A2 PE=1 SV=3	4F2_HUMAN	SwissProt_2014_08.fasta	67 996,4	1	5	5	8	0.0024	0.17
EXO merged	Control	Control (1)	281474976711822 (F002814)	Sodium/potassium-transporting ATPase subunit alpha-1 OS=Homo sapiens GN=ATP1A1 PE=1 SV=1	AT1A1_HUMAN	SwissProt_2014_08.fasta	112 899,5	1	4	4	4	0.0012	0.0723
EXO merged	Control	Control (1)	281474976711822 (F002814)	Hornerin OS=Homo sapiens GN=HRNR PE=1 SV=2	HORN_HUMAN	SwissProt_2014_08.fasta	282 372,7	1	3	3	3	0.0009	0.0172
EXO merged	Control	Control (1)	281474976711822 (F002814)	Proteasome subunit alpha type-2 OS=Homo sapiens GN=PSMA2 PE=1 SV=2	PSA2_HUMAN	SwissProt_2014_08.fasta	25 898,9	1	2	2	2	0.0006	0.137
EXO merged	Control	Control (1)	281474976711822 (F002814)	Heat shock cognate 71 kDa protein OS=Homo sapiens GN=HSPA8 PE=1 SV=1	HSP7C_HUMAN	SwissProt_2014_08.fasta	70 899,8	1	3	3	7	0.0021	0.104
EXO merged	Control	Control (1)	281474976711822 (F002814)	Peptidyl-prolyl cis-trans isomerase A OS=Homo sapiens GN=PPIA PE=1 SV=2	PPIA_HUMAN	SwissProt_2014_08.fasta	18 012,9	1	3	3	3	0.0009	0.358
EXO merged	Control	Control (1)	281474976711822 (F002814)	X-ray repair cross-complementing protein 6 OS=Homo sapiens GN=XRCC6 PE=1 SV=2	XRCC6_HUMAN	SwissProt_2014_08.fasta	69 846,4	1	3	4	5	0.0015	0.0887
EXO merged	Control	Control (1)	281474976711822 (F002814)	Golgi-associated plant pathogenesis-related protein 1 OS=Homo sapiens GN=GLIPR2 PE=1 SV=3	GAPR1_HUMAN	SwissProt_2014_08.fasta	17 218,2	1	2	2	3	0.0009	0.169
EXO merged	Control	Control (1)	281474976711822 (F002814)	Plasma membrane calcium-transporting ATPase 4 OS=Homo sapiens GN=ATP2B4 PE=1 SV=2	AT2B4_HUMAN	SwissProt_2014_08.fasta	137 923,7	1	3	3	3	0.0009	0.0346
EXO merged	Control	Control (1)	281474976711822 (F002814)	Tubulin beta chain OS=Homo sapiens GN=TUBB PE=1 SV=2	TBB5_HUMAN	SwissProt_2014_08.fasta	49 670,6	1	5	5	9	0.0027	0.227
EXO merged	Control	Control (1)	281474976711822 (F002814)	60S ribosomal protein L18 OS=Homo sapiens GN=RPL18 PE=1 SV=2	RL18_HUMAN	SwissProt_2014_08.fasta	21 635,2	1	3	3	5	0.0015	0.197
EXO merged	Control	Control (1)	281474976711822 (F002814)	Non-histone chromosomal protein HMG-17 OS=Homo sapiens GN=HMGN2 PE=1 SV=3	HMGN2_HUMAN	SwissProt_2014_08.fasta	9 393,1	1	3	4	4	0.0012	0.256
EXO merged	Control	Control (1)	281474976711822 (F002814)	Ubiquitin-40S ribosomal protein S27a OS=Homo sapiens GN=RPS27A PE=1 SV=2	RS27A_HUMAN	SwissProt_2014_08.fasta	17 965,6	1	2	2	4	0.0012	0.186
EXO merged	Control	Control (1)	281474976711822 (F002814)	Tyrosine-protein kinase Lck OS=Homo sapiens GN=LCK PE=1 SV=6	LCK_HUMAN	SwissProt_2014_08.fasta	58 002,0	1	4	4	4	0.0012	0.112
EXO merged	Control	Control (1)	281474976711822 (F002814)	L-lactate dehydrogenase A chain OS=Homo sapiens GN=LDHA PE=1 SV=2	LDHA_HUMAN	SwissProt_2014_08.fasta	36 689,2	1	2	3	3	0.0009	0.117
EXO merged	Control	Control (1)	281474976711822 (F002814)	Nuclease-sensitive element-binding protein 1 OS=Homo sapiens GN=YBX1 PE=1 SV=3	YBOX1_HUMAN	SwissProt_2014_08.fasta	35 923,8	1	3	3	5	0.0015	0.191
EXO merged	Control	Control (1)	281474976711822 (F002814)	High mobility group protein HMG-I/HMG-Y OS=Homo sapiens GN=HMGA1 PE=1 SV=3	HMGA1_HUMAN	SwissProt_2014_08.fasta	11 676,2	1	2	2	2	0.0006	0.168
EXO merged	Control	Control (1)	281474976711822 (F002814)	Histone H1.5 OS=Homo sapiens GN=HIST1H1B PE=1 SV=3	H15_HUMAN	SwissProt_2014_08.fasta	22 581,7	1	4	4	5	0.0015	0.159
EXO merged	Control	Control (1)	281474976711822 (F002814)	Histone H2AX OS=Homo sapiens GN=H2AFX PE=1 SV=2	H2AX_HUMAN	SwissProt_2014_08.fasta	15 145,1	1	7	12	70	0.0213	0.587
EXO merged	Control	Control (1)	281474976711822 (F002814)	CD81 antigen OS=Homo sapiens GN=CD81 PE=1 SV=1	CD81_HUMAN	SwissProt_2014_08.fasta	25 809,8	1	2	3	11	0.0034	0.182
EXO merged	Control	Control (1)	281474976711822 (F002814)	Annexin A2 OS=Homo sapiens GN=ANXA2 PE=1 SV=2	ANXA2_HUMAN	SwissProt_2014_08.fasta	38 606,1	1	3	3	3	0.0009	0.121
EXO merged	Control	Control (1)	281474976711822 (F002814)	Integrin beta-1 OS=Homo sapiens GN=ITGB1 PE=1 SV=2	ITB1_HUMAN	SwissProt_2014_08.fasta	88 415,1	1	3	3	3	0.0009	0.0602
EXO merged	Control	Control (1)	281474976711822 (F002814)	60S ribosomal protein L12 OS=Homo sapiens GN=RPL12 PE=1 SV=1	RL12_HUMAN	SwissProt_2014_08.fasta	17 819,1	1	2	2	2	0.0006	0.188
EXO merged	Control	Control (1)	281474976711822 (F002814)	Annexin A6 OS=Homo sapiens GN=ANXA6 PE=1 SV=3	ANXA6_HUMAN	SwissProt_2014_08.fasta	75 877,5	1	6	6	8	0.0024	0.131
EXO merged	Control	Control (1)	281474976711822 (F002814)	Guanine nucleotide-binding protein G(I)/G(S)/G(T) subunit beta-1 OS=Homo sapiens GN=GNB1 PE=1 SV=3	GBB1_HUMAN	SwissProt_2014_08.fasta	37 377,5	1	4	4	6	0.0018	0.215
EXO merged	Control	Control (1)	281474976711822 (F002814)	14-3-3 protein theta OS=Homo sapiens GN=YWHAQ PE=1 SV=1	1433T_HUMAN	SwissProt_2014_08.fasta	27 765,4	1	3	3	5	0.0015	0.188
EXO merged	Control	Control (1)	281474976711822 (F002814)	40S ribosomal protein S6 OS=Homo sapiens GN=RPS6 PE=1 SV=1	RS6_HUMAN	SwissProt_2014_08.fasta	28 681,7	1	2	2	2	0.0006	0.0964
EXO merged	Control	Control (1)	281474976711822 (F002814)	40S ribosomal protein S18 OS=Homo sapiens GN=RPS18 PE=1 SV=3	RS18_HUMAN	SwissProt_2014_08.fasta	17 719,3	1	2	2	2	0.0006	0.132
EXO merged	Control	Control (1)	281474976711822 (F002814)	Histone H3.2 OS=Homo sapiens GN=HIST2H3A PE=1 SV=3	H32_HUMAN	SwissProt_2014_08.fasta	15 388,7	1	5	7	40	0.0122	0.434
EXO merged	Control	Control (1)	281474976711822 (F002814)	Guanine nucleotide-binding protein G(i) subunit alpha-2 OS=Homo sapiens GN=GNAI2 PE=1 SV=3	GNAI2_HUMAN	SwissProt_2014_08.fasta	40 452,0	1	5	5	5	0.0015	0.251
EXO merged	Control	Control (1)	281474976711822 (F002814)	Tripeptidyl-peptidase 2 OS=Homo sapiens GN=TPP2 PE=1 SV=4	TPP2_HUMAN	SwissProt_2014_08.fasta	138 352,9	1	8	8	9	0.0027	0.109
EXO merged	Control	Control (1)	281474976711822 (F002814)	Proteasome subunit beta type-4 OS=Homo sapiens GN=PSMB4 PE=1 SV=4	PSB4_HUMAN	SwissProt_2014_08.fasta	29 205,0	1	4	4	5	0.0015	0.223
EXO merged	Control	Control (1)	281474976711822 (F002814)	Histone H4 OS=Homo sapiens GN=HIST1H4A PE=1 SV=2	H4_HUMAN	SwissProt_2014_08.fasta	11 367,7	1	8	13	49	0.0149	0.534
EXO merged	Control	Control (1)	281474976711822 (F002814)	Proteasome subunit beta type-1 OS=Homo sapiens GN=PSMB1 PE=1 SV=2	PSB1_HUMAN	SwissProt_2014_08.fasta	26 490,5	1	2	2	3	0.0009	0.112
EXO merged	Control	Control (1)	281474976711822 (F002814)	Plastin-2 OS=Homo sapiens GN=LCP1 PE=1 SV=6	PLSL_HUMAN	SwissProt_2014_08.fasta	70 291,2	1	2	2	2	0.0006	0.0558
EXO merged	Control	Control (1)	281474976711822 (F002814)	Calmodulin OS=Homo sapiens GN=CALM1 PE=1 SV=2	CALM_HUMAN	SwissProt_2014_08.fasta	16 838,0	1	2	2	3	0.0009	0.362
EXO merged	Control	Control (1)	281474976711822 (F002814)	Serine/arginine repetitive matrix protein 1 OS=Homo sapiens GN=SRRM1 PE=1 SV=2	SRRM1_HUMAN	SwissProt_2014_08.fasta	102 337,5	1	2	2	2	0.0006	0.0553
EXO merged	Control	Control (1)	281474976711822 (F002814)	Ras-related protein Rap-2b OS=Homo sapiens GN=RAP2B PE=1 SV=1	RAP2B_HUMAN	SwissProt_2014_08.fasta	20 504,4	1	3	3	3	0.0009	0.311
EXO merged	Control	Control (1)	281474976711822 (F002814)	Actin, cytoplasmic 1 OS=Homo sapiens GN=ACTB PE=1 SV=1	ACTB_HUMAN,ACTG_HUMAN	SwissProt_2014_08.fasta	41 737,8	1	13	15	43	0.0131	0.616
EXO merged	Control	Control (1)	281474976711822 (F002814)	Disco-interacting protein 2 homolog B OS=Homo sapiens GN=DIP2B PE=1 SV=3	DIP2B_HUMAN	SwissProt_2014_08.fasta	171 491,0	1	5	5	9	0.0027	0.0463
END OF FILE
