# Supplementary material for: Antibiotic-induced release of small extracellular vesicles (exosomes) with surface-associated DNA
Source: Sci Rep. 2017 Aug 15;7:8202. doi: 10.1038/s41598-017-08392-1 (PMC5557920; doi:10.1038/s41598-017-08392-1)
Supplement: Supplementary file 7 — Supplementary Dataset S6 [file 41598_2017_8392_MOESM7_ESM.xls]

## Sheet: Supplementary Table S6
Control EVs
Experiment: control merged
	Peak List Generator: unknown
		Version: unknown
		Charge States Calculated: unknown
		Deisotoped: unknown
		Textual Annotation: unknown
	Database Set: 3 Databases
		Database Name: a subset of the SwissProt_2014_08 database
			Version: unknown
			Taxonomy: All Entries
			Number of Proteins: 603
		Database Name: a subset of the SwissProt_2015_08 database
			Version: unknown
			Taxonomy: All Entries
			Number of Proteins: 706
		Database Name: the SwissProt_2015_08 database
			Version: unknown
			Taxonomy: Homo sapiens
			Number of Proteins: 20204
		Explain Database w/ < 1000 entries:
		Does database contain common contaminants?: unknown
	Search Engine Set: 4 Search Engines
		Search Engine: Mascot
			Version: 2.5.0
			Samples: 281474976711828 (F002820), 281474976711822 (F002814), 281474976711818 (F002810), 281474976711857 (F002861)
			Fragment Tolerance: 0,050 Da (Monoisotopic)
			Parent Tolerance: 7,0 PPM (Monoisotopic)
			Fixed Modifications: +18 on O (O+18), +57 on C (Carbamidomethyl)
			Variable Modifications: +1 on NQ (Deamidated), +16 on M (Oxidation), +40 on n (Pyro-carbamidomethyl)
			Database: the SwissProt_2015_08 database (selected for Homo sapiens, unknown version, 20204 entries)
			Digestion Enzyme: Trypsin
			Max Missed Cleavages: 2
			Probability Model:
				281474976711828 (F002820): Peptide Prophet [+1,+2,+3,+4,+5,+6 and above]
				281474976711822 (F002814): Peptide Prophet [+1,+2,+3,+4,+5,+6 and above]
				281474976711818 (F002810): Peptide Prophet [+1,+2,+3,+4,+5,+6 and above]
				281474976711857 (F002861): Peptide Prophet [+1,+2,+3,+4,+5,+6 and above]
		Search Engine: Mascot
			Version: Mascot
			Samples: 281474976711165 (F003394), 281474976711161 (F003390), 281474976711159 (F003389)
			Fragment Tolerance: 0,050 Da (Monoisotopic)
			Parent Tolerance: 7,0 PPM (Monoisotopic)
			Fixed Modifications: +18 on O (O+18), +57 on C (Carbamidomethyl)
			Variable Modifications: +1 on NQ (Deamidated), +16 on M (Oxidation)
			Database: the SwissProt_2015_08 database (selected for Homo sapiens, unknown version, 20204 entries)
			Digestion Enzyme: Trypsin
			Max Missed Cleavages: 2
			Probability Model:
				281474976711165 (F003394): Peptide Prophet [+1,+2,+3,+4,+5,+6 and above]
				281474976711161 (F003390): Peptide Prophet [+1,+2,+3,+4,+5,+6 and above]
				281474976711159 (F003389): Peptide Prophet [+1,+2,+3,+4,+5,+6 and above]
		Search Engine: X! Tandem
			Version: 2007.01.01.1
			Samples: 281474976711165 (F003394), 281474976711161 (F003390), 281474976711159 (F003389)
			Fragment Tolerance: 0,050 Da (Monoisotopic)
			Parent Tolerance: 7,0 PPM (Monoisotopic)
			Fixed Modifications: +18 on O (O+18), +57 on C (Carbamidomethyl)
			Variable Modifications: +1 on NQ (Deamidated), +16 on M (Oxidation)
			Database: a subset of the SwissProt_2014_08 database
			Digestion Enzyme: Trypsin
			Max Missed Cleavages: 2
			Probability Model:
				281474976711165 (F003394): Peptide Prophet [+1,+2,+3,+4 and above]
				281474976711161 (F003390): Peptide Prophet [+1,+2,+3,+4 and above]
				281474976711159 (F003389): Peptide Prophet [+1,+2,+3,+4 and above]
		Search Engine: X! Tandem
			Version: CYCLONE (2010.12.01.1)
			Samples: 281474976711828 (F002820), 281474976711822 (F002814), 281474976711818 (F002810), 281474976711857 (F002861)
			Fragment Tolerance: 0,050 Da (Monoisotopic)
			Parent Tolerance: 7,0 PPM (Monoisotopic)
			Fixed Modifications: +18 on O (O+18), +57 on C (Carbamidomethyl)
			Variable Modifications: +1 on NQ (Deamidated), +16 on M (Oxidation), +40 on n (Pyro-carbamidomethyl)
			Database: a subset of the SwissProt_2015_08 database
			Digestion Enzyme: Trypsin
			Max Missed Cleavages: 2
			Probability Model:
				281474976711828 (F002820): Peptide Prophet [+1,+2,+3,+4 and above]
				281474976711822 (F002814): Peptide Prophet [+1,+2,+3,+4 and above]
				281474976711818 (F002810): Peptide Prophet [+1,+2,+3,+4 and above]
				281474976711857 (F002861): Peptide Prophet [+1,+2,+3,+4 and above]
	Scaffold: Version: Scaffold_4.5.1
		Modification Metadata Set: Unknown modifications
			Source: Unknown
			Comment:
		Protein Grouping Strategy: Experiment-wide grouping with binary peptide-protein weights
		Peptide Thresholds: 95,0% minimum
		Protein Thresholds: 99,0% minimum and 2 peptides minimum
		Peptide FDR: 0,0% (Decoy)
		Protein FDR: 0,0% (Decoy)
		GO Annotation Source(s):
Experiment name	Biological sample category	Biological sample name	MS/MS sample name	Protein name	Protein accession numbers	Database sources	Protein molecular weight (Da)	Protein identification probability	Exclusive unique peptide count	Exclusive unique spectrum count	Exclusive spectrum count	Percentage of total spectra	Percentage sequence coverage
control merged	APO_control	APO_control	281474976711165 (F003394)	Myosin-9 OS=Homo sapiens GN=MYH9 PE=1 SV=4	MYH9_HUMAN	SwissProt_2014_08.fasta	226 537,5	1	8	8	23	0.0025	0.0668
control merged	APO_control	APO_control	281474976711165 (F003394)	Bifunctional glutamate/proline--tRNA ligase OS=Homo sapiens GN=EPRS PE=1 SV=5	SYEP_HUMAN	SwissProt_2014_08.fasta	170 593,2	1	2	2	2	0.0002	0.0132
control merged	APO_control	APO_control	281474976711165 (F003394)	Stress-70 protein, mitochondrial OS=Homo sapiens GN=HSPA9 PE=1 SV=2	GRP75_HUMAN	SwissProt_2014_08.fasta	73 681,3	1	8	8	24	0.0026	0.147
control merged	APO_control	APO_control	281474976711165 (F003394)	40S ribosomal protein S2 OS=Homo sapiens GN=RPS2 PE=1 SV=2	RS2_HUMAN	SwissProt_2014_08.fasta	31 325,2	1	3	3	10	0.0011	0.14
control merged	APO_control	APO_control	281474976711165 (F003394)	Aspartate aminotransferase, mitochondrial OS=Homo sapiens GN=GOT2 PE=1 SV=3	AATM_HUMAN	SwissProt_2014_08.fasta	47 518,6	1	4	4	19	0.0021	0.165
control merged	APO_control	APO_control	281474976711165 (F003394)	14-3-3 protein zeta/delta OS=Homo sapiens GN=YWHAZ PE=1 SV=1	1433Z_HUMAN	SwissProt_2014_08.fasta	27 745,9	1	6	7	15	0.0017	0.294
control merged	APO_control	APO_control	281474976711165 (F003394)	Tubulin beta-4B chain OS=Homo sapiens GN=TUBB4B PE=1 SV=1	TBB4B_HUMAN	SwissProt_2014_08.fasta	49 830,7	1	3	3	15	0.0017	0.47
control merged	APO_control	APO_control	281474976711165 (F003394)	14-3-3 protein gamma OS=Homo sapiens GN=YWHAG PE=1 SV=2	1433G_HUMAN	SwissProt_2014_08.fasta	28 303,1	1	2	2	2	0.0002	0.19
control merged	APO_control	APO_control	281474976711165 (F003394)	Elongation factor 1-alpha 1 OS=Homo sapiens GN=EEF1A1 PE=1 SV=1	EF1A1_HUMAN,EF1A3_HUMAN	SwissProt_2014_08.fasta	50 141,2	1	10	10	90	0.0099	0.351
control merged	APO_control	APO_control	281474976711165 (F003394)	Glutamate dehydrogenase 1, mitochondrial OS=Homo sapiens GN=GLUD1 PE=1 SV=2	DHE3_HUMAN	SwissProt_2014_08.fasta	61 399,7	1	3	3	4	0.0004	0.0538
control merged	APO_control	APO_control	281474976711165 (F003394)	Calreticulin OS=Homo sapiens GN=CALR PE=1 SV=1	CALR_HUMAN	SwissProt_2014_08.fasta	48 142,9	1	10	11	116	0.0128	0.408
control merged	APO_control	APO_control	281474976711165 (F003394)	Succinate dehydrogenase [ubiquinone] flavoprotein subunit, mitochondrial OS=Homo sapiens GN=SDHA PE=1 SV=2	SDHA_HUMAN	SwissProt_2014_08.fasta	72 691,8	1	2	2	8	0.0009	0.0377
control merged	APO_control	APO_control	281474976711165 (F003394)	Moesin OS=Homo sapiens GN=MSN PE=1 SV=3	MOES_HUMAN	SwissProt_2014_08.fasta	67 821,8	1	3	3	8	0.0009	0.0433
control merged	APO_control	APO_control	281474976711165 (F003394)	T-complex protein 1 subunit epsilon OS=Homo sapiens GN=CCT5 PE=1 SV=1	TCPE_HUMAN	SwissProt_2014_08.fasta	59 672,4	1	2	2	2	0.0002	0.0499
control merged	APO_control	APO_control	281474976711165 (F003394)	Actin, alpha cardiac muscle 1 OS=Homo sapiens GN=ACTC1 PE=1 SV=1	ACTC_HUMAN	SwissProt_2014_08.fasta	42 020,1	1	2	4	51	0.0056	0.446
control merged	APO_control	APO_control	281474976711165 (F003394)	Single-stranded DNA-binding protein, mitochondrial OS=Homo sapiens GN=SSBP1 PE=1 SV=1	SSBP_HUMAN	SwissProt_2014_08.fasta	17 259,7	1	2	2	8	0.0009	0.155
control merged	APO_control	APO_control	281474976711165 (F003394)	Keratin, type II cytoskeletal 5 OS=Homo sapiens GN=KRT5 PE=1 SV=3	K2C5_HUMAN	SwissProt_2014_08.fasta	62 379,6	1	2	2	4	0.0004	0.0864
control merged	APO_control	APO_control	281474976711165 (F003394)	60 kDa heat shock protein, mitochondrial OS=Homo sapiens GN=HSPD1 PE=1 SV=2	CH60_HUMAN	SwissProt_2014_08.fasta	61 055,7	1	24	25	220	0.0242	0.592
control merged	APO_control	APO_control	281474976711165 (F003394)	Voltage-dependent anion-selective channel protein 3 OS=Homo sapiens GN=VDAC3 PE=1 SV=1	VDAC3_HUMAN	SwissProt_2014_08.fasta	30 659,9	1	2	2	4	0.0004	0.102
control merged	APO_control	APO_control	281474976711165 (F003394)	14-3-3 protein epsilon OS=Homo sapiens GN=YWHAE PE=1 SV=1	1433E_HUMAN	SwissProt_2014_08.fasta	29 175,0	1	3	3	7	0.0008	0.267
control merged	APO_control	APO_control	281474976711165 (F003394)	Protein disulfide-isomerase A4 OS=Homo sapiens GN=PDIA4 PE=1 SV=2	PDIA4_HUMAN	SwissProt_2014_08.fasta	72 934,0	1	2	2	2	0.0002	0.0372
control merged	APO_control	APO_control	281474976711165 (F003394)	Protein disulfide-isomerase A3 OS=Homo sapiens GN=PDIA3 PE=1 SV=4	PDIA3_HUMAN	SwissProt_2014_08.fasta	56 784,6	1	2	2	7	0.0008	0.0475
control merged	APO_control	APO_control	281474976711165 (F003394)	Guanine nucleotide-binding protein G(I)/G(S)/G(T) subunit beta-2 OS=Homo sapiens GN=GNB2 PE=1 SV=3	GBB2_HUMAN	SwissProt_2014_08.fasta	37 331,8	1	2	2	3	0.0003	0.0588
control merged	APO_control	APO_control	281474976711165 (F003394)	Profilin-1 OS=Homo sapiens GN=PFN1 PE=1 SV=2	PROF1_HUMAN	SwissProt_2014_08.fasta	15 054,3	1	3	3	20	0.0022	0.314
control merged	APO_control	APO_control	281474976711165 (F003394)	Fructose-bisphosphate aldolase A OS=Homo sapiens GN=ALDOA PE=1 SV=2	ALDOA_HUMAN	SwissProt_2014_08.fasta	39 420,6	1	4	4	6	0.0007	0.135
control merged	APO_control	APO_control	281474976711165 (F003394)	Clathrin heavy chain 1 OS=Homo sapiens GN=CLTC PE=1 SV=5	CLH1_HUMAN	SwissProt_2014_08.fasta	191 618,9	1	4	4	5	0.0006	0.0328
control merged	APO_control	APO_control	281474976711165 (F003394)	L-lactate dehydrogenase B chain OS=Homo sapiens GN=LDHB PE=1 SV=2	LDHB_HUMAN	SwissProt_2014_08.fasta	36 638,6	1	3	3	9	0.001	0.108
control merged	APO_control	APO_control	281474976711165 (F003394)	Peroxiredoxin-2 OS=Homo sapiens GN=PRDX2 PE=1 SV=5	PRDX2_HUMAN	SwissProt_2014_08.fasta	21 892,4	1	2	2	2	0.0002	0.141
control merged	APO_control	APO_control	281474976711165 (F003394)	Keratin, type II cytoskeletal 2 epidermal OS=Homo sapiens GN=KRT2 PE=1 SV=2	K22E_HUMAN	SwissProt_2014_08.fasta	65 433,9	1	18	19	140	0.0154	0.408
control merged	APO_control	APO_control	281474976711165 (F003394)	Keratin, type II cytoskeletal 1 OS=Homo sapiens GN=KRT1 PE=1 SV=6	K2C1_HUMAN	SwissProt_2014_08.fasta	66 040,3	1	18	18	262	0.0288	0.365
control merged	APO_control	APO_control	281474976711165 (F003394)	Heat shock protein HSP 90-beta OS=Homo sapiens GN=HSP90AB1 PE=1 SV=4	HS90B_HUMAN	SwissProt_2014_08.fasta	83 267,3	1	12	12	61	0.0067	0.225
control merged	APO_control	APO_control	281474976711165 (F003394)	Acetyl-CoA acetyltransferase, mitochondrial OS=Homo sapiens GN=ACAT1 PE=1 SV=1	THIL_HUMAN	SwissProt_2014_08.fasta	45 199,8	1	2	2	3	0.0003	0.103
control merged	APO_control	APO_control	281474976711165 (F003394)	Keratin, type I cytoskeletal 9 OS=Homo sapiens GN=KRT9 PE=1 SV=3	K1C9_HUMAN	SwissProt_2014_08.fasta	62 065,9	1	12	13	82	0.009	0.319
control merged	APO_control	APO_control	281474976711165 (F003394)	ATP synthase subunit alpha, mitochondrial OS=Homo sapiens GN=ATP5A1 PE=1 SV=1	ATPA_HUMAN	SwissProt_2014_08.fasta	59 752,1	1	9	9	20	0.0022	0.242
control merged	APO_control	APO_control	281474976711165 (F003394)	Glucose-6-phosphate isomerase OS=Homo sapiens GN=GPI PE=1 SV=4	G6PI_HUMAN	SwissProt_2014_08.fasta	63 148,5	1	2	2	6	0.0007	0.0573
control merged	APO_control	APO_control	281474976711165 (F003394)	60S ribosomal protein L28 OS=Homo sapiens GN=RPL28 PE=1 SV=3	RL28_HUMAN	SwissProt_2014_08.fasta	15 747,9	1	2	2	3	0.0003	0.161
control merged	APO_control	APO_control	281474976711165 (F003394)	14-3-3 protein theta OS=Homo sapiens GN=YWHAQ PE=1 SV=1	1433T_HUMAN	SwissProt_2014_08.fasta	27 765,4	1	2	2	3	0.0003	0.245
control merged	APO_control	APO_control	281474976711165 (F003394)	Tubulin alpha-1B chain OS=Homo sapiens GN=TUBA1B PE=1 SV=1	TBA1B_HUMAN	SwissProt_2014_08.fasta	50 151,7	1	13	14	191	0.021	0.406
control merged	APO_control	APO_control	281474976711165 (F003394)	Alpha-enolase OS=Homo sapiens GN=ENO1 PE=1 SV=2	ENOA_HUMAN	SwissProt_2014_08.fasta	47 170,2	1	7	7	112	0.0123	0.221
control merged	APO_control	APO_control	281474976711165 (F003394)	Isocitrate dehydrogenase [NAD] subunit alpha, mitochondrial OS=Homo sapiens GN=IDH3A PE=1 SV=1	IDH3A_HUMAN	SwissProt_2014_08.fasta	39 592,5	0.999	2	2	2	0.0002	0.0519
control merged	APO_control	APO_control	281474976711165 (F003394)	Keratin, type I cytoskeletal 10 OS=Homo sapiens GN=KRT10 PE=1 SV=6	K1C10_HUMAN	SwissProt_2014_08.fasta	58 828,8	1	15	22	268	0.0295	0.365
control merged	APO_control	APO_control	281474976711165 (F003394)	Pyruvate kinase PKM OS=Homo sapiens GN=PKM PE=1 SV=4	KPYM_HUMAN	SwissProt_2014_08.fasta	57 937,5	1	5	5	10	0.0011	0.117
control merged	APO_control	APO_control	281474976711165 (F003394)	Glucosidase 2 subunit beta OS=Homo sapiens GN=PRKCSH PE=1 SV=2	GLU2B_HUMAN	SwissProt_2014_08.fasta	59 425,8	1	2	2	4	0.0004	0.0436
control merged	APO_control	APO_control	281474976711165 (F003394)	Keratin, type I cytoskeletal 14 OS=Homo sapiens GN=KRT14 PE=1 SV=4	K1C14_HUMAN	SwissProt_2014_08.fasta	51 562,5	1	2	2	5	0.0006	0.0996
control merged	APO_control	APO_control	281474976711165 (F003394)	Isocitrate dehydrogenase [NADP], mitochondrial OS=Homo sapiens GN=IDH2 PE=1 SV=2	IDHP_HUMAN	SwissProt_2014_08.fasta	50 910,4	1	3	3	18	0.002	0.0885
control merged	APO_control	APO_control	281474976711165 (F003394)	Prohibitin OS=Homo sapiens GN=PHB PE=1 SV=1	PHB_HUMAN	SwissProt_2014_08.fasta	29 804,6	1	4	4	7	0.0008	0.18
control merged	APO_control	APO_control	281474976711165 (F003394)	Triosephosphate isomerase OS=Homo sapiens GN=TPI1 PE=1 SV=3	TPIS_HUMAN	SwissProt_2014_08.fasta	30 790,8	1	4	4	6	0.0007	0.185
control merged	APO_control	APO_control	281474976711165 (F003394)	10 kDa heat shock protein, mitochondrial OS=Homo sapiens GN=HSPE1 PE=1 SV=2	CH10_HUMAN	SwissProt_2014_08.fasta	10 931,8	1	4	5	96	0.0106	0.451
control merged	APO_control	APO_control	281474976711165 (F003394)	Succinyl-CoA:3-ketoacid coenzyme A transferase 1, mitochondrial OS=Homo sapiens GN=OXCT1 PE=1 SV=1	SCOT1_HUMAN	SwissProt_2014_08.fasta	56 158,8	1	5	5	14	0.0015	0.2
control merged	APO_control	APO_control	281474976711165 (F003394)	MARCKS-related protein OS=Homo sapiens GN=MARCKSL1 PE=1 SV=2	MRP_HUMAN	SwissProt_2014_08.fasta	19 528,6	1	2	2	5	0.0006	0.144
control merged	APO_control	APO_control	281474976711165 (F003394)	Ras-related protein Rab-1A OS=Homo sapiens GN=RAB1A PE=1 SV=3	RAB1A_HUMAN	SwissProt_2014_08.fasta	22 678,5	1	2	2	2	0.0002	0.137
control merged	APO_control	APO_control	281474976711165 (F003394)	Citrate synthase, mitochondrial OS=Homo sapiens GN=CS PE=1 SV=2	CISY_HUMAN	SwissProt_2014_08.fasta	51 713,8	1	5	5	11	0.0012	0.245
control merged	APO_control	APO_control	281474976711165 (F003394)	Glyceraldehyde-3-phosphate dehydrogenase OS=Homo sapiens GN=GAPDH PE=1 SV=3	G3P_HUMAN	SwissProt_2014_08.fasta	36 053,4	1	12	15	229	0.0252	0.522
control merged	APO_control	APO_control	281474976711165 (F003394)	60S acidic ribosomal protein P0 OS=Homo sapiens GN=RPLP0 PE=1 SV=1	RLA0_HUMAN	SwissProt_2014_08.fasta	34 274,3	0.999	2	2	2	0.0002	0.0789
control merged	APO_control	APO_control	281474976711165 (F003394)	Voltage-dependent anion-selective channel protein 2 OS=Homo sapiens GN=VDAC2 PE=1 SV=2	VDAC2_HUMAN	SwissProt_2014_08.fasta	31 567,3	1	2	2	2	0.0002	0.133
control merged	APO_control	APO_control	281474976711165 (F003394)	Neutral alpha-glucosidase AB OS=Homo sapiens GN=GANAB PE=1 SV=3	GANAB_HUMAN	SwissProt_2014_08.fasta	106 875,9	1	2	2	7	0.0008	0.0265
control merged	APO_control	APO_control	281474976711165 (F003394)	Heat shock cognate 71 kDa protein OS=Homo sapiens GN=HSPA8 PE=1 SV=1	HSP7C_HUMAN	SwissProt_2014_08.fasta	70 899,8	1	4	5	7	0.0008	0.0913
control merged	APO_control	APO_control	281474976711165 (F003394)	60S ribosomal protein L3 OS=Homo sapiens GN=RPL3 PE=1 SV=2	RL3_HUMAN	SwissProt_2014_08.fasta	46 109,5	1	2	2	3	0.0003	0.0844
control merged	APO_control	APO_control	281474976711165 (F003394)	78 kDa glucose-regulated protein OS=Homo sapiens GN=HSPA5 PE=1 SV=2	GRP78_HUMAN	SwissProt_2014_08.fasta	72 334,7	1	4	4	8	0.0009	0.0948
control merged	APO_control	APO_control	281474976711165 (F003394)	Dihydrolipoyl dehydrogenase, mitochondrial OS=Homo sapiens GN=DLD PE=1 SV=2	DLDH_HUMAN	SwissProt_2014_08.fasta	54 177,5	1	4	4	9	0.001	0.124
control merged	APO_control	APO_control	281474976711165 (F003394)	T-complex protein 1 subunit beta OS=Homo sapiens GN=CCT2 PE=1 SV=4	TCPB_HUMAN	SwissProt_2014_08.fasta	57 489,9	1	3	3	4	0.0004	0.0692
control merged	APO_control	APO_control	281474976711165 (F003394)	Hydroxyacyl-coenzyme A dehydrogenase, mitochondrial OS=Homo sapiens GN=HADH PE=1 SV=3	HCDH_HUMAN	SwissProt_2014_08.fasta	34 294,2	1	5	6	17	0.0019	0.341
control merged	APO_control	APO_control	281474976711165 (F003394)	Keratin, type II cytoskeletal 6A OS=Homo sapiens GN=KRT6A PE=1 SV=3	K2C6A_HUMAN	SwissProt_2014_08.fasta	60 046,4	1	3	3	5	0.0006	0.108
control merged	APO_control	APO_control	281474976711165 (F003394)	Histone H2B type 1-C/E/F/G/I OS=Homo sapiens GN=HIST1H2BC PE=1 SV=4	H2B1C_HUMAN,H2B1D_HUMAN,H2B1H_HUMAN,H2B1K_HUMAN,H2B1M_HUMAN,H2B1N_HUMAN,H2B2F_HUMAN	SwissProt_2014_08.fasta	13 906,6	1	2	4	25	0.0028	0.206
control merged	APO_control	APO_control	281474976711165 (F003394)	26S proteasome non-ATPase regulatory subunit 2 OS=Homo sapiens GN=PSMD2 PE=1 SV=3	PSMD2_HUMAN	SwissProt_2014_08.fasta	100 202,2	1	2	2	3	0.0003	0.0441
control merged	APO_control	APO_control	281474976711165 (F003394)	ATP-citrate synthase OS=Homo sapiens GN=ACLY PE=1 SV=3	ACLY_HUMAN	SwissProt_2014_08.fasta	120 842,8	1	3	3	5	0.0006	0.0345
control merged	APO_control	APO_control	281474976711165 (F003394)	Transitional endoplasmic reticulum ATPase OS=Homo sapiens GN=VCP PE=1 SV=4	TERA_HUMAN	SwissProt_2014_08.fasta	89 324,8	1	2	2	7	0.0008	0.0335
control merged	APO_control	APO_control	281474976711165 (F003394)	ADP/ATP translocase 2 OS=Homo sapiens GN=SLC25A5 PE=1 SV=7	ADT2_HUMAN	SwissProt_2014_08.fasta	32 853,5	1	2	2	2	0.0002	0.0638
control merged	APO_control	APO_control	281474976711165 (F003394)	14-3-3 protein beta/alpha OS=Homo sapiens GN=YWHAB PE=1 SV=3	1433B_HUMAN	SwissProt_2014_08.fasta	28 083,1	1	2	2	4	0.0004	0.313
control merged	APO_control	APO_control	281474976711165 (F003394)	Tubulin beta chain OS=Homo sapiens GN=TUBB PE=1 SV=2	TBB5_HUMAN	SwissProt_2014_08.fasta	49 670,6	1	17	20	339	0.0373	0.595
control merged	APO_control	APO_control	281474976711165 (F003394)	Protein disulfide-isomerase OS=Homo sapiens GN=P4HB PE=1 SV=3	PDIA1_HUMAN	SwissProt_2014_08.fasta	57 118,1	1	3	3	5	0.0006	0.1
control merged	APO_control	APO_control	281474976711165 (F003394)	Protein kinase C alpha type OS=Homo sapiens GN=PRKCA PE=1 SV=4	KPCA_HUMAN	SwissProt_2014_08.fasta	76 751,1	1	4	4	11	0.0012	0.067
control merged	APO_control	APO_control	281474976711165 (F003394)	Endoplasmin OS=Homo sapiens GN=HSP90B1 PE=1 SV=1	ENPL_HUMAN	SwissProt_2014_08.fasta	92 471,7	1	2	2	2	0.0002	0.0249
control merged	APO_control	APO_control	281474976711165 (F003394)	L-lactate dehydrogenase A chain OS=Homo sapiens GN=LDHA PE=1 SV=2	LDHA_HUMAN	SwissProt_2014_08.fasta	36 689,2	1	2	2	8	0.0009	0.117
control merged	APO_control	APO_control	281474976711165 (F003394)	Heterogeneous nuclear ribonucleoprotein A1 OS=Homo sapiens GN=HNRNPA1 PE=1 SV=5	ROA1_HUMAN	SwissProt_2014_08.fasta	38 747,0	1	2	2	4	0.0004	0.0753
control merged	APO_control	APO_control	281474976711165 (F003394)	Peroxiredoxin-1 OS=Homo sapiens GN=PRDX1 PE=1 SV=1	PRDX1_HUMAN	SwissProt_2014_08.fasta	22 110,9	1	3	3	3	0.0003	0.146
control merged	APO_control	APO_control	281474976711165 (F003394)	Heat shock protein HSP 90-alpha OS=Homo sapiens GN=HSP90AA1 PE=1 SV=5	HS90A_HUMAN	SwissProt_2014_08.fasta	84 663,2	1	3	3	10	0.0011	0.101
control merged	APO_control	APO_control	281474976711165 (F003394)	Histone H2AX OS=Homo sapiens GN=H2AFX PE=1 SV=2	H2AX_HUMAN	SwissProt_2014_08.fasta	15 145,1	1	4	6	18	0.002	0.427
control merged	APO_control	APO_control	281474976711165 (F003394)	Histone H3.2 OS=Homo sapiens GN=HIST2H3A PE=1 SV=3	H32_HUMAN	SwissProt_2014_08.fasta	15 388,7	1	2	3	6	0.0007	0.287
control merged	APO_control	APO_control	281474976711165 (F003394)	T-complex protein 1 subunit theta OS=Homo sapiens GN=CCT8 PE=1 SV=4	TCPQ_HUMAN	SwissProt_2014_08.fasta	59 621,0	1	2	2	2	0.0002	0.0456
control merged	APO_control	APO_control	281474976711165 (F003394)	Delta(3,5)-Delta(2,4)-dienoyl-CoA isomerase, mitochondrial OS=Homo sapiens GN=ECH1 PE=1 SV=2	ECH1_HUMAN	SwissProt_2014_08.fasta	35 816,2	1	6	6	37	0.0041	0.326
control merged	APO_control	APO_control	281474976711165 (F003394)	Rho GDP-dissociation inhibitor 2 OS=Homo sapiens GN=ARHGDIB PE=1 SV=3	GDIR2_HUMAN	SwissProt_2014_08.fasta	22 988,4	1	2	2	4	0.0004	0.169
control merged	APO_control	APO_control	281474976711165 (F003394)	Annexin A6 OS=Homo sapiens GN=ANXA6 PE=1 SV=3	ANXA6_HUMAN	SwissProt_2014_08.fasta	75 877,5	1	13	13	42	0.0046	0.238
control merged	APO_control	APO_control	281474976711165 (F003394)	Elongation factor 2 OS=Homo sapiens GN=EEF2 PE=1 SV=4	EF2_HUMAN	SwissProt_2014_08.fasta	95 340,1	1	6	6	16	0.0018	0.108
control merged	APO_control	APO_control	281474976711165 (F003394)	Guanine nucleotide-binding protein G(i) subunit alpha-2 OS=Homo sapiens GN=GNAI2 PE=1 SV=3	GNAI2_HUMAN	SwissProt_2014_08.fasta	40 452,0	1	3	3	19	0.0021	0.11
control merged	APO_control	APO_control	281474976711165 (F003394)	40S ribosomal protein S18 OS=Homo sapiens GN=RPS18 PE=1 SV=3	RS18_HUMAN	SwissProt_2014_08.fasta	17 719,3	1	3	3	6	0.0007	0.184
control merged	APO_control	APO_control	281474976711165 (F003394)	Trifunctional enzyme subunit beta, mitochondrial OS=Homo sapiens GN=HADHB PE=1 SV=3	ECHB_HUMAN	SwissProt_2014_08.fasta	51 296,0	1	2	2	2	0.0002	0.038
control merged	APO_control	APO_control	281474976711165 (F003394)	ATP synthase subunit beta, mitochondrial OS=Homo sapiens GN=ATP5B PE=1 SV=3	ATPB_HUMAN	SwissProt_2014_08.fasta	56 560,6	1	14	14	129	0.0142	0.454
control merged	APO_control	APO_control	281474976711165 (F003394)	Coronin-1A OS=Homo sapiens GN=CORO1A PE=1 SV=4	COR1A_HUMAN	SwissProt_2014_08.fasta	51 026,1	1	3	3	8	0.0009	0.0976
control merged	APO_control	APO_control	281474976711165 (F003394)	Histone H4 OS=Homo sapiens GN=HIST1H4A PE=1 SV=2	H4_HUMAN	SwissProt_2014_08.fasta	11 367,7	1	6	6	116	0.0128	0.515
control merged	APO_control	APO_control	281474976711165 (F003394)	Stathmin OS=Homo sapiens GN=STMN1 PE=1 SV=3	STMN1_HUMAN	SwissProt_2014_08.fasta	17 303,0	1	4	4	14	0.0015	0.248
control merged	APO_control	APO_control	281474976711165 (F003394)	Malate dehydrogenase, mitochondrial OS=Homo sapiens GN=MDH2 PE=1 SV=3	MDHM_HUMAN	SwissProt_2014_08.fasta	35 503,7	1	11	11	101	0.0111	0.456
control merged	APO_control	APO_control	281474976711165 (F003394)	Annexin A4 OS=Homo sapiens GN=ANXA4 PE=1 SV=4	ANXA4_HUMAN	SwissProt_2014_08.fasta	35 884,3	1	4	4	9	0.001	0.201
control merged	APO_control	APO_control	281474976711165 (F003394)	Plastin-2 OS=Homo sapiens GN=LCP1 PE=1 SV=6	PLSL_HUMAN	SwissProt_2014_08.fasta	70 291,2	1	3	3	8	0.0009	0.0877
control merged	APO_control	APO_control	281474976711165 (F003394)	Actin, cytoplasmic 1 OS=Homo sapiens GN=ACTB PE=1 SV=1	ACTB_HUMAN,ACTG_HUMAN	SwissProt_2014_08.fasta	41 737,8	1	25	36	543	0.0598	0.813
control merged	APO_control	APO_control	281474976711165 (F003394)	Poly(rC)-binding protein 1 OS=Homo sapiens GN=PCBP1 PE=1 SV=2	PCBP1_HUMAN	SwissProt_2014_08.fasta	37 498,2	1	3	3	6	0.0007	0.0871
control merged	APO_control	APO_control	281474976711165 (F003394)	Complement component 1 Q subcomponent-binding protein, mitochondrial OS=Homo sapiens GN=C1QBP PE=1 SV=1	C1QBP_HUMAN	SwissProt_2014_08.fasta	31 362,6	1	3	4	26	0.0029	0.252
control merged	MV_control	MV_control	281474976711161 (F003390)	Glucose-6-phosphate 1-dehydrogenase OS=Homo sapiens GN=G6PD PE=1 SV=4	G6PD_HUMAN	SwissProt_2014_08.fasta	59 258,1	0.999	2	2	2	0.0002	0.0505
control merged	MV_control	MV_control	281474976711161 (F003390)	Stress-induced-phosphoprotein 1 OS=Homo sapiens GN=STIP1 PE=1 SV=1	STIP1_HUMAN	SwissProt_2014_08.fasta	62 642,1	1	2	2	3	0.0002	0.035
control merged	MV_control	MV_control	281474976711161 (F003390)	Myosin-9 OS=Homo sapiens GN=MYH9 PE=1 SV=4	MYH9_HUMAN	SwissProt_2014_08.fasta	226 537,5	1	8	8	13	0.0011	0.0673
control merged	MV_control	MV_control	281474976711161 (F003390)	Tubulin beta-6 chain OS=Homo sapiens GN=TUBB6 PE=1 SV=1	TBB6_HUMAN	SwissProt_2014_08.fasta	49 857,2	1	2	2	6	0.0005	0.309
control merged	MV_control	MV_control	281474976711161 (F003390)	Nuclear migration protein nudC OS=Homo sapiens GN=NUDC PE=1 SV=1	NUDC_HUMAN	SwissProt_2014_08.fasta	38 243,7	1	2	2	2	0.0002	0.136
control merged	MV_control	MV_control	281474976711161 (F003390)	Sodium bicarbonate cotransporter 3 OS=Homo sapiens GN=SLC4A7 PE=1 SV=2	S4A7_HUMAN	SwissProt_2014_08.fasta	136 049,3	1	7	7	16	0.0013	0.0857
control merged	MV_control	MV_control	281474976711161 (F003390)	Ras-related protein Rab-10 OS=Homo sapiens GN=RAB10 PE=1 SV=1	RAB10_HUMAN	SwissProt_2014_08.fasta	22 542,1	1	2	2	6	0.0005	0.26
control merged	MV_control	MV_control	281474976711161 (F003390)	Septin-9 OS=Homo sapiens GN=SEPT9 PE=1 SV=2	SEPT9_HUMAN	SwissProt_2014_08.fasta	65 402,3	1	2	2	2	0.0002	0.0307
control merged	MV_control	MV_control	281474976711161 (F003390)	40S ribosomal protein S2 OS=Homo sapiens GN=RPS2 PE=1 SV=2	RS2_HUMAN	SwissProt_2014_08.fasta	31 325,2	1	3	3	12	0.001	0.14
control merged	MV_control	MV_control	281474976711161 (F003390)	Neutral amino acid transporter B(0) OS=Homo sapiens GN=SLC1A5 PE=1 SV=2	AAAT_HUMAN	SwissProt_2014_08.fasta	56 599,8	1	5	5	9	0.0007	0.153
control merged	MV_control	MV_control	281474976711161 (F003390)	Basigin OS=Homo sapiens GN=BSG PE=1 SV=2	BASI_HUMAN	SwissProt_2014_08.fasta	42 199,7	1	3	3	12	0.001	0.0857
control merged	MV_control	MV_control	281474976711161 (F003390)	Multifunctional protein ADE2 OS=Homo sapiens GN=PAICS PE=1 SV=3	PUR6_HUMAN	SwissProt_2014_08.fasta	47 080,0	1	2	2	5	0.0004	0.0941
control merged	MV_control	MV_control	281474976711161 (F003390)	Tubulin alpha-1A chain OS=Homo sapiens GN=TUBA1A PE=1 SV=1	TBA1A_HUMAN	SwissProt_2014_08.fasta	50 135,7	1	2	2	11	0.0009	0.483
control merged	MV_control	MV_control	281474976711161 (F003390)	Unconventional myosin-Ig OS=Homo sapiens GN=MYO1G PE=1 SV=2	MYO1G_HUMAN	SwissProt_2014_08.fasta	116 443,6	1	4	4	19	0.0016	0.0707
control merged	MV_control	MV_control	281474976711161 (F003390)	Proteasome subunit alpha type-5 OS=Homo sapiens GN=PSMA5 PE=1 SV=3	PSA5_HUMAN	SwissProt_2014_08.fasta	26 411,3	1	2	2	2	0.0002	0.0913
control merged	MV_control	MV_control	281474976711161 (F003390)	14-3-3 protein zeta/delta OS=Homo sapiens GN=YWHAZ PE=1 SV=1	1433Z_HUMAN	SwissProt_2014_08.fasta	27 745,9	1	11	13	68	0.0056	0.535
control merged	MV_control	MV_control	281474976711161 (F003390)	14-3-3 protein gamma OS=Homo sapiens GN=YWHAG PE=1 SV=2	1433G_HUMAN	SwissProt_2014_08.fasta	28 303,1	1	5	5	9	0.0007	0.324
control merged	MV_control	MV_control	281474976711161 (F003390)	Immunoglobulin superfamily member 8 OS=Homo sapiens GN=IGSF8 PE=1 SV=1	IGSF8_HUMAN	SwissProt_2014_08.fasta	65 032,8	1	2	2	5	0.0004	0.0473
control merged	MV_control	MV_control	281474976711161 (F003390)	Prothymosin alpha OS=Homo sapiens GN=PTMA PE=1 SV=2	PTMA_HUMAN	SwissProt_2014_08.fasta	12 202,5	1	2	2	2	0.0002	0.225
control merged	MV_control	MV_control	281474976711161 (F003390)	Elongation factor 1-alpha 1 OS=Homo sapiens GN=EEF1A1 PE=1 SV=1	EF1A1_HUMAN,EF1A3_HUMAN	SwissProt_2014_08.fasta	50 141,2	1	11	12	88	0.0073	0.431
control merged	MV_control	MV_control	281474976711161 (F003390)	40S ribosomal protein S15 OS=Homo sapiens GN=RPS15 PE=1 SV=2	RS15_HUMAN	SwissProt_2014_08.fasta	17 040,8	1	2	2	3	0.0002	0.283
control merged	MV_control	MV_control	281474976711161 (F003390)	6-phosphogluconate dehydrogenase, decarboxylating OS=Homo sapiens GN=PGD PE=1 SV=3	6PGD_HUMAN	SwissProt_2014_08.fasta	53 141,9	1	2	3	8	0.0007	0.089
control merged	MV_control	MV_control	281474976711161 (F003390)	Alpha-enolase OS=Homo sapiens GN=ENO1 PE=1 SV=2	ENOA_HUMAN	SwissProt_2014_08.fasta	47 170,2	1	15	21	336	0.0277	0.574
control merged	MV_control	MV_control	281474976711161 (F003390)	Adenosine deaminase OS=Homo sapiens GN=ADA PE=1 SV=3	ADA_HUMAN	SwissProt_2014_08.fasta	40 765,1	1	2	2	2	0.0002	0.168
control merged	MV_control	MV_control	281474976711161 (F003390)	Moesin OS=Homo sapiens GN=MSN PE=1 SV=3	MOES_HUMAN	SwissProt_2014_08.fasta	67 821,8	1	14	16	105	0.0087	0.3
control merged	MV_control	MV_control	281474976711161 (F003390)	Eukaryotic translation initiation factor 3 subunit B OS=Homo sapiens GN=EIF3B PE=1 SV=3	EIF3B_HUMAN	SwissProt_2014_08.fasta	92 482,8	1	2	2	3	0.0002	0.0516
control merged	MV_control	MV_control	281474976711161 (F003390)	Acetyl-CoA acetyltransferase, cytosolic OS=Homo sapiens GN=ACAT2 PE=1 SV=2	THIC_HUMAN	SwissProt_2014_08.fasta	41 350,4	1	3	3	12	0.001	0.184
control merged	MV_control	MV_control	281474976711161 (F003390)	T-complex protein 1 subunit zeta OS=Homo sapiens GN=CCT6A PE=1 SV=3	TCPZ_HUMAN	SwissProt_2014_08.fasta	58 025,3	1	3	3	12	0.001	0.0942
control merged	MV_control	MV_control	281474976711161 (F003390)	Actin, alpha cardiac muscle 1 OS=Homo sapiens GN=ACTC1 PE=1 SV=1	ACTC_HUMAN	SwissProt_2014_08.fasta	42 020,1	1	4	8	48	0.004	0.44
control merged	MV_control	MV_control	281474976711161 (F003390)	Keratin, type II cytoskeletal 5 OS=Homo sapiens GN=KRT5 PE=1 SV=3	K2C5_HUMAN	SwissProt_2014_08.fasta	62 379,6	1	2	2	4	0.0003	0.129
control merged	MV_control	MV_control	281474976711161 (F003390)	14-3-3 protein epsilon OS=Homo sapiens GN=YWHAE PE=1 SV=1	1433E_HUMAN	SwissProt_2014_08.fasta	29 175,0	1	6	8	49	0.004	0.365
control merged	MV_control	MV_control	281474976711161 (F003390)	Ras-related protein Rab-35 OS=Homo sapiens GN=RAB35 PE=1 SV=1	RAB35_HUMAN	SwissProt_2014_08.fasta	23 025,3	1	4	4	7	0.0006	0.423
control merged	MV_control	MV_control	281474976711161 (F003390)	Phosphoglycerate kinase 1 OS=Homo sapiens GN=PGK1 PE=1 SV=3	PGK1_HUMAN	SwissProt_2014_08.fasta	44 615,3	1	9	9	57	0.0047	0.357
control merged	MV_control	MV_control	281474976711161 (F003390)	Cell division control protein 42 homolog OS=Homo sapiens GN=CDC42 PE=1 SV=2	CDC42_HUMAN	SwissProt_2014_08.fasta	21 258,8	1	4	4	18	0.0015	0.382
control merged	MV_control	MV_control	281474976711161 (F003390)	Guanine nucleotide-binding protein G(k) subunit alpha OS=Homo sapiens GN=GNAI3 PE=1 SV=3	GNAI3_HUMAN	SwissProt_2014_08.fasta	40 533,5	1	5	5	25	0.0021	0.271
control merged	MV_control	MV_control	281474976711161 (F003390)	Receptor-type tyrosine-protein phosphatase C OS=Homo sapiens GN=PTPRC PE=1 SV=2	PTPRC_HUMAN	SwissProt_2014_08.fasta	147 255,9	1	5	5	16	0.0013	0.0491
control merged	MV_control	MV_control	281474976711161 (F003390)	Alpha-actinin-4 OS=Homo sapiens GN=ACTN4 PE=1 SV=2	ACTN4_HUMAN	SwissProt_2014_08.fasta	104 857,2	1	3	3	10	0.0008	0.0395
control merged	MV_control	MV_control	281474976711161 (F003390)	Profilin-1 OS=Homo sapiens GN=PFN1 PE=1 SV=2	PROF1_HUMAN	SwissProt_2014_08.fasta	15 054,3	1	4	4	69	0.0057	0.414
control merged	MV_control	MV_control	281474976711161 (F003390)	Rab GDP dissociation inhibitor beta OS=Homo sapiens GN=GDI2 PE=1 SV=2	GDIB_HUMAN	SwissProt_2014_08.fasta	50 665,5	1	3	3	19	0.0016	0.128
control merged	MV_control	MV_control	281474976711161 (F003390)	Ribose-phosphate pyrophosphokinase 1 OS=Homo sapiens GN=PRPS1 PE=1 SV=2	PRPS1_HUMAN	SwissProt_2014_08.fasta	34 834,7	1	2	2	6	0.0005	0.182
control merged	MV_control	MV_control	281474976711161 (F003390)	ADP-ribosylation factor 1 OS=Homo sapiens GN=ARF1 PE=1 SV=2	ARF1_HUMAN	SwissProt_2014_08.fasta	20 697,6	1	4	4	18	0.0015	0.354
control merged	MV_control	MV_control	281474976711161 (F003390)	Fructose-bisphosphate aldolase A OS=Homo sapiens GN=ALDOA PE=1 SV=2	ALDOA_HUMAN	SwissProt_2014_08.fasta	39 420,6	1	10	10	93	0.0077	0.451
control merged	MV_control	MV_control	281474976711161 (F003390)	Activator of 90 kDa heat shock protein ATPase homolog 1 OS=Homo sapiens GN=AHSA1 PE=1 SV=1	AHSA1_HUMAN	SwissProt_2014_08.fasta	38 274,4	1	2	2	2	0.0002	0.0562
control merged	MV_control	MV_control	281474976711161 (F003390)	Ras-related protein Rap-1b OS=Homo sapiens GN=RAP1B PE=1 SV=1	RAP1B_HUMAN	SwissProt_2014_08.fasta	20 824,9	1	7	7	44	0.0036	0.603
control merged	MV_control	MV_control	281474976711161 (F003390)	Leukocyte surface antigen CD47 OS=Homo sapiens GN=CD47 PE=1 SV=1	CD47_HUMAN	SwissProt_2014_08.fasta	35 214,9	1	3	3	7	0.0006	0.136
control merged	MV_control	MV_control	281474976711161 (F003390)	Serine/threonine-protein phosphatase 2A 65 kDa regulatory subunit A alpha isoform OS=Homo sapiens GN=PPP2R1A PE=1 SV=4	2AAA_HUMAN	SwissProt_2014_08.fasta	65 309,7	1	2	2	2	0.0002	0.034
control merged	MV_control	MV_control	281474976711161 (F003390)	Elongation factor 1-gamma OS=Homo sapiens GN=EEF1G PE=1 SV=3	EF1G_HUMAN	SwissProt_2014_08.fasta	50 119,4	1	2	2	2	0.0002	0.114
control merged	MV_control	MV_control	281474976711161 (F003390)	Annexin A5 OS=Homo sapiens GN=ANXA5 PE=1 SV=2	ANXA5_HUMAN	SwissProt_2014_08.fasta	35 938,6	1	3	3	10	0.0008	0.131
control merged	MV_control	MV_control	281474976711161 (F003390)	Phosphoglycerate mutase 1 OS=Homo sapiens GN=PGAM1 PE=1 SV=2	PGAM1_HUMAN	SwissProt_2014_08.fasta	28 804,8	1	4	5	30	0.0025	0.272
control merged	MV_control	MV_control	281474976711161 (F003390)	L-lactate dehydrogenase B chain OS=Homo sapiens GN=LDHB PE=1 SV=2	LDHB_HUMAN	SwissProt_2014_08.fasta	36 638,6	1	16	17	139	0.0115	0.611
control merged	MV_control	MV_control	281474976711161 (F003390)	60S ribosomal protein L13 OS=Homo sapiens GN=RPL13 PE=1 SV=4	RL13_HUMAN	SwissProt_2014_08.fasta	24 262,2	1	2	2	2	0.0002	0.0948
control merged	MV_control	MV_control	281474976711161 (F003390)	Macrophage migration inhibitory factor OS=Homo sapiens GN=MIF PE=1 SV=4	MIF_HUMAN	SwissProt_2014_08.fasta	12 476,5	1	2	2	33	0.0027	0.278
control merged	MV_control	MV_control	281474976711161 (F003390)	Peroxiredoxin-2 OS=Homo sapiens GN=PRDX2 PE=1 SV=5	PRDX2_HUMAN	SwissProt_2014_08.fasta	21 892,4	1	4	4	15	0.0012	0.323
control merged	MV_control	MV_control	281474976711161 (F003390)	Keratin, type II cytoskeletal 2 epidermal OS=Homo sapiens GN=KRT2 PE=1 SV=2	K22E_HUMAN	SwissProt_2014_08.fasta	65 433,9	1	17	17	110	0.0091	0.321
control merged	MV_control	MV_control	281474976711161 (F003390)	Keratin, type II cytoskeletal 1 OS=Homo sapiens GN=KRT1 PE=1 SV=6	K2C1_HUMAN	SwissProt_2014_08.fasta	66 040,3	1	16	20	232	0.0191	0.398
control merged	MV_control	MV_control	281474976711161 (F003390)	CD99 antigen OS=Homo sapiens GN=CD99 PE=1 SV=1	CD99_HUMAN	SwissProt_2014_08.fasta	18 848,2	1	4	5	7	0.0006	0.324
control merged	MV_control	MV_control	281474976711161 (F003390)	Heat shock protein HSP 90-beta OS=Homo sapiens GN=HSP90AB1 PE=1 SV=4	HS90B_HUMAN	SwissProt_2014_08.fasta	83 267,3	1	19	20	169	0.0139	0.406
control merged	MV_control	MV_control	281474976711161 (F003390)	Clathrin heavy chain 1 OS=Homo sapiens GN=CLTC PE=1 SV=5	CLH1_HUMAN	SwissProt_2014_08.fasta	191 618,9	1	5	5	11	0.0009	0.0412
control merged	MV_control	MV_control	281474976711161 (F003390)	14-3-3 protein theta OS=Homo sapiens GN=YWHAQ PE=1 SV=1	1433T_HUMAN	SwissProt_2014_08.fasta	27 765,4	1	4	4	13	0.0011	0.388
control merged	MV_control	MV_control	281474976711161 (F003390)	Keratin, type I cytoskeletal 9 OS=Homo sapiens GN=KRT9 PE=1 SV=3	K1C9_HUMAN	SwissProt_2014_08.fasta	62 065,9	1	14	17	102	0.0084	0.329
control merged	MV_control	MV_control	281474976711161 (F003390)	Proteasome activator complex subunit 2 OS=Homo sapiens GN=PSME2 PE=1 SV=4	PSME2_HUMAN	SwissProt_2014_08.fasta	27 402,3	1	2	2	8	0.0007	0.146
control merged	MV_control	MV_control	281474976711161 (F003390)	Keratin, type I cytoskeletal 16 OS=Homo sapiens GN=KRT16 PE=1 SV=4	K1C16_HUMAN	SwissProt_2014_08.fasta	51 269,0	1	2	2	3	0.0002	0.146
control merged	MV_control	MV_control	281474976711161 (F003390)	Sodium/potassium-transporting ATPase subunit alpha-1 OS=Homo sapiens GN=ATP1A1 PE=1 SV=1	AT1A1_HUMAN	SwissProt_2014_08.fasta	112 899,5	1	9	9	42	0.0035	0.144
control merged	MV_control	MV_control	281474976711161 (F003390)	Glucose-6-phosphate isomerase OS=Homo sapiens GN=GPI PE=1 SV=4	G6PI_HUMAN	SwissProt_2014_08.fasta	63 148,5	1	4	4	35	0.0029	0.143
control merged	MV_control	MV_control	281474976711161 (F003390)	Ras-related protein Rab-5C OS=Homo sapiens GN=RAB5C PE=1 SV=2	RAB5C_HUMAN	SwissProt_2014_08.fasta	23 482,7	1	3	3	16	0.0013	0.176
control merged	MV_control	MV_control	281474976711161 (F003390)	Tubulin alpha-1B chain OS=Homo sapiens GN=TUBA1B PE=1 SV=1	TBA1B_HUMAN	SwissProt_2014_08.fasta	50 151,7	1	15	18	253	0.0208	0.514
control merged	MV_control	MV_control	281474976711161 (F003390)	Keratin, type I cytoskeletal 10 OS=Homo sapiens GN=KRT10 PE=1 SV=6	K1C10_HUMAN	SwissProt_2014_08.fasta	58 828,8	1	19	29	263	0.0217	0.433
control merged	MV_control	MV_control	281474976711161 (F003390)	Pyruvate kinase PKM OS=Homo sapiens GN=PKM PE=1 SV=4	KPYM_HUMAN	SwissProt_2014_08.fasta	57 937,5	1	18	19	115	0.0095	0.488
control merged	MV_control	MV_control	281474976711161 (F003390)	Guanine nucleotide-binding protein G(I)/G(S)/G(T) subunit beta-2 OS=Homo sapiens GN=GNB2 PE=1 SV=3	GBB2_HUMAN	SwissProt_2014_08.fasta	37 331,8	1	9	9	43	0.0035	0.376
control merged	MV_control	MV_control	281474976711161 (F003390)	Serine/threonine-protein kinase OSR1 OS=Homo sapiens GN=OXSR1 PE=1 SV=1	OXSR1_HUMAN	SwissProt_2014_08.fasta	58 023,4	1	2	2	4	0.0003	0.0588
control merged	MV_control	MV_control	281474976711161 (F003390)	Putative nucleoside diphosphate kinase OS=Homo sapiens GN=NME2P1 PE=5 SV=1	NDK8_HUMAN,NDKB_HUMAN	SwissProt_2014_08.fasta	15 529,2	1	2	3	15	0.0012	0.263
control merged	MV_control	MV_control	281474976711161 (F003390)	Ezrin OS=Homo sapiens GN=EZR PE=1 SV=4	EZRI_HUMAN	SwissProt_2014_08.fasta	69 414,7	1	4	4	10	0.0008	0.16
control merged	MV_control	MV_control	281474976711161 (F003390)	Glutathione S-transferase P OS=Homo sapiens GN=GSTP1 PE=1 SV=2	GSTP1_HUMAN	SwissProt_2014_08.fasta	23 356,7	1	6	6	42	0.0035	0.524
control merged	MV_control	MV_control	281474976711161 (F003390)	T-complex protein 1 subunit alpha OS=Homo sapiens GN=TCP1 PE=1 SV=1	TCPA_HUMAN	SwissProt_2014_08.fasta	60 345,2	1	3	3	7	0.0006	0.151
control merged	MV_control	MV_control	281474976711161 (F003390)	Chloride intracellular channel protein 1 OS=Homo sapiens GN=CLIC1 PE=1 SV=4	CLIC1_HUMAN	SwissProt_2014_08.fasta	26 923,3	1	2	2	2	0.0002	0.108
control merged	MV_control	MV_control	281474976711161 (F003390)	Equilibrative nucleoside transporter 1 OS=Homo sapiens GN=SLC29A1 PE=1 SV=3	S29A1_HUMAN	SwissProt_2014_08.fasta	50 222,0	1	4	4	8	0.0007	0.0899
control merged	MV_control	MV_control	281474976711161 (F003390)	Keratin, type I cytoskeletal 14 OS=Homo sapiens GN=KRT14 PE=1 SV=4	K1C14_HUMAN	SwissProt_2014_08.fasta	51 562,5	1	5	5	12	0.001	0.148
control merged	MV_control	MV_control	281474976711161 (F003390)	Dihydropyrimidinase-related protein 2 OS=Homo sapiens GN=DPYSL2 PE=1 SV=1	DPYL2_HUMAN	SwissProt_2014_08.fasta	62 294,0	1	3	3	5	0.0004	0.0822
control merged	MV_control	MV_control	281474976711161 (F003390)	D-3-phosphoglycerate dehydrogenase OS=Homo sapiens GN=PHGDH PE=1 SV=4	SERA_HUMAN	SwissProt_2014_08.fasta	56 650,6	1	3	3	7	0.0006	0.0901
control merged	MV_control	MV_control	281474976711161 (F003390)	Solute carrier family 2, facilitated glucose transporter member 1 OS=Homo sapiens GN=SLC2A1 PE=1 SV=2	GTR1_HUMAN	SwissProt_2014_08.fasta	54 085,3	1	4	4	15	0.0012	0.0813
control merged	MV_control	MV_control	281474976711161 (F003390)	Triosephosphate isomerase OS=Homo sapiens GN=TPI1 PE=1 SV=3	TPIS_HUMAN	SwissProt_2014_08.fasta	30 790,8	1	5	5	15	0.0012	0.276
control merged	MV_control	MV_control	281474976711161 (F003390)	Adenylyl cyclase-associated protein 1 OS=Homo sapiens GN=CAP1 PE=1 SV=5	CAP1_HUMAN	SwissProt_2014_08.fasta	51 901,6	1	2	2	10	0.0008	0.0863
control merged	MV_control	MV_control	281474976711161 (F003390)	Neutral amino acid transporter A OS=Homo sapiens GN=SLC1A4 PE=1 SV=1	SATT_HUMAN	SwissProt_2014_08.fasta	55 724,4	1	3	3	14	0.0012	0.0865
control merged	MV_control	MV_control	281474976711161 (F003390)	MARCKS-related protein OS=Homo sapiens GN=MARCKSL1 PE=1 SV=2	MRP_HUMAN	SwissProt_2014_08.fasta	19 528,6	1	4	4	25	0.0021	0.513
control merged	MV_control	MV_control	281474976711161 (F003390)	Ras-related protein Rab-1A OS=Homo sapiens GN=RAB1A PE=1 SV=3	RAB1A_HUMAN	SwissProt_2014_08.fasta	22 678,5	1	7	7	16	0.0013	0.415
control merged	MV_control	MV_control	281474976711161 (F003390)	Glyceraldehyde-3-phosphate dehydrogenase OS=Homo sapiens GN=GAPDH PE=1 SV=3	G3P_HUMAN	SwissProt_2014_08.fasta	36 053,4	1	13	17	373	0.0307	0.576
control merged	MV_control	MV_control	281474976711161 (F003390)	4F2 cell-surface antigen heavy chain OS=Homo sapiens GN=SLC3A2 PE=1 SV=3	4F2_HUMAN	SwissProt_2014_08.fasta	67 996,4	1	13	14	115	0.0095	0.324
control merged	MV_control	MV_control	281474976711161 (F003390)	40S ribosomal protein S7 OS=Homo sapiens GN=RPS7 PE=1 SV=1	RS7_HUMAN	SwissProt_2014_08.fasta	22 127,5	1	2	2	5	0.0004	0.175
control merged	MV_control	MV_control	281474976711161 (F003390)	T-complex protein 1 subunit delta OS=Homo sapiens GN=CCT4 PE=1 SV=4	TCPD_HUMAN	SwissProt_2014_08.fasta	57 926,0	1	2	2	2	0.0002	0.0742
control merged	MV_control	MV_control	281474976711161 (F003390)	Guanine nucleotide-binding protein G(q) subunit alpha OS=Homo sapiens GN=GNAQ PE=1 SV=4	GNAQ_HUMAN	SwissProt_2014_08.fasta	42 143,6	1	3	3	8	0.0007	0.15
control merged	MV_control	MV_control	281474976711161 (F003390)	Synaptic vesicle membrane protein VAT-1 homolog OS=Homo sapiens GN=VAT1 PE=1 SV=2	VAT1_HUMAN	SwissProt_2014_08.fasta	41 919,8	1	5	6	20	0.0017	0.178
control merged	MV_control	MV_control	281474976711161 (F003390)	Beta-2-microglobulin OS=Homo sapiens GN=B2M PE=1 SV=1	B2MG_HUMAN	SwissProt_2014_08.fasta	13 714,9	1	3	3	21	0.0017	0.378
control merged	MV_control	MV_control	281474976711161 (F003390)	Cofilin-1 OS=Homo sapiens GN=CFL1 PE=1 SV=3	COF1_HUMAN	SwissProt_2014_08.fasta	18 503,2	1	3	4	24	0.002	0.337
control merged	MV_control	MV_control	281474976711161 (F003390)	Proteasome subunit alpha type-2 OS=Homo sapiens GN=PSMA2 PE=1 SV=2	PSA2_HUMAN	SwissProt_2014_08.fasta	25 898,9	1	4	4	14	0.0012	0.248
control merged	MV_control	MV_control	281474976711161 (F003390)	Heat shock cognate 71 kDa protein OS=Homo sapiens GN=HSPA8 PE=1 SV=1	HSP7C_HUMAN	SwissProt_2014_08.fasta	70 899,8	1	16	18	110	0.0091	0.39
control merged	MV_control	MV_control	281474976711161 (F003390)	T-complex protein 1 subunit eta OS=Homo sapiens GN=CCT7 PE=1 SV=2	TCPH_HUMAN	SwissProt_2014_08.fasta	59 367,8	1	2	2	5	0.0004	0.0497
control merged	MV_control	MV_control	281474976711161 (F003390)	C-X-C chemokine receptor type 4 OS=Homo sapiens GN=CXCR4 PE=1 SV=1	CXCR4_HUMAN	SwissProt_2014_08.fasta	39 747,3	1	4	4	4	0.0003	0.318
control merged	MV_control	MV_control	281474976711161 (F003390)	Eukaryotic translation initiation factor 5A-1 OS=Homo sapiens GN=EIF5A PE=1 SV=2	IF5A1_HUMAN	SwissProt_2014_08.fasta	16 832,7	1	3	4	10	0.0008	0.351
control merged	MV_control	MV_control	281474976711161 (F003390)	T-complex protein 1 subunit beta OS=Homo sapiens GN=CCT2 PE=1 SV=4	TCPB_HUMAN	SwissProt_2014_08.fasta	57 489,9	1	3	3	15	0.0012	0.0972
control merged	MV_control	MV_control	281474976711161 (F003390)	Golgi-associated plant pathogenesis-related protein 1 OS=Homo sapiens GN=GLIPR2 PE=1 SV=3	GAPR1_HUMAN	SwissProt_2014_08.fasta	17 218,2	1	2	2	7	0.0006	0.169
control merged	MV_control	MV_control	281474976711161 (F003390)	Keratin, type II cytoskeletal 6A OS=Homo sapiens GN=KRT6A PE=1 SV=3	K2C6A_HUMAN	SwissProt_2014_08.fasta	60 046,4	1	4	4	13	0.0011	0.163
control merged	MV_control	MV_control	281474976711161 (F003390)	Syntaxin-binding protein 3 OS=Homo sapiens GN=STXBP3 PE=1 SV=2	STXB3_HUMAN	SwissProt_2014_08.fasta	67 766,9	1	2	2	4	0.0003	0.0794
control merged	MV_control	MV_control	281474976711161 (F003390)	ATP-citrate synthase OS=Homo sapiens GN=ACLY PE=1 SV=3	ACLY_HUMAN	SwissProt_2014_08.fasta	120 842,8	1	6	7	23	0.0019	0.0917
control merged	MV_control	MV_control	281474976711161 (F003390)	Transitional endoplasmic reticulum ATPase OS=Homo sapiens GN=VCP PE=1 SV=4	TERA_HUMAN	SwissProt_2014_08.fasta	89 324,8	1	4	4	20	0.0017	0.0806
control merged	MV_control	MV_control	281474976711161 (F003390)	Ubiquitin-like modifier-activating enzyme 1 OS=Homo sapiens GN=UBA1 PE=1 SV=3	UBA1_HUMAN	SwissProt_2014_08.fasta	117 850,3	1	2	2	4	0.0003	0.0369
control merged	MV_control	MV_control	281474976711161 (F003390)	14-3-3 protein beta/alpha OS=Homo sapiens GN=YWHAB PE=1 SV=3	1433B_HUMAN	SwissProt_2014_08.fasta	28 083,1	1	3	5	10	0.0008	0.37
control merged	MV_control	MV_control	281474976711161 (F003390)	Tubulin beta chain OS=Homo sapiens GN=TUBB PE=1 SV=2	TBB5_HUMAN	SwissProt_2014_08.fasta	49 670,6	1	20	22	386	0.0318	0.685
control merged	MV_control	MV_control	281474976711161 (F003390)	Tyrosine-protein kinase Lck OS=Homo sapiens GN=LCK PE=1 SV=6	LCK_HUMAN	SwissProt_2014_08.fasta	58 002,0	1	12	13	50	0.0041	0.377
control merged	MV_control	MV_control	281474976711161 (F003390)	L-lactate dehydrogenase A chain OS=Homo sapiens GN=LDHA PE=1 SV=2	LDHA_HUMAN	SwissProt_2014_08.fasta	36 689,2	1	14	16	83	0.0068	0.536
control merged	MV_control	MV_control	281474976711161 (F003390)	Nuclease-sensitive element-binding protein 1 OS=Homo sapiens GN=YBX1 PE=1 SV=3	YBOX1_HUMAN	SwissProt_2014_08.fasta	35 923,8	1	3	3	3	0.0002	0.191
control merged	MV_control	MV_control	281474976711161 (F003390)	Proteasome subunit beta type-1 OS=Homo sapiens GN=PSMB1 PE=1 SV=2	PSB1_HUMAN	SwissProt_2014_08.fasta	26 490,5	1	2	2	7	0.0006	0.112
control merged	MV_control	MV_control	281474976711161 (F003390)	T-complex protein 1 subunit epsilon OS=Homo sapiens GN=CCT5 PE=1 SV=1	TCPE_HUMAN	SwissProt_2014_08.fasta	59 672,4	1	4	4	14	0.0012	0.133
control merged	MV_control	MV_control	281474976711161 (F003390)	Peroxiredoxin-1 OS=Homo sapiens GN=PRDX1 PE=1 SV=1	PRDX1_HUMAN	SwissProt_2014_08.fasta	22 110,9	1	6	6	21	0.0017	0.367
control merged	MV_control	MV_control	281474976711161 (F003390)	Ras-related protein Rab-11A OS=Homo sapiens GN=RAB11A PE=1 SV=3	RB11A_HUMAN	SwissProt_2014_08.fasta	24 393,9	1	2	2	3	0.0002	0.0972
control merged	MV_control	MV_control	281474976711161 (F003390)	Heat shock protein HSP 90-alpha OS=Homo sapiens GN=HSP90AA1 PE=1 SV=5	HS90A_HUMAN	SwissProt_2014_08.fasta	84 663,2	1	11	12	88	0.0073	0.367
control merged	MV_control	MV_control	281474976711161 (F003390)	Histone H2AX OS=Homo sapiens GN=H2AFX PE=1 SV=2	H2AX_HUMAN	SwissProt_2014_08.fasta	15 145,1	1	3	4	16	0.0013	0.364
control merged	MV_control	MV_control	281474976711161 (F003390)	Peptidyl-prolyl cis-trans isomerase A OS=Homo sapiens GN=PPIA PE=1 SV=2	PPIA_HUMAN	SwissProt_2014_08.fasta	18 012,9	1	6	6	66	0.0054	0.57
control merged	MV_control	MV_control	281474976711161 (F003390)	T-complex protein 1 subunit theta OS=Homo sapiens GN=CCT8 PE=1 SV=4	TCPQ_HUMAN	SwissProt_2014_08.fasta	59 621,0	1	4	4	6	0.0005	0.131
control merged	MV_control	MV_control	281474976711161 (F003390)	Rho GDP-dissociation inhibitor 2 OS=Homo sapiens GN=ARHGDIB PE=1 SV=3	GDIR2_HUMAN	SwissProt_2014_08.fasta	22 988,4	1	2	2	13	0.0011	0.169
control merged	MV_control	MV_control	281474976711161 (F003390)	Neuroplastin OS=Homo sapiens GN=NPTN PE=1 SV=2	NPTN_HUMAN	SwissProt_2014_08.fasta	44 387,6	1	2	2	2	0.0002	0.0503
control merged	MV_control	MV_control	281474976711161 (F003390)	Large neutral amino acids transporter small subunit 1 OS=Homo sapiens GN=SLC7A5 PE=1 SV=2	LAT1_HUMAN	SwissProt_2014_08.fasta	55 012,1	1	5	5	9	0.0007	0.203
control merged	MV_control	MV_control	281474976711161 (F003390)	Annexin A6 OS=Homo sapiens GN=ANXA6 PE=1 SV=3	ANXA6_HUMAN	SwissProt_2014_08.fasta	75 877,5	1	10	10	40	0.0033	0.202
control merged	MV_control	MV_control	281474976711161 (F003390)	Elongation factor 2 OS=Homo sapiens GN=EEF2 PE=1 SV=4	EF2_HUMAN	SwissProt_2014_08.fasta	95 340,1	1	12	13	56	0.0046	0.238
control merged	MV_control	MV_control	281474976711161 (F003390)	Tubulin beta-4B chain OS=Homo sapiens GN=TUBB4B PE=1 SV=1	TBB4B_HUMAN	SwissProt_2014_08.fasta	49 830,7	1	4	4	23	0.0019	0.62
control merged	MV_control	MV_control	281474976711161 (F003390)	Guanine nucleotide-binding protein G(I)/G(S)/G(T) subunit beta-1 OS=Homo sapiens GN=GNB1 PE=1 SV=3	GBB1_HUMAN	SwissProt_2014_08.fasta	37 377,5	1	4	4	19	0.0016	0.456
control merged	MV_control	MV_control	281474976711161 (F003390)	Guanine nucleotide-binding protein G(i) subunit alpha-2 OS=Homo sapiens GN=GNAI2 PE=1 SV=3	GNAI2_HUMAN	SwissProt_2014_08.fasta	40 452,0	1	9	10	103	0.0085	0.383
control merged	MV_control	MV_control	281474976711161 (F003390)	Glycine--tRNA ligase OS=Homo sapiens GN=GARS PE=1 SV=3	SYG_HUMAN	SwissProt_2014_08.fasta	83 167,6	1	2	2	5	0.0004	0.0311
control merged	MV_control	MV_control	281474976711161 (F003390)	Aldose reductase OS=Homo sapiens GN=AKR1B1 PE=1 SV=3	ALDR_HUMAN	SwissProt_2014_08.fasta	35 853,9	1	2	2	2	0.0002	0.057
control merged	MV_control	MV_control	281474976711161 (F003390)	Ras-related C3 botulinum toxin substrate 1 OS=Homo sapiens GN=RAC1 PE=1 SV=1	RAC1_HUMAN	SwissProt_2014_08.fasta	21 450,6	1	2	2	5	0.0004	0.0938
control merged	MV_control	MV_control	281474976711161 (F003390)	Fatty acid synthase OS=Homo sapiens GN=FASN PE=1 SV=3	FAS_HUMAN	SwissProt_2014_08.fasta	273 427,1	1	4	4	4	0.0003	0.0263
control merged	MV_control	MV_control	281474976711161 (F003390)	Coronin-1A OS=Homo sapiens GN=CORO1A PE=1 SV=4	COR1A_HUMAN	SwissProt_2014_08.fasta	51 026,1	1	3	3	10	0.0008	0.0976
control merged	MV_control	MV_control	281474976711161 (F003390)	Histone H4 OS=Homo sapiens GN=HIST1H4A PE=1 SV=2	H4_HUMAN	SwissProt_2014_08.fasta	11 367,7	1	2	2	22	0.0018	0.214
control merged	MV_control	MV_control	281474976711161 (F003390)	Stathmin OS=Homo sapiens GN=STMN1 PE=1 SV=3	STMN1_HUMAN	SwissProt_2014_08.fasta	17 303,0	1	4	4	34	0.0028	0.289
control merged	MV_control	MV_control	281474976711161 (F003390)	Monocarboxylate transporter 1 OS=Homo sapiens GN=SLC16A1 PE=1 SV=3	MOT1_HUMAN	SwissProt_2014_08.fasta	53 946,0	1	2	2	7	0.0006	0.092
control merged	MV_control	MV_control	281474976711161 (F003390)	Annexin A4 OS=Homo sapiens GN=ANXA4 PE=1 SV=4	ANXA4_HUMAN	SwissProt_2014_08.fasta	35 884,3	1	2	2	4	0.0003	0.116
control merged	MV_control	MV_control	281474976711161 (F003390)	Plastin-2 OS=Homo sapiens GN=LCP1 PE=1 SV=6	PLSL_HUMAN	SwissProt_2014_08.fasta	70 291,2	1	17	20	94	0.0077	0.405
control merged	MV_control	MV_control	281474976711161 (F003390)	Guanine nucleotide-binding protein G(s) subunit alpha isoforms XLas OS=Homo sapiens GN=GNAS PE=1 SV=2	GNAS1_HUMAN,GNAS2_HUMAN	SwissProt_2014_08.fasta	111 026,3	1	4	5	10	0.0008	0.0791
control merged	MV_control	MV_control	281474976711161 (F003390)	Calmodulin OS=Homo sapiens GN=CALM1 PE=1 SV=2	CALM_HUMAN	SwissProt_2014_08.fasta	16 838,0	1	2	2	4	0.0003	0.362
control merged	MV_control	MV_control	281474976711161 (F003390)	Plasma membrane calcium-transporting ATPase 4 OS=Homo sapiens GN=ATP2B4 PE=1 SV=2	AT2B4_HUMAN	SwissProt_2014_08.fasta	137 923,7	1	3	3	7	0.0006	0.0322
control merged	MV_control	MV_control	281474976711161 (F003390)	Superoxide dismutase [Cu-Zn] OS=Homo sapiens GN=SOD1 PE=1 SV=2	SODC_HUMAN	SwissProt_2014_08.fasta	15 935,3	1	2	2	6	0.0005	0.156
control merged	MV_control	MV_control	281474976711161 (F003390)	Actin, cytoplasmic 1 OS=Homo sapiens GN=ACTB PE=1 SV=1	ACTB_HUMAN,ACTG_HUMAN	SwissProt_2014_08.fasta	41 737,8	1	22	37	537	0.0442	0.749
control merged	MV_control	MV_control	281474976711161 (F003390)	2',3'-cyclic-nucleotide 3'-phosphodiesterase OS=Homo sapiens GN=CNP PE=1 SV=2	CN37_HUMAN	SwissProt_2014_08.fasta	47 580,6	1	5	5	17	0.0014	0.166
control merged	EXO_control	EXO_control	281474976711159 (F003389)	Sodium bicarbonate cotransporter 3 OS=Homo sapiens GN=SLC4A7 PE=1 SV=2	S4A7_HUMAN	SwissProt_2014_08.fasta	136 049,3	1	2	3	3	0.0002	0.0297
control merged	EXO_control	EXO_control	281474976711159 (F003389)	Bifunctional glutamate/proline--tRNA ligase OS=Homo sapiens GN=EPRS PE=1 SV=5	SYEP_HUMAN	SwissProt_2014_08.fasta	170 593,2	1	4	4	5	0.0003	0.0298
control merged	EXO_control	EXO_control	281474976711159 (F003389)	40S ribosomal protein S2 OS=Homo sapiens GN=RPS2 PE=1 SV=2	RS2_HUMAN	SwissProt_2014_08.fasta	31 325,2	1	10	10	102	0.0068	0.304
control merged	EXO_control	EXO_control	281474976711159 (F003389)	T-complex protein 1 subunit zeta OS=Homo sapiens GN=CCT6A PE=1 SV=3	TCPZ_HUMAN	SwissProt_2014_08.fasta	58 025,3	1	2	2	7	0.0005	0.0716
control merged	EXO_control	EXO_control	281474976711159 (F003389)	60S ribosomal protein L19 OS=Homo sapiens GN=RPL19 PE=1 SV=1	RL19_HUMAN	SwissProt_2014_08.fasta	23 467,4	1	5	5	15	0.001	0.214
control merged	EXO_control	EXO_control	281474976711159 (F003389)	Probable ATP-dependent RNA helicase DDX17 OS=Homo sapiens GN=DDX17 PE=1 SV=2	DDX17_HUMAN	SwissProt_2014_08.fasta	80 274,0	1	3	3	5	0.0003	0.0494
control merged	EXO_control	EXO_control	281474976711159 (F003389)	Heterogeneous nuclear ribonucleoprotein U OS=Homo sapiens GN=HNRNPU PE=1 SV=6	HNRPU_HUMAN	SwissProt_2014_08.fasta	90 585,2	1	2	2	12	0.0008	0.0497
control merged	EXO_control	EXO_control	281474976711159 (F003389)	40S ribosomal protein S6 OS=Homo sapiens GN=RPS6 PE=1 SV=1	RS6_HUMAN	SwissProt_2014_08.fasta	28 681,7	1	6	6	81	0.0054	0.297
control merged	EXO_control	EXO_control	281474976711159 (F003389)	Syntenin-1 OS=Homo sapiens GN=SDCBP PE=1 SV=1	SDCB1_HUMAN	SwissProt_2014_08.fasta	32 445,3	1	4	4	20	0.0013	0.245
control merged	EXO_control	EXO_control	281474976711159 (F003389)	60S ribosomal protein L27a OS=Homo sapiens GN=RPL27A PE=1 SV=2	RL27A_HUMAN	SwissProt_2014_08.fasta	16 561,4	1	2	2	45	0.003	0.155
control merged	EXO_control	EXO_control	281474976711159 (F003389)	14-3-3 protein zeta/delta OS=Homo sapiens GN=YWHAZ PE=1 SV=1	1433Z_HUMAN	SwissProt_2014_08.fasta	27 745,9	1	4	5	22	0.0015	0.302
control merged	EXO_control	EXO_control	281474976711159 (F003389)	14-3-3 protein gamma OS=Homo sapiens GN=YWHAG PE=1 SV=2	1433G_HUMAN	SwissProt_2014_08.fasta	28 303,1	1	4	4	7	0.0005	0.251
control merged	EXO_control	EXO_control	281474976711159 (F003389)	60S ribosomal protein L21 OS=Homo sapiens GN=RPL21 PE=1 SV=2	RL21_HUMAN	SwissProt_2014_08.fasta	18 565,0	1	2	2	6	0.0004	0.181
control merged	EXO_control	EXO_control	281474976711159 (F003389)	Immunoglobulin superfamily member 8 OS=Homo sapiens GN=IGSF8 PE=1 SV=1	IGSF8_HUMAN	SwissProt_2014_08.fasta	65 032,8	1	4	4	16	0.0011	0.0962
control merged	EXO_control	EXO_control	281474976711159 (F003389)	Histone H2B type 1-B OS=Homo sapiens GN=HIST1H2BB PE=1 SV=2	H2B1B_HUMAN,H2B1J_HUMAN,H2B1O_HUMAN,H2B2E_HUMAN	SwissProt_2014_08.fasta	13 950,8	1	2	2	75	0.005	0.444
control merged	EXO_control	EXO_control	281474976711159 (F003389)	Elongation factor 1-alpha 1 OS=Homo sapiens GN=EEF1A1 PE=1 SV=1	EF1A1_HUMAN,EF1A3_HUMAN	SwissProt_2014_08.fasta	50 141,2	1	3	3	18	0.0012	0.0974
control merged	EXO_control	EXO_control	281474976711159 (F003389)	Alpha-enolase OS=Homo sapiens GN=ENO1 PE=1 SV=2	ENOA_HUMAN	SwissProt_2014_08.fasta	47 170,2	1	9	10	54	0.0036	0.325
control merged	EXO_control	EXO_control	281474976711159 (F003389)	Serine/arginine-rich splicing factor 2 OS=Homo sapiens GN=SRSF2 PE=1 SV=4	SRSF2_HUMAN	SwissProt_2014_08.fasta	25 477,1	1	2	2	5	0.0003	0.0679
control merged	EXO_control	EXO_control	281474976711159 (F003389)	Core histone macro-H2A.1 OS=Homo sapiens GN=H2AFY PE=1 SV=4	H2AY_HUMAN	SwissProt_2014_08.fasta	39 618,9	1	11	13	125	0.0084	0.505
control merged	EXO_control	EXO_control	281474976711159 (F003389)	Histone H2A type 1-B/E OS=Homo sapiens GN=HIST1H2AB PE=1 SV=2	H2A1B_HUMAN,H2A1C_HUMAN,H2A3_HUMAN	SwissProt_2014_08.fasta	14 106,0	1	3	3	12	0.0008	0.585
control merged	EXO_control	EXO_control	281474976711159 (F003389)	60S ribosomal protein L17 OS=Homo sapiens GN=RPL17 PE=1 SV=3	RL17_HUMAN	SwissProt_2014_08.fasta	21 397,4	1	3	4	13	0.0009	0.19
control merged	EXO_control	EXO_control	281474976711159 (F003389)	Actin, alpha cardiac muscle 1 OS=Homo sapiens GN=ACTC1 PE=1 SV=1	ACTC_HUMAN	SwissProt_2014_08.fasta	42 020,1	1	2	3	7	0.0005	0.292
control merged	EXO_control	EXO_control	281474976711159 (F003389)	Keratin, type II cytoskeletal 5 OS=Homo sapiens GN=KRT5 PE=1 SV=3	K2C5_HUMAN	SwissProt_2014_08.fasta	62 379,6	1	3	3	7	0.0005	0.131
control merged	EXO_control	EXO_control	281474976711159 (F003389)	60S ribosomal protein L36 OS=Homo sapiens GN=RPL36 PE=1 SV=3	RL36_HUMAN	SwissProt_2014_08.fasta	12 254,2	1	2	3	13	0.0009	0.181
control merged	EXO_control	EXO_control	281474976711159 (F003389)	14-3-3 protein epsilon OS=Homo sapiens GN=YWHAE PE=1 SV=1	1433E_HUMAN	SwissProt_2014_08.fasta	29 175,0	1	3	3	9	0.0006	0.235
control merged	EXO_control	EXO_control	281474976711159 (F003389)	Matrin-3 OS=Homo sapiens GN=MATR3 PE=1 SV=2	MATR3_HUMAN	SwissProt_2014_08.fasta	94 626,7	1	3	3	6	0.0004	0.0472
control merged	EXO_control	EXO_control	281474976711159 (F003389)	GTP-binding nuclear protein Ran OS=Homo sapiens GN=RAN PE=1 SV=3	RAN_HUMAN	SwissProt_2014_08.fasta	24 423,1	1	4	4	12	0.0008	0.213
control merged	EXO_control	EXO_control	281474976711159 (F003389)	Phosphoglycerate kinase 1 OS=Homo sapiens GN=PGK1 PE=1 SV=3	PGK1_HUMAN	SwissProt_2014_08.fasta	44 615,3	1	2	2	6	0.0004	0.113
control merged	EXO_control	EXO_control	281474976711159 (F003389)	40S ribosomal protein S23 OS=Homo sapiens GN=RPS23 PE=1 SV=3	RS23_HUMAN	SwissProt_2014_08.fasta	15 807,7	1	2	2	21	0.0014	0.154
control merged	EXO_control	EXO_control	281474976711159 (F003389)	60S ribosomal protein L35a OS=Homo sapiens GN=RPL35A PE=1 SV=2	RL35A_HUMAN	SwissProt_2014_08.fasta	12 538,1	1	2	3	5	0.0003	0.191
control merged	EXO_control	EXO_control	281474976711159 (F003389)	D-3-phosphoglycerate dehydrogenase OS=Homo sapiens GN=PHGDH PE=1 SV=4	SERA_HUMAN	SwissProt_2014_08.fasta	56 650,6	1	2	2	2	0.0001	0.0488
control merged	EXO_control	EXO_control	281474976711159 (F003389)	60S ribosomal protein L15 OS=Homo sapiens GN=RPL15 PE=1 SV=2	RL15_HUMAN	SwissProt_2014_08.fasta	24 146,5	1	5	5	56	0.0038	0.24
control merged	EXO_control	EXO_control	281474976711159 (F003389)	40S ribosomal protein S4, X isoform OS=Homo sapiens GN=RPS4X PE=1 SV=2	RS4X_HUMAN	SwissProt_2014_08.fasta	29 599,3	1	7	8	70	0.0047	0.289
control merged	EXO_control	EXO_control	281474976711159 (F003389)	60S ribosomal protein L18a OS=Homo sapiens GN=RPL18A PE=1 SV=2	RL18A_HUMAN	SwissProt_2014_08.fasta	20 762,6	1	4	4	14	0.0009	0.244
control merged	EXO_control	EXO_control	281474976711159 (F003389)	Profilin-1 OS=Homo sapiens GN=PFN1 PE=1 SV=2	PROF1_HUMAN	SwissProt_2014_08.fasta	15 054,3	1	3	3	15	0.001	0.314
control merged	EXO_control	EXO_control	281474976711159 (F003389)	60S ribosomal protein L13 OS=Homo sapiens GN=RPL13 PE=1 SV=4	RL13_HUMAN	SwissProt_2014_08.fasta	24 262,2	1	3	3	28	0.0019	0.161
control merged	EXO_control	EXO_control	281474976711159 (F003389)	60S ribosomal protein L7a OS=Homo sapiens GN=RPL7A PE=1 SV=2	RL7A_HUMAN	SwissProt_2014_08.fasta	29 996,3	1	4	4	53	0.0036	0.256
control merged	EXO_control	EXO_control	281474976711159 (F003389)	Fructose-bisphosphate aldolase A OS=Homo sapiens GN=ALDOA PE=1 SV=2	ALDOA_HUMAN	SwissProt_2014_08.fasta	39 420,6	1	4	4	7	0.0005	0.126
control merged	EXO_control	EXO_control	281474976711159 (F003389)	Ras-related protein Rap-1b OS=Homo sapiens GN=RAP1B PE=1 SV=1	RAP1B_HUMAN	SwissProt_2014_08.fasta	20 824,9	1	3	3	30	0.002	0.207
control merged	EXO_control	EXO_control	281474976711159 (F003389)	Heterogeneous nuclear ribonucleoprotein K OS=Homo sapiens GN=HNRNPK PE=1 SV=1	HNRPK_HUMAN	SwissProt_2014_08.fasta	50 978,5	1	2	2	5	0.0003	0.0367
control merged	EXO_control	EXO_control	281474976711159 (F003389)	60S ribosomal protein L9 OS=Homo sapiens GN=RPL9 PE=1 SV=1	RL9_HUMAN	SwissProt_2014_08.fasta	21 863,7	1	4	4	7	0.0005	0.359
control merged	EXO_control	EXO_control	281474976711159 (F003389)	Clathrin heavy chain 1 OS=Homo sapiens GN=CLTC PE=1 SV=5	CLH1_HUMAN	SwissProt_2014_08.fasta	191 618,9	1	30	32	163	0.0109	0.289
control merged	EXO_control	EXO_control	281474976711159 (F003389)	60S ribosomal protein L10a OS=Homo sapiens GN=RPL10A PE=1 SV=2	RL10A_HUMAN	SwissProt_2014_08.fasta	24 832,0	1	2	2	3	0.0002	0.171
control merged	EXO_control	EXO_control	281474976711159 (F003389)	L-lactate dehydrogenase B chain OS=Homo sapiens GN=LDHB PE=1 SV=2	LDHB_HUMAN	SwissProt_2014_08.fasta	36 638,6	1	5	5	13	0.0009	0.222
control merged	EXO_control	EXO_control	281474976711159 (F003389)	Keratin, type II cytoskeletal 2 epidermal OS=Homo sapiens GN=KRT2 PE=1 SV=2	K22E_HUMAN	SwissProt_2014_08.fasta	65 433,9	1	13	13	52	0.0035	0.232
control merged	EXO_control	EXO_control	281474976711159 (F003389)	MARCKS-related protein OS=Homo sapiens GN=MARCKSL1 PE=1 SV=2	MRP_HUMAN	SwissProt_2014_08.fasta	19 528,6	1	3	3	7	0.0005	0.338
control merged	EXO_control	EXO_control	281474976711159 (F003389)	60S ribosomal protein L3 OS=Homo sapiens GN=RPL3 PE=1 SV=2	RL3_HUMAN	SwissProt_2014_08.fasta	46 109,5	1	5	5	46	0.0031	0.218
control merged	EXO_control	EXO_control	281474976711159 (F003389)	Keratin, type II cytoskeletal 1 OS=Homo sapiens GN=KRT1 PE=1 SV=6	K2C1_HUMAN	SwissProt_2014_08.fasta	66 040,3	1	16	19	264	0.0177	0.41
control merged	EXO_control	EXO_control	281474976711159 (F003389)	CD99 antigen OS=Homo sapiens GN=CD99 PE=1 SV=1	CD99_HUMAN	SwissProt_2014_08.fasta	18 848,2	1	5	5	6	0.0004	0.324
control merged	EXO_control	EXO_control	281474976711159 (F003389)	Heat shock protein HSP 90-beta OS=Homo sapiens GN=HSP90AB1 PE=1 SV=4	HS90B_HUMAN	SwissProt_2014_08.fasta	83 267,3	1	10	11	29	0.002	0.221
control merged	EXO_control	EXO_control	281474976711159 (F003389)	60S ribosomal protein L32 OS=Homo sapiens GN=RPL32 PE=1 SV=2	RL32_HUMAN	SwissProt_2014_08.fasta	15 860,4	1	2	2	2	0.0001	0.148
control merged	EXO_control	EXO_control	281474976711159 (F003389)	Keratin, type I cytoskeletal 9 OS=Homo sapiens GN=KRT9 PE=1 SV=3	K1C9_HUMAN	SwissProt_2014_08.fasta	62 065,9	1	15	20	101	0.0068	0.311
control merged	EXO_control	EXO_control	281474976711159 (F003389)	U5 small nuclear ribonucleoprotein 200 kDa helicase OS=Homo sapiens GN=SNRNP200 PE=1 SV=2	U520_HUMAN	SwissProt_2014_08.fasta	244 513,8	1	2	2	2	0.0001	0.0117
control merged	EXO_control	EXO_control	281474976711159 (F003389)	Integrin alpha-4 OS=Homo sapiens GN=ITGA4 PE=1 SV=3	ITA4_HUMAN	SwissProt_2014_08.fasta	114 901,8	1	3	3	5	0.0003	0.032
control merged	EXO_control	EXO_control	281474976711159 (F003389)	60S ribosomal protein L28 OS=Homo sapiens GN=RPL28 PE=1 SV=3	RL28_HUMAN	SwissProt_2014_08.fasta	15 747,9	1	3	3	8	0.0005	0.219
control merged	EXO_control	EXO_control	281474976711159 (F003389)	Tubulin alpha-1B chain OS=Homo sapiens GN=TUBA1B PE=1 SV=1	TBA1B_HUMAN	SwissProt_2014_08.fasta	50 151,7	1	9	9	50	0.0034	0.279
control merged	EXO_control	EXO_control	281474976711159 (F003389)	Heterogeneous nuclear ribonucleoproteins C1/C2 OS=Homo sapiens GN=HNRNPC PE=1 SV=4	HNRPC_HUMAN	SwissProt_2014_08.fasta	33 670,5	1	2	2	28	0.0019	0.0817
control merged	EXO_control	EXO_control	281474976711159 (F003389)	Keratin, type I cytoskeletal 10 OS=Homo sapiens GN=KRT10 PE=1 SV=6	K1C10_HUMAN	SwissProt_2014_08.fasta	58 828,8	1	16	25	163	0.0109	0.365
control merged	EXO_control	EXO_control	281474976711159 (F003389)	Poly [ADP-ribose] polymerase 1 OS=Homo sapiens GN=PARP1 PE=1 SV=4	PARP1_HUMAN	SwissProt_2014_08.fasta	113 087,8	1	8	8	30	0.002	0.111
control merged	EXO_control	EXO_control	281474976711159 (F003389)	Pyruvate kinase PKM OS=Homo sapiens GN=PKM PE=1 SV=4	KPYM_HUMAN	SwissProt_2014_08.fasta	57 937,5	1	5	5	18	0.0012	0.115
control merged	EXO_control	EXO_control	281474976711159 (F003389)	Guanine nucleotide-binding protein G(I)/G(S)/G(T) subunit beta-2 OS=Homo sapiens GN=GNB2 PE=1 SV=3	GBB2_HUMAN	SwissProt_2014_08.fasta	37 331,8	1	3	3	8	0.0005	0.0941
control merged	EXO_control	EXO_control	281474976711159 (F003389)	40S ribosomal protein S15 OS=Homo sapiens GN=RPS15 PE=1 SV=2	RS15_HUMAN	SwissProt_2014_08.fasta	17 040,8	1	2	4	22	0.0015	0.283
control merged	EXO_control	EXO_control	281474976711159 (F003389)	Keratin, type I cytoskeletal 14 OS=Homo sapiens GN=KRT14 PE=1 SV=4	K1C14_HUMAN	SwissProt_2014_08.fasta	51 562,5	1	6	6	16	0.0011	0.193
control merged	EXO_control	EXO_control	281474976711159 (F003389)	C-X-C chemokine receptor type 4 OS=Homo sapiens GN=CXCR4 PE=1 SV=1	CXCR4_HUMAN	SwissProt_2014_08.fasta	39 747,3	1	3	3	3	0.0002	0.219
control merged	EXO_control	EXO_control	281474976711159 (F003389)	Serine/arginine-rich splicing factor 3 OS=Homo sapiens GN=SRSF3 PE=1 SV=1	SRSF3_HUMAN	SwissProt_2014_08.fasta	19 330,0	1	2	2	3	0.0002	0.128
control merged	EXO_control	EXO_control	281474976711159 (F003389)	60S ribosomal protein L26-like 1 OS=Homo sapiens GN=RPL26L1 PE=1 SV=1	RL26L_HUMAN,RL26_HUMAN	SwissProt_2014_08.fasta	17 256,3	1	2	2	4	0.0003	0.117
control merged	EXO_control	EXO_control	281474976711159 (F003389)	40S ribosomal protein S5 OS=Homo sapiens GN=RPS5 PE=1 SV=4	RS5_HUMAN	SwissProt_2014_08.fasta	22 877,0	1	2	2	2	0.0001	0.118
control merged	EXO_control	EXO_control	281474976711159 (F003389)	40S ribosomal protein S3a OS=Homo sapiens GN=RPS3A PE=1 SV=2	RS3A_HUMAN	SwissProt_2014_08.fasta	29 945,3	1	5	6	26	0.0017	0.212
control merged	EXO_control	EXO_control	281474976711159 (F003389)	Neutral amino acid transporter A OS=Homo sapiens GN=SLC1A4 PE=1 SV=1	SATT_HUMAN	SwissProt_2014_08.fasta	55 724,4	1	2	2	8	0.0005	0.0658
control merged	EXO_control	EXO_control	281474976711159 (F003389)	Nucleolar RNA helicase 2 OS=Homo sapiens GN=DDX21 PE=1 SV=5	DDX21_HUMAN	SwissProt_2014_08.fasta	87 346,0	1	3	3	8	0.0005	0.0779
control merged	EXO_control	EXO_control	281474976711159 (F003389)	Programmed cell death 6-interacting protein OS=Homo sapiens GN=PDCD6IP PE=1 SV=1	PDC6I_HUMAN	SwissProt_2014_08.fasta	96 025,4	1	5	5	10	0.0007	0.0956
control merged	EXO_control	EXO_control	281474976711159 (F003389)	Glyceraldehyde-3-phosphate dehydrogenase OS=Homo sapiens GN=GAPDH PE=1 SV=3	G3P_HUMAN	SwissProt_2014_08.fasta	36 053,4	1	11	14	137	0.0092	0.537
control merged	EXO_control	EXO_control	281474976711159 (F003389)	Single-stranded DNA-binding protein, mitochondrial OS=Homo sapiens GN=SSBP1 PE=1 SV=1	SSBP_HUMAN	SwissProt_2014_08.fasta	17 259,7	1	3	3	8	0.0005	0.277
control merged	EXO_control	EXO_control	281474976711159 (F003389)	Ubiquitin-40S ribosomal protein S27a OS=Homo sapiens GN=RPS27A PE=1 SV=2	RS27A_HUMAN	SwissProt_2014_08.fasta	17 965,6	1	2	2	25	0.0017	0.16
control merged	EXO_control	EXO_control	281474976711159 (F003389)	60S acidic ribosomal protein P0 OS=Homo sapiens GN=RPLP0 PE=1 SV=1	RLA0_HUMAN	SwissProt_2014_08.fasta	34 274,3	1	3	3	3	0.0002	0.114
control merged	EXO_control	EXO_control	281474976711159 (F003389)	4F2 cell-surface antigen heavy chain OS=Homo sapiens GN=SLC3A2 PE=1 SV=3	4F2_HUMAN	SwissProt_2014_08.fasta	67 996,4	1	3	3	16	0.0011	0.0619
control merged	EXO_control	EXO_control	281474976711159 (F003389)	Serine/arginine-rich splicing factor 1 OS=Homo sapiens GN=SRSF1 PE=1 SV=2	SRSF1_HUMAN	SwissProt_2014_08.fasta	27 745,1	1	2	2	7	0.0005	0.0887
control merged	EXO_control	EXO_control	281474976711159 (F003389)	40S ribosomal protein S24 OS=Homo sapiens GN=RPS24 PE=1 SV=1	RS24_HUMAN	SwissProt_2014_08.fasta	15 423,8	1	2	2	30	0.002	0.203
control merged	EXO_control	EXO_control	281474976711159 (F003389)	40S ribosomal protein S7 OS=Homo sapiens GN=RPS7 PE=1 SV=1	RS7_HUMAN	SwissProt_2014_08.fasta	22 127,5	1	2	2	5	0.0003	0.175
control merged	EXO_control	EXO_control	281474976711159 (F003389)	60S ribosomal protein L22 OS=Homo sapiens GN=RPL22 PE=1 SV=2	RL22_HUMAN	SwissProt_2014_08.fasta	14 787,3	1	2	2	10	0.0007	0.188
control merged	EXO_control	EXO_control	281474976711159 (F003389)	T-complex protein 1 subunit delta OS=Homo sapiens GN=CCT4 PE=1 SV=4	TCPD_HUMAN	SwissProt_2014_08.fasta	57 926,0	1	2	2	2	0.0001	0.0816
control merged	EXO_control	EXO_control	281474976711159 (F003389)	Heterogeneous nuclear ribonucleoprotein R OS=Homo sapiens GN=HNRNPR PE=1 SV=1	HNRPR_HUMAN	SwissProt_2014_08.fasta	70 943,9	1	2	2	7	0.0005	0.0395
control merged	EXO_control	EXO_control	281474976711159 (F003389)	40S ribosomal protein S3 OS=Homo sapiens GN=RPS3 PE=1 SV=2	RS3_HUMAN	SwissProt_2014_08.fasta	26 688,6	1	5	5	10	0.0007	0.243
control merged	EXO_control	EXO_control	281474976711159 (F003389)	2',3'-cyclic-nucleotide 3'-phosphodiesterase OS=Homo sapiens GN=CNP PE=1 SV=2	CN37_HUMAN	SwissProt_2014_08.fasta	47 580,6	1	3	3	6	0.0004	0.0855
control merged	EXO_control	EXO_control	281474976711159 (F003389)	Proteasome subunit alpha type-2 OS=Homo sapiens GN=PSMA2 PE=1 SV=2	PSA2_HUMAN	SwissProt_2014_08.fasta	25 898,9	1	2	2	2	0.0001	0.111
control merged	EXO_control	EXO_control	281474976711159 (F003389)	Heat shock cognate 71 kDa protein OS=Homo sapiens GN=HSPA8 PE=1 SV=1	HSP7C_HUMAN	SwissProt_2014_08.fasta	70 899,8	1	3	3	10	0.0007	0.0789
control merged	EXO_control	EXO_control	281474976711159 (F003389)	40S ribosomal protein S11 OS=Homo sapiens GN=RPS11 PE=1 SV=3	RS11_HUMAN	SwissProt_2014_08.fasta	18 431,3	1	4	4	18	0.0012	0.196
control merged	EXO_control	EXO_control	281474976711159 (F003389)	Eukaryotic translation initiation factor 5A-1 OS=Homo sapiens GN=EIF5A PE=1 SV=2	IF5A1_HUMAN	SwissProt_2014_08.fasta	16 832,7	1	2	2	7	0.0005	0.208
control merged	EXO_control	EXO_control	281474976711159 (F003389)	Basigin OS=Homo sapiens GN=BSG PE=1 SV=2	BASI_HUMAN	SwissProt_2014_08.fasta	42 199,7	1	2	2	4	0.0003	0.0494
control merged	EXO_control	EXO_control	281474976711159 (F003389)	Disintegrin and metalloproteinase domain-containing protein 10 OS=Homo sapiens GN=ADAM10 PE=1 SV=1	ADA10_HUMAN	SwissProt_2014_08.fasta	84 143,0	1	2	2	2	0.0001	0.0348
control merged	EXO_control	EXO_control	281474976711159 (F003389)	60S ribosomal protein L14 OS=Homo sapiens GN=RPL14 PE=1 SV=4	RL14_HUMAN	SwissProt_2014_08.fasta	23 432,3	1	2	2	36	0.0024	0.107
control merged	EXO_control	EXO_control	281474976711159 (F003389)	Keratin, type II cytoskeletal 6A OS=Homo sapiens GN=KRT6A PE=1 SV=3	K2C6A_HUMAN	SwissProt_2014_08.fasta	60 046,4	1	3	3	6	0.0004	0.149
control merged	EXO_control	EXO_control	281474976711159 (F003389)	Histone H2B type 1-C/E/F/G/I OS=Homo sapiens GN=HIST1H2BC PE=1 SV=4	H2B1C_HUMAN,H2B1D_HUMAN,H2B1H_HUMAN,H2B1K_HUMAN,H2B1M_HUMAN,H2B1N_HUMAN,H2B2F_HUMAN	SwissProt_2014_08.fasta	13 906,6	1	7	11	568	0.0381	0.444
control merged	EXO_control	EXO_control	281474976711159 (F003389)	Pre-mRNA-processing-splicing factor 8 OS=Homo sapiens GN=PRPF8 PE=1 SV=2	PRP8_HUMAN	SwissProt_2014_08.fasta	273 608,6	1	4	4	16	0.0011	0.0415
control merged	EXO_control	EXO_control	281474976711159 (F003389)	40S ribosomal protein S26 OS=Homo sapiens GN=RPS26 PE=1 SV=3	RS26_HUMAN	SwissProt_2014_08.fasta	13 015,5	1	2	2	27	0.0018	0.209
control merged	EXO_control	EXO_control	281474976711159 (F003389)	Histone H2A.V OS=Homo sapiens GN=H2AFV PE=1 SV=3	H2AV_HUMAN,H2AZ_HUMAN	SwissProt_2014_08.fasta	13 509,2	1	4	5	61	0.0041	0.539
control merged	EXO_control	EXO_control	281474976711159 (F003389)	Tubulin beta chain OS=Homo sapiens GN=TUBB PE=1 SV=2	TBB5_HUMAN	SwissProt_2014_08.fasta	49 670,6	1	15	16	67	0.0045	0.464
control merged	EXO_control	EXO_control	281474976711159 (F003389)	60S ribosomal protein L18 OS=Homo sapiens GN=RPL18 PE=1 SV=2	RL18_HUMAN	SwissProt_2014_08.fasta	21 635,2	1	5	5	78	0.0052	0.309
control merged	EXO_control	EXO_control	281474976711159 (F003389)	60S ribosomal protein L7 OS=Homo sapiens GN=RPL7 PE=1 SV=1	RL7_HUMAN	SwissProt_2014_08.fasta	29 227,7	1	7	7	84	0.0056	0.29
control merged	EXO_control	EXO_control	281474976711159 (F003389)	60S ribosomal protein L8 OS=Homo sapiens GN=RPL8 PE=1 SV=2	RL8_HUMAN	SwissProt_2014_08.fasta	28 024,8	1	2	2	4	0.0003	0.16
control merged	EXO_control	EXO_control	281474976711159 (F003389)	DNA topoisomerase 1 OS=Homo sapiens GN=TOP1 PE=1 SV=2	TOP1_HUMAN	SwissProt_2014_08.fasta	90 729,7	1	5	5	21	0.0014	0.0771
control merged	EXO_control	EXO_control	281474976711159 (F003389)	Tyrosine-protein kinase Lck OS=Homo sapiens GN=LCK PE=1 SV=6	LCK_HUMAN	SwissProt_2014_08.fasta	58 002,0	1	4	5	14	0.0009	0.151
control merged	EXO_control	EXO_control	281474976711159 (F003389)	L-lactate dehydrogenase A chain OS=Homo sapiens GN=LDHA PE=1 SV=2	LDHA_HUMAN	SwissProt_2014_08.fasta	36 689,2	1	4	4	17	0.0011	0.238
control merged	EXO_control	EXO_control	281474976711159 (F003389)	60S ribosomal protein L12 OS=Homo sapiens GN=RPL12 PE=1 SV=1	RL12_HUMAN	SwissProt_2014_08.fasta	17 819,1	1	2	2	4	0.0003	0.188
control merged	EXO_control	EXO_control	281474976711159 (F003389)	Nuclease-sensitive element-binding protein 1 OS=Homo sapiens GN=YBX1 PE=1 SV=3	YBOX1_HUMAN	SwissProt_2014_08.fasta	35 923,8	1	3	3	7	0.0005	0.148
control merged	EXO_control	EXO_control	281474976711159 (F003389)	Peroxiredoxin-1 OS=Homo sapiens GN=PRDX1 PE=1 SV=1	PRDX1_HUMAN	SwissProt_2014_08.fasta	22 110,9	1	2	2	5	0.0003	0.111
control merged	EXO_control	EXO_control	281474976711159 (F003389)	Heat shock protein HSP 90-alpha OS=Homo sapiens GN=HSP90AA1 PE=1 SV=5	HS90A_HUMAN	SwissProt_2014_08.fasta	84 663,2	1	4	4	15	0.001	0.133
control merged	EXO_control	EXO_control	281474976711159 (F003389)	60S ribosomal protein L31 OS=Homo sapiens GN=RPL31 PE=1 SV=1	RL31_HUMAN	SwissProt_2014_08.fasta	14 463,2	1	2	2	6	0.0004	0.184
control merged	EXO_control	EXO_control	281474976711159 (F003389)	Histone H2AX OS=Homo sapiens GN=H2AFX PE=1 SV=2	H2AX_HUMAN	SwissProt_2014_08.fasta	15 145,1	1	8	13	331	0.0222	0.587
control merged	EXO_control	EXO_control	281474976711159 (F003389)	40S ribosomal protein S16 OS=Homo sapiens GN=RPS16 PE=1 SV=2	RS16_HUMAN	SwissProt_2014_08.fasta	16 445,9	1	4	5	55	0.0037	0.253
control merged	EXO_control	EXO_control	281474976711159 (F003389)	CD81 antigen OS=Homo sapiens GN=CD81 PE=1 SV=1	CD81_HUMAN	SwissProt_2014_08.fasta	25 809,8	1	3	3	30	0.002	0.25
control merged	EXO_control	EXO_control	281474976711159 (F003389)	Serum albumin OS=Homo sapiens GN=ALB PE=1 SV=2	ALBU_HUMAN	SwissProt_2014_08.fasta	69 366,9	1	4	5	75	0.005	0.0591
control merged	EXO_control	EXO_control	281474976711159 (F003389)	ATP-dependent RNA helicase A OS=Homo sapiens GN=DHX9 PE=1 SV=4	DHX9_HUMAN	SwissProt_2014_08.fasta	140 961,5	1	10	11	48	0.0032	0.151
control merged	EXO_control	EXO_control	281474976711159 (F003389)	60S ribosomal protein L6 OS=Homo sapiens GN=RPL6 PE=1 SV=3	RL6_HUMAN	SwissProt_2014_08.fasta	32 729,3	1	7	8	73	0.0049	0.292
control merged	EXO_control	EXO_control	281474976711159 (F003389)	Histone H3.2 OS=Homo sapiens GN=HIST2H3A PE=1 SV=3	H32_HUMAN	SwissProt_2014_08.fasta	15 388,7	1	5	9	256	0.0172	0.441
control merged	EXO_control	EXO_control	281474976711159 (F003389)	60S ribosomal protein L10 OS=Homo sapiens GN=RPL10 PE=1 SV=4	RL10_HUMAN	SwissProt_2014_08.fasta	24 604,6	1	5	6	22	0.0015	0.318
control merged	EXO_control	EXO_control	281474976711159 (F003389)	Heterochromatin protein 1-binding protein 3 OS=Homo sapiens GN=HP1BP3 PE=1 SV=1	HP1B3_HUMAN	SwissProt_2014_08.fasta	61 208,7	1	4	4	12	0.0008	0.105
control merged	EXO_control	EXO_control	281474976711159 (F003389)	Large neutral amino acids transporter small subunit 1 OS=Homo sapiens GN=SLC7A5 PE=1 SV=2	LAT1_HUMAN	SwissProt_2014_08.fasta	55 012,1	1	3	3	3	0.0002	0.136
control merged	EXO_control	EXO_control	281474976711159 (F003389)	Elongation factor 2 OS=Homo sapiens GN=EEF2 PE=1 SV=4	EF2_HUMAN	SwissProt_2014_08.fasta	95 340,1	1	4	4	11	0.0007	0.0746
control merged	EXO_control	EXO_control	281474976711159 (F003389)	Barrier-to-autointegration factor OS=Homo sapiens GN=BANF1 PE=1 SV=1	BAF_HUMAN	SwissProt_2014_08.fasta	10 058,7	1	2	2	45	0.003	0.404
control merged	EXO_control	EXO_control	281474976711159 (F003389)	40S ribosomal protein S14 OS=Homo sapiens GN=RPS14 PE=1 SV=3	RS14_HUMAN	SwissProt_2014_08.fasta	16 272,9	1	2	2	8	0.0005	0.159
control merged	EXO_control	EXO_control	281474976711159 (F003389)	60S ribosomal protein L30 OS=Homo sapiens GN=RPL30 PE=1 SV=2	RL30_HUMAN	SwissProt_2014_08.fasta	12 784,7	1	2	2	4	0.0003	0.217
control merged	EXO_control	EXO_control	281474976711159 (F003389)	60S ribosomal protein L4 OS=Homo sapiens GN=RPL4 PE=1 SV=5	RL4_HUMAN	SwissProt_2014_08.fasta	47 699,1	1	9	9	56	0.0038	0.297
control merged	EXO_control	EXO_control	281474976711159 (F003389)	40S ribosomal protein S18 OS=Homo sapiens GN=RPS18 PE=1 SV=3	RS18_HUMAN	SwissProt_2014_08.fasta	17 719,3	1	4	4	11	0.0007	0.276
control merged	EXO_control	EXO_control	281474976711159 (F003389)	Guanine nucleotide-binding protein G(i) subunit alpha-2 OS=Homo sapiens GN=GNAI2 PE=1 SV=3	GNAI2_HUMAN	SwissProt_2014_08.fasta	40 452,0	1	3	3	21	0.0014	0.118
control merged	EXO_control	EXO_control	281474976711159 (F003389)	Histone H4 OS=Homo sapiens GN=HIST1H4A PE=1 SV=2	H4_HUMAN	SwissProt_2014_08.fasta	11 367,7	1	11	16	1106	0.0742	0.573
control merged	EXO_control	EXO_control	281474976711159 (F003389)	Flap endonuclease 1 OS=Homo sapiens GN=FEN1 PE=1 SV=1	FEN1_HUMAN	SwissProt_2014_08.fasta	42 594,2	1	2	2	2	0.0001	0.0868
control merged	EXO_control	EXO_control	281474976711159 (F003389)	60S ribosomal protein L34 OS=Homo sapiens GN=RPL34 PE=1 SV=3	RL34_HUMAN	SwissProt_2014_08.fasta	13 293,1	1	2	2	2	0.0001	0.154
control merged	EXO_control	EXO_control	281474976711159 (F003389)	Plastin-2 OS=Homo sapiens GN=LCP1 PE=1 SV=6	PLSL_HUMAN	SwissProt_2014_08.fasta	70 291,2	1	3	3	6	0.0004	0.059
control merged	EXO_control	EXO_control	281474976711159 (F003389)	Actin, cytoplasmic 1 OS=Homo sapiens GN=ACTB PE=1 SV=1	ACTB_HUMAN,ACTG_HUMAN	SwissProt_2014_08.fasta	41 737,8	1	16	22	153	0.0103	0.6
control merged	EXO_control	EXO_control	281474976711159 (F003389)	40S ribosomal protein S8 OS=Homo sapiens GN=RPS8 PE=1 SV=2	RS8_HUMAN	SwissProt_2014_08.fasta	24 206,4	1	5	6	89	0.006	0.308
control merged	EXO_control	EXO_control	281474976711159 (F003389)	DNA-dependent protein kinase catalytic subunit OS=Homo sapiens GN=PRKDC PE=1 SV=3	PRKDC_HUMAN	SwissProt_2014_08.fasta	469 095,5	1	4	4	19	0.0013	0.0187
control merged	MV_control	MV_control (1)	281474976711828 (F002820)	Myosin-9 OS=Homo sapiens GN=MYH9 PE=1 SV=4	MYH9_HUMAN	SwissProt_2015_08.fasta	226 537,5	1	4	4	5	0.0002	0.0321
control merged	MV_control	MV_control (1)	281474976711828 (F002820)	EH domain-containing protein 1 OS=Homo sapiens GN=EHD1 PE=1 SV=2	EHD1_HUMAN	SwissProt_2015_08.fasta	60 629,1	1	2	2	3	0.0001	0.0787
control merged	MV_control	MV_control (1)	281474976711828 (F002820)	Drebrin OS=Homo sapiens GN=DBN1 PE=1 SV=4	DREB_HUMAN	SwissProt_2015_08.fasta	71 428,6	1	2	2	2	0.0001	0.0847
control merged	MV_control	MV_control (1)	281474976711828 (F002820)	Long-chain-fatty-acid--CoA ligase 4 OS=Homo sapiens GN=ACSL4 PE=1 SV=2	ACSL4_HUMAN	SwissProt_2015_08.fasta	79 191,5	1	2	2	2	0.0001	0.0534
control merged	MV_control	MV_control (1)	281474976711828 (F002820)	Sodium bicarbonate cotransporter 3 OS=Homo sapiens GN=SLC4A7 PE=1 SV=2	S4A7_HUMAN	SwissProt_2015_08.fasta	136 049,3	1	3	3	4	0.0001	0.0593
control merged	MV_control	MV_control (1)	281474976711828 (F002820)	Large neutral amino acids transporter small subunit 1 OS=Homo sapiens GN=SLC7A5 PE=1 SV=2	LAT1_HUMAN	SwissProt_2015_08.fasta	55 012,1	1	3	4	8	0.0003	0.12
control merged	MV_control	MV_control (1)	281474976711828 (F002820)	Neutral amino acid transporter B(0) OS=Homo sapiens GN=SLC1A5 PE=1 SV=2	AAAT_HUMAN	SwissProt_2015_08.fasta	56 599,8	1	5	5	6	0.0002	0.196
control merged	MV_control	MV_control (1)	281474976711828 (F002820)	Basigin OS=Homo sapiens GN=BSG PE=1 SV=2	BASI_HUMAN	SwissProt_2015_08.fasta	42 199,7	1	5	5	6	0.0002	0.213
control merged	MV_control	MV_control (1)	281474976711828 (F002820)	CD81 antigen OS=Homo sapiens GN=CD81 PE=1 SV=1	CD81_HUMAN	SwissProt_2015_08.fasta	25 809,8	1	2	3	9	0.0003	0.182
control merged	MV_control	MV_control (1)	281474976711828 (F002820)	Proliferation-associated protein 2G4 OS=Homo sapiens GN=PA2G4 PE=1 SV=3	PA2G4_HUMAN	SwissProt_2015_08.fasta	43 786,7	1	2	2	2	0.0001	0.124
control merged	MV_control	MV_control (1)	281474976711828 (F002820)	Ras-related protein Ral-A OS=Homo sapiens GN=RALA PE=1 SV=1	RALA_HUMAN	SwissProt_2015_08.fasta	23 567,2	1	3	3	3	0.0001	0.218
control merged	MV_control	MV_control (1)	281474976711828 (F002820)	Intercellular adhesion molecule 3 OS=Homo sapiens GN=ICAM3 PE=1 SV=2	ICAM3_HUMAN	SwissProt_2015_08.fasta	59 539,0	1	2	2	3	0.0001	0.0494
control merged	MV_control	MV_control (1)	281474976711828 (F002820)	14-3-3 protein zeta/delta OS=Homo sapiens GN=YWHAZ PE=1 SV=1	1433Z_HUMAN	SwissProt_2015_08.fasta	27 745,9	1	11	11	21	0.0007	0.62
control merged	MV_control	MV_control (1)	281474976711828 (F002820)	Guanine nucleotide-binding protein G(I)/G(S)/G(O) subunit gamma-2 OS=Homo sapiens GN=GNG2 PE=1 SV=2	GBG2_HUMAN	SwissProt_2015_08.fasta	7 850,5	1	2	2	2	0.0001	0.324
control merged	MV_control	MV_control (1)	281474976711828 (F002820)	14-3-3 protein gamma OS=Homo sapiens GN=YWHAG PE=1 SV=2	1433G_HUMAN	SwissProt_2015_08.fasta	28 303,1	1	7	7	10	0.0003	0.51
control merged	MV_control	MV_control (1)	281474976711828 (F002820)	Immunoglobulin superfamily member 8 OS=Homo sapiens GN=IGSF8 PE=1 SV=1	IGSF8_HUMAN	SwissProt_2015_08.fasta	65 032,8	1	2	2	3	0.0001	0.0538
control merged	MV_control	MV_control (1)	281474976711828 (F002820)	Glycogen [starch] synthase, muscle OS=Homo sapiens GN=GYS1 PE=1 SV=2	GYS1_HUMAN	SwissProt_2015_08.fasta	83 787,1	1	6	6	7	0.0002	0.168
control merged	MV_control	MV_control (1)	281474976711828 (F002820)	Elongation factor 1-alpha 1 OS=Homo sapiens GN=EEF1A1 PE=1 SV=1	EF1A1_HUMAN,EF1A3_HUMAN	SwissProt_2015_08.fasta	50 141,2	1	5	7	22	0.0007	0.305
control merged	MV_control	MV_control (1)	281474976711828 (F002820)	Ras-related protein Rab-8B OS=Homo sapiens GN=RAB8B PE=1 SV=2	RAB8B_HUMAN	SwissProt_2015_08.fasta	23 585,9	1	2	2	2	0.0001	0.213
control merged	MV_control	MV_control (1)	281474976711828 (F002820)	6-phosphogluconate dehydrogenase, decarboxylating OS=Homo sapiens GN=PGD PE=1 SV=3	6PGD_HUMAN	SwissProt_2015_08.fasta	53 141,9	1	3	3	4	0.0001	0.112
control merged	MV_control	MV_control (1)	281474976711828 (F002820)	Alpha-enolase OS=Homo sapiens GN=ENO1 PE=1 SV=2	ENOA_HUMAN	SwissProt_2015_08.fasta	47 170,2	1	14	19	35	0.0011	0.548
control merged	MV_control	MV_control (1)	281474976711828 (F002820)	Calreticulin OS=Homo sapiens GN=CALR PE=1 SV=1	CALR_HUMAN	SwissProt_2015_08.fasta	48 142,9	1	2	2	3	0.0001	0.156
control merged	MV_control	MV_control (1)	281474976711828 (F002820)	Moesin OS=Homo sapiens GN=MSN PE=1 SV=3	MOES_HUMAN	SwissProt_2015_08.fasta	67 821,8	1	17	21	42	0.0014	0.392
control merged	MV_control	MV_control (1)	281474976711828 (F002820)	Actin, alpha cardiac muscle 1 OS=Homo sapiens GN=ACTC1 PE=1 SV=1	ACTC_HUMAN	SwissProt_2015_08.fasta	42 020,1	1	3	7	24	0.0008	0.345
control merged	MV_control	MV_control (1)	281474976711828 (F002820)	Unconventional myosin-Ig OS=Homo sapiens GN=MYO1G PE=1 SV=2	MYO1G_HUMAN	SwissProt_2015_08.fasta	116 443,6	1	16	17	27	0.0009	0.236
control merged	MV_control	MV_control (1)	281474976711828 (F002820)	14-3-3 protein epsilon OS=Homo sapiens GN=YWHAE PE=1 SV=1	1433E_HUMAN	SwissProt_2015_08.fasta	29 175,0	1	5	5	9	0.0003	0.486
control merged	MV_control	MV_control (1)	281474976711828 (F002820)	GTP-binding nuclear protein Ran OS=Homo sapiens GN=RAN PE=1 SV=3	RAN_HUMAN	SwissProt_2015_08.fasta	24 423,1	1	2	2	4	0.0001	0.319
control merged	MV_control	MV_control (1)	281474976711828 (F002820)	Na(+)/H(+) exchange regulatory cofactor NHE-RF1 OS=Homo sapiens GN=SLC9A3R1 PE=1 SV=4	NHRF1_HUMAN	SwissProt_2015_08.fasta	38 868,3	1	5	5	8	0.0003	0.229
control merged	MV_control	MV_control (1)	281474976711828 (F002820)	Eukaryotic translation initiation factor 4B OS=Homo sapiens GN=EIF4B PE=1 SV=2	IF4B_HUMAN	SwissProt_2015_08.fasta	69 153,9	1	2	2	2	0.0001	0.0589
control merged	MV_control	MV_control (1)	281474976711828 (F002820)	Cell division control protein 42 homolog OS=Homo sapiens GN=CDC42 PE=1 SV=2	CDC42_HUMAN	SwissProt_2015_08.fasta	21 258,8	1	4	4	4	0.0001	0.257
control merged	MV_control	MV_control (1)	281474976711828 (F002820)	Protein XRP2 OS=Homo sapiens GN=RP2 PE=1 SV=4	XRP2_HUMAN	SwissProt_2015_08.fasta	39 641,3	1	2	2	4	0.0001	0.14
control merged	MV_control	MV_control (1)	281474976711828 (F002820)	Filamin-A OS=Homo sapiens GN=FLNA PE=1 SV=4	FLNA_HUMAN	SwissProt_2015_08.fasta	280 729,4	1	5	5	7	0.0002	0.0363
control merged	MV_control	MV_control (1)	281474976711828 (F002820)	Band 4.1-like protein 2 OS=Homo sapiens GN=EPB41L2 PE=1 SV=1	E41L2_HUMAN	SwissProt_2015_08.fasta	112 587,8	1	2	2	2	0.0001	0.0279
control merged	MV_control	MV_control (1)	281474976711828 (F002820)	Guanine nucleotide-binding protein G(I)/G(S)/G(T) subunit beta-2 OS=Homo sapiens GN=GNB2 PE=1 SV=3	GBB2_HUMAN	SwissProt_2015_08.fasta	37 331,8	1	8	8	17	0.0005	0.55
control merged	MV_control	MV_control (1)	281474976711828 (F002820)	Farnesyl pyrophosphate synthase OS=Homo sapiens GN=FDPS PE=1 SV=4	FPPS_HUMAN	SwissProt_2015_08.fasta	48 276,8	1	2	2	4	0.0001	0.0668
control merged	MV_control	MV_control (1)	281474976711828 (F002820)	Alpha-actinin-4 OS=Homo sapiens GN=ACTN4 PE=1 SV=2	ACTN4_HUMAN	SwissProt_2015_08.fasta	104 857,2	1	2	2	2	0.0001	0.0285
control merged	MV_control	MV_control (1)	281474976711828 (F002820)	Profilin-1 OS=Homo sapiens GN=PFN1 PE=1 SV=2	PROF1_HUMAN	SwissProt_2015_08.fasta	15 054,3	1	2	2	7	0.0002	0.214
control merged	MV_control	MV_control (1)	281474976711828 (F002820)	Rab GDP dissociation inhibitor beta OS=Homo sapiens GN=GDI2 PE=1 SV=2	GDIB_HUMAN	SwissProt_2015_08.fasta	50 665,5	1	2	2	2	0.0001	0.0854
control merged	MV_control	MV_control (1)	281474976711828 (F002820)	ADP-ribosylation factor 1 OS=Homo sapiens GN=ARF1 PE=1 SV=2	ARF1_HUMAN	SwissProt_2015_08.fasta	20 697,6	1	3	3	3	0.0001	0.309
control merged	MV_control	MV_control (1)	281474976711828 (F002820)	Fructose-bisphosphate aldolase A OS=Homo sapiens GN=ALDOA PE=1 SV=2	ALDOA_HUMAN	SwissProt_2015_08.fasta	39 420,6	1	4	4	6	0.0002	0.228
control merged	MV_control	MV_control (1)	281474976711828 (F002820)	Ras-related protein Rap-1b OS=Homo sapiens GN=RAP1B PE=1 SV=1	RAP1B_HUMAN	SwissProt_2015_08.fasta	20 824,9	1	8	9	21	0.0007	0.587
control merged	MV_control	MV_control (1)	281474976711828 (F002820)	Annexin A5 OS=Homo sapiens GN=ANXA5 PE=1 SV=2	ANXA5_HUMAN	SwissProt_2015_08.fasta	35 938,6	1	3	3	3	0.0001	0.166
control merged	MV_control	MV_control (1)	281474976711828 (F002820)	Annexin A2 OS=Homo sapiens GN=ANXA2 PE=1 SV=2	ANXA2_HUMAN	SwissProt_2015_08.fasta	38 606,1	1	4	4	4	0.0001	0.162
control merged	MV_control	MV_control (1)	281474976711828 (F002820)	L-lactate dehydrogenase B chain OS=Homo sapiens GN=LDHB PE=1 SV=2	LDHB_HUMAN	SwissProt_2015_08.fasta	36 638,6	1	5	6	10	0.0003	0.251
control merged	MV_control	MV_control (1)	281474976711828 (F002820)	WD repeat-containing protein 1 OS=Homo sapiens GN=WDR1 PE=1 SV=4	WDR1_HUMAN	SwissProt_2015_08.fasta	66 193,2	1	3	3	4	0.0001	0.0891
control merged	MV_control	MV_control (1)	281474976711828 (F002820)	HLA class I histocompatibility antigen, A-3 alpha chain OS=Homo sapiens GN=HLA-A PE=1 SV=2	1A03_HUMAN,1A11_HUMAN	SwissProt_2015_08.fasta	40 840,6	1	2	2	4	0.0001	0.214
control merged	MV_control	MV_control (1)	281474976711828 (F002820)	Peroxiredoxin-2 OS=Homo sapiens GN=PRDX2 PE=1 SV=5	PRDX2_HUMAN	SwissProt_2015_08.fasta	21 892,4	1	2	2	3	0.0001	0.187
control merged	MV_control	MV_control (1)	281474976711828 (F002820)	Keratin, type II cytoskeletal 2 epidermal OS=Homo sapiens GN=KRT2 PE=1 SV=2	K22E_HUMAN	SwissProt_2015_08.fasta	65 433,9	1	20	21	40	0.0013	0.488
control merged	MV_control	MV_control (1)	281474976711828 (F002820)	Keratin, type II cytoskeletal 1 OS=Homo sapiens GN=KRT1 PE=1 SV=6	K2C1_HUMAN	SwissProt_2015_08.fasta	66 040,3	1	19	22	61	0.002	0.491
control merged	MV_control	MV_control (1)	281474976711828 (F002820)	Heat shock protein HSP 90-beta OS=Homo sapiens GN=HSP90AB1 PE=1 SV=4	HS90B_HUMAN	SwissProt_2015_08.fasta	83 267,3	1	13	17	28	0.0009	0.338
control merged	MV_control	MV_control (1)	281474976711828 (F002820)	Keratin, type I cytoskeletal 9 OS=Homo sapiens GN=KRT9 PE=1 SV=3	K1C9_HUMAN	SwissProt_2015_08.fasta	62 065,9	1	17	20	41	0.0013	0.515
control merged	MV_control	MV_control (1)	281474976711828 (F002820)	Sodium/potassium-transporting ATPase subunit alpha-1 OS=Homo sapiens GN=ATP1A1 PE=1 SV=1	AT1A1_HUMAN	SwissProt_2015_08.fasta	112 899,5	1	12	12	22	0.0007	0.192
control merged	MV_control	MV_control (1)	281474976711828 (F002820)	Glucose-6-phosphate isomerase OS=Homo sapiens GN=GPI PE=1 SV=4	G6PI_HUMAN	SwissProt_2015_08.fasta	63 148,5	1	3	3	3	0.0001	0.0842
control merged	MV_control	MV_control (1)	281474976711828 (F002820)	F-actin-capping protein subunit alpha-1 OS=Homo sapiens GN=CAPZA1 PE=1 SV=3	CAZA1_HUMAN	SwissProt_2015_08.fasta	32 923,2	1	3	3	3	0.0001	0.136
control merged	MV_control	MV_control (1)	281474976711828 (F002820)	Integrin alpha-4 OS=Homo sapiens GN=ITGA4 PE=1 SV=3	ITA4_HUMAN	SwissProt_2015_08.fasta	114 901,8	1	5	5	5	0.0002	0.118
control merged	MV_control	MV_control (1)	281474976711828 (F002820)	Leukosialin OS=Homo sapiens GN=SPN PE=1 SV=1	LEUK_HUMAN	SwissProt_2015_08.fasta	40 321,6	1	2	2	2	0.0001	0.095
control merged	MV_control	MV_control (1)	281474976711828 (F002820)	Tubulin alpha-1B chain OS=Homo sapiens GN=TUBA1B PE=1 SV=1	TBA1B_HUMAN	SwissProt_2015_08.fasta	50 151,7	1	12	13	41	0.0013	0.461
control merged	MV_control	MV_control (1)	281474976711828 (F002820)	High affinity cationic amino acid transporter 1 OS=Homo sapiens GN=SLC7A1 PE=1 SV=1	CTR1_HUMAN	SwissProt_2015_08.fasta	67 640,4	1	2	3	6	0.0002	0.0747
control merged	MV_control	MV_control (1)	281474976711828 (F002820)	Keratin, type I cytoskeletal 10 OS=Homo sapiens GN=KRT10 PE=1 SV=6	K1C10_HUMAN	SwissProt_2015_08.fasta	58 828,8	1	22	31	79	0.0026	0.548
control merged	MV_control	MV_control (1)	281474976711828 (F002820)	Pyruvate kinase PKM OS=Homo sapiens GN=PKM PE=1 SV=4	KPYM_HUMAN	SwissProt_2015_08.fasta	57 937,5	1	9	9	11	0.0004	0.307
control merged	MV_control	MV_control (1)	281474976711828 (F002820)	Ezrin OS=Homo sapiens GN=EZR PE=1 SV=4	EZRI_HUMAN	SwissProt_2015_08.fasta	69 414,7	1	6	6	10	0.0003	0.242
control merged	MV_control	MV_control (1)	281474976711828 (F002820)	Glutathione S-transferase P OS=Homo sapiens GN=GSTP1 PE=1 SV=2	GSTP1_HUMAN	SwissProt_2015_08.fasta	23 356,7	1	3	4	8	0.0003	0.262
control merged	MV_control	MV_control (1)	281474976711828 (F002820)	T-complex protein 1 subunit alpha OS=Homo sapiens GN=TCP1 PE=1 SV=1	TCPA_HUMAN	SwissProt_2015_08.fasta	60 345,2	1	2	2	2	0.0001	0.11
control merged	MV_control	MV_control (1)	281474976711828 (F002820)	Chloride intracellular channel protein 1 OS=Homo sapiens GN=CLIC1 PE=1 SV=4	CLIC1_HUMAN	SwissProt_2015_08.fasta	26 923,3	1	5	5	7	0.0002	0.365
control merged	MV_control	MV_control (1)	281474976711828 (F002820)	Keratin, type I cytoskeletal 14 OS=Homo sapiens GN=KRT14 PE=1 SV=4	K1C14_HUMAN	SwissProt_2015_08.fasta	51 562,5	1	5	6	8	0.0003	0.203
control merged	MV_control	MV_control (1)	281474976711828 (F002820)	Solute carrier family 2, facilitated glucose transporter member 1 OS=Homo sapiens GN=SLC2A1 PE=1 SV=2	GTR1_HUMAN	SwissProt_2015_08.fasta	54 085,3	1	2	2	2	0.0001	0.0935
control merged	MV_control	MV_control (1)	281474976711828 (F002820)	Myosin-10 OS=Homo sapiens GN=MYH10 PE=1 SV=3	MYH10_HUMAN	SwissProt_2015_08.fasta	229 005,3	1	2	2	2	0.0001	0.0223
control merged	MV_control	MV_control (1)	281474976711828 (F002820)	Equilibrative nucleoside transporter 1 OS=Homo sapiens GN=SLC29A1 PE=1 SV=3	S29A1_HUMAN	SwissProt_2015_08.fasta	50 222,0	1	2	2	2	0.0001	0.0439
control merged	MV_control	MV_control (1)	281474976711828 (F002820)	Neutral amino acid transporter A OS=Homo sapiens GN=SLC1A4 PE=1 SV=1	SATT_HUMAN	SwissProt_2015_08.fasta	55 724,4	1	2	2	2	0.0001	0.0771
control merged	MV_control	MV_control (1)	281474976711828 (F002820)	Intercellular adhesion molecule 2 OS=Homo sapiens GN=ICAM2 PE=1 SV=2	ICAM2_HUMAN	SwissProt_2015_08.fasta	30 653,9	1	2	2	2	0.0001	0.113
control merged	MV_control	MV_control (1)	281474976711828 (F002820)	MARCKS-related protein OS=Homo sapiens GN=MARCKSL1 PE=1 SV=2	MRP_HUMAN	SwissProt_2015_08.fasta	19 528,6	1	5	7	17	0.0005	0.687
control merged	MV_control	MV_control (1)	281474976711828 (F002820)	Ras-related protein Rab-1A OS=Homo sapiens GN=RAB1A PE=1 SV=3	RAB1A_HUMAN	SwissProt_2015_08.fasta	22 678,5	1	3	3	7	0.0002	0.224
control merged	MV_control	MV_control (1)	281474976711828 (F002820)	Glyceraldehyde-3-phosphate dehydrogenase OS=Homo sapiens GN=GAPDH PE=1 SV=3	G3P_HUMAN	SwissProt_2015_08.fasta	36 053,4	1	13	16	41	0.0013	0.654
control merged	MV_control	MV_control (1)	281474976711828 (F002820)	4F2 cell-surface antigen heavy chain OS=Homo sapiens GN=SLC3A2 PE=1 SV=3	4F2_HUMAN	SwissProt_2015_08.fasta	67 996,4	1	14	15	34	0.0011	0.379
control merged	MV_control	MV_control (1)	281474976711828 (F002820)	Syntaxin-4 OS=Homo sapiens GN=STX4 PE=1 SV=2	STX4_HUMAN	SwissProt_2015_08.fasta	34 179,7	1	2	2	2	0.0001	0.104
control merged	MV_control	MV_control (1)	281474976711828 (F002820)	Ras GTPase-activating-like protein IQGAP1 OS=Homo sapiens GN=IQGAP1 PE=1 SV=1	IQGA1_HUMAN	SwissProt_2015_08.fasta	189 258,6	1	5	5	6	0.0002	0.0543
control merged	MV_control	MV_control (1)	281474976711828 (F002820)	Synaptic vesicle membrane protein VAT-1 homolog OS=Homo sapiens GN=VAT1 PE=1 SV=2	VAT1_HUMAN	SwissProt_2015_08.fasta	41 919,8	1	4	4	6	0.0002	0.191
control merged	MV_control	MV_control (1)	281474976711828 (F002820)	Beta-2-microglobulin OS=Homo sapiens GN=B2M PE=1 SV=1	B2MG_HUMAN	SwissProt_2015_08.fasta	13 714,9	1	2	2	3	0.0001	0.328
control merged	MV_control	MV_control (1)	281474976711828 (F002820)	Hornerin OS=Homo sapiens GN=HRNR PE=1 SV=2	HORN_HUMAN	SwissProt_2015_08.fasta	282 372,7	1	2	2	2	0.0001	0.0088
control merged	MV_control	MV_control (1)	281474976711828 (F002820)	Cofilin-1 OS=Homo sapiens GN=CFL1 PE=1 SV=3	COF1_HUMAN	SwissProt_2015_08.fasta	18 503,2	1	5	5	10	0.0003	0.428
control merged	MV_control	MV_control (1)	281474976711828 (F002820)	Heat shock cognate 71 kDa protein OS=Homo sapiens GN=HSPA8 PE=1 SV=1	HSP7C_HUMAN	SwissProt_2015_08.fasta	70 899,8	1	14	14	26	0.0008	0.396
control merged	MV_control	MV_control (1)	281474976711828 (F002820)	Transgelin-2 OS=Homo sapiens GN=TAGLN2 PE=1 SV=3	TAGL2_HUMAN	SwissProt_2015_08.fasta	22 391,9	1	3	3	4	0.0001	0.266
control merged	MV_control	MV_control (1)	281474976711828 (F002820)	Eukaryotic translation initiation factor 5A-1 OS=Homo sapiens GN=EIF5A PE=1 SV=2	IF5A1_HUMAN	SwissProt_2015_08.fasta	16 832,7	1	2	2	6	0.0002	0.305
control merged	MV_control	MV_control (1)	281474976711828 (F002820)	ADP-ribosylation factor 6 OS=Homo sapiens GN=ARF6 PE=1 SV=2	ARF6_HUMAN	SwissProt_2015_08.fasta	20 083,0	1	2	2	3	0.0001	0.217
control merged	MV_control	MV_control (1)	281474976711828 (F002820)	Golgi-associated plant pathogenesis-related protein 1 OS=Homo sapiens GN=GLIPR2 PE=1 SV=3	GAPR1_HUMAN	SwissProt_2015_08.fasta	17 218,2	1	2	2	2	0.0001	0.169
control merged	MV_control	MV_control (1)	281474976711828 (F002820)	Keratin, type II cytoskeletal 6A OS=Homo sapiens GN=KRT6A PE=1 SV=3	K2C6A_HUMAN	SwissProt_2015_08.fasta	60 046,4	1	2	2	3	0.0001	0.113
control merged	MV_control	MV_control (1)	281474976711828 (F002820)	ATP-citrate synthase OS=Homo sapiens GN=ACLY PE=1 SV=3	ACLY_HUMAN	SwissProt_2015_08.fasta	120 842,8	1	5	5	5	0.0002	0.0654
control merged	MV_control	MV_control (1)	281474976711828 (F002820)	14-3-3 protein beta/alpha OS=Homo sapiens GN=YWHAB PE=1 SV=3	1433B_HUMAN	SwissProt_2015_08.fasta	28 083,1	1	3	3	4	0.0001	0.394
control merged	MV_control	MV_control (1)	281474976711828 (F002820)	Tubulin beta chain OS=Homo sapiens GN=TUBB PE=1 SV=2	TBB5_HUMAN	SwissProt_2015_08.fasta	49 670,6	1	16	17	36	0.0012	0.745
control merged	MV_control	MV_control (1)	281474976711828 (F002820)	Receptor-type tyrosine-protein phosphatase C OS=Homo sapiens GN=PTPRC PE=1 SV=2	PTPRC_HUMAN	SwissProt_2015_08.fasta	147 255,9	1	12	12	15	0.0005	0.153
control merged	MV_control	MV_control (1)	281474976711828 (F002820)	Protein kinase C alpha type OS=Homo sapiens GN=PRKCA PE=1 SV=4	KPCA_HUMAN	SwissProt_2015_08.fasta	76 751,1	1	2	2	2	0.0001	0.0372
control merged	MV_control	MV_control (1)	281474976711828 (F002820)	Tyrosine-protein kinase Lck OS=Homo sapiens GN=LCK PE=1 SV=6	LCK_HUMAN	SwissProt_2015_08.fasta	58 002,0	1	10	11	14	0.0005	0.312
control merged	MV_control	MV_control (1)	281474976711828 (F002820)	L-lactate dehydrogenase A chain OS=Homo sapiens GN=LDHA PE=1 SV=2	LDHA_HUMAN	SwissProt_2015_08.fasta	36 689,2	1	5	6	8	0.0003	0.283
control merged	MV_control	MV_control (1)	281474976711828 (F002820)	Nuclease-sensitive element-binding protein 1 OS=Homo sapiens GN=YBX1 PE=1 SV=3	YBOX1_HUMAN	SwissProt_2015_08.fasta	35 923,8	1	5	6	6	0.0002	0.281
control merged	MV_control	MV_control (1)	281474976711828 (F002820)	Peroxiredoxin-1 OS=Homo sapiens GN=PRDX1 PE=1 SV=1	PRDX1_HUMAN	SwissProt_2015_08.fasta	22 110,9	1	4	4	5	0.0002	0.221
control merged	MV_control	MV_control (1)	281474976711828 (F002820)	Ras-related protein Rap-1A OS=Homo sapiens GN=RAP1A PE=1 SV=1	RAP1A_HUMAN	SwissProt_2015_08.fasta	20 987,3	1	2	2	2	0.0001	0.582
control merged	MV_control	MV_control (1)	281474976711828 (F002820)	Heat shock protein HSP 90-alpha OS=Homo sapiens GN=HSP90AA1 PE=1 SV=5	HS90A_HUMAN	SwissProt_2015_08.fasta	84 663,2	1	6	7	8	0.0003	0.219
control merged	MV_control	MV_control (1)	281474976711828 (F002820)	HLA class I histocompatibility antigen, B-35 alpha chain OS=Homo sapiens GN=HLA-B PE=1 SV=1	1B35_HUMAN,1B53_HUMAN,1B59_HUMAN	SwissProt_2015_08.fasta	40 454,8	1	2	2	2	0.0001	0.265
control merged	MV_control	MV_control (1)	281474976711828 (F002820)	Serum albumin OS=Homo sapiens GN=ALB PE=1 SV=2	ALBU_HUMAN	SwissProt_2015_08.fasta	69 366,9	1	5	6	7	0.0002	0.0952
control merged	MV_control	MV_control (1)	281474976711828 (F002820)	Peptidyl-prolyl cis-trans isomerase A OS=Homo sapiens GN=PPIA PE=1 SV=2	PPIA_HUMAN	SwissProt_2015_08.fasta	18 012,9	1	4	4	8	0.0003	0.424
control merged	MV_control	MV_control (1)	281474976711828 (F002820)	Integrin beta-1 OS=Homo sapiens GN=ITGB1 PE=1 SV=2	ITB1_HUMAN	SwissProt_2015_08.fasta	88 415,1	1	8	8	8	0.0003	0.14
control merged	MV_control	MV_control (1)	281474976711828 (F002820)	Alpha-1-acid glycoprotein 1 OS=Homo sapiens GN=ORM1 PE=1 SV=1	A1AG1_HUMAN	SwissProt_2015_08.fasta	23 512,1	1	2	2	3	0.0001	0.114
control merged	MV_control	MV_control (1)	281474976711828 (F002820)	Rho GDP-dissociation inhibitor 2 OS=Homo sapiens GN=ARHGDIB PE=1 SV=3	GDIR2_HUMAN	SwissProt_2015_08.fasta	22 988,4	1	3	3	7	0.0002	0.294
control merged	MV_control	MV_control (1)	281474976711828 (F002820)	HLA class I histocompatibility antigen, B-38 alpha chain OS=Homo sapiens GN=HLA-B PE=1 SV=1	1B38_HUMAN	SwissProt_2015_08.fasta	40 415,7	1	8	9	10	0.0003	0.34
control merged	MV_control	MV_control (1)	281474976711828 (F002820)	Annexin A6 OS=Homo sapiens GN=ANXA6 PE=1 SV=3	ANXA6_HUMAN	SwissProt_2015_08.fasta	75 877,5	1	14	16	26	0.0008	0.34
control merged	MV_control	MV_control (1)	281474976711828 (F002820)	Elongation factor 2 OS=Homo sapiens GN=EEF2 PE=1 SV=4	EF2_HUMAN	SwissProt_2015_08.fasta	95 340,1	1	6	6	7	0.0002	0.125
control merged	MV_control	MV_control (1)	281474976711828 (F002820)	Multidrug resistance-associated protein 1 OS=Homo sapiens GN=ABCC1 PE=1 SV=3	MRP1_HUMAN	SwissProt_2015_08.fasta	171 595,5	1	2	2	2	0.0001	0.0248
control merged	MV_control	MV_control (1)	281474976711828 (F002820)	Guanine nucleotide-binding protein G(I)/G(S)/G(T) subunit beta-1 OS=Homo sapiens GN=GNB1 PE=1 SV=3	GBB1_HUMAN	SwissProt_2015_08.fasta	37 377,5	1	7	7	15	0.0005	0.544
control merged	MV_control	MV_control (1)	281474976711828 (F002820)	Guanine nucleotide-binding protein G(i) subunit alpha-2 OS=Homo sapiens GN=GNAI2 PE=1 SV=3	GNAI2_HUMAN	SwissProt_2015_08.fasta	40 452,0	1	8	8	17	0.0005	0.346
control merged	MV_control	MV_control (1)	281474976711828 (F002820)	14-3-3 protein theta OS=Homo sapiens GN=YWHAQ PE=1 SV=1	1433T_HUMAN	SwissProt_2015_08.fasta	27 765,4	1	4	4	9	0.0003	0.437
control merged	MV_control	MV_control (1)	281474976711828 (F002820)	N(G),N(G)-dimethylarginine dimethylaminohydrolase 2 OS=Homo sapiens GN=DDAH2 PE=1 SV=1	DDAH2_HUMAN	SwissProt_2015_08.fasta	29 644,3	1	3	3	4	0.0001	0.196
control merged	MV_control	MV_control (1)	281474976711828 (F002820)	Coronin-1A OS=Homo sapiens GN=CORO1A PE=1 SV=4	COR1A_HUMAN	SwissProt_2015_08.fasta	51 026,1	1	6	6	10	0.0003	0.202
control merged	MV_control	MV_control (1)	281474976711828 (F002820)	Copine-3 OS=Homo sapiens GN=CPNE3 PE=1 SV=1	CPNE3_HUMAN	SwissProt_2015_08.fasta	60 131,6	1	2	3	3	0.0001	0.114
control merged	MV_control	MV_control (1)	281474976711828 (F002820)	Chloride intracellular channel protein 4 OS=Homo sapiens GN=CLIC4 PE=1 SV=4	CLIC4_HUMAN	SwissProt_2015_08.fasta	28 773,6	1	3	3	4	0.0001	0.17
control merged	MV_control	MV_control (1)	281474976711828 (F002820)	Monocarboxylate transporter 1 OS=Homo sapiens GN=SLC16A1 PE=1 SV=3	MOT1_HUMAN	SwissProt_2015_08.fasta	53 946,0	1	2	2	2	0.0001	0.1
control merged	MV_control	MV_control (1)	281474976711828 (F002820)	Plastin-2 OS=Homo sapiens GN=LCP1 PE=1 SV=6	PLSL_HUMAN	SwissProt_2015_08.fasta	70 291,2	1	12	13	20	0.0006	0.309
control merged	MV_control	MV_control (1)	281474976711828 (F002820)	Guanine nucleotide-binding protein G(s) subunit alpha isoforms XLas OS=Homo sapiens GN=GNAS PE=1 SV=2	GNAS1_HUMAN,GNAS2_HUMAN	SwissProt_2015_08.fasta	111 026,3	1	5	6	9	0.0003	0.0897
control merged	MV_control	MV_control (1)	281474976711828 (F002820)	Calmodulin OS=Homo sapiens GN=CALM1 PE=1 SV=2	CALM_HUMAN	SwissProt_2015_08.fasta	16 838,0	1	5	7	14	0.0005	0.664
control merged	MV_control	MV_control (1)	281474976711828 (F002820)	Plasma membrane calcium-transporting ATPase 4 OS=Homo sapiens GN=ATP2B4 PE=1 SV=2	AT2B4_HUMAN	SwissProt_2015_08.fasta	137 923,7	1	5	5	5	0.0002	0.0508
control merged	MV_control	MV_control (1)	281474976711828 (F002820)	Ras-related protein Rap-2b OS=Homo sapiens GN=RAP2B PE=1 SV=1	RAP2B_HUMAN	SwissProt_2015_08.fasta	20 504,4	1	2	2	3	0.0001	0.202
control merged	MV_control	MV_control (1)	281474976711828 (F002820)	Actin, cytoplasmic 1 OS=Homo sapiens GN=ACTB PE=1 SV=1	ACTB_HUMAN,ACTG_HUMAN	SwissProt_2015_08.fasta	41 737,8	1	19	30	136	0.0044	0.688
control merged	MV_control	MV_control (1)	281474976711828 (F002820)	2',3'-cyclic-nucleotide 3'-phosphodiesterase OS=Homo sapiens GN=CNP PE=1 SV=2	CN37_HUMAN	SwissProt_2015_08.fasta	47 580,6	1	3	3	5	0.0002	0.164
control merged	MV_control	MV_control (1)	281474976711828 (F002820)	Eukaryotic initiation factor 4A-I OS=Homo sapiens GN=EIF4A1 PE=1 SV=1	IF4A1_HUMAN	SwissProt_2015_08.fasta	46 155,3	1	2	2	3	0.0001	0.108
control merged	EXO_control	EXO_control (1)	281474976711822 (F002814)	Proteasome subunit alpha type-7-like OS=Homo sapiens GN=PSMA8 PE=2 SV=3	PSA7L_HUMAN,PSA7_HUMAN	SwissProt_2015_08.fasta	28 530,2	1	2	2	3	0.0001	0.0977
control merged	EXO_control	EXO_control (1)	281474976711822 (F002814)	Bifunctional glutamate/proline--tRNA ligase OS=Homo sapiens GN=EPRS PE=1 SV=5	SYEP_HUMAN	SwissProt_2015_08.fasta	170 593,2	1	2	2	2	0.0001	0.0172
control merged	EXO_control	EXO_control (1)	281474976711822 (F002814)	40S ribosomal protein S2 OS=Homo sapiens GN=RPS2 PE=1 SV=2	RS2_HUMAN	SwissProt_2015_08.fasta	31 325,2	1	2	2	3	0.0001	0.0819
control merged	EXO_control	EXO_control (1)	281474976711822 (F002814)	CD81 antigen OS=Homo sapiens GN=CD81 PE=1 SV=1	CD81_HUMAN	SwissProt_2015_08.fasta	25 809,8	1	2	3	11	0.0004	0.182
control merged	EXO_control	EXO_control (1)	281474976711822 (F002814)	Heterogeneous nuclear ribonucleoprotein U OS=Homo sapiens GN=HNRNPU PE=1 SV=6	HNRPU_HUMAN	SwissProt_2015_08.fasta	90 585,2	0.999	2	2	2	0.0001	0.0485
control merged	EXO_control	EXO_control (1)	281474976711822 (F002814)	40S ribosomal protein S6 OS=Homo sapiens GN=RPS6 PE=1 SV=1	RS6_HUMAN	SwissProt_2015_08.fasta	28 681,7	1	3	3	3	0.0001	0.157
control merged	EXO_control	EXO_control (1)	281474976711822 (F002814)	Syntenin-1 OS=Homo sapiens GN=SDCBP PE=1 SV=1	SDCB1_HUMAN	SwissProt_2015_08.fasta	32 445,3	1	5	10	17	0.0006	0.393
control merged	EXO_control	EXO_control (1)	281474976711822 (F002814)	Proteasome subunit alpha type-5 OS=Homo sapiens GN=PSMA5 PE=1 SV=3	PSA5_HUMAN	SwissProt_2015_08.fasta	26 411,3	1	4	4	4	0.0001	0.253
control merged	EXO_control	EXO_control (1)	281474976711822 (F002814)	14-3-3 protein zeta/delta OS=Homo sapiens GN=YWHAZ PE=1 SV=1	1433Z_HUMAN	SwissProt_2015_08.fasta	27 745,9	1	3	3	8	0.0003	0.229
control merged	EXO_control	EXO_control (1)	281474976711822 (F002814)	X-ray repair cross-complementing protein 5 OS=Homo sapiens GN=XRCC5 PE=1 SV=3	XRCC5_HUMAN	SwissProt_2015_08.fasta	82 707,1	1	2	2	2	0.0001	0.0533
control merged	EXO_control	EXO_control (1)	281474976711822 (F002814)	14-3-3 protein gamma OS=Homo sapiens GN=YWHAG PE=1 SV=2	1433G_HUMAN	SwissProt_2015_08.fasta	28 303,1	1	2	2	2	0.0001	0.138
control merged	EXO_control	EXO_control (1)	281474976711822 (F002814)	Immunoglobulin superfamily member 8 OS=Homo sapiens GN=IGSF8 PE=1 SV=1	IGSF8_HUMAN	SwissProt_2015_08.fasta	65 032,8	1	9	10	19	0.0006	0.23
control merged	EXO_control	EXO_control (1)	281474976711822 (F002814)	Glycogen [starch] synthase, muscle OS=Homo sapiens GN=GYS1 PE=1 SV=2	GYS1_HUMAN	SwissProt_2015_08.fasta	83 787,1	1	6	6	6	0.0002	0.147
control merged	EXO_control	EXO_control (1)	281474976711822 (F002814)	Elongation factor 1-alpha 1 OS=Homo sapiens GN=EEF1A1 PE=1 SV=1	EF1A1_HUMAN,EF1A3_HUMAN	SwissProt_2015_08.fasta	50 141,2	1	4	4	5	0.0002	0.199
control merged	EXO_control	EXO_control (1)	281474976711822 (F002814)	Alpha-enolase OS=Homo sapiens GN=ENO1 PE=1 SV=2	ENOA_HUMAN	SwissProt_2015_08.fasta	47 170,2	1	8	10	12	0.0004	0.346
control merged	EXO_control	EXO_control (1)	281474976711822 (F002814)	Core histone macro-H2A.1 OS=Homo sapiens GN=H2AFY PE=1 SV=4	H2AY_HUMAN	SwissProt_2015_08.fasta	39 618,9	1	4	4	6	0.0002	0.196
control merged	EXO_control	EXO_control (1)	281474976711822 (F002814)	Moesin OS=Homo sapiens GN=MSN PE=1 SV=3	MOES_HUMAN	SwissProt_2015_08.fasta	67 821,8	1	10	11	14	0.0005	0.227
control merged	EXO_control	EXO_control (1)	281474976711822 (F002814)	60S ribosomal protein L17 OS=Homo sapiens GN=RPL17 PE=1 SV=3	RL17_HUMAN	SwissProt_2015_08.fasta	21 397,4	1	2	2	3	0.0001	0.147
control merged	EXO_control	EXO_control (1)	281474976711822 (F002814)	Unconventional myosin-Ig OS=Homo sapiens GN=MYO1G PE=1 SV=2	MYO1G_HUMAN	SwissProt_2015_08.fasta	116 443,6	1	2	2	2	0.0001	0.0265
control merged	EXO_control	EXO_control (1)	281474976711822 (F002814)	Proteasome subunit alpha type-3 OS=Homo sapiens GN=PSMA3 PE=1 SV=2	PSA3_HUMAN	SwissProt_2015_08.fasta	28 433,7	1	3	3	3	0.0001	0.137
control merged	EXO_control	EXO_control (1)	281474976711822 (F002814)	14-3-3 protein epsilon OS=Homo sapiens GN=YWHAE PE=1 SV=1	1433E_HUMAN	SwissProt_2015_08.fasta	29 175,0	1	3	3	4	0.0001	0.169
control merged	EXO_control	EXO_control (1)	281474976711822 (F002814)	Heterogeneous nuclear ribonucleoprotein M OS=Homo sapiens GN=HNRNPM PE=1 SV=3	HNRPM_HUMAN	SwissProt_2015_08.fasta	77 517,3	1	3	3	4	0.0001	0.0589
control merged	EXO_control	EXO_control (1)	281474976711822 (F002814)	60S ribosomal protein L15 OS=Homo sapiens GN=RPL15 PE=1 SV=2	RL15_HUMAN	SwissProt_2015_08.fasta	24 146,5	1	3	3	4	0.0001	0.147
control merged	EXO_control	EXO_control (1)	281474976711822 (F002814)	40S ribosomal protein S4, X isoform OS=Homo sapiens GN=RPS4X PE=1 SV=2	RS4X_HUMAN	SwissProt_2015_08.fasta	29 599,3	1	3	3	5	0.0002	0.114
control merged	EXO_control	EXO_control (1)	281474976711822 (F002814)	60S ribosomal protein L18a OS=Homo sapiens GN=RPL18A PE=1 SV=2	RL18A_HUMAN	SwissProt_2015_08.fasta	20 762,6	1	2	2	2	0.0001	0.0909
control merged	EXO_control	EXO_control (1)	281474976711822 (F002814)	Profilin-1 OS=Homo sapiens GN=PFN1 PE=1 SV=2	PROF1_HUMAN	SwissProt_2015_08.fasta	15 054,3	1	2	2	3	0.0001	0.214
control merged	EXO_control	EXO_control (1)	281474976711822 (F002814)	Ras-related protein Rap-1b OS=Homo sapiens GN=RAP1B PE=1 SV=1	RAP1B_HUMAN	SwissProt_2015_08.fasta	20 824,9	1	5	5	11	0.0004	0.413
control merged	EXO_control	EXO_control (1)	281474976711822 (F002814)	Clathrin heavy chain 1 OS=Homo sapiens GN=CLTC PE=1 SV=5	CLH1_HUMAN	SwissProt_2015_08.fasta	191 618,9	1	17	17	21	0.0007	0.196
control merged	EXO_control	EXO_control (1)	281474976711822 (F002814)	Annexin A5 OS=Homo sapiens GN=ANXA5 PE=1 SV=2	ANXA5_HUMAN	SwissProt_2015_08.fasta	35 938,6	1	3	3	4	0.0001	0.156
control merged	EXO_control	EXO_control (1)	281474976711822 (F002814)	60S ribosomal protein L6 OS=Homo sapiens GN=RPL6 PE=1 SV=3	RL6_HUMAN	SwissProt_2015_08.fasta	32 729,3	1	3	3	5	0.0002	0.118
control merged	EXO_control	EXO_control (1)	281474976711822 (F002814)	Keratin, type II cytoskeletal 2 epidermal OS=Homo sapiens GN=KRT2 PE=1 SV=2	K22E_HUMAN	SwissProt_2015_08.fasta	65 433,9	1	18	18	30	0.001	0.454
control merged	EXO_control	EXO_control (1)	281474976711822 (F002814)	60S ribosomal protein L3 OS=Homo sapiens GN=RPL3 PE=1 SV=2	RL3_HUMAN	SwissProt_2015_08.fasta	46 109,5	1	3	3	5	0.0002	0.0943
control merged	EXO_control	EXO_control (1)	281474976711822 (F002814)	Keratin, type II cytoskeletal 1 OS=Homo sapiens GN=KRT1 PE=1 SV=6	K2C1_HUMAN	SwissProt_2015_08.fasta	66 040,3	1	20	22	57	0.0019	0.519
control merged	EXO_control	EXO_control (1)	281474976711822 (F002814)	Proteasome subunit beta type-6 OS=Homo sapiens GN=PSMB6 PE=1 SV=4	PSB6_HUMAN	SwissProt_2015_08.fasta	25 357,9	1	3	3	3	0.0001	0.126
control merged	EXO_control	EXO_control (1)	281474976711822 (F002814)	Heat shock protein HSP 90-beta OS=Homo sapiens GN=HSP90AB1 PE=1 SV=4	HS90B_HUMAN	SwissProt_2015_08.fasta	83 267,3	1	3	3	4	0.0001	0.0663
control merged	EXO_control	EXO_control (1)	281474976711822 (F002814)	Keratin, type I cytoskeletal 9 OS=Homo sapiens GN=KRT9 PE=1 SV=3	K1C9_HUMAN	SwissProt_2015_08.fasta	62 065,9	1	21	26	68	0.0023	0.597
control merged	EXO_control	EXO_control (1)	281474976711822 (F002814)	Ubiquitin-40S ribosomal protein S27a OS=Homo sapiens GN=RPS27A PE=1 SV=2	RS27A_HUMAN	SwissProt_2015_08.fasta	17 965,6	1	3	3	5	0.0002	0.186
control merged	EXO_control	EXO_control (1)	281474976711822 (F002814)	60S ribosomal protein L7 OS=Homo sapiens GN=RPL7 PE=1 SV=1	RL7_HUMAN	SwissProt_2015_08.fasta	29 227,7	1	2	2	2	0.0001	0.101
control merged	EXO_control	EXO_control (1)	281474976711822 (F002814)	Integrin alpha-4 OS=Homo sapiens GN=ITGA4 PE=1 SV=3	ITA4_HUMAN	SwissProt_2015_08.fasta	114 901,8	1	3	3	4	0.0001	0.0601
control merged	EXO_control	EXO_control (1)	281474976711822 (F002814)	Heterogeneous nuclear ribonucleoprotein A0 OS=Homo sapiens GN=HNRNPA0 PE=1 SV=1	ROA0_HUMAN	SwissProt_2015_08.fasta	30 840,5	1	2	2	3	0.0001	0.0918
control merged	EXO_control	EXO_control (1)	281474976711822 (F002814)	Tubulin alpha-1B chain OS=Homo sapiens GN=TUBA1B PE=1 SV=1	TBA1B_HUMAN	SwissProt_2015_08.fasta	50 151,7	1	8	8	10	0.0003	0.293
control merged	EXO_control	EXO_control (1)	281474976711822 (F002814)	Heterogeneous nuclear ribonucleoproteins C1/C2 OS=Homo sapiens GN=HNRNPC PE=1 SV=4	HNRPC_HUMAN	SwissProt_2015_08.fasta	33 670,5	1	2	2	3	0.0001	0.0458
control merged	EXO_control	EXO_control (1)	281474976711822 (F002814)	Serine/arginine repetitive matrix protein 1 OS=Homo sapiens GN=SRRM1 PE=1 SV=2	SRRM1_HUMAN	SwissProt_2015_08.fasta	102 337,5	1	2	2	2	0.0001	0.0553
control merged	EXO_control	EXO_control (1)	281474976711822 (F002814)	Keratin, type I cytoskeletal 10 OS=Homo sapiens GN=KRT10 PE=1 SV=6	K1C10_HUMAN	SwissProt_2015_08.fasta	58 828,8	1	18	25	49	0.0016	0.476
control merged	EXO_control	EXO_control (1)	281474976711822 (F002814)	Poly [ADP-ribose] polymerase 1 OS=Homo sapiens GN=PARP1 PE=1 SV=4	PARP1_HUMAN	SwissProt_2015_08.fasta	113 087,8	1	10	13	19	0.0006	0.182
control merged	EXO_control	EXO_control (1)	281474976711822 (F002814)	Proteasome subunit alpha type-6 OS=Homo sapiens GN=PSMA6 PE=1 SV=1	PSA6_HUMAN	SwissProt_2015_08.fasta	27 399,5	1	3	3	3	0.0001	0.163
control merged	EXO_control	EXO_control (1)	281474976711822 (F002814)	Guanine nucleotide-binding protein G(I)/G(S)/G(T) subunit beta-2 OS=Homo sapiens GN=GNB2 PE=1 SV=3	GBB2_HUMAN	SwissProt_2015_08.fasta	37 331,8	1	2	2	3	0.0001	0.124
control merged	EXO_control	EXO_control (1)	281474976711822 (F002814)	40S ribosomal protein S15 OS=Homo sapiens GN=RPS15 PE=1 SV=2	RS15_HUMAN	SwissProt_2015_08.fasta	17 040,8	1	2	3	7	0.0002	0.283
control merged	EXO_control	EXO_control (1)	281474976711822 (F002814)	Ezrin OS=Homo sapiens GN=EZR PE=1 SV=4	EZRI_HUMAN	SwissProt_2015_08.fasta	69 414,7	1	2	2	2	0.0001	0.121
control merged	EXO_control	EXO_control (1)	281474976711822 (F002814)	Keratin, type I cytoskeletal 14 OS=Homo sapiens GN=KRT14 PE=1 SV=4	K1C14_HUMAN	SwissProt_2015_08.fasta	51 562,5	1	6	6	9	0.0003	0.22
control merged	EXO_control	EXO_control (1)	281474976711822 (F002814)	Neutral amino acid transporter A OS=Homo sapiens GN=SLC1A4 PE=1 SV=1	SATT_HUMAN	SwissProt_2015_08.fasta	55 724,4	0.999	2	2	2	0.0001	0.0451
control merged	EXO_control	EXO_control (1)	281474976711822 (F002814)	MARCKS-related protein OS=Homo sapiens GN=MARCKSL1 PE=1 SV=2	MRP_HUMAN	SwissProt_2015_08.fasta	19 528,6	1	5	7	16	0.0005	0.687
control merged	EXO_control	EXO_control (1)	281474976711822 (F002814)	Programmed cell death 6-interacting protein OS=Homo sapiens GN=PDCD6IP PE=1 SV=1	PDC6I_HUMAN	SwissProt_2015_08.fasta	96 025,4	1	10	11	21	0.0007	0.206
control merged	EXO_control	EXO_control (1)	281474976711822 (F002814)	Glyceraldehyde-3-phosphate dehydrogenase OS=Homo sapiens GN=GAPDH PE=1 SV=3	G3P_HUMAN	SwissProt_2015_08.fasta	36 053,4	1	6	7	13	0.0004	0.266
control merged	EXO_control	EXO_control (1)	281474976711822 (F002814)	Nucleolin OS=Homo sapiens GN=NCL PE=1 SV=3	NUCL_HUMAN	SwissProt_2015_08.fasta	76 615,9	1	2	2	2	0.0001	0.0408
control merged	EXO_control	EXO_control (1)	281474976711822 (F002814)	4F2 cell-surface antigen heavy chain OS=Homo sapiens GN=SLC3A2 PE=1 SV=3	4F2_HUMAN	SwissProt_2015_08.fasta	67 996,4	1	5	5	7	0.0002	0.17
control merged	EXO_control	EXO_control (1)	281474976711822 (F002814)	60S ribosomal protein L13a OS=Homo sapiens GN=RPL13A PE=1 SV=2	RL13A_HUMAN	SwissProt_2015_08.fasta	23 577,9	0.998	2	2	2	0.0001	0.0887
control merged	EXO_control	EXO_control (1)	281474976711822 (F002814)	Sodium/potassium-transporting ATPase subunit alpha-1 OS=Homo sapiens GN=ATP1A1 PE=1 SV=1	AT1A1_HUMAN	SwissProt_2015_08.fasta	112 899,5	1	4	4	4	0.0001	0.0723
control merged	EXO_control	EXO_control (1)	281474976711822 (F002814)	Hornerin OS=Homo sapiens GN=HRNR PE=1 SV=2	HORN_HUMAN	SwissProt_2015_08.fasta	282 372,7	1	2	2	2	0.0001	0.0105
control merged	EXO_control	EXO_control (1)	281474976711822 (F002814)	Proteasome subunit alpha type-2 OS=Homo sapiens GN=PSMA2 PE=1 SV=2	PSA2_HUMAN	SwissProt_2015_08.fasta	25 898,9	1	2	2	2	0.0001	0.137
control merged	EXO_control	EXO_control (1)	281474976711822 (F002814)	Heat shock cognate 71 kDa protein OS=Homo sapiens GN=HSPA8 PE=1 SV=1	HSP7C_HUMAN	SwissProt_2015_08.fasta	70 899,8	1	3	3	5	0.0002	0.104
control merged	EXO_control	EXO_control (1)	281474976711822 (F002814)	Peptidyl-prolyl cis-trans isomerase A OS=Homo sapiens GN=PPIA PE=1 SV=2	PPIA_HUMAN	SwissProt_2015_08.fasta	18 012,9	1	3	3	3	0.0001	0.358
control merged	EXO_control	EXO_control (1)	281474976711822 (F002814)	X-ray repair cross-complementing protein 6 OS=Homo sapiens GN=XRCC6 PE=1 SV=2	XRCC6_HUMAN	SwissProt_2015_08.fasta	69 846,4	1	3	4	5	0.0002	0.0887
control merged	EXO_control	EXO_control (1)	281474976711822 (F002814)	Golgi-associated plant pathogenesis-related protein 1 OS=Homo sapiens GN=GLIPR2 PE=1 SV=3	GAPR1_HUMAN	SwissProt_2015_08.fasta	17 218,2	1	2	2	3	0.0001	0.169
control merged	EXO_control	EXO_control (1)	281474976711822 (F002814)	Keratin, type II cytoskeletal 6A OS=Homo sapiens GN=KRT6A PE=1 SV=3	K2C6A_HUMAN	SwissProt_2015_08.fasta	60 046,4	1	3	3	3	0.0001	0.129
control merged	EXO_control	EXO_control (1)	281474976711822 (F002814)	Histone H2B type 1-C/E/F/G/I OS=Homo sapiens GN=HIST1H2BC PE=1 SV=4	H2B1C_HUMAN,H2B1D_HUMAN,H2B1H_HUMAN,H2B1K_HUMAN,H2B1M_HUMAN,H2B1N_HUMAN,H2B2F_HUMAN	SwissProt_2015_08.fasta	13 906,6	1	5	9	33	0.0011	0.341
control merged	EXO_control	EXO_control (1)	281474976711822 (F002814)	40S ribosomal protein S26 OS=Homo sapiens GN=RPS26 PE=1 SV=3	RS26_HUMAN	SwissProt_2015_08.fasta	13 015,5	1	2	2	2	0.0001	0.209
control merged	EXO_control	EXO_control (1)	281474976711822 (F002814)	Tubulin beta chain OS=Homo sapiens GN=TUBB PE=1 SV=2	TBB5_HUMAN	SwissProt_2015_08.fasta	49 670,6	1	5	5	9	0.0003	0.227
control merged	EXO_control	EXO_control (1)	281474976711822 (F002814)	60S ribosomal protein L18 OS=Homo sapiens GN=RPL18 PE=1 SV=2	RL18_HUMAN	SwissProt_2015_08.fasta	21 635,2	1	3	3	5	0.0002	0.197
control merged	EXO_control	EXO_control (1)	281474976711822 (F002814)	Non-histone chromosomal protein HMG-17 OS=Homo sapiens GN=HMGN2 PE=1 SV=3	HMGN2_HUMAN	SwissProt_2015_08.fasta	9 393,1	1	3	4	4	0.0001	0.256
control merged	EXO_control	EXO_control (1)	281474976711822 (F002814)	Tyrosine-protein kinase Lck OS=Homo sapiens GN=LCK PE=1 SV=6	LCK_HUMAN	SwissProt_2015_08.fasta	58 002,0	1	7	7	7	0.0002	0.194
control merged	EXO_control	EXO_control (1)	281474976711822 (F002814)	L-lactate dehydrogenase A chain OS=Homo sapiens GN=LDHA PE=1 SV=2	LDHA_HUMAN	SwissProt_2015_08.fasta	36 689,2	1	2	3	3	0.0001	0.117
control merged	EXO_control	EXO_control (1)	281474976711822 (F002814)	Nuclease-sensitive element-binding protein 1 OS=Homo sapiens GN=YBX1 PE=1 SV=3	YBOX1_HUMAN	SwissProt_2015_08.fasta	35 923,8	1	3	3	4	0.0001	0.191
control merged	EXO_control	EXO_control (1)	281474976711822 (F002814)	High mobility group protein HMG-I/HMG-Y OS=Homo sapiens GN=HMGA1 PE=1 SV=3	HMGA1_HUMAN	SwissProt_2015_08.fasta	11 676,2	1	2	2	2	0.0001	0.168
control merged	EXO_control	EXO_control (1)	281474976711822 (F002814)	Histone H1.5 OS=Homo sapiens GN=HIST1H1B PE=1 SV=3	H15_HUMAN	SwissProt_2015_08.fasta	22 581,7	1	2	2	3	0.0001	0.106
control merged	EXO_control	EXO_control (1)	281474976711822 (F002814)	Histone H2AX OS=Homo sapiens GN=H2AFX PE=1 SV=2	H2AX_HUMAN	SwissProt_2015_08.fasta	15 145,1	1	7	12	69	0.0023	0.587
control merged	EXO_control	EXO_control (1)	281474976711822 (F002814)	Annexin A2 OS=Homo sapiens GN=ANXA2 PE=1 SV=2	ANXA2_HUMAN	SwissProt_2015_08.fasta	38 606,1	1	3	3	3	0.0001	0.115
control merged	EXO_control	EXO_control (1)	281474976711822 (F002814)	Integrin beta-1 OS=Homo sapiens GN=ITGB1 PE=1 SV=2	ITB1_HUMAN	SwissProt_2015_08.fasta	88 415,1	1	4	4	4	0.0001	0.0727
control merged	EXO_control	EXO_control (1)	281474976711822 (F002814)	Alpha-1-acid glycoprotein 1 OS=Homo sapiens GN=ORM1 PE=1 SV=1	A1AG1_HUMAN	SwissProt_2015_08.fasta	23 512,1	1	2	2	2	0.0001	0.114
control merged	EXO_control	EXO_control (1)	281474976711822 (F002814)	60S ribosomal protein L10 OS=Homo sapiens GN=RPL10 PE=1 SV=4	RL10_HUMAN	SwissProt_2015_08.fasta	24 604,6	1	2	2	2	0.0001	0.103
control merged	EXO_control	EXO_control (1)	281474976711822 (F002814)	60S ribosomal protein L12 OS=Homo sapiens GN=RPL12 PE=1 SV=1	RL12_HUMAN	SwissProt_2015_08.fasta	17 819,1	1	2	2	2	0.0001	0.188
control merged	EXO_control	EXO_control (1)	281474976711822 (F002814)	Annexin A6 OS=Homo sapiens GN=ANXA6 PE=1 SV=3	ANXA6_HUMAN	SwissProt_2015_08.fasta	75 877,5	1	5	5	7	0.0002	0.117
control merged	EXO_control	EXO_control (1)	281474976711822 (F002814)	Guanine nucleotide-binding protein G(I)/G(S)/G(T) subunit beta-1 OS=Homo sapiens GN=GNB1 PE=1 SV=3	GBB1_HUMAN	SwissProt_2015_08.fasta	37 377,5	1	3	3	3	0.0001	0.215
control merged	EXO_control	EXO_control (1)	281474976711822 (F002814)	Barrier-to-autointegration factor OS=Homo sapiens GN=BANF1 PE=1 SV=1	BAF_HUMAN	SwissProt_2015_08.fasta	10 058,7	1	2	2	4	0.0001	0.404
control merged	EXO_control	EXO_control (1)	281474976711822 (F002814)	60S ribosomal protein L30 OS=Homo sapiens GN=RPL30 PE=1 SV=2	RL30_HUMAN	SwissProt_2015_08.fasta	12 784,7	1	2	2	2	0.0001	0.217
control merged	EXO_control	EXO_control (1)	281474976711822 (F002814)	14-3-3 protein theta OS=Homo sapiens GN=YWHAQ PE=1 SV=1	1433T_HUMAN	SwissProt_2015_08.fasta	27 765,4	1	3	3	5	0.0002	0.188
control merged	EXO_control	EXO_control (1)	281474976711822 (F002814)	Histone H1.4 OS=Homo sapiens GN=HIST1H1E PE=1 SV=2	H14_HUMAN	SwissProt_2015_08.fasta	21 866,9	1	4	4	10	0.0003	0.183
control merged	EXO_control	EXO_control (1)	281474976711822 (F002814)	60S ribosomal protein L4 OS=Homo sapiens GN=RPL4 PE=1 SV=5	RL4_HUMAN	SwissProt_2015_08.fasta	47 699,1	1	2	2	2	0.0001	0.0515
control merged	EXO_control	EXO_control (1)	281474976711822 (F002814)	40S ribosomal protein S18 OS=Homo sapiens GN=RPS18 PE=1 SV=3	RS18_HUMAN	SwissProt_2015_08.fasta	17 719,3	1	2	2	3	0.0001	0.132
control merged	EXO_control	EXO_control (1)	281474976711822 (F002814)	Histone H3.2 OS=Homo sapiens GN=HIST2H3A PE=1 SV=3	H32_HUMAN	SwissProt_2015_08.fasta	15 388,7	1	5	7	36	0.0012	0.434
control merged	EXO_control	EXO_control (1)	281474976711822 (F002814)	Guanine nucleotide-binding protein G(i) subunit alpha-2 OS=Homo sapiens GN=GNAI2 PE=1 SV=3	GNAI2_HUMAN	SwissProt_2015_08.fasta	40 452,0	1	5	5	5	0.0002	0.251
control merged	EXO_control	EXO_control (1)	281474976711822 (F002814)	Tripeptidyl-peptidase 2 OS=Homo sapiens GN=TPP2 PE=1 SV=4	TPP2_HUMAN	SwissProt_2015_08.fasta	138 352,9	1	7	7	8	0.0003	0.102
control merged	EXO_control	EXO_control (1)	281474976711822 (F002814)	Proteasome subunit beta type-4 OS=Homo sapiens GN=PSMB4 PE=1 SV=4	PSB4_HUMAN	SwissProt_2015_08.fasta	29 205,0	1	4	4	5	0.0002	0.223
control merged	EXO_control	EXO_control (1)	281474976711822 (F002814)	Histone H4 OS=Homo sapiens GN=HIST1H4A PE=1 SV=2	H4_HUMAN	SwissProt_2015_08.fasta	11 367,7	1	8	13	49	0.0016	0.534
control merged	EXO_control	EXO_control (1)	281474976711822 (F002814)	Plastin-2 OS=Homo sapiens GN=LCP1 PE=1 SV=6	PLSL_HUMAN	SwissProt_2015_08.fasta	70 291,2	1	2	2	2	0.0001	0.0558
control merged	EXO_control	EXO_control (1)	281474976711822 (F002814)	Calmodulin OS=Homo sapiens GN=CALM1 PE=1 SV=2	CALM_HUMAN	SwissProt_2015_08.fasta	16 838,0	1	2	2	3	0.0001	0.362
control merged	EXO_control	EXO_control (1)	281474976711822 (F002814)	Plasma membrane calcium-transporting ATPase 4 OS=Homo sapiens GN=ATP2B4 PE=1 SV=2	AT2B4_HUMAN	SwissProt_2015_08.fasta	137 923,7	1	3	3	3	0.0001	0.0346
control merged	EXO_control	EXO_control (1)	281474976711822 (F002814)	Ras-related protein Rap-2b OS=Homo sapiens GN=RAP2B PE=1 SV=1	RAP2B_HUMAN	SwissProt_2015_08.fasta	20 504,4	1	3	3	3	0.0001	0.311
control merged	EXO_control	EXO_control (1)	281474976711822 (F002814)	Actin, cytoplasmic 1 OS=Homo sapiens GN=ACTB PE=1 SV=1	ACTB_HUMAN,ACTG_HUMAN	SwissProt_2015_08.fasta	41 737,8	1	12	14	42	0.0014	0.555
control merged	EXO_control	EXO_control (1)	281474976711822 (F002814)	Disco-interacting protein 2 homolog B OS=Homo sapiens GN=DIP2B PE=1 SV=3	DIP2B_HUMAN	SwissProt_2015_08.fasta	171 491,0	1	6	6	10	0.0003	0.0603
control merged	APO_control	APO_control (1)	281474976711818 (F002810)	Myosin-9 OS=Homo sapiens GN=MYH9 PE=1 SV=4	MYH9_HUMAN	SwissProt_2015_08.fasta	226 537,5	1	11	13	19	0.0006	0.0867
control merged	APO_control	APO_control (1)	281474976711818 (F002810)	Large neutral amino acids transporter small subunit 1 OS=Homo sapiens GN=SLC7A5 PE=1 SV=2	LAT1_HUMAN	SwissProt_2015_08.fasta	55 012,1	1	2	2	6	0.0002	0.0927
control merged	APO_control	APO_control (1)	281474976711818 (F002810)	Rac GTPase-activating protein 1 OS=Homo sapiens GN=RACGAP1 PE=1 SV=1	RGAP1_HUMAN	SwissProt_2015_08.fasta	71 027,8	1	2	2	2	0.0001	0.0396
control merged	APO_control	APO_control (1)	281474976711818 (F002810)	Voltage-dependent anion-selective channel protein 1 OS=Homo sapiens GN=VDAC1 PE=1 SV=2	VDAC1_HUMAN	SwissProt_2015_08.fasta	30 773,9	1	4	4	5	0.0002	0.177
control merged	APO_control	APO_control (1)	281474976711818 (F002810)	Cytochrome c oxidase subunit 4 isoform 1, mitochondrial OS=Homo sapiens GN=COX4I1 PE=1 SV=1	COX41_HUMAN	SwissProt_2015_08.fasta	19 576,8	1	2	2	2	0.0001	0.112
control merged	APO_control	APO_control (1)	281474976711818 (F002810)	Aspartate aminotransferase, mitochondrial OS=Homo sapiens GN=GOT2 PE=1 SV=3	AATM_HUMAN	SwissProt_2015_08.fasta	47 518,6	1	5	5	6	0.0002	0.153
control merged	APO_control	APO_control (1)	281474976711818 (F002810)	Protein disulfide-isomerase A6 OS=Homo sapiens GN=PDIA6 PE=1 SV=1	PDIA6_HUMAN	SwissProt_2015_08.fasta	48 122,3	1	2	2	2	0.0001	0.0727
control merged	APO_control	APO_control (1)	281474976711818 (F002810)	Intercellular adhesion molecule 3 OS=Homo sapiens GN=ICAM3 PE=1 SV=2	ICAM3_HUMAN	SwissProt_2015_08.fasta	59 539,0	1	2	2	2	0.0001	0.0494
control merged	APO_control	APO_control (1)	281474976711818 (F002810)	Proteasome subunit alpha type-5 OS=Homo sapiens GN=PSMA5 PE=1 SV=3	PSA5_HUMAN	SwissProt_2015_08.fasta	26 411,3	1	2	2	2	0.0001	0.133
control merged	APO_control	APO_control (1)	281474976711818 (F002810)	14-3-3 protein zeta/delta OS=Homo sapiens GN=YWHAZ PE=1 SV=1	1433Z_HUMAN	SwissProt_2015_08.fasta	27 745,9	1	6	6	13	0.0004	0.384
control merged	APO_control	APO_control (1)	281474976711818 (F002810)	Guanine nucleotide-binding protein subunit beta-2-like 1 OS=Homo sapiens GN=GNB2L1 PE=1 SV=3	GBLP_HUMAN	SwissProt_2015_08.fasta	35 077,0	1	4	4	4	0.0001	0.215
control merged	APO_control	APO_control (1)	281474976711818 (F002810)	14-3-3 protein gamma OS=Homo sapiens GN=YWHAG PE=1 SV=2	1433G_HUMAN	SwissProt_2015_08.fasta	28 303,1	1	2	2	2	0.0001	0.138
control merged	APO_control	APO_control (1)	281474976711818 (F002810)	Serine hydroxymethyltransferase, mitochondrial OS=Homo sapiens GN=SHMT2 PE=1 SV=3	GLYM_HUMAN	SwissProt_2015_08.fasta	55 994,7	1	2	3	3	0.0001	0.0556
control merged	APO_control	APO_control (1)	281474976711818 (F002810)	Squalene synthase OS=Homo sapiens GN=FDFT1 PE=1 SV=1	FDFT_HUMAN	SwissProt_2015_08.fasta	48 116,4	1	3	3	4	0.0001	0.106
control merged	APO_control	APO_control (1)	281474976711818 (F002810)	Glutamate dehydrogenase 1, mitochondrial OS=Homo sapiens GN=GLUD1 PE=1 SV=2	DHE3_HUMAN	SwissProt_2015_08.fasta	61 399,7	1	10	10	13	0.0004	0.253
control merged	APO_control	APO_control (1)	281474976711818 (F002810)	Calreticulin OS=Homo sapiens GN=CALR PE=1 SV=1	CALR_HUMAN	SwissProt_2015_08.fasta	48 142,9	1	9	11	22	0.0007	0.374
control merged	APO_control	APO_control (1)	281474976711818 (F002810)	Moesin OS=Homo sapiens GN=MSN PE=1 SV=3	MOES_HUMAN	SwissProt_2015_08.fasta	67 821,8	1	11	13	17	0.0006	0.308
control merged	APO_control	APO_control (1)	281474976711818 (F002810)	Myosin-10 OS=Homo sapiens GN=MYH10 PE=1 SV=3	MYH10_HUMAN	SwissProt_2015_08.fasta	229 005,3	1	6	6	7	0.0002	0.0536
control merged	APO_control	APO_control (1)	281474976711818 (F002810)	Proliferation-associated protein 2G4 OS=Homo sapiens GN=PA2G4 PE=1 SV=3	PA2G4_HUMAN	SwissProt_2015_08.fasta	43 786,7	1	2	2	2	0.0001	0.0736
control merged	APO_control	APO_control (1)	281474976711818 (F002810)	Glucosidase 2 subunit beta OS=Homo sapiens GN=PRKCSH PE=1 SV=2	GLU2B_HUMAN	SwissProt_2015_08.fasta	59 425,8	1	5	5	7	0.0002	0.174
control merged	APO_control	APO_control (1)	281474976711818 (F002810)	Actin, alpha cardiac muscle 1 OS=Homo sapiens GN=ACTC1 PE=1 SV=1	ACTC_HUMAN	SwissProt_2015_08.fasta	42 020,1	1	3	6	29	0.001	0.316
control merged	APO_control	APO_control (1)	281474976711818 (F002810)	Single-stranded DNA-binding protein, mitochondrial OS=Homo sapiens GN=SSBP1 PE=1 SV=1	SSBP_HUMAN	SwissProt_2015_08.fasta	17 259,7	1	4	5	6	0.0002	0.338
control merged	APO_control	APO_control (1)	281474976711818 (F002810)	Unconventional myosin-Ig OS=Homo sapiens GN=MYO1G PE=1 SV=2	MYO1G_HUMAN	SwissProt_2015_08.fasta	116 443,6	1	3	3	4	0.0001	0.0472
control merged	APO_control	APO_control (1)	281474976711818 (F002810)	60 kDa heat shock protein, mitochondrial OS=Homo sapiens GN=HSPD1 PE=1 SV=2	CH60_HUMAN	SwissProt_2015_08.fasta	61 055,7	1	7	8	15	0.0005	0.202
control merged	APO_control	APO_control (1)	281474976711818 (F002810)	Stress-70 protein, mitochondrial OS=Homo sapiens GN=HSPA9 PE=1 SV=2	GRP75_HUMAN	SwissProt_2015_08.fasta	73 681,3	1	11	12	15	0.0005	0.246
control merged	APO_control	APO_control (1)	281474976711818 (F002810)	Peptidyl-prolyl cis-trans isomerase B OS=Homo sapiens GN=PPIB PE=1 SV=2	PPIB_HUMAN	SwissProt_2015_08.fasta	23 743,2	1	3	3	6	0.0002	0.171
control merged	APO_control	APO_control (1)	281474976711818 (F002810)	Drebrin OS=Homo sapiens GN=DBN1 PE=1 SV=4	DREB_HUMAN	SwissProt_2015_08.fasta	71 428,6	1	4	4	5	0.0002	0.117
control merged	APO_control	APO_control (1)	281474976711818 (F002810)	14-3-3 protein epsilon OS=Homo sapiens GN=YWHAE PE=1 SV=1	1433E_HUMAN	SwissProt_2015_08.fasta	29 175,0	1	3	3	5	0.0002	0.31
control merged	APO_control	APO_control (1)	281474976711818 (F002810)	Protein disulfide-isomerase A4 OS=Homo sapiens GN=PDIA4 PE=1 SV=2	PDIA4_HUMAN	SwissProt_2015_08.fasta	72 934,0	1	7	7	8	0.0003	0.161
control merged	APO_control	APO_control (1)	281474976711818 (F002810)	Phosphoglycerate kinase 1 OS=Homo sapiens GN=PGK1 PE=1 SV=3	PGK1_HUMAN	SwissProt_2015_08.fasta	44 615,3	1	2	3	4	0.0001	0.0839
control merged	APO_control	APO_control (1)	281474976711818 (F002810)	Guanine nucleotide-binding protein G(I)/G(S)/G(T) subunit beta-2 OS=Homo sapiens GN=GNB2 PE=1 SV=3	GBB2_HUMAN	SwissProt_2015_08.fasta	37 331,8	1	4	4	5	0.0002	0.291
control merged	APO_control	APO_control (1)	281474976711818 (F002810)	Alpha-actinin-4 OS=Homo sapiens GN=ACTN4 PE=1 SV=2	ACTN4_HUMAN	SwissProt_2015_08.fasta	104 857,2	1	8	8	8	0.0003	0.12
control merged	APO_control	APO_control (1)	281474976711818 (F002810)	Profilin-1 OS=Homo sapiens GN=PFN1 PE=1 SV=2	PROF1_HUMAN	SwissProt_2015_08.fasta	15 054,3	1	4	4	5	0.0002	0.414
control merged	APO_control	APO_control (1)	281474976711818 (F002810)	Rab GDP dissociation inhibitor beta OS=Homo sapiens GN=GDI2 PE=1 SV=2	GDIB_HUMAN	SwissProt_2015_08.fasta	50 665,5	1	2	2	2	0.0001	0.0764
control merged	APO_control	APO_control (1)	281474976711818 (F002810)	ADP-ribosylation factor 1 OS=Homo sapiens GN=ARF1 PE=1 SV=2	ARF1_HUMAN	SwissProt_2015_08.fasta	20 697,6	1	2	2	3	0.0001	0.199
control merged	APO_control	APO_control (1)	281474976711818 (F002810)	Catalase OS=Homo sapiens GN=CAT PE=1 SV=3	CATA_HUMAN	SwissProt_2015_08.fasta	59 756,5	1	3	3	3	0.0001	0.0759
control merged	APO_control	APO_control (1)	281474976711818 (F002810)	Fructose-bisphosphate aldolase A OS=Homo sapiens GN=ALDOA PE=1 SV=2	ALDOA_HUMAN	SwissProt_2015_08.fasta	39 420,6	1	8	9	13	0.0004	0.387
control merged	APO_control	APO_control (1)	281474976711818 (F002810)	NAD-dependent malic enzyme, mitochondrial OS=Homo sapiens GN=ME2 PE=1 SV=1	MAOM_HUMAN	SwissProt_2015_08.fasta	65 446,2	1	4	4	5	0.0002	0.104
control merged	APO_control	APO_control (1)	281474976711818 (F002810)	Ras-related protein Rap-1b OS=Homo sapiens GN=RAP1B PE=1 SV=1	RAP1B_HUMAN	SwissProt_2015_08.fasta	20 824,9	1	5	5	6	0.0002	0.359
control merged	APO_control	APO_control (1)	281474976711818 (F002810)	Spectrin beta chain, non-erythrocytic 1 OS=Homo sapiens GN=SPTBN1 PE=1 SV=2	SPTB2_HUMAN	SwissProt_2015_08.fasta	274 613,4	1	2	2	2	0.0001	0.0161
control merged	APO_control	APO_control (1)	281474976711818 (F002810)	60S ribosomal protein L9 OS=Homo sapiens GN=RPL9 PE=1 SV=1	RL9_HUMAN	SwissProt_2015_08.fasta	21 863,7	1	2	2	2	0.0001	0.141
control merged	APO_control	APO_control (1)	281474976711818 (F002810)	Annexin A5 OS=Homo sapiens GN=ANXA5 PE=1 SV=2	ANXA5_HUMAN	SwissProt_2015_08.fasta	35 938,6	1	2	2	2	0.0001	0.0875
control merged	APO_control	APO_control (1)	281474976711818 (F002810)	Annexin A2 OS=Homo sapiens GN=ANXA2 PE=1 SV=2	ANXA2_HUMAN	SwissProt_2015_08.fasta	38 606,1	1	2	2	2	0.0001	0.0619
control merged	APO_control	APO_control (1)	281474976711818 (F002810)	L-lactate dehydrogenase B chain OS=Homo sapiens GN=LDHB PE=1 SV=2	LDHB_HUMAN	SwissProt_2015_08.fasta	36 638,6	1	5	6	9	0.0003	0.222
control merged	APO_control	APO_control (1)	281474976711818 (F002810)	Heterogeneous nuclear ribonucleoproteins A2/B1 OS=Homo sapiens GN=HNRNPA2B1 PE=1 SV=2	ROA2_HUMAN	SwissProt_2015_08.fasta	37 430,3	1	3	4	6	0.0002	0.142
control merged	APO_control	APO_control (1)	281474976711818 (F002810)	MICOS complex subunit MIC60 OS=Homo sapiens GN=IMMT PE=1 SV=1	MIC60_HUMAN	SwissProt_2015_08.fasta	83 679,0	1	2	2	3	0.0001	0.029
control merged	APO_control	APO_control (1)	281474976711818 (F002810)	WD repeat-containing protein 1 OS=Homo sapiens GN=WDR1 PE=1 SV=4	WDR1_HUMAN	SwissProt_2015_08.fasta	66 193,2	1	3	3	5	0.0002	0.0842
control merged	APO_control	APO_control (1)	281474976711818 (F002810)	HLA class I histocompatibility antigen, A-3 alpha chain OS=Homo sapiens GN=HLA-A PE=1 SV=2	1A03_HUMAN,1A11_HUMAN	SwissProt_2015_08.fasta	40 840,6	1	2	2	2	0.0001	0.104
control merged	APO_control	APO_control (1)	281474976711818 (F002810)	60S ribosomal protein L6 OS=Homo sapiens GN=RPL6 PE=1 SV=3	RL6_HUMAN	SwissProt_2015_08.fasta	32 729,3	1	2	2	2	0.0001	0.066
control merged	APO_control	APO_control (1)	281474976711818 (F002810)	Keratin, type II cytoskeletal 2 epidermal OS=Homo sapiens GN=KRT2 PE=1 SV=2	K22E_HUMAN	SwissProt_2015_08.fasta	65 433,9	1	4	4	6	0.0002	0.124
control merged	APO_control	APO_control (1)	281474976711818 (F002810)	Keratin, type II cytoskeletal 1 OS=Homo sapiens GN=KRT1 PE=1 SV=6	K2C1_HUMAN	SwissProt_2015_08.fasta	66 040,3	1	7	7	9	0.0003	0.191
control merged	APO_control	APO_control (1)	281474976711818 (F002810)	Alanine--tRNA ligase, cytoplasmic OS=Homo sapiens GN=AARS PE=1 SV=2	SYAC_HUMAN	SwissProt_2015_08.fasta	106 813,2	1	2	2	3	0.0001	0.0331
control merged	APO_control	APO_control (1)	281474976711818 (F002810)	Heat shock protein HSP 90-beta OS=Homo sapiens GN=HSP90AB1 PE=1 SV=4	HS90B_HUMAN	SwissProt_2015_08.fasta	83 267,3	1	11	11	16	0.0005	0.269
control merged	APO_control	APO_control (1)	281474976711818 (F002810)	14-3-3 protein theta OS=Homo sapiens GN=YWHAQ PE=1 SV=1	1433T_HUMAN	SwissProt_2015_08.fasta	27 765,4	1	3	3	5	0.0002	0.269
control merged	APO_control	APO_control (1)	281474976711818 (F002810)	Keratin, type I cytoskeletal 9 OS=Homo sapiens GN=KRT9 PE=1 SV=3	K1C9_HUMAN	SwissProt_2015_08.fasta	62 065,9	1	6	6	6	0.0002	0.262
control merged	APO_control	APO_control (1)	281474976711818 (F002810)	ATP synthase subunit alpha, mitochondrial OS=Homo sapiens GN=ATP5A1 PE=1 SV=1	ATPA_HUMAN	SwissProt_2015_08.fasta	59 752,1	1	8	9	13	0.0004	0.222
control merged	APO_control	APO_control (1)	281474976711818 (F002810)	3-ketoacyl-CoA thiolase, mitochondrial OS=Homo sapiens GN=ACAA2 PE=1 SV=2	THIM_HUMAN	SwissProt_2015_08.fasta	41 924,2	1	2	2	2	0.0001	0.0957
control merged	APO_control	APO_control (1)	281474976711818 (F002810)	Sodium/potassium-transporting ATPase subunit alpha-1 OS=Homo sapiens GN=ATP1A1 PE=1 SV=1	AT1A1_HUMAN	SwissProt_2015_08.fasta	112 899,5	1	8	8	9	0.0003	0.115
control merged	APO_control	APO_control (1)	281474976711818 (F002810)	Glucose-6-phosphate isomerase OS=Homo sapiens GN=GPI PE=1 SV=4	G6PI_HUMAN	SwissProt_2015_08.fasta	63 148,5	1	3	3	3	0.0001	0.0842
control merged	APO_control	APO_control (1)	281474976711818 (F002810)	F-actin-capping protein subunit alpha-1 OS=Homo sapiens GN=CAPZA1 PE=1 SV=3	CAZA1_HUMAN	SwissProt_2015_08.fasta	32 923,2	1	3	3	3	0.0001	0.199
control merged	APO_control	APO_control (1)	281474976711818 (F002810)	Isocitrate dehydrogenase [NADP], mitochondrial OS=Homo sapiens GN=IDH2 PE=1 SV=2	IDHP_HUMAN	SwissProt_2015_08.fasta	50 910,4	1	3	3	4	0.0001	0.131
control merged	APO_control	APO_control (1)	281474976711818 (F002810)	Elongation factor 1-alpha 1 OS=Homo sapiens GN=EEF1A1 PE=1 SV=1	EF1A1_HUMAN,EF1A3_HUMAN	SwissProt_2015_08.fasta	50 141,2	1	6	6	10	0.0003	0.288
control merged	APO_control	APO_control (1)	281474976711818 (F002810)	Tubulin alpha-1B chain OS=Homo sapiens GN=TUBA1B PE=1 SV=1	TBA1B_HUMAN	SwissProt_2015_08.fasta	50 151,7	1	12	14	25	0.0008	0.461
control merged	APO_control	APO_control (1)	281474976711818 (F002810)	Alpha-enolase OS=Homo sapiens GN=ENO1 PE=1 SV=2	ENOA_HUMAN	SwissProt_2015_08.fasta	47 170,2	1	12	14	20	0.0007	0.431
control merged	APO_control	APO_control (1)	281474976711818 (F002810)	Heterogeneous nuclear ribonucleoproteins C1/C2 OS=Homo sapiens GN=HNRNPC PE=1 SV=4	HNRPC_HUMAN	SwissProt_2015_08.fasta	33 670,5	1	2	2	3	0.0001	0.0882
control merged	APO_control	APO_control (1)	281474976711818 (F002810)	Keratin, type I cytoskeletal 10 OS=Homo sapiens GN=KRT10 PE=1 SV=6	K1C10_HUMAN	SwissProt_2015_08.fasta	58 828,8	1	8	8	13	0.0004	0.187
control merged	APO_control	APO_control (1)	281474976711818 (F002810)	Pyruvate kinase PKM OS=Homo sapiens GN=PKM PE=1 SV=4	KPYM_HUMAN	SwissProt_2015_08.fasta	57 937,5	1	5	5	6	0.0002	0.147
control merged	APO_control	APO_control (1)	281474976711818 (F002810)	Thioredoxin domain-containing protein 5 OS=Homo sapiens GN=TXNDC5 PE=1 SV=2	TXND5_HUMAN	SwissProt_2015_08.fasta	47 629,1	1	2	2	2	0.0001	0.0602
control merged	APO_control	APO_control (1)	281474976711818 (F002810)	Cytochrome b-c1 complex subunit 1, mitochondrial OS=Homo sapiens GN=UQCRC1 PE=1 SV=3	QCR1_HUMAN	SwissProt_2015_08.fasta	52 645,9	1	2	2	2	0.0001	0.0458
control merged	APO_control	APO_control (1)	281474976711818 (F002810)	Glutathione S-transferase P OS=Homo sapiens GN=GSTP1 PE=1 SV=2	GSTP1_HUMAN	SwissProt_2015_08.fasta	23 356,7	1	5	6	9	0.0003	0.343
control merged	APO_control	APO_control (1)	281474976711818 (F002810)	Chloride intracellular channel protein 1 OS=Homo sapiens GN=CLIC1 PE=1 SV=4	CLIC1_HUMAN	SwissProt_2015_08.fasta	26 923,3	1	3	3	3	0.0001	0.237
control merged	APO_control	APO_control (1)	281474976711818 (F002810)	Solute carrier family 2, facilitated glucose transporter member 1 OS=Homo sapiens GN=SLC2A1 PE=1 SV=2	GTR1_HUMAN	SwissProt_2015_08.fasta	54 085,3	1	2	2	2	0.0001	0.0976
control merged	APO_control	APO_control (1)	281474976711818 (F002810)	Prohibitin OS=Homo sapiens GN=PHB PE=1 SV=1	PHB_HUMAN	SwissProt_2015_08.fasta	29 804,6	1	6	6	6	0.0002	0.29
control merged	APO_control	APO_control (1)	281474976711818 (F002810)	Myosin light polypeptide 6 OS=Homo sapiens GN=MYL6 PE=1 SV=2	MYL6_HUMAN	SwissProt_2015_08.fasta	16 929,8	1	3	3	4	0.0001	0.185
control merged	APO_control	APO_control (1)	281474976711818 (F002810)	Acetyl-CoA acetyltransferase, mitochondrial OS=Homo sapiens GN=ACAT1 PE=1 SV=1	THIL_HUMAN	SwissProt_2015_08.fasta	45 199,8	1	2	2	2	0.0001	0.0726
control merged	APO_control	APO_control (1)	281474976711818 (F002810)	Elongation factor Tu, mitochondrial OS=Homo sapiens GN=TUFM PE=1 SV=2	EFTU_HUMAN	SwissProt_2015_08.fasta	49 542,4	1	2	2	2	0.0001	0.0553
control merged	APO_control	APO_control (1)	281474976711818 (F002810)	Succinate dehydrogenase [ubiquinone] flavoprotein subunit, mitochondrial OS=Homo sapiens GN=SDHA PE=1 SV=2	SDHA_HUMAN	SwissProt_2015_08.fasta	72 691,8	1	2	2	2	0.0001	0.0422
control merged	APO_control	APO_control (1)	281474976711818 (F002810)	10 kDa heat shock protein, mitochondrial OS=Homo sapiens GN=HSPE1 PE=1 SV=2	CH10_HUMAN	SwissProt_2015_08.fasta	10 931,8	1	5	5	9	0.0003	0.52
control merged	APO_control	APO_control (1)	281474976711818 (F002810)	MARCKS-related protein OS=Homo sapiens GN=MARCKSL1 PE=1 SV=2	MRP_HUMAN	SwissProt_2015_08.fasta	19 528,6	1	4	4	7	0.0002	0.621
control merged	APO_control	APO_control (1)	281474976711818 (F002810)	Band 4.1-like protein 2 OS=Homo sapiens GN=EPB41L2 PE=1 SV=1	E41L2_HUMAN	SwissProt_2015_08.fasta	112 587,8	1	3	3	3	0.0001	0.0428
control merged	APO_control	APO_control (1)	281474976711818 (F002810)	Citrate synthase, mitochondrial OS=Homo sapiens GN=CS PE=1 SV=2	CISY_HUMAN	SwissProt_2015_08.fasta	51 713,8	1	2	2	3	0.0001	0.0579
control merged	APO_control	APO_control (1)	281474976711818 (F002810)	Bifunctional purine biosynthesis protein PURH OS=Homo sapiens GN=ATIC PE=1 SV=3	PUR9_HUMAN	SwissProt_2015_08.fasta	64 616,5	1	3	3	3	0.0001	0.0693
control merged	APO_control	APO_control (1)	281474976711818 (F002810)	Glyceraldehyde-3-phosphate dehydrogenase OS=Homo sapiens GN=GAPDH PE=1 SV=3	G3P_HUMAN	SwissProt_2015_08.fasta	36 053,4	1	9	15	33	0.0011	0.442
control merged	APO_control	APO_control (1)	281474976711818 (F002810)	Voltage-dependent anion-selective channel protein 3 OS=Homo sapiens GN=VDAC3 PE=1 SV=1	VDAC3_HUMAN	SwissProt_2015_08.fasta	30 659,9	1	4	4	4	0.0001	0.212
control merged	APO_control	APO_control (1)	281474976711818 (F002810)	4F2 cell-surface antigen heavy chain OS=Homo sapiens GN=SLC3A2 PE=1 SV=3	4F2_HUMAN	SwissProt_2015_08.fasta	67 996,4	1	6	6	7	0.0002	0.146
control merged	APO_control	APO_control (1)	281474976711818 (F002810)	Trifunctional enzyme subunit alpha, mitochondrial OS=Homo sapiens GN=HADHA PE=1 SV=2	ECHA_HUMAN	SwissProt_2015_08.fasta	83 001,9	1	2	2	2	0.0001	0.0341
control merged	APO_control	APO_control (1)	281474976711818 (F002810)	60S ribosomal protein L24 OS=Homo sapiens GN=RPL24 PE=1 SV=1	RL24_HUMAN	SwissProt_2015_08.fasta	17 779,5	1	2	2	2	0.0001	0.146
control merged	APO_control	APO_control (1)	281474976711818 (F002810)	T-complex protein 1 subunit delta OS=Homo sapiens GN=CCT4 PE=1 SV=4	TCPD_HUMAN	SwissProt_2015_08.fasta	57 926,0	1	2	2	2	0.0001	0.0501
control merged	APO_control	APO_control (1)	281474976711818 (F002810)	Phosphatidylethanolamine-binding protein 1 OS=Homo sapiens GN=PEBP1 PE=1 SV=3	PEBP1_HUMAN	SwissProt_2015_08.fasta	21 056,9	1	2	2	3	0.0001	0.182
control merged	APO_control	APO_control (1)	281474976711818 (F002810)	Synaptic vesicle membrane protein VAT-1 homolog OS=Homo sapiens GN=VAT1 PE=1 SV=2	VAT1_HUMAN	SwissProt_2015_08.fasta	41 919,8	1	4	4	5	0.0002	0.191
control merged	APO_control	APO_control (1)	281474976711818 (F002810)	40S ribosomal protein S3 OS=Homo sapiens GN=RPS3 PE=1 SV=2	RS3_HUMAN	SwissProt_2015_08.fasta	26 688,6	1	2	2	2	0.0001	0.0947
control merged	APO_control	APO_control (1)	281474976711818 (F002810)	Cofilin-1 OS=Homo sapiens GN=CFL1 PE=1 SV=3	COF1_HUMAN	SwissProt_2015_08.fasta	18 503,2	1	2	2	2	0.0001	0.187
control merged	APO_control	APO_control (1)	281474976711818 (F002810)	Elongation factor 1-gamma OS=Homo sapiens GN=EEF1G PE=1 SV=3	EF1G_HUMAN	SwissProt_2015_08.fasta	50 119,4	1	2	2	2	0.0001	0.0824
control merged	APO_control	APO_control (1)	281474976711818 (F002810)	Voltage-dependent anion-selective channel protein 2 OS=Homo sapiens GN=VDAC2 PE=1 SV=2	VDAC2_HUMAN	SwissProt_2015_08.fasta	31 567,3	1	4	4	5	0.0002	0.184
control merged	APO_control	APO_control (1)	281474976711818 (F002810)	Neutral alpha-glucosidase AB OS=Homo sapiens GN=GANAB PE=1 SV=3	GANAB_HUMAN	SwissProt_2015_08.fasta	106 875,9	1	4	4	5	0.0002	0.0561
control merged	APO_control	APO_control (1)	281474976711818 (F002810)	Heat shock cognate 71 kDa protein OS=Homo sapiens GN=HSPA8 PE=1 SV=1	HSP7C_HUMAN	SwissProt_2015_08.fasta	70 899,8	1	12	13	28	0.0009	0.259
control merged	APO_control	APO_control (1)	281474976711818 (F002810)	Cytosol aminopeptidase OS=Homo sapiens GN=LAP3 PE=1 SV=3	AMPL_HUMAN	SwissProt_2015_08.fasta	56 167,8	1	2	2	2	0.0001	0.0462
control merged	APO_control	APO_control (1)	281474976711818 (F002810)	Triosephosphate isomerase OS=Homo sapiens GN=TPI1 PE=1 SV=3	TPIS_HUMAN	SwissProt_2015_08.fasta	30 790,8	1	3	3	3	0.0001	0.168
control merged	APO_control	APO_control (1)	281474976711818 (F002810)	Aconitate hydratase, mitochondrial OS=Homo sapiens GN=ACO2 PE=1 SV=2	ACON_HUMAN	SwissProt_2015_08.fasta	85 428,0	1	6	6	7	0.0002	0.114
control merged	APO_control	APO_control (1)	281474976711818 (F002810)	Cytochrome c OS=Homo sapiens GN=CYCS PE=1 SV=2	CYC_HUMAN	SwissProt_2015_08.fasta	11 749,4	1	2	2	2	0.0001	0.143
control merged	APO_control	APO_control (1)	281474976711818 (F002810)	X-ray repair cross-complementing protein 6 OS=Homo sapiens GN=XRCC6 PE=1 SV=2	XRCC6_HUMAN	SwissProt_2015_08.fasta	69 846,4	1	2	2	2	0.0001	0.0591
control merged	APO_control	APO_control (1)	281474976711818 (F002810)	Protein disulfide-isomerase A3 OS=Homo sapiens GN=PDIA3 PE=1 SV=4	PDIA3_HUMAN	SwissProt_2015_08.fasta	56 784,6	1	7	7	10	0.0003	0.17
control merged	APO_control	APO_control (1)	281474976711818 (F002810)	78 kDa glucose-regulated protein OS=Homo sapiens GN=HSPA5 PE=1 SV=2	GRP78_HUMAN	SwissProt_2015_08.fasta	72 334,7	1	11	11	13	0.0004	0.252
control merged	APO_control	APO_control (1)	281474976711818 (F002810)	Dihydrolipoyl dehydrogenase, mitochondrial OS=Homo sapiens GN=DLD PE=1 SV=2	DLDH_HUMAN	SwissProt_2015_08.fasta	54 177,5	1	3	3	3	0.0001	0.0668
control merged	APO_control	APO_control (1)	281474976711818 (F002810)	Heterogeneous nuclear ribonucleoprotein A3 OS=Homo sapiens GN=HNRNPA3 PE=1 SV=2	ROA3_HUMAN	SwissProt_2015_08.fasta	39 595,1	1	2	2	2	0.0001	0.0847
control merged	APO_control	APO_control (1)	281474976711818 (F002810)	F-actin-capping protein subunit beta OS=Homo sapiens GN=CAPZB PE=1 SV=4	CAPZB_HUMAN	SwissProt_2015_08.fasta	31 351,6	1	2	2	2	0.0001	0.123
control merged	APO_control	APO_control (1)	281474976711818 (F002810)	T-complex protein 1 subunit beta OS=Homo sapiens GN=CCT2 PE=1 SV=4	TCPB_HUMAN	SwissProt_2015_08.fasta	57 489,9	1	3	3	4	0.0001	0.105
control merged	APO_control	APO_control (1)	281474976711818 (F002810)	Golgi-associated plant pathogenesis-related protein 1 OS=Homo sapiens GN=GLIPR2 PE=1 SV=3	GAPR1_HUMAN	SwissProt_2015_08.fasta	17 218,2	1	2	2	3	0.0001	0.169
control merged	APO_control	APO_control (1)	281474976711818 (F002810)	Filamin-A OS=Homo sapiens GN=FLNA PE=1 SV=4	FLNA_HUMAN	SwissProt_2015_08.fasta	280 729,4	1	9	9	10	0.0003	0.0631
control merged	APO_control	APO_control (1)	281474976711818 (F002810)	ATP-citrate synthase OS=Homo sapiens GN=ACLY PE=1 SV=3	ACLY_HUMAN	SwissProt_2015_08.fasta	120 842,8	1	4	4	5	0.0002	0.0563
control merged	APO_control	APO_control (1)	281474976711818 (F002810)	Transitional endoplasmic reticulum ATPase OS=Homo sapiens GN=VCP PE=1 SV=4	TERA_HUMAN	SwissProt_2015_08.fasta	89 324,8	1	4	4	4	0.0001	0.0844
control merged	APO_control	APO_control (1)	281474976711818 (F002810)	Proliferating cell nuclear antigen OS=Homo sapiens GN=PCNA PE=1 SV=1	PCNA_HUMAN	SwissProt_2015_08.fasta	28 769,3	1	2	2	2	0.0001	0.115
control merged	APO_control	APO_control (1)	281474976711818 (F002810)	ADP/ATP translocase 2 OS=Homo sapiens GN=SLC25A5 PE=1 SV=7	ADT2_HUMAN	SwissProt_2015_08.fasta	32 853,5	1	4	4	4	0.0001	0.131
control merged	APO_control	APO_control (1)	281474976711818 (F002810)	14-3-3 protein beta/alpha OS=Homo sapiens GN=YWHAB PE=1 SV=3	1433B_HUMAN	SwissProt_2015_08.fasta	28 083,1	1	4	4	5	0.0002	0.382
control merged	APO_control	APO_control (1)	281474976711818 (F002810)	Tubulin beta chain OS=Homo sapiens GN=TUBB PE=1 SV=2	TBB5_HUMAN	SwissProt_2015_08.fasta	49 670,6	1	13	13	16	0.0005	0.448
control merged	APO_control	APO_control (1)	281474976711818 (F002810)	60S ribosomal protein L18 OS=Homo sapiens GN=RPL18 PE=1 SV=2	RL18_HUMAN	SwissProt_2015_08.fasta	21 635,2	1	2	2	3	0.0001	0.128
control merged	APO_control	APO_control (1)	281474976711818 (F002810)	Protein disulfide-isomerase OS=Homo sapiens GN=P4HB PE=1 SV=3	PDIA1_HUMAN	SwissProt_2015_08.fasta	57 118,1	1	3	3	5	0.0002	0.104
control merged	APO_control	APO_control (1)	281474976711818 (F002810)	Receptor-type tyrosine-protein phosphatase C OS=Homo sapiens GN=PTPRC PE=1 SV=2	PTPRC_HUMAN	SwissProt_2015_08.fasta	147 255,9	1	3	3	3	0.0001	0.0253
control merged	APO_control	APO_control (1)	281474976711818 (F002810)	Endoplasmin OS=Homo sapiens GN=HSP90B1 PE=1 SV=1	ENPL_HUMAN	SwissProt_2015_08.fasta	92 471,7	1	7	7	9	0.0003	0.146
control merged	APO_control	APO_control (1)	281474976711818 (F002810)	Tyrosine-protein kinase Lck OS=Homo sapiens GN=LCK PE=1 SV=6	LCK_HUMAN	SwissProt_2015_08.fasta	58 002,0	1	3	3	3	0.0001	0.0629
control merged	APO_control	APO_control (1)	281474976711818 (F002810)	L-lactate dehydrogenase A chain OS=Homo sapiens GN=LDHA PE=1 SV=2	LDHA_HUMAN	SwissProt_2015_08.fasta	36 689,2	1	3	3	4	0.0001	0.145
control merged	APO_control	APO_control (1)	281474976711818 (F002810)	Heterogeneous nuclear ribonucleoprotein A1 OS=Homo sapiens GN=HNRNPA1 PE=1 SV=5	ROA1_HUMAN	SwissProt_2015_08.fasta	38 747,0	1	2	2	2	0.0001	0.0914
control merged	APO_control	APO_control (1)	281474976711818 (F002810)	Nuclease-sensitive element-binding protein 1 OS=Homo sapiens GN=YBX1 PE=1 SV=3	YBOX1_HUMAN	SwissProt_2015_08.fasta	35 923,8	1	4	4	7	0.0002	0.244
control merged	APO_control	APO_control (1)	281474976711818 (F002810)	Fumarate hydratase, mitochondrial OS=Homo sapiens GN=FH PE=1 SV=3	FUMH_HUMAN	SwissProt_2015_08.fasta	54 637,8	1	3	3	3	0.0001	0.122
control merged	APO_control	APO_control (1)	281474976711818 (F002810)	Peroxiredoxin-1 OS=Homo sapiens GN=PRDX1 PE=1 SV=1	PRDX1_HUMAN	SwissProt_2015_08.fasta	22 110,9	1	2	2	2	0.0001	0.0905
control merged	APO_control	APO_control (1)	281474976711818 (F002810)	Heat shock protein HSP 90-alpha OS=Homo sapiens GN=HSP90AA1 PE=1 SV=5	HS90A_HUMAN	SwissProt_2015_08.fasta	84 663,2	1	7	7	11	0.0004	0.27
control merged	APO_control	APO_control (1)	281474976711818 (F002810)	Histone H2AX OS=Homo sapiens GN=H2AFX PE=1 SV=2	H2AX_HUMAN	SwissProt_2015_08.fasta	15 145,1	1	3	4	17	0.0006	0.399
control merged	APO_control	APO_control (1)	281474976711818 (F002810)	Myosin regulatory light chain 12A OS=Homo sapiens GN=MYL12A PE=1 SV=2	ML12A_HUMAN,ML12B_HUMAN	SwissProt_2015_08.fasta	19 795,3	1	3	3	4	0.0001	0.181
control merged	APO_control	APO_control (1)	281474976711818 (F002810)	Peroxiredoxin-5, mitochondrial OS=Homo sapiens GN=PRDX5 PE=1 SV=4	PRDX5_HUMAN	SwissProt_2015_08.fasta	22 086,4	1	2	2	3	0.0001	0.159
control merged	APO_control	APO_control (1)	281474976711818 (F002810)	Peptidyl-prolyl cis-trans isomerase A OS=Homo sapiens GN=PPIA PE=1 SV=2	PPIA_HUMAN	SwissProt_2015_08.fasta	18 012,9	1	5	7	11	0.0004	0.43
control merged	APO_control	APO_control (1)	281474976711818 (F002810)	40S ribosomal protein SA OS=Homo sapiens GN=RPSA PE=1 SV=4	RSSA_HUMAN	SwissProt_2015_08.fasta	32 854,1	1	2	2	2	0.0001	0.102
control merged	APO_control	APO_control (1)	281474976711818 (F002810)	Alpha-1-acid glycoprotein 1 OS=Homo sapiens GN=ORM1 PE=1 SV=1	A1AG1_HUMAN	SwissProt_2015_08.fasta	23 512,1	1	4	4	9	0.0003	0.249
control merged	APO_control	APO_control (1)	281474976711818 (F002810)	T-complex protein 1 subunit theta OS=Homo sapiens GN=CCT8 PE=1 SV=4	TCPQ_HUMAN	SwissProt_2015_08.fasta	59 621,0	1	2	2	2	0.0001	0.0456
control merged	APO_control	APO_control (1)	281474976711818 (F002810)	Delta(3,5)-Delta(2,4)-dienoyl-CoA isomerase, mitochondrial OS=Homo sapiens GN=ECH1 PE=1 SV=2	ECH1_HUMAN	SwissProt_2015_08.fasta	35 816,2	1	6	7	11	0.0004	0.253
control merged	APO_control	APO_control (1)	281474976711818 (F002810)	Coronin-1C OS=Homo sapiens GN=CORO1C PE=1 SV=1	COR1C_HUMAN	SwissProt_2015_08.fasta	53 250,3	1	2	2	2	0.0001	0.0485
control merged	APO_control	APO_control (1)	281474976711818 (F002810)	60S ribosomal protein L10 OS=Homo sapiens GN=RPL10 PE=1 SV=4	RL10_HUMAN	SwissProt_2015_08.fasta	24 604,6	1	2	2	2	0.0001	0.103
control merged	APO_control	APO_control (1)	281474976711818 (F002810)	Heterogeneous nuclear ribonucleoprotein K OS=Homo sapiens GN=HNRNPK PE=1 SV=1	HNRPK_HUMAN	SwissProt_2015_08.fasta	50 978,5	1	2	2	3	0.0001	0.0605
control merged	APO_control	APO_control (1)	281474976711818 (F002810)	Transferrin receptor protein 1 OS=Homo sapiens GN=TFRC PE=1 SV=2	TFR1_HUMAN	SwissProt_2015_08.fasta	84 873,6	1	2	2	3	0.0001	0.0368
control merged	APO_control	APO_control (1)	281474976711818 (F002810)	Heat shock 70 kDa protein 4 OS=Homo sapiens GN=HSPA4 PE=1 SV=4	HSP74_HUMAN	SwissProt_2015_08.fasta	94 331,9	1	3	3	3	0.0001	0.05
control merged	APO_control	APO_control (1)	281474976711818 (F002810)	Annexin A6 OS=Homo sapiens GN=ANXA6 PE=1 SV=3	ANXA6_HUMAN	SwissProt_2015_08.fasta	75 877,5	1	13	14	21	0.0007	0.293
control merged	APO_control	APO_control (1)	281474976711818 (F002810)	Elongation factor 2 OS=Homo sapiens GN=EEF2 PE=1 SV=4	EF2_HUMAN	SwissProt_2015_08.fasta	95 340,1	1	7	7	7	0.0002	0.114
control merged	APO_control	APO_control (1)	281474976711818 (F002810)	Guanine nucleotide-binding protein G(I)/G(S)/G(T) subunit beta-1 OS=Homo sapiens GN=GNB1 PE=1 SV=3	GBB1_HUMAN	SwissProt_2015_08.fasta	37 377,5	1	2	2	4	0.0001	0.271
control merged	APO_control	APO_control (1)	281474976711818 (F002810)	Guanine nucleotide-binding protein G(i) subunit alpha-2 OS=Homo sapiens GN=GNAI2 PE=1 SV=3	GNAI2_HUMAN	SwissProt_2015_08.fasta	40 452,0	1	6	7	10	0.0003	0.234
control merged	APO_control	APO_control (1)	281474976711818 (F002810)	Spectrin alpha chain, non-erythrocytic 1 OS=Homo sapiens GN=SPTAN1 PE=1 SV=3	SPTN1_HUMAN	SwissProt_2015_08.fasta	284 542,7	1	3	3	3	0.0001	0.0121
control merged	APO_control	APO_control (1)	281474976711818 (F002810)	Clathrin heavy chain 1 OS=Homo sapiens GN=CLTC PE=1 SV=5	CLH1_HUMAN	SwissProt_2015_08.fasta	191 618,9	1	5	5	5	0.0002	0.0442
control merged	APO_control	APO_control (1)	281474976711818 (F002810)	ATP synthase subunit beta, mitochondrial OS=Homo sapiens GN=ATP5B PE=1 SV=3	ATPB_HUMAN	SwissProt_2015_08.fasta	56 560,6	1	11	13	26	0.0009	0.31
control merged	APO_control	APO_control (1)	281474976711818 (F002810)	Coronin-1A OS=Homo sapiens GN=CORO1A PE=1 SV=4	COR1A_HUMAN	SwissProt_2015_08.fasta	51 026,1	1	4	4	5	0.0002	0.111
control merged	APO_control	APO_control (1)	281474976711818 (F002810)	Kinesin-like protein KIF23 OS=Homo sapiens GN=KIF23 PE=1 SV=3	KIF23_HUMAN	SwissProt_2015_08.fasta	110 059,4	1	5	5	5	0.0002	0.0792
control merged	APO_control	APO_control (1)	281474976711818 (F002810)	Histone H4 OS=Homo sapiens GN=HIST1H4A PE=1 SV=2	H4_HUMAN	SwissProt_2015_08.fasta	11 367,7	1	3	3	5	0.0002	0.291
control merged	APO_control	APO_control (1)	281474976711818 (F002810)	Stathmin OS=Homo sapiens GN=STMN1 PE=1 SV=3	STMN1_HUMAN	SwissProt_2015_08.fasta	17 303,0	1	2	2	2	0.0001	0.154
control merged	APO_control	APO_control (1)	281474976711818 (F002810)	Malate dehydrogenase, mitochondrial OS=Homo sapiens GN=MDH2 PE=1 SV=3	MDHM_HUMAN	SwissProt_2015_08.fasta	35 503,7	1	8	8	13	0.0004	0.325
control merged	APO_control	APO_control (1)	281474976711818 (F002810)	Annexin A4 OS=Homo sapiens GN=ANXA4 PE=1 SV=4	ANXA4_HUMAN	SwissProt_2015_08.fasta	35 884,3	1	7	7	7	0.0002	0.285
control merged	APO_control	APO_control (1)	281474976711818 (F002810)	Plastin-2 OS=Homo sapiens GN=LCP1 PE=1 SV=6	PLSL_HUMAN	SwissProt_2015_08.fasta	70 291,2	1	9	10	13	0.0004	0.201
control merged	APO_control	APO_control (1)	281474976711818 (F002810)	Calmodulin OS=Homo sapiens GN=CALM1 PE=1 SV=2	CALM_HUMAN	SwissProt_2015_08.fasta	16 838,0	1	3	4	4	0.0001	0.322
control merged	APO_control	APO_control (1)	281474976711818 (F002810)	Plasma membrane calcium-transporting ATPase 4 OS=Homo sapiens GN=ATP2B4 PE=1 SV=2	AT2B4_HUMAN	SwissProt_2015_08.fasta	137 923,7	1	2	2	3	0.0001	0.0218
control merged	APO_control	APO_control (1)	281474976711818 (F002810)	Actin, cytoplasmic 1 OS=Homo sapiens GN=ACTB PE=1 SV=1	ACTB_HUMAN,ACTG_HUMAN	SwissProt_2015_08.fasta	41 737,8	1	15	26	106	0.0036	0.584
control merged	APO_control	APO_control (1)	281474976711818 (F002810)	Complement component 1 Q subcomponent-binding protein, mitochondrial OS=Homo sapiens GN=C1QBP PE=1 SV=1	C1QBP_HUMAN	SwissProt_2015_08.fasta	31 362,6	1	5	5	10	0.0003	0.358
control merged	APO_control	APO_control (1)	281474976711818 (F002810)	Eukaryotic initiation factor 4A-I OS=Homo sapiens GN=EIF4A1 PE=1 SV=1	IF4A1_HUMAN	SwissProt_2015_08.fasta	46 155,3	1	3	3	3	0.0001	0.0837
control merged	APO_control	APO_control (1)	281474976711857 (F002861)	Myosin-9 OS=Homo sapiens GN=MYH9 PE=1 SV=4	MYH9_HUMAN	SwissProt_2015_08.fasta	226 537,5	1	12	14	20	0.0007	0.0918
control merged	APO_control	APO_control (1)	281474976711857 (F002861)	Large neutral amino acids transporter small subunit 1 OS=Homo sapiens GN=SLC7A5 PE=1 SV=2	LAT1_HUMAN	SwissProt_2015_08.fasta	55 012,1	1	2	2	6	0.0002	0.0927
control merged	APO_control	APO_control (1)	281474976711857 (F002861)	Rac GTPase-activating protein 1 OS=Homo sapiens GN=RACGAP1 PE=1 SV=1	RGAP1_HUMAN	SwissProt_2015_08.fasta	71 027,8	1	2	2	2	0.0001	0.0396
control merged	APO_control	APO_control (1)	281474976711857 (F002861)	Voltage-dependent anion-selective channel protein 1 OS=Homo sapiens GN=VDAC1 PE=1 SV=2	VDAC1_HUMAN	SwissProt_2015_08.fasta	30 773,9	1	5	5	6	0.0002	0.223
control merged	APO_control	APO_control (1)	281474976711857 (F002861)	Cytochrome c oxidase subunit 4 isoform 1, mitochondrial OS=Homo sapiens GN=COX4I1 PE=1 SV=1	COX41_HUMAN	SwissProt_2015_08.fasta	19 576,8	1	2	2	2	0.0001	0.112
control merged	APO_control	APO_control (1)	281474976711857 (F002861)	Aspartate aminotransferase, mitochondrial OS=Homo sapiens GN=GOT2 PE=1 SV=3	AATM_HUMAN	SwissProt_2015_08.fasta	47 518,6	1	5	5	6	0.0002	0.153
control merged	APO_control	APO_control (1)	281474976711857 (F002861)	Protein disulfide-isomerase A6 OS=Homo sapiens GN=PDIA6 PE=1 SV=1	PDIA6_HUMAN	SwissProt_2015_08.fasta	48 122,3	1	2	2	2	0.0001	0.0727
control merged	APO_control	APO_control (1)	281474976711857 (F002861)	Intercellular adhesion molecule 3 OS=Homo sapiens GN=ICAM3 PE=1 SV=2	ICAM3_HUMAN	SwissProt_2015_08.fasta	59 539,0	1	2	2	2	0.0001	0.0494
control merged	APO_control	APO_control (1)	281474976711857 (F002861)	Proteasome subunit alpha type-5 OS=Homo sapiens GN=PSMA5 PE=1 SV=3	PSA5_HUMAN	SwissProt_2015_08.fasta	26 411,3	1	2	2	2	0.0001	0.133
control merged	APO_control	APO_control (1)	281474976711857 (F002861)	14-3-3 protein zeta/delta OS=Homo sapiens GN=YWHAZ PE=1 SV=1	1433Z_HUMAN	SwissProt_2015_08.fasta	27 745,9	1	6	6	13	0.0004	0.384
control merged	APO_control	APO_control (1)	281474976711857 (F002861)	Guanine nucleotide-binding protein subunit beta-2-like 1 OS=Homo sapiens GN=GNB2L1 PE=1 SV=3	GBLP_HUMAN	SwissProt_2015_08.fasta	35 077,0	1	4	4	4	0.0001	0.215
control merged	APO_control	APO_control (1)	281474976711857 (F002861)	14-3-3 protein gamma OS=Homo sapiens GN=YWHAG PE=1 SV=2	1433G_HUMAN	SwissProt_2015_08.fasta	28 303,1	1	2	2	2	0.0001	0.138
control merged	APO_control	APO_control (1)	281474976711857 (F002861)	Serine hydroxymethyltransferase, mitochondrial OS=Homo sapiens GN=SHMT2 PE=1 SV=3	GLYM_HUMAN	SwissProt_2015_08.fasta	55 994,7	1	3	4	4	0.0001	0.0734
control merged	APO_control	APO_control (1)	281474976711857 (F002861)	Squalene synthase OS=Homo sapiens GN=FDFT1 PE=1 SV=1	FDFT_HUMAN	SwissProt_2015_08.fasta	48 116,4	1	3	3	4	0.0001	0.106
control merged	APO_control	APO_control (1)	281474976711857 (F002861)	Glutamate dehydrogenase 1, mitochondrial OS=Homo sapiens GN=GLUD1 PE=1 SV=2	DHE3_HUMAN	SwissProt_2015_08.fasta	61 399,7	1	9	9	12	0.0004	0.235
control merged	APO_control	APO_control (1)	281474976711857 (F002861)	Calreticulin OS=Homo sapiens GN=CALR PE=1 SV=1	CALR_HUMAN	SwissProt_2015_08.fasta	48 142,9	1	9	11	22	0.0007	0.374
control merged	APO_control	APO_control (1)	281474976711857 (F002861)	Moesin OS=Homo sapiens GN=MSN PE=1 SV=3	MOES_HUMAN	SwissProt_2015_08.fasta	67 821,8	1	11	13	17	0.0006	0.308
control merged	APO_control	APO_control (1)	281474976711857 (F002861)	Myosin-10 OS=Homo sapiens GN=MYH10 PE=1 SV=3	MYH10_HUMAN	SwissProt_2015_08.fasta	229 005,3	1	6	6	7	0.0002	0.0536
control merged	APO_control	APO_control (1)	281474976711857 (F002861)	Proliferation-associated protein 2G4 OS=Homo sapiens GN=PA2G4 PE=1 SV=3	PA2G4_HUMAN	SwissProt_2015_08.fasta	43 786,7	1	3	3	3	0.0001	0.102
control merged	APO_control	APO_control (1)	281474976711857 (F002861)	Glucosidase 2 subunit beta OS=Homo sapiens GN=PRKCSH PE=1 SV=2	GLU2B_HUMAN	SwissProt_2015_08.fasta	59 425,8	1	5	5	7	0.0002	0.174
control merged	APO_control	APO_control (1)	281474976711857 (F002861)	Actin, alpha cardiac muscle 1 OS=Homo sapiens GN=ACTC1 PE=1 SV=1	ACTC_HUMAN	SwissProt_2015_08.fasta	42 020,1	1	3	6	29	0.001	0.316
control merged	APO_control	APO_control (1)	281474976711857 (F002861)	Single-stranded DNA-binding protein, mitochondrial OS=Homo sapiens GN=SSBP1 PE=1 SV=1	SSBP_HUMAN	SwissProt_2015_08.fasta	17 259,7	1	4	5	6	0.0002	0.338
control merged	APO_control	APO_control (1)	281474976711857 (F002861)	Unconventional myosin-Ig OS=Homo sapiens GN=MYO1G PE=1 SV=2	MYO1G_HUMAN	SwissProt_2015_08.fasta	116 443,6	1	3	3	4	0.0001	0.0472
control merged	APO_control	APO_control (1)	281474976711857 (F002861)	60 kDa heat shock protein, mitochondrial OS=Homo sapiens GN=HSPD1 PE=1 SV=2	CH60_HUMAN	SwissProt_2015_08.fasta	61 055,7	1	7	8	15	0.0005	0.202
control merged	APO_control	APO_control (1)	281474976711857 (F002861)	Stress-70 protein, mitochondrial OS=Homo sapiens GN=HSPA9 PE=1 SV=2	GRP75_HUMAN	SwissProt_2015_08.fasta	73 681,3	1	11	12	15	0.0005	0.246
control merged	APO_control	APO_control (1)	281474976711857 (F002861)	Peptidyl-prolyl cis-trans isomerase B OS=Homo sapiens GN=PPIB PE=1 SV=2	PPIB_HUMAN	SwissProt_2015_08.fasta	23 743,2	1	3	3	6	0.0002	0.171
control merged	APO_control	APO_control (1)	281474976711857 (F002861)	Drebrin OS=Homo sapiens GN=DBN1 PE=1 SV=4	DREB_HUMAN	SwissProt_2015_08.fasta	71 428,6	1	5	5	6	0.0002	0.148
control merged	APO_control	APO_control (1)	281474976711857 (F002861)	14-3-3 protein epsilon OS=Homo sapiens GN=YWHAE PE=1 SV=1	1433E_HUMAN	SwissProt_2015_08.fasta	29 175,0	1	3	3	5	0.0002	0.31
control merged	APO_control	APO_control (1)	281474976711857 (F002861)	Protein disulfide-isomerase A4 OS=Homo sapiens GN=PDIA4 PE=1 SV=2	PDIA4_HUMAN	SwissProt_2015_08.fasta	72 934,0	1	7	7	8	0.0003	0.161
control merged	APO_control	APO_control (1)	281474976711857 (F002861)	Phosphoglycerate kinase 1 OS=Homo sapiens GN=PGK1 PE=1 SV=3	PGK1_HUMAN	SwissProt_2015_08.fasta	44 615,3	1	2	3	4	0.0001	0.0839
control merged	APO_control	APO_control (1)	281474976711857 (F002861)	Guanine nucleotide-binding protein G(I)/G(S)/G(T) subunit beta-2 OS=Homo sapiens GN=GNB2 PE=1 SV=3	GBB2_HUMAN	SwissProt_2015_08.fasta	37 331,8	1	4	4	5	0.0002	0.291
control merged	APO_control	APO_control (1)	281474976711857 (F002861)	Alpha-actinin-4 OS=Homo sapiens GN=ACTN4 PE=1 SV=2	ACTN4_HUMAN	SwissProt_2015_08.fasta	104 857,2	1	8	8	8	0.0003	0.12
control merged	APO_control	APO_control (1)	281474976711857 (F002861)	Profilin-1 OS=Homo sapiens GN=PFN1 PE=1 SV=2	PROF1_HUMAN	SwissProt_2015_08.fasta	15 054,3	1	4	4	5	0.0002	0.414
control merged	APO_control	APO_control (1)	281474976711857 (F002861)	Rab GDP dissociation inhibitor beta OS=Homo sapiens GN=GDI2 PE=1 SV=2	GDIB_HUMAN	SwissProt_2015_08.fasta	50 665,5	1	2	2	2	0.0001	0.0764
control merged	APO_control	APO_control (1)	281474976711857 (F002861)	ADP-ribosylation factor 1 OS=Homo sapiens GN=ARF1 PE=1 SV=2	ARF1_HUMAN	SwissProt_2015_08.fasta	20 697,6	1	2	2	3	0.0001	0.199
control merged	APO_control	APO_control (1)	281474976711857 (F002861)	Catalase OS=Homo sapiens GN=CAT PE=1 SV=3	CATA_HUMAN	SwissProt_2015_08.fasta	59 756,5	1	3	3	3	0.0001	0.0759
control merged	APO_control	APO_control (1)	281474976711857 (F002861)	Fructose-bisphosphate aldolase A OS=Homo sapiens GN=ALDOA PE=1 SV=2	ALDOA_HUMAN	SwissProt_2015_08.fasta	39 420,6	1	8	9	13	0.0004	0.387
control merged	APO_control	APO_control (1)	281474976711857 (F002861)	NAD-dependent malic enzyme, mitochondrial OS=Homo sapiens GN=ME2 PE=1 SV=1	MAOM_HUMAN	SwissProt_2015_08.fasta	65 446,2	1	4	4	5	0.0002	0.104
control merged	APO_control	APO_control (1)	281474976711857 (F002861)	Ras-related protein Rap-1b OS=Homo sapiens GN=RAP1B PE=1 SV=1	RAP1B_HUMAN	SwissProt_2015_08.fasta	20 824,9	1	4	4	5	0.0002	0.304
control merged	APO_control	APO_control (1)	281474976711857 (F002861)	Spectrin beta chain, non-erythrocytic 1 OS=Homo sapiens GN=SPTBN1 PE=1 SV=2	SPTB2_HUMAN	SwissProt_2015_08.fasta	274 613,4	1	2	2	2	0.0001	0.0161
control merged	APO_control	APO_control (1)	281474976711857 (F002861)	60S ribosomal protein L9 OS=Homo sapiens GN=RPL9 PE=1 SV=1	RL9_HUMAN	SwissProt_2015_08.fasta	21 863,7	1	2	2	2	0.0001	0.141
control merged	APO_control	APO_control (1)	281474976711857 (F002861)	Annexin A5 OS=Homo sapiens GN=ANXA5 PE=1 SV=2	ANXA5_HUMAN	SwissProt_2015_08.fasta	35 938,6	1	2	2	2	0.0001	0.0875
control merged	APO_control	APO_control (1)	281474976711857 (F002861)	Annexin A2 OS=Homo sapiens GN=ANXA2 PE=1 SV=2	ANXA2_HUMAN	SwissProt_2015_08.fasta	38 606,1	1	2	2	2	0.0001	0.0619
control merged	APO_control	APO_control (1)	281474976711857 (F002861)	L-lactate dehydrogenase B chain OS=Homo sapiens GN=LDHB PE=1 SV=2	LDHB_HUMAN	SwissProt_2015_08.fasta	36 638,6	1	5	6	9	0.0003	0.222
control merged	APO_control	APO_control (1)	281474976711857 (F002861)	Heterogeneous nuclear ribonucleoproteins A2/B1 OS=Homo sapiens GN=HNRNPA2B1 PE=1 SV=2	ROA2_HUMAN	SwissProt_2015_08.fasta	37 430,3	1	4	5	6	0.0002	0.164
control merged	APO_control	APO_control (1)	281474976711857 (F002861)	MICOS complex subunit MIC60 OS=Homo sapiens GN=IMMT PE=1 SV=1	MIC60_HUMAN	SwissProt_2015_08.fasta	83 679,0	1	2	2	2	0.0001	0.029
control merged	APO_control	APO_control (1)	281474976711857 (F002861)	WD repeat-containing protein 1 OS=Homo sapiens GN=WDR1 PE=1 SV=4	WDR1_HUMAN	SwissProt_2015_08.fasta	66 193,2	1	3	3	5	0.0002	0.0842
control merged	APO_control	APO_control (1)	281474976711857 (F002861)	HLA class I histocompatibility antigen, A-3 alpha chain OS=Homo sapiens GN=HLA-A PE=1 SV=2	1A03_HUMAN,1A11_HUMAN	SwissProt_2015_08.fasta	40 840,6	1	2	2	2	0.0001	0.104
control merged	APO_control	APO_control (1)	281474976711857 (F002861)	60S ribosomal protein L6 OS=Homo sapiens GN=RPL6 PE=1 SV=3	RL6_HUMAN	SwissProt_2015_08.fasta	32 729,3	0.999	2	2	2	0.0001	0.066
control merged	APO_control	APO_control (1)	281474976711857 (F002861)	Keratin, type II cytoskeletal 2 epidermal OS=Homo sapiens GN=KRT2 PE=1 SV=2	K22E_HUMAN	SwissProt_2015_08.fasta	65 433,9	1	4	4	6	0.0002	0.124
control merged	APO_control	APO_control (1)	281474976711857 (F002861)	Keratin, type II cytoskeletal 1 OS=Homo sapiens GN=KRT1 PE=1 SV=6	K2C1_HUMAN	SwissProt_2015_08.fasta	66 040,3	1	8	8	10	0.0003	0.207
control merged	APO_control	APO_control (1)	281474976711857 (F002861)	Alanine--tRNA ligase, cytoplasmic OS=Homo sapiens GN=AARS PE=1 SV=2	SYAC_HUMAN	SwissProt_2015_08.fasta	106 813,2	1	2	2	3	0.0001	0.0331
control merged	APO_control	APO_control (1)	281474976711857 (F002861)	Heat shock protein HSP 90-beta OS=Homo sapiens GN=HSP90AB1 PE=1 SV=4	HS90B_HUMAN	SwissProt_2015_08.fasta	83 267,3	1	12	12	17	0.0006	0.286
control merged	APO_control	APO_control (1)	281474976711857 (F002861)	14-3-3 protein theta OS=Homo sapiens GN=YWHAQ PE=1 SV=1	1433T_HUMAN	SwissProt_2015_08.fasta	27 765,4	1	3	3	5	0.0002	0.269
control merged	APO_control	APO_control (1)	281474976711857 (F002861)	Keratin, type I cytoskeletal 9 OS=Homo sapiens GN=KRT9 PE=1 SV=3	K1C9_HUMAN	SwissProt_2015_08.fasta	62 065,9	1	6	6	6	0.0002	0.262
control merged	APO_control	APO_control (1)	281474976711857 (F002861)	ATP synthase subunit alpha, mitochondrial OS=Homo sapiens GN=ATP5A1 PE=1 SV=1	ATPA_HUMAN	SwissProt_2015_08.fasta	59 752,1	1	8	9	13	0.0004	0.222
control merged	APO_control	APO_control (1)	281474976711857 (F002861)	3-ketoacyl-CoA thiolase, mitochondrial OS=Homo sapiens GN=ACAA2 PE=1 SV=2	THIM_HUMAN	SwissProt_2015_08.fasta	41 924,2	1	2	2	2	0.0001	0.0957
control merged	APO_control	APO_control (1)	281474976711857 (F002861)	Sodium/potassium-transporting ATPase subunit alpha-1 OS=Homo sapiens GN=ATP1A1 PE=1 SV=1	AT1A1_HUMAN	SwissProt_2015_08.fasta	112 899,5	1	8	8	9	0.0003	0.115
control merged	APO_control	APO_control (1)	281474976711857 (F002861)	Glucose-6-phosphate isomerase OS=Homo sapiens GN=GPI PE=1 SV=4	G6PI_HUMAN	SwissProt_2015_08.fasta	63 148,5	1	3	3	3	0.0001	0.0842
control merged	APO_control	APO_control (1)	281474976711857 (F002861)	F-actin-capping protein subunit alpha-1 OS=Homo sapiens GN=CAPZA1 PE=1 SV=3	CAZA1_HUMAN	SwissProt_2015_08.fasta	32 923,2	1	3	3	3	0.0001	0.199
control merged	APO_control	APO_control (1)	281474976711857 (F002861)	Isocitrate dehydrogenase [NADP], mitochondrial OS=Homo sapiens GN=IDH2 PE=1 SV=2	IDHP_HUMAN	SwissProt_2015_08.fasta	50 910,4	1	4	4	5	0.0002	0.153
control merged	APO_control	APO_control (1)	281474976711857 (F002861)	Elongation factor 1-alpha 1 OS=Homo sapiens GN=EEF1A1 PE=1 SV=1	EF1A1_HUMAN,EF1A3_HUMAN	SwissProt_2015_08.fasta	50 141,2	1	6	6	10	0.0003	0.288
control merged	APO_control	APO_control (1)	281474976711857 (F002861)	Tubulin alpha-1B chain OS=Homo sapiens GN=TUBA1B PE=1 SV=1	TBA1B_HUMAN	SwissProt_2015_08.fasta	50 151,7	1	12	14	24	0.0008	0.461
control merged	APO_control	APO_control (1)	281474976711857 (F002861)	Alpha-enolase OS=Homo sapiens GN=ENO1 PE=1 SV=2	ENOA_HUMAN	SwissProt_2015_08.fasta	47 170,2	1	12	14	20	0.0007	0.431
control merged	APO_control	APO_control (1)	281474976711857 (F002861)	Heterogeneous nuclear ribonucleoproteins C1/C2 OS=Homo sapiens GN=HNRNPC PE=1 SV=4	HNRPC_HUMAN	SwissProt_2015_08.fasta	33 670,5	1	2	2	3	0.0001	0.0882
control merged	APO_control	APO_control (1)	281474976711857 (F002861)	Keratin, type I cytoskeletal 10 OS=Homo sapiens GN=KRT10 PE=1 SV=6	K1C10_HUMAN	SwissProt_2015_08.fasta	58 828,8	1	8	8	13	0.0004	0.187
control merged	APO_control	APO_control (1)	281474976711857 (F002861)	Pyruvate kinase PKM OS=Homo sapiens GN=PKM PE=1 SV=4	KPYM_HUMAN	SwissProt_2015_08.fasta	57 937,5	1	5	5	6	0.0002	0.147
control merged	APO_control	APO_control (1)	281474976711857 (F002861)	Glutathione S-transferase P OS=Homo sapiens GN=GSTP1 PE=1 SV=2	GSTP1_HUMAN	SwissProt_2015_08.fasta	23 356,7	1	5	6	9	0.0003	0.343
control merged	APO_control	APO_control (1)	281474976711857 (F002861)	Chloride intracellular channel protein 1 OS=Homo sapiens GN=CLIC1 PE=1 SV=4	CLIC1_HUMAN	SwissProt_2015_08.fasta	26 923,3	1	3	3	3	0.0001	0.237
control merged	APO_control	APO_control (1)	281474976711857 (F002861)	Solute carrier family 2, facilitated glucose transporter member 1 OS=Homo sapiens GN=SLC2A1 PE=1 SV=2	GTR1_HUMAN	SwissProt_2015_08.fasta	54 085,3	1	2	2	2	0.0001	0.0976
control merged	APO_control	APO_control (1)	281474976711857 (F002861)	Prohibitin OS=Homo sapiens GN=PHB PE=1 SV=1	PHB_HUMAN	SwissProt_2015_08.fasta	29 804,6	1	5	5	5	0.0002	0.25
control merged	APO_control	APO_control (1)	281474976711857 (F002861)	Myosin light polypeptide 6 OS=Homo sapiens GN=MYL6 PE=1 SV=2	MYL6_HUMAN	SwissProt_2015_08.fasta	16 929,8	1	3	3	4	0.0001	0.185
control merged	APO_control	APO_control (1)	281474976711857 (F002861)	Acetyl-CoA acetyltransferase, mitochondrial OS=Homo sapiens GN=ACAT1 PE=1 SV=1	THIL_HUMAN	SwissProt_2015_08.fasta	45 199,8	1	2	2	2	0.0001	0.0726
control merged	APO_control	APO_control (1)	281474976711857 (F002861)	Elongation factor Tu, mitochondrial OS=Homo sapiens GN=TUFM PE=1 SV=2	EFTU_HUMAN	SwissProt_2015_08.fasta	49 542,4	1	2	2	2	0.0001	0.0553
control merged	APO_control	APO_control (1)	281474976711857 (F002861)	Succinate dehydrogenase [ubiquinone] flavoprotein subunit, mitochondrial OS=Homo sapiens GN=SDHA PE=1 SV=2	SDHA_HUMAN	SwissProt_2015_08.fasta	72 691,8	1	2	2	2	0.0001	0.0422
control merged	APO_control	APO_control (1)	281474976711857 (F002861)	10 kDa heat shock protein, mitochondrial OS=Homo sapiens GN=HSPE1 PE=1 SV=2	CH10_HUMAN	SwissProt_2015_08.fasta	10 931,8	1	4	4	7	0.0002	0.451
control merged	APO_control	APO_control (1)	281474976711857 (F002861)	MARCKS-related protein OS=Homo sapiens GN=MARCKSL1 PE=1 SV=2	MRP_HUMAN	SwissProt_2015_08.fasta	19 528,6	1	4	4	7	0.0002	0.621
control merged	APO_control	APO_control (1)	281474976711857 (F002861)	Band 4.1-like protein 2 OS=Homo sapiens GN=EPB41L2 PE=1 SV=1	E41L2_HUMAN	SwissProt_2015_08.fasta	112 587,8	1	3	3	3	0.0001	0.0428
control merged	APO_control	APO_control (1)	281474976711857 (F002861)	Citrate synthase, mitochondrial OS=Homo sapiens GN=CS PE=1 SV=2	CISY_HUMAN	SwissProt_2015_08.fasta	51 713,8	1	2	2	3	0.0001	0.0579
control merged	APO_control	APO_control (1)	281474976711857 (F002861)	Bifunctional purine biosynthesis protein PURH OS=Homo sapiens GN=ATIC PE=1 SV=3	PUR9_HUMAN	SwissProt_2015_08.fasta	64 616,5	1	3	3	3	0.0001	0.0693
control merged	APO_control	APO_control (1)	281474976711857 (F002861)	Glyceraldehyde-3-phosphate dehydrogenase OS=Homo sapiens GN=GAPDH PE=1 SV=3	G3P_HUMAN	SwissProt_2015_08.fasta	36 053,4	1	9	15	33	0.0011	0.442
control merged	APO_control	APO_control (1)	281474976711857 (F002861)	Voltage-dependent anion-selective channel protein 3 OS=Homo sapiens GN=VDAC3 PE=1 SV=1	VDAC3_HUMAN	SwissProt_2015_08.fasta	30 659,9	1	4	4	5	0.0002	0.212
control merged	APO_control	APO_control (1)	281474976711857 (F002861)	4F2 cell-surface antigen heavy chain OS=Homo sapiens GN=SLC3A2 PE=1 SV=3	4F2_HUMAN	SwissProt_2015_08.fasta	67 996,4	1	5	5	6	0.0002	0.127
control merged	APO_control	APO_control (1)	281474976711857 (F002861)	Trifunctional enzyme subunit alpha, mitochondrial OS=Homo sapiens GN=HADHA PE=1 SV=2	ECHA_HUMAN	SwissProt_2015_08.fasta	83 001,9	1	2	2	2	0.0001	0.0341
control merged	APO_control	APO_control (1)	281474976711857 (F002861)	60S ribosomal protein L24 OS=Homo sapiens GN=RPL24 PE=1 SV=1	RL24_HUMAN	SwissProt_2015_08.fasta	17 779,5	1	2	2	2	0.0001	0.146
control merged	APO_control	APO_control (1)	281474976711857 (F002861)	T-complex protein 1 subunit delta OS=Homo sapiens GN=CCT4 PE=1 SV=4	TCPD_HUMAN	SwissProt_2015_08.fasta	57 926,0	1	2	2	2	0.0001	0.0501
control merged	APO_control	APO_control (1)	281474976711857 (F002861)	Phosphatidylethanolamine-binding protein 1 OS=Homo sapiens GN=PEBP1 PE=1 SV=3	PEBP1_HUMAN	SwissProt_2015_08.fasta	21 056,9	1	2	2	3	0.0001	0.182
control merged	APO_control	APO_control (1)	281474976711857 (F002861)	Synaptic vesicle membrane protein VAT-1 homolog OS=Homo sapiens GN=VAT1 PE=1 SV=2	VAT1_HUMAN	SwissProt_2015_08.fasta	41 919,8	1	4	4	5	0.0002	0.191
control merged	APO_control	APO_control (1)	281474976711857 (F002861)	Cofilin-1 OS=Homo sapiens GN=CFL1 PE=1 SV=3	COF1_HUMAN	SwissProt_2015_08.fasta	18 503,2	1	2	2	2	0.0001	0.187
control merged	APO_control	APO_control (1)	281474976711857 (F002861)	Elongation factor 1-gamma OS=Homo sapiens GN=EEF1G PE=1 SV=3	EF1G_HUMAN	SwissProt_2015_08.fasta	50 119,4	1	2	2	2	0.0001	0.0824
control merged	APO_control	APO_control (1)	281474976711857 (F002861)	Voltage-dependent anion-selective channel protein 2 OS=Homo sapiens GN=VDAC2 PE=1 SV=2	VDAC2_HUMAN	SwissProt_2015_08.fasta	31 567,3	1	4	4	5	0.0002	0.184
control merged	APO_control	APO_control (1)	281474976711857 (F002861)	Neutral alpha-glucosidase AB OS=Homo sapiens GN=GANAB PE=1 SV=3	GANAB_HUMAN	SwissProt_2015_08.fasta	106 875,9	1	4	4	5	0.0002	0.0561
control merged	APO_control	APO_control (1)	281474976711857 (F002861)	Heat shock cognate 71 kDa protein OS=Homo sapiens GN=HSPA8 PE=1 SV=1	HSP7C_HUMAN	SwissProt_2015_08.fasta	70 899,8	1	13	14	29	0.001	0.271
control merged	APO_control	APO_control (1)	281474976711857 (F002861)	Cytosol aminopeptidase OS=Homo sapiens GN=LAP3 PE=1 SV=3	AMPL_HUMAN	SwissProt_2015_08.fasta	56 167,8	1	2	2	2	0.0001	0.0462
control merged	APO_control	APO_control (1)	281474976711857 (F002861)	Triosephosphate isomerase OS=Homo sapiens GN=TPI1 PE=1 SV=3	TPIS_HUMAN	SwissProt_2015_08.fasta	30 790,8	1	3	3	3	0.0001	0.168
control merged	APO_control	APO_control (1)	281474976711857 (F002861)	Aconitate hydratase, mitochondrial OS=Homo sapiens GN=ACO2 PE=1 SV=2	ACON_HUMAN	SwissProt_2015_08.fasta	85 428,0	1	6	6	7	0.0002	0.114
control merged	APO_control	APO_control (1)	281474976711857 (F002861)	Cytochrome c OS=Homo sapiens GN=CYCS PE=1 SV=2	CYC_HUMAN	SwissProt_2015_08.fasta	11 749,4	1	2	2	2	0.0001	0.143
control merged	APO_control	APO_control (1)	281474976711857 (F002861)	X-ray repair cross-complementing protein 6 OS=Homo sapiens GN=XRCC6 PE=1 SV=2	XRCC6_HUMAN	SwissProt_2015_08.fasta	69 846,4	1	2	2	2	0.0001	0.0591
control merged	APO_control	APO_control (1)	281474976711857 (F002861)	Protein disulfide-isomerase A3 OS=Homo sapiens GN=PDIA3 PE=1 SV=4	PDIA3_HUMAN	SwissProt_2015_08.fasta	56 784,6	1	7	7	10	0.0003	0.17
control merged	APO_control	APO_control (1)	281474976711857 (F002861)	78 kDa glucose-regulated protein OS=Homo sapiens GN=HSPA5 PE=1 SV=2	GRP78_HUMAN	SwissProt_2015_08.fasta	72 334,7	1	11	11	13	0.0004	0.252
control merged	APO_control	APO_control (1)	281474976711857 (F002861)	Dihydrolipoyl dehydrogenase, mitochondrial OS=Homo sapiens GN=DLD PE=1 SV=2	DLDH_HUMAN	SwissProt_2015_08.fasta	54 177,5	1	2	2	2	0.0001	0.0511
control merged	APO_control	APO_control (1)	281474976711857 (F002861)	Heterogeneous nuclear ribonucleoprotein A3 OS=Homo sapiens GN=HNRNPA3 PE=1 SV=2	ROA3_HUMAN	SwissProt_2015_08.fasta	39 595,1	1	2	2	2	0.0001	0.0847
control merged	APO_control	APO_control (1)	281474976711857 (F002861)	F-actin-capping protein subunit beta OS=Homo sapiens GN=CAPZB PE=1 SV=4	CAPZB_HUMAN	SwissProt_2015_08.fasta	31 351,6	1	2	2	2	0.0001	0.123
control merged	APO_control	APO_control (1)	281474976711857 (F002861)	T-complex protein 1 subunit beta OS=Homo sapiens GN=CCT2 PE=1 SV=4	TCPB_HUMAN	SwissProt_2015_08.fasta	57 489,9	1	3	3	4	0.0001	0.105
control merged	APO_control	APO_control (1)	281474976711857 (F002861)	Golgi-associated plant pathogenesis-related protein 1 OS=Homo sapiens GN=GLIPR2 PE=1 SV=3	GAPR1_HUMAN	SwissProt_2015_08.fasta	17 218,2	1	2	2	3	0.0001	0.169
control merged	APO_control	APO_control (1)	281474976711857 (F002861)	Filamin-A OS=Homo sapiens GN=FLNA PE=1 SV=4	FLNA_HUMAN	SwissProt_2015_08.fasta	280 729,4	1	9	9	10	0.0003	0.0631
control merged	APO_control	APO_control (1)	281474976711857 (F002861)	ATP-citrate synthase OS=Homo sapiens GN=ACLY PE=1 SV=3	ACLY_HUMAN	SwissProt_2015_08.fasta	120 842,8	1	4	4	5	0.0002	0.0563
control merged	APO_control	APO_control (1)	281474976711857 (F002861)	Transitional endoplasmic reticulum ATPase OS=Homo sapiens GN=VCP PE=1 SV=4	TERA_HUMAN	SwissProt_2015_08.fasta	89 324,8	1	3	3	3	0.0001	0.0645
control merged	APO_control	APO_control (1)	281474976711857 (F002861)	Proliferating cell nuclear antigen OS=Homo sapiens GN=PCNA PE=1 SV=1	PCNA_HUMAN	SwissProt_2015_08.fasta	28 769,3	1	2	2	2	0.0001	0.115
control merged	APO_control	APO_control (1)	281474976711857 (F002861)	ADP/ATP translocase 2 OS=Homo sapiens GN=SLC25A5 PE=1 SV=7	ADT2_HUMAN	SwissProt_2015_08.fasta	32 853,5	1	4	4	4	0.0001	0.131
control merged	APO_control	APO_control (1)	281474976711857 (F002861)	T-cell surface glycoprotein CD5 OS=Homo sapiens GN=CD5 PE=1 SV=2	CD5_HUMAN	SwissProt_2015_08.fasta	54 577,2	0.999	2	2	2	0.0001	0.0525
control merged	APO_control	APO_control (1)	281474976711857 (F002861)	14-3-3 protein beta/alpha OS=Homo sapiens GN=YWHAB PE=1 SV=3	1433B_HUMAN	SwissProt_2015_08.fasta	28 083,1	1	4	4	5	0.0002	0.382
control merged	APO_control	APO_control (1)	281474976711857 (F002861)	Tubulin beta chain OS=Homo sapiens GN=TUBB PE=1 SV=2	TBB5_HUMAN	SwissProt_2015_08.fasta	49 670,6	1	13	14	17	0.0006	0.448
control merged	APO_control	APO_control (1)	281474976711857 (F002861)	60S ribosomal protein L18 OS=Homo sapiens GN=RPL18 PE=1 SV=2	RL18_HUMAN	SwissProt_2015_08.fasta	21 635,2	1	2	2	3	0.0001	0.128
control merged	APO_control	APO_control (1)	281474976711857 (F002861)	Protein disulfide-isomerase OS=Homo sapiens GN=P4HB PE=1 SV=3	PDIA1_HUMAN	SwissProt_2015_08.fasta	57 118,1	1	2	2	4	0.0001	0.0807
control merged	APO_control	APO_control (1)	281474976711857 (F002861)	Receptor-type tyrosine-protein phosphatase C OS=Homo sapiens GN=PTPRC PE=1 SV=2	PTPRC_HUMAN	SwissProt_2015_08.fasta	147 255,9	1	3	3	3	0.0001	0.0253
control merged	APO_control	APO_control (1)	281474976711857 (F002861)	Endoplasmin OS=Homo sapiens GN=HSP90B1 PE=1 SV=1	ENPL_HUMAN	SwissProt_2015_08.fasta	92 471,7	1	7	7	9	0.0003	0.146
control merged	APO_control	APO_control (1)	281474976711857 (F002861)	Tyrosine-protein kinase Lck OS=Homo sapiens GN=LCK PE=1 SV=6	LCK_HUMAN	SwissProt_2015_08.fasta	58 002,0	1	3	3	3	0.0001	0.0629
control merged	APO_control	APO_control (1)	281474976711857 (F002861)	L-lactate dehydrogenase A chain OS=Homo sapiens GN=LDHA PE=1 SV=2	LDHA_HUMAN	SwissProt_2015_08.fasta	36 689,2	1	3	3	4	0.0001	0.145
control merged	APO_control	APO_control (1)	281474976711857 (F002861)	Heterogeneous nuclear ribonucleoprotein A1 OS=Homo sapiens GN=HNRNPA1 PE=1 SV=5	ROA1_HUMAN	SwissProt_2015_08.fasta	38 747,0	1	2	2	2	0.0001	0.0914
control merged	APO_control	APO_control (1)	281474976711857 (F002861)	Nuclease-sensitive element-binding protein 1 OS=Homo sapiens GN=YBX1 PE=1 SV=3	YBOX1_HUMAN	SwissProt_2015_08.fasta	35 923,8	1	4	4	7	0.0002	0.244
control merged	APO_control	APO_control (1)	281474976711857 (F002861)	Fumarate hydratase, mitochondrial OS=Homo sapiens GN=FH PE=1 SV=3	FUMH_HUMAN	SwissProt_2015_08.fasta	54 637,8	1	3	3	3	0.0001	0.122
control merged	APO_control	APO_control (1)	281474976711857 (F002861)	Peroxiredoxin-1 OS=Homo sapiens GN=PRDX1 PE=1 SV=1	PRDX1_HUMAN	SwissProt_2015_08.fasta	22 110,9	1	2	2	2	0.0001	0.0905
control merged	APO_control	APO_control (1)	281474976711857 (F002861)	Heat shock protein HSP 90-alpha OS=Homo sapiens GN=HSP90AA1 PE=1 SV=5	HS90A_HUMAN	SwissProt_2015_08.fasta	84 663,2	1	7	7	11	0.0004	0.287
control merged	APO_control	APO_control (1)	281474976711857 (F002861)	Histone H2AX OS=Homo sapiens GN=H2AFX PE=1 SV=2	H2AX_HUMAN	SwissProt_2015_08.fasta	15 145,1	1	3	3	15	0.0005	0.399
control merged	APO_control	APO_control (1)	281474976711857 (F002861)	Myosin regulatory light chain 12A OS=Homo sapiens GN=MYL12A PE=1 SV=2	ML12A_HUMAN,ML12B_HUMAN	SwissProt_2015_08.fasta	19 795,3	1	3	3	4	0.0001	0.181
control merged	APO_control	APO_control (1)	281474976711857 (F002861)	Inosine-5'-monophosphate dehydrogenase 2 OS=Homo sapiens GN=IMPDH2 PE=1 SV=2	IMDH2_HUMAN	SwissProt_2015_08.fasta	55 806,5	1	2	2	2	0.0001	0.037
control merged	APO_control	APO_control (1)	281474976711857 (F002861)	Peroxiredoxin-5, mitochondrial OS=Homo sapiens GN=PRDX5 PE=1 SV=4	PRDX5_HUMAN	SwissProt_2015_08.fasta	22 086,4	1	2	2	3	0.0001	0.159
control merged	APO_control	APO_control (1)	281474976711857 (F002861)	Peptidyl-prolyl cis-trans isomerase A OS=Homo sapiens GN=PPIA PE=1 SV=2	PPIA_HUMAN	SwissProt_2015_08.fasta	18 012,9	1	5	7	11	0.0004	0.43
control merged	APO_control	APO_control (1)	281474976711857 (F002861)	40S ribosomal protein SA OS=Homo sapiens GN=RPSA PE=1 SV=4	RSSA_HUMAN	SwissProt_2015_08.fasta	32 854,1	1	2	2	2	0.0001	0.102
control merged	APO_control	APO_control (1)	281474976711857 (F002861)	Alpha-1-acid glycoprotein 1 OS=Homo sapiens GN=ORM1 PE=1 SV=1	A1AG1_HUMAN	SwissProt_2015_08.fasta	23 512,1	1	4	5	10	0.0003	0.249
control merged	APO_control	APO_control (1)	281474976711857 (F002861)	T-complex protein 1 subunit theta OS=Homo sapiens GN=CCT8 PE=1 SV=4	TCPQ_HUMAN	SwissProt_2015_08.fasta	59 621,0	1	2	2	2	0.0001	0.0456
control merged	APO_control	APO_control (1)	281474976711857 (F002861)	Delta(3,5)-Delta(2,4)-dienoyl-CoA isomerase, mitochondrial OS=Homo sapiens GN=ECH1 PE=1 SV=2	ECH1_HUMAN	SwissProt_2015_08.fasta	35 816,2	1	6	7	11	0.0004	0.253
control merged	APO_control	APO_control (1)	281474976711857 (F002861)	60S ribosomal protein L10 OS=Homo sapiens GN=RPL10 PE=1 SV=4	RL10_HUMAN	SwissProt_2015_08.fasta	24 604,6	1	2	2	2	0.0001	0.103
control merged	APO_control	APO_control (1)	281474976711857 (F002861)	Heterogeneous nuclear ribonucleoprotein K OS=Homo sapiens GN=HNRNPK PE=1 SV=1	HNRPK_HUMAN	SwissProt_2015_08.fasta	50 978,5	1	2	2	3	0.0001	0.0605
control merged	APO_control	APO_control (1)	281474976711857 (F002861)	Transferrin receptor protein 1 OS=Homo sapiens GN=TFRC PE=1 SV=2	TFR1_HUMAN	SwissProt_2015_08.fasta	84 873,6	1	2	2	3	0.0001	0.0368
control merged	APO_control	APO_control (1)	281474976711857 (F002861)	Heat shock 70 kDa protein 4 OS=Homo sapiens GN=HSPA4 PE=1 SV=4	HSP74_HUMAN	SwissProt_2015_08.fasta	94 331,9	1	3	3	3	0.0001	0.05
control merged	APO_control	APO_control (1)	281474976711857 (F002861)	Annexin A6 OS=Homo sapiens GN=ANXA6 PE=1 SV=3	ANXA6_HUMAN	SwissProt_2015_08.fasta	75 877,5	1	13	14	20	0.0007	0.293
control merged	APO_control	APO_control (1)	281474976711857 (F002861)	Elongation factor 2 OS=Homo sapiens GN=EEF2 PE=1 SV=4	EF2_HUMAN	SwissProt_2015_08.fasta	95 340,1	1	6	6	7	0.0002	0.104
control merged	APO_control	APO_control (1)	281474976711857 (F002861)	Guanine nucleotide-binding protein G(I)/G(S)/G(T) subunit beta-1 OS=Homo sapiens GN=GNB1 PE=1 SV=3	GBB1_HUMAN	SwissProt_2015_08.fasta	37 377,5	1	2	2	4	0.0001	0.271
control merged	APO_control	APO_control (1)	281474976711857 (F002861)	Guanine nucleotide-binding protein G(i) subunit alpha-2 OS=Homo sapiens GN=GNAI2 PE=1 SV=3	GNAI2_HUMAN	SwissProt_2015_08.fasta	40 452,0	1	6	7	10	0.0003	0.234
control merged	APO_control	APO_control (1)	281474976711857 (F002861)	Spectrin alpha chain, non-erythrocytic 1 OS=Homo sapiens GN=SPTAN1 PE=1 SV=3	SPTN1_HUMAN	SwissProt_2015_08.fasta	284 542,7	1	3	3	3	0.0001	0.0121
control merged	APO_control	APO_control (1)	281474976711857 (F002861)	Clathrin heavy chain 1 OS=Homo sapiens GN=CLTC PE=1 SV=5	CLH1_HUMAN	SwissProt_2015_08.fasta	191 618,9	1	5	5	5	0.0002	0.0442
control merged	APO_control	APO_control (1)	281474976711857 (F002861)	ATP synthase subunit beta, mitochondrial OS=Homo sapiens GN=ATP5B PE=1 SV=3	ATPB_HUMAN	SwissProt_2015_08.fasta	56 560,6	1	11	13	26	0.0009	0.31
control merged	APO_control	APO_control (1)	281474976711857 (F002861)	Coronin-1A OS=Homo sapiens GN=CORO1A PE=1 SV=4	COR1A_HUMAN	SwissProt_2015_08.fasta	51 026,1	1	5	5	6	0.0002	0.132
control merged	APO_control	APO_control (1)	281474976711857 (F002861)	Kinesin-like protein KIF23 OS=Homo sapiens GN=KIF23 PE=1 SV=3	KIF23_HUMAN	SwissProt_2015_08.fasta	110 059,4	1	5	5	5	0.0002	0.0792
control merged	APO_control	APO_control (1)	281474976711857 (F002861)	Histone H4 OS=Homo sapiens GN=HIST1H4A PE=1 SV=2	H4_HUMAN	SwissProt_2015_08.fasta	11 367,7	1	3	3	5	0.0002	0.291
control merged	APO_control	APO_control (1)	281474976711857 (F002861)	Stathmin OS=Homo sapiens GN=STMN1 PE=1 SV=3	STMN1_HUMAN	SwissProt_2015_08.fasta	17 303,0	1	2	2	2	0.0001	0.154
control merged	APO_control	APO_control (1)	281474976711857 (F002861)	Malate dehydrogenase, mitochondrial OS=Homo sapiens GN=MDH2 PE=1 SV=3	MDHM_HUMAN	SwissProt_2015_08.fasta	35 503,7	1	8	8	13	0.0004	0.325
control merged	APO_control	APO_control (1)	281474976711857 (F002861)	Annexin A4 OS=Homo sapiens GN=ANXA4 PE=1 SV=4	ANXA4_HUMAN	SwissProt_2015_08.fasta	35 884,3	1	7	7	7	0.0002	0.285
control merged	APO_control	APO_control (1)	281474976711857 (F002861)	Plastin-2 OS=Homo sapiens GN=LCP1 PE=1 SV=6	PLSL_HUMAN	SwissProt_2015_08.fasta	70 291,2	1	9	10	13	0.0004	0.201
control merged	APO_control	APO_control (1)	281474976711857 (F002861)	Calmodulin OS=Homo sapiens GN=CALM1 PE=1 SV=2	CALM_HUMAN	SwissProt_2015_08.fasta	16 838,0	1	3	4	4	0.0001	0.322
control merged	APO_control	APO_control (1)	281474976711857 (F002861)	Plasma membrane calcium-transporting ATPase 4 OS=Homo sapiens GN=ATP2B4 PE=1 SV=2	AT2B4_HUMAN	SwissProt_2015_08.fasta	137 923,7	1	2	2	3	0.0001	0.0218
control merged	APO_control	APO_control (1)	281474976711857 (F002861)	Actin, cytoplasmic 1 OS=Homo sapiens GN=ACTB PE=1 SV=1	ACTB_HUMAN,ACTG_HUMAN	SwissProt_2015_08.fasta	41 737,8	1	15	26	106	0.0036	0.584
control merged	APO_control	APO_control (1)	281474976711857 (F002861)	Complement component 1 Q subcomponent-binding protein, mitochondrial OS=Homo sapiens GN=C1QBP PE=1 SV=1	C1QBP_HUMAN	SwissProt_2015_08.fasta	31 362,6	1	5	5	10	0.0003	0.358
control merged	APO_control	APO_control (1)	281474976711857 (F002861)	Eukaryotic initiation factor 4A-I OS=Homo sapiens GN=EIF4A1 PE=1 SV=1	IF4A1_HUMAN	SwissProt_2015_08.fasta	46 155,3	1	3	3	3	0.0001	0.0837
END OF FILE
