# Supplementary material for: Antibiotic-induced release of small extracellular vesicles (exosomes) with surface-associated DNA
Source: Sci Rep. 2017 Aug 15;7:8202. doi: 10.1038/s41598-017-08392-1 (PMC5557920; doi:10.1038/s41598-017-08392-1)
Supplement: Supplementary file 8 — Supplementary Dataset S7 [file 41598_2017_8392_MOESM8_ESM.xls]

## Sheet: Supplementary Table S9
Activated EVs
Experiment: activated merged
	Peak List Generator: unknown
		Version: unknown
		Charge States Calculated: unknown
		Deisotoped: unknown
		Textual Annotation: unknown
	Database Set: 3 Databases
		Database Name: a subset of the SwissProt_2014_08 database
			Version: unknown
			Taxonomy: All Entries
			Number of Proteins: 1173
		Database Name: a subset of the SwissProt_2015_08 database
			Version: unknown
			Taxonomy: All Entries
			Number of Proteins: 737
		Database Name: the SwissProt_2015_08 database
			Version: unknown
			Taxonomy: Homo sapiens
			Number of Proteins: 20204
		Explain Database w/ < 1000 entries:
		Does database contain common contaminants?: unknown
	Search Engine Set: 4 Search Engines
		Search Engine: Mascot
			Version: 2.5.0
			Samples: 281474976711826 (F002818), 281474976711820 (F002812), 281474976711859 (F002866), 281474976711807 (F002794), 281474976711855 (F002859)
			Fragment Tolerance: 0,050 Da (Monoisotopic)
			Parent Tolerance: 7,0 PPM (Monoisotopic)
			Fixed Modifications: +18 on O (O+18), +57 on C (Carbamidomethyl)
			Variable Modifications: +1 on NQ (Deamidated), +16 on M (Oxidation), +40 on n (Pyro-carbamidomethyl)
			Database: the SwissProt_2015_08 database (selected for Homo sapiens, unknown version, 20204 entries)
			Digestion Enzyme: Trypsin
			Max Missed Cleavages: 2
			Probability Model:
				281474976711826 (F002818): Peptide Prophet [+1,+2,+3,+4,+5,+6 and above]
				281474976711820 (F002812): Peptide Prophet [+1,+2,+3,+4,+5,+6 and above]
				281474976711859 (F002866): Peptide Prophet [+1,+2,+3,+4,+5,+6 and above]
				281474976711807 (F002794): Peptide Prophet [+1,+2,+3,+4,+5,+6 and above]
				281474976711855 (F002859): Peptide Prophet [+1,+2,+3,+4,+5,+6 and above]
		Search Engine: Mascot
			Version: Mascot
			Samples: 281474976711166 (F003396), 281474976711163 (F003393), 281474976711160 (F003391)
			Fragment Tolerance: 0,050 Da (Monoisotopic)
			Parent Tolerance: 7,0 PPM (Monoisotopic)
			Fixed Modifications: +18 on O (O+18), +57 on C (Carbamidomethyl)
			Variable Modifications: +1 on NQ (Deamidated), +16 on M (Oxidation)
			Database: the SwissProt_2015_08 database (selected for Homo sapiens, unknown version, 20204 entries)
			Digestion Enzyme: Trypsin
			Max Missed Cleavages: 2
			Probability Model:
				281474976711166 (F003396): Peptide Prophet [+1,+2,+3,+4,+5,+6 and above]
				281474976711163 (F003393): Peptide Prophet [+1,+2,+3,+4,+5,+6 and above]
				281474976711160 (F003391): Peptide Prophet [+1,+2,+3,+4,+5,+6 and above]
		Search Engine: X! Tandem
			Version: 2007.01.01.1
			Samples: 281474976711166 (F003396), 281474976711163 (F003393), 281474976711160 (F003391)
			Fragment Tolerance: 0,050 Da (Monoisotopic)
			Parent Tolerance: 7,0 PPM (Monoisotopic)
			Fixed Modifications: +18 on O (O+18), +57 on C (Carbamidomethyl)
			Variable Modifications: +1 on NQ (Deamidated), +16 on M (Oxidation)
			Database: a subset of the SwissProt_2014_08 database
			Digestion Enzyme: Trypsin
			Max Missed Cleavages: 2
			Probability Model:
				281474976711166 (F003396): Peptide Prophet [+1,+2,+3,+4 and above]
				281474976711163 (F003393): Peptide Prophet [+1,+2,+3,+4 and above]
				281474976711160 (F003391): Peptide Prophet [+1,+2,+3,+4 and above]
		Search Engine: X! Tandem
			Version: CYCLONE (2010.12.01.1)
			Samples: 281474976711826 (F002818), 281474976711820 (F002812), 281474976711859 (F002866), 281474976711807 (F002794), 281474976711855 (F002859)
			Fragment Tolerance: 0,050 Da (Monoisotopic)
			Parent Tolerance: 7,0 PPM (Monoisotopic)
			Fixed Modifications: +18 on O (O+18), +57 on C (Carbamidomethyl)
			Variable Modifications: +1 on NQ (Deamidated), +16 on M (Oxidation), +40 on n (Pyro-carbamidomethyl)
			Database: a subset of the SwissProt_2015_08 database
			Digestion Enzyme: Trypsin
			Max Missed Cleavages: 2
			Probability Model:
				281474976711826 (F002818): Peptide Prophet [+1,+2,+3,+4 and above]
				281474976711820 (F002812): Peptide Prophet [+1,+2,+3,+4 and above]
				281474976711859 (F002866): Peptide Prophet [+1,+2,+3,+4 and above]
				281474976711807 (F002794): Peptide Prophet [+1,+2,+3,+4 and above]
				281474976711855 (F002859): Peptide Prophet [+1,+2,+3,+4 and above]
	Scaffold: Version: Scaffold_4.5.1
		Modification Metadata Set: Unknown modifications
			Source: Unknown
			Comment:
		Protein Grouping Strategy: Experiment-wide grouping with binary peptide-protein weights
		Peptide Thresholds: 95,0% minimum
		Protein Thresholds: 99,0% minimum and 2 peptides minimum
		Peptide FDR: 0,0% (Decoy)
		Protein FDR: 0,0% (Decoy)
		GO Annotation Source(s):
Experiment name	Biological sample category	Biological sample name	MS/MS sample name	Protein name	Protein accession numbers	Database sources	Protein molecular weight (Da)	Protein identification probability	Exclusive unique peptide count	Exclusive unique spectrum count	Exclusive spectrum count	Percentage of total spectra	Percentage sequence coverage
activated merged	MV_activated	MV_activated	281474976711826 (F002818)	Nuclease-sensitive element-binding protein 1 OS=Homo sapiens GN=YBX1 PE=1 SV=3	YBOX1_HUMAN	SwissProt_2015_08.fasta	35 923,8	1	2	2	4	0.0001	0.12
activated merged	MV_activated	MV_activated	281474976711826 (F002818)	WD repeat-containing protein 1 OS=Homo sapiens GN=WDR1 PE=1 SV=4	WDR1_HUMAN	SwissProt_2015_08.fasta	66 193,2	1	4	5	10	0.0003	0.13
activated merged	MV_activated	MV_activated	281474976711826 (F002818)	Pyruvate kinase PKM OS=Homo sapiens GN=PKM PE=1 SV=4	KPYM_HUMAN	SwissProt_2015_08.fasta	57 937,5	1	11	13	19	0.0005	0.337
activated merged	MV_activated	MV_activated	281474976711826 (F002818)	Hypoxia up-regulated protein 1 OS=Homo sapiens GN=HYOU1 PE=1 SV=1	HYOU1_HUMAN	SwissProt_2015_08.fasta	111 336,8	1	2	2	2	0.0001	0.0661
activated merged	MV_activated	MV_activated	281474976711826 (F002818)	Prothymosin alpha OS=Homo sapiens GN=PTMA PE=1 SV=2	PTMA_HUMAN	SwissProt_2015_08.fasta	12 202,5	1	2	2	3	0.0001	0.126
activated merged	MV_activated	MV_activated	281474976711826 (F002818)	Filamin-A OS=Homo sapiens GN=FLNA PE=1 SV=4	FLNA_HUMAN	SwissProt_2015_08.fasta	280 729,4	1	6	6	7	0.0002	0.0397
activated merged	MV_activated	MV_activated	281474976711826 (F002818)	Proliferating cell nuclear antigen OS=Homo sapiens GN=PCNA PE=1 SV=1	PCNA_HUMAN	SwissProt_2015_08.fasta	28 769,3	1	2	2	4	0.0001	0.199
activated merged	MV_activated	MV_activated	281474976711826 (F002818)	ADP-ribosylation factor 6 OS=Homo sapiens GN=ARF6 PE=1 SV=2	ARF6_HUMAN	SwissProt_2015_08.fasta	20 083,0	1	3	3	3	0.0001	0.337
activated merged	MV_activated	MV_activated	281474976711826 (F002818)	Actin-related protein 3 OS=Homo sapiens GN=ACTR3 PE=1 SV=3	ARP3_HUMAN	SwissProt_2015_08.fasta	47 371,9	1	3	3	4	0.0001	0.201
activated merged	MV_activated	MV_activated	281474976711826 (F002818)	Beta-2-microglobulin OS=Homo sapiens GN=B2M PE=1 SV=1	B2MG_HUMAN	SwissProt_2015_08.fasta	13 714,9	1	2	2	2	0.0001	0.193
activated merged	MV_activated	MV_activated	281474976711826 (F002818)	Keratin, type II cytoskeletal 2 epidermal OS=Homo sapiens GN=KRT2 PE=1 SV=2	K22E_HUMAN	SwissProt_2015_08.fasta	65 433,9	1	14	16	41	0.0012	0.346
activated merged	MV_activated	MV_activated	281474976711826 (F002818)	MARCKS-related protein OS=Homo sapiens GN=MARCKSL1 PE=1 SV=2	MRP_HUMAN	SwissProt_2015_08.fasta	19 528,6	1	5	7	24	0.0007	0.687
activated merged	MV_activated	MV_activated	281474976711826 (F002818)	Eukaryotic initiation factor 4A-I OS=Homo sapiens GN=EIF4A1 PE=1 SV=1	IF4A1_HUMAN	SwissProt_2015_08.fasta	46 155,3	1	3	3	4	0.0001	0.2
activated merged	MV_activated	MV_activated	281474976711826 (F002818)	Ras-related protein Rab-8A OS=Homo sapiens GN=RAB8A PE=1 SV=1	RAB8A_HUMAN	SwissProt_2015_08.fasta	23 669,7	1	2	2	2	0.0001	0.242
activated merged	MV_activated	MV_activated	281474976711826 (F002818)	Immunoglobulin superfamily member 8 OS=Homo sapiens GN=IGSF8 PE=1 SV=1	IGSF8_HUMAN	SwissProt_2015_08.fasta	65 032,8	1	4	4	7	0.0002	0.0979
activated merged	MV_activated	MV_activated	281474976711826 (F002818)	Aldose reductase OS=Homo sapiens GN=AKR1B1 PE=1 SV=3	ALDR_HUMAN	SwissProt_2015_08.fasta	35 853,9	1	2	2	4	0.0001	0.171
activated merged	MV_activated	MV_activated	281474976711826 (F002818)	Keratin, type II cytoskeletal 1 OS=Homo sapiens GN=KRT1 PE=1 SV=6	K2C1_HUMAN	SwissProt_2015_08.fasta	66 040,3	1	24	27	55	0.0016	0.503
activated merged	MV_activated	MV_activated	281474976711826 (F002818)	Glyceraldehyde-3-phosphate dehydrogenase OS=Homo sapiens GN=GAPDH PE=1 SV=3	G3P_HUMAN	SwissProt_2015_08.fasta	36 053,4	1	14	19	61	0.0017	0.675
activated merged	MV_activated	MV_activated	281474976711826 (F002818)	Receptor-type tyrosine-protein phosphatase C OS=Homo sapiens GN=PTPRC PE=1 SV=2	PTPRC_HUMAN	SwissProt_2015_08.fasta	147 255,9	1	8	10	21	0.0006	0.137
activated merged	MV_activated	MV_activated	281474976711826 (F002818)	Guanine nucleotide-binding protein G(q) subunit alpha OS=Homo sapiens GN=GNAQ PE=1 SV=4	GNAQ_HUMAN	SwissProt_2015_08.fasta	42 143,6	1	5	5	5	0.0001	0.234
activated merged	MV_activated	MV_activated	281474976711826 (F002818)	Anoctamin-6 OS=Homo sapiens GN=ANO6 PE=1 SV=2	ANO6_HUMAN	SwissProt_2015_08.fasta	106 169,4	1	3	3	4	0.0001	0.0956
activated merged	MV_activated	MV_activated	281474976711826 (F002818)	ATP-citrate synthase OS=Homo sapiens GN=ACLY PE=1 SV=3	ACLY_HUMAN	SwissProt_2015_08.fasta	120 842,8	1	8	9	14	0.0004	0.153
activated merged	MV_activated	MV_activated	281474976711826 (F002818)	T-complex protein 1 subunit eta OS=Homo sapiens GN=CCT7 PE=1 SV=2	TCPH_HUMAN	SwissProt_2015_08.fasta	59 367,8	1	3	3	3	0.0001	0.105
activated merged	MV_activated	MV_activated	281474976711826 (F002818)	Alpha-actinin-4 OS=Homo sapiens GN=ACTN4 PE=1 SV=2	ACTN4_HUMAN	SwissProt_2015_08.fasta	104 857,2	1	4	4	4	0.0001	0.0845
activated merged	MV_activated	MV_activated	281474976711826 (F002818)	Elongation factor 1-alpha 1 OS=Homo sapiens GN=EEF1A1 PE=1 SV=1	EF1A1_HUMAN,EF1A3_HUMAN	SwissProt_2015_08.fasta	50 141,2	1	6	6	14	0.0004	0.329
activated merged	MV_activated	MV_activated	281474976711826 (F002818)	Phosphoglycerate kinase 1 OS=Homo sapiens GN=PGK1 PE=1 SV=3	PGK1_HUMAN	SwissProt_2015_08.fasta	44 615,3	1	7	8	10	0.0003	0.249
activated merged	MV_activated	MV_activated	281474976711826 (F002818)	Heat shock protein HSP 90-alpha OS=Homo sapiens GN=HSP90AA1 PE=1 SV=5	HS90A_HUMAN	SwissProt_2015_08.fasta	84 663,2	1	10	10	18	0.0005	0.37
activated merged	MV_activated	MV_activated	281474976711826 (F002818)	Elongation factor 2 OS=Homo sapiens GN=EEF2 PE=1 SV=4	EF2_HUMAN	SwissProt_2015_08.fasta	95 340,1	1	9	9	16	0.0005	0.191
activated merged	MV_activated	MV_activated	281474976711826 (F002818)	14-3-3 protein beta/alpha OS=Homo sapiens GN=YWHAB PE=1 SV=3	1433B_HUMAN	SwissProt_2015_08.fasta	28 083,1	1	6	7	9	0.0003	0.524
activated merged	MV_activated	MV_activated	281474976711826 (F002818)	Sodium/potassium-transporting ATPase subunit alpha-3 OS=Homo sapiens GN=ATP1A3 PE=1 SV=3	AT1A3_HUMAN	SwissProt_2015_08.fasta	111 751,5	1	2	2	2	0.0001	0.183
activated merged	MV_activated	MV_activated	281474976711826 (F002818)	Calreticulin OS=Homo sapiens GN=CALR PE=1 SV=1	CALR_HUMAN	SwissProt_2015_08.fasta	48 142,9	1	7	7	13	0.0004	0.319
activated merged	MV_activated	MV_activated	281474976711826 (F002818)	HLA class I histocompatibility antigen, A-3 alpha chain OS=Homo sapiens GN=HLA-A PE=1 SV=2	1A03_HUMAN	SwissProt_2015_08.fasta	40 840,6	1	12	13	24	0.0007	0.482
activated merged	MV_activated	MV_activated	281474976711826 (F002818)	Sodium/potassium-transporting ATPase subunit alpha-1 OS=Homo sapiens GN=ATP1A1 PE=1 SV=1	AT1A1_HUMAN	SwissProt_2015_08.fasta	112 899,5	1	14	14	31	0.0009	0.233
activated merged	MV_activated	MV_activated	281474976711826 (F002818)	Peptidyl-prolyl cis-trans isomerase A OS=Homo sapiens GN=PPIA PE=1 SV=2	PPIA_HUMAN	SwissProt_2015_08.fasta	18 012,9	1	5	6	14	0.0004	0.503
activated merged	MV_activated	MV_activated	281474976711826 (F002818)	Heterogeneous nuclear ribonucleoprotein A1 OS=Homo sapiens GN=HNRNPA1 PE=1 SV=5	ROA1_HUMAN	SwissProt_2015_08.fasta	38 747,0	1	3	3	7	0.0002	0.118
activated merged	MV_activated	MV_activated	281474976711826 (F002818)	Fructose-bisphosphate aldolase A OS=Homo sapiens GN=ALDOA PE=1 SV=2	ALDOA_HUMAN	SwissProt_2015_08.fasta	39 420,6	1	7	11	24	0.0007	0.335
activated merged	MV_activated	MV_activated	281474976711826 (F002818)	C-X-C chemokine receptor type 4 OS=Homo sapiens GN=CXCR4 PE=1 SV=1	CXCR4_HUMAN	SwissProt_2015_08.fasta	39 747,3	1	4	5	7	0.0002	0.207
activated merged	MV_activated	MV_activated	281474976711826 (F002818)	Keratin, type I cytoskeletal 14 OS=Homo sapiens GN=KRT14 PE=1 SV=4	K1C14_HUMAN	SwissProt_2015_08.fasta	51 562,5	0.999	2	2	2	0.0001	0.0742
activated merged	MV_activated	MV_activated	281474976711826 (F002818)	Guanine nucleotide-binding protein G(I)/G(S)/G(T) subunit beta-1 OS=Homo sapiens GN=GNB1 PE=1 SV=3	GBB1_HUMAN	SwissProt_2015_08.fasta	37 377,5	1	7	9	20	0.0006	0.532
activated merged	MV_activated	MV_activated	281474976711826 (F002818)	Stathmin OS=Homo sapiens GN=STMN1 PE=1 SV=3	STMN1_HUMAN	SwissProt_2015_08.fasta	17 303,0	1	3	3	4	0.0001	0.248
activated merged	MV_activated	MV_activated	281474976711826 (F002818)	Spectrin beta chain, non-erythrocytic 1 OS=Homo sapiens GN=SPTBN1 PE=1 SV=2	SPTB2_HUMAN	SwissProt_2015_08.fasta	274 613,4	1	3	3	3	0.0001	0.022
activated merged	MV_activated	MV_activated	281474976711826 (F002818)	Intercellular adhesion molecule 2 OS=Homo sapiens GN=ICAM2 PE=1 SV=2	ICAM2_HUMAN	SwissProt_2015_08.fasta	30 653,9	1	2	3	5	0.0001	0.113
activated merged	MV_activated	MV_activated	281474976711826 (F002818)	Protein kinase C alpha type OS=Homo sapiens GN=PRKCA PE=1 SV=4	KPCA_HUMAN	SwissProt_2015_08.fasta	76 751,1	1	4	4	9	0.0003	0.121
activated merged	MV_activated	MV_activated	281474976711826 (F002818)	Keratin, type I cytoskeletal 9 OS=Homo sapiens GN=KRT9 PE=1 SV=3	K1C9_HUMAN	SwissProt_2015_08.fasta	62 065,9	1	15	17	33	0.0009	0.486
activated merged	MV_activated	MV_activated	281474976711826 (F002818)	Actin, cytoplasmic 2 OS=Homo sapiens GN=ACTG1 PE=1 SV=1	ACTG_HUMAN	SwissProt_2015_08.fasta	41 793,9	1	21	38	149	0.0042	0.712
activated merged	MV_activated	MV_activated	281474976711826 (F002818)	26S proteasome non-ATPase regulatory subunit 2 OS=Homo sapiens GN=PSMD2 PE=1 SV=3	PSMD2_HUMAN	SwissProt_2015_08.fasta	100 202,2	1	2	2	2	0.0001	0.0518
activated merged	MV_activated	MV_activated	281474976711826 (F002818)	Tubulin beta-4B chain OS=Homo sapiens GN=TUBB4B PE=1 SV=1	TBB4B_HUMAN	SwissProt_2015_08.fasta	49 830,7	1	5	5	9	0.0003	0.661
activated merged	MV_activated	MV_activated	281474976711826 (F002818)	V-type proton ATPase 16 kDa proteolipid subunit OS=Homo sapiens GN=ATP6V0C PE=1 SV=1	VATL_HUMAN	SwissProt_2015_08.fasta	15 736,6	1	3	4	4	0.0001	0.652
activated merged	MV_activated	MV_activated	281474976711826 (F002818)	High affinity cationic amino acid transporter 1 OS=Homo sapiens GN=SLC7A1 PE=1 SV=1	CTR1_HUMAN	SwissProt_2015_08.fasta	67 640,4	1	3	5	7	0.0002	0.154
activated merged	MV_activated	MV_activated	281474976711826 (F002818)	T-complex protein 1 subunit theta OS=Homo sapiens GN=CCT8 PE=1 SV=4	TCPQ_HUMAN	SwissProt_2015_08.fasta	59 621,0	1	5	6	9	0.0003	0.166
activated merged	MV_activated	MV_activated	281474976711826 (F002818)	Heat shock cognate 71 kDa protein OS=Homo sapiens GN=HSPA8 PE=1 SV=1	HSP7C_HUMAN	SwissProt_2015_08.fasta	70 899,8	1	15	20	46	0.0013	0.402
activated merged	MV_activated	MV_activated	281474976711826 (F002818)	Basigin OS=Homo sapiens GN=BSG PE=1 SV=2	BASI_HUMAN	SwissProt_2015_08.fasta	42 199,7	1	4	5	6	0.0002	0.205
activated merged	MV_activated	MV_activated	281474976711826 (F002818)	Fermitin family homolog 3 OS=Homo sapiens GN=FERMT3 PE=1 SV=1	URP2_HUMAN	SwissProt_2015_08.fasta	75 954,9	1	4	4	4	0.0001	0.108
activated merged	MV_activated	MV_activated	281474976711826 (F002818)	Sodium bicarbonate cotransporter 3 OS=Homo sapiens GN=SLC4A7 PE=1 SV=2	S4A7_HUMAN	SwissProt_2015_08.fasta	136 049,3	1	7	7	8	0.0002	0.11
activated merged	MV_activated	MV_activated	281474976711826 (F002818)	14-3-3 protein zeta/delta OS=Homo sapiens GN=YWHAZ PE=1 SV=1	1433Z_HUMAN	SwissProt_2015_08.fasta	27 745,9	1	10	13	28	0.0008	0.592
activated merged	MV_activated	MV_activated	281474976711826 (F002818)	2',3'-cyclic-nucleotide 3'-phosphodiesterase OS=Homo sapiens GN=CNP PE=1 SV=2	CN37_HUMAN	SwissProt_2015_08.fasta	47 580,6	1	2	2	3	0.0001	0.114
activated merged	MV_activated	MV_activated	281474976711826 (F002818)	Phosphoglycerate mutase 1 OS=Homo sapiens GN=PGAM1 PE=1 SV=2	PGAM1_HUMAN	SwissProt_2015_08.fasta	28 804,8	1	5	6	14	0.0004	0.413
activated merged	MV_activated	MV_activated	281474976711826 (F002818)	Guanine nucleotide-binding protein G(k) subunit alpha OS=Homo sapiens GN=GNAI3 PE=1 SV=3	GNAI3_HUMAN	SwissProt_2015_08.fasta	40 533,5	1	4	4	6	0.0002	0.314
activated merged	MV_activated	MV_activated	281474976711826 (F002818)	Unconventional myosin-Ib OS=Homo sapiens GN=MYO1B PE=1 SV=3	MYO1B_HUMAN	SwissProt_2015_08.fasta	131 990,7	1	2	3	6	0.0002	0.0405
activated merged	MV_activated	MV_activated	281474976711826 (F002818)	14-3-3 protein theta OS=Homo sapiens GN=YWHAQ PE=1 SV=1	1433T_HUMAN	SwissProt_2015_08.fasta	27 765,4	1	6	7	13	0.0004	0.441
activated merged	MV_activated	MV_activated	281474976711826 (F002818)	Annexin A7 OS=Homo sapiens GN=ANXA7 PE=1 SV=3	ANXA7_HUMAN	SwissProt_2015_08.fasta	52 740,5	1	2	2	3	0.0001	0.0758
activated merged	MV_activated	MV_activated	281474976711826 (F002818)	T-complex protein 1 subunit delta OS=Homo sapiens GN=CCT4 PE=1 SV=4	TCPD_HUMAN	SwissProt_2015_08.fasta	57 926,0	1	2	3	3	0.0001	0.0891
activated merged	MV_activated	MV_activated	281474976711826 (F002818)	Alpha-enolase OS=Homo sapiens GN=ENO1 PE=1 SV=2	ENOA_HUMAN	SwissProt_2015_08.fasta	47 170,2	1	12	17	38	0.0011	0.484
activated merged	MV_activated	MV_activated	281474976711826 (F002818)	Annexin A5 OS=Homo sapiens GN=ANXA5 PE=1 SV=2	ANXA5_HUMAN	SwissProt_2015_08.fasta	35 938,6	1	5	6	15	0.0004	0.309
activated merged	MV_activated	MV_activated	281474976711826 (F002818)	Phosphatidylethanolamine-binding protein 1 OS=Homo sapiens GN=PEBP1 PE=1 SV=3	PEBP1_HUMAN	SwissProt_2015_08.fasta	21 056,9	1	2	2	3	0.0001	0.182
activated merged	MV_activated	MV_activated	281474976711826 (F002818)	Solute carrier family 2, facilitated glucose transporter member 1 OS=Homo sapiens GN=SLC2A1 PE=1 SV=2	GTR1_HUMAN	SwissProt_2015_08.fasta	54 085,3	1	6	7	12	0.0003	0.291
activated merged	MV_activated	MV_activated	281474976711826 (F002818)	Annexin A1 OS=Homo sapiens GN=ANXA1 PE=1 SV=2	ANXA1_HUMAN	SwissProt_2015_08.fasta	38 715,9	1	2	2	3	0.0001	0.116
activated merged	MV_activated	MV_activated	281474976711826 (F002818)	Profilin-1 OS=Homo sapiens GN=PFN1 PE=1 SV=2	PROF1_HUMAN	SwissProt_2015_08.fasta	15 054,3	1	4	5	12	0.0003	0.414
activated merged	MV_activated	MV_activated	281474976711826 (F002818)	Heat shock protein HSP 90-beta OS=Homo sapiens GN=HSP90AB1 PE=1 SV=4	HS90B_HUMAN	SwissProt_2015_08.fasta	83 267,3	1	18	19	44	0.0012	0.402
activated merged	MV_activated	MV_activated	281474976711826 (F002818)	Ras-related protein Ral-A OS=Homo sapiens GN=RALA PE=1 SV=1	RALA_HUMAN	SwissProt_2015_08.fasta	23 567,2	1	2	2	6	0.0002	0.165
activated merged	MV_activated	MV_activated	281474976711826 (F002818)	Peroxiredoxin-1 OS=Homo sapiens GN=PRDX1 PE=1 SV=1	PRDX1_HUMAN	SwissProt_2015_08.fasta	22 110,9	1	5	6	12	0.0003	0.367
activated merged	MV_activated	MV_activated	281474976711826 (F002818)	Leukosialin OS=Homo sapiens GN=SPN PE=1 SV=1	LEUK_HUMAN	SwissProt_2015_08.fasta	40 321,6	1	2	2	2	0.0001	0.15
activated merged	MV_activated	MV_activated	281474976711826 (F002818)	Multidrug resistance-associated protein 1 OS=Homo sapiens GN=ABCC1 PE=1 SV=3	MRP1_HUMAN	SwissProt_2015_08.fasta	171 595,5	1	2	2	2	0.0001	0.0229
activated merged	MV_activated	MV_activated	281474976711826 (F002818)	Ras-related protein Rap-1A OS=Homo sapiens GN=RAP1A PE=1 SV=1	RAP1A_HUMAN	SwissProt_2015_08.fasta	20 987,3	1	2	2	2	0.0001	0.614
activated merged	MV_activated	MV_activated	281474976711826 (F002818)	Ubiquitin-like modifier-activating enzyme 1 OS=Homo sapiens GN=UBA1 PE=1 SV=3	UBA1_HUMAN	SwissProt_2015_08.fasta	117 850,3	1	3	4	4	0.0001	0.0898
activated merged	MV_activated	MV_activated	281474976711826 (F002818)	Protein deglycase DJ-1 OS=Homo sapiens GN=PARK7 PE=1 SV=2	PARK7_HUMAN	SwissProt_2015_08.fasta	19 891,2	1	2	2	3	0.0001	0.18
activated merged	MV_activated	MV_activated	281474976711826 (F002818)	Calmodulin OS=Homo sapiens GN=CALM1 PE=1 SV=2	CALM_HUMAN	SwissProt_2015_08.fasta	16 838,0	1	3	7	14	0.0004	0.51
activated merged	MV_activated	MV_activated	281474976711826 (F002818)	Guanine nucleotide-binding protein G(s) subunit alpha isoforms XLas OS=Homo sapiens GN=GNAS PE=1 SV=2	GNAS1_HUMAN,GNAS2_HUMAN	SwissProt_2015_08.fasta	111 026,3	1	5	5	7	0.0002	0.0829
activated merged	MV_activated	MV_activated	281474976711826 (F002818)	Tyrosine-protein kinase Lck OS=Homo sapiens GN=LCK PE=1 SV=6	LCK_HUMAN	SwissProt_2015_08.fasta	58 002,0	1	13	15	18	0.0005	0.428
activated merged	MV_activated	MV_activated	281474976711826 (F002818)	Na(+)/H(+) exchange regulatory cofactor NHE-RF1 OS=Homo sapiens GN=SLC9A3R1 PE=1 SV=4	NHRF1_HUMAN	SwissProt_2015_08.fasta	38 868,3	1	4	4	9	0.0003	0.179
activated merged	MV_activated	MV_activated	281474976711826 (F002818)	Nucleosome assembly protein 1-like 1 OS=Homo sapiens GN=NAP1L1 PE=1 SV=1	NP1L1_HUMAN	SwissProt_2015_08.fasta	45 375,0	1	3	3	4	0.0001	0.194
activated merged	MV_activated	MV_activated	281474976711826 (F002818)	Glutathione S-transferase P OS=Homo sapiens GN=GSTP1 PE=1 SV=2	GSTP1_HUMAN	SwissProt_2015_08.fasta	23 356,7	1	7	9	16	0.0005	0.676
activated merged	MV_activated	MV_activated	281474976711826 (F002818)	Superoxide dismutase [Cu-Zn] OS=Homo sapiens GN=SOD1 PE=1 SV=2	SODC_HUMAN	SwissProt_2015_08.fasta	15 935,3	1	2	2	4	0.0001	0.325
activated merged	MV_activated	MV_activated	281474976711826 (F002818)	L-lactate dehydrogenase A chain OS=Homo sapiens GN=LDHA PE=1 SV=2	LDHA_HUMAN	SwissProt_2015_08.fasta	36 689,2	1	7	8	10	0.0003	0.358
activated merged	MV_activated	MV_activated	281474976711826 (F002818)	Cell division control protein 42 homolog OS=Homo sapiens GN=CDC42 PE=1 SV=2	CDC42_HUMAN	SwissProt_2015_08.fasta	21 258,8	1	6	7	7	0.0002	0.461
activated merged	MV_activated	MV_activated	281474976711826 (F002818)	Guanine nucleotide-binding protein G(I)/G(S)/G(T) subunit beta-2 OS=Homo sapiens GN=GNB2 PE=1 SV=3	GBB2_HUMAN	SwissProt_2015_08.fasta	37 331,8	1	10	10	20	0.0006	0.635
activated merged	MV_activated	MV_activated	281474976711826 (F002818)	Cytosolic non-specific dipeptidase OS=Homo sapiens GN=CNDP2 PE=1 SV=2	CNDP2_HUMAN	SwissProt_2015_08.fasta	52 879,7	1	3	3	3	0.0001	0.135
activated merged	MV_activated	MV_activated	281474976711826 (F002818)	Integrin beta-1 OS=Homo sapiens GN=ITGB1 PE=1 SV=2	ITB1_HUMAN	SwissProt_2015_08.fasta	88 415,1	1	6	6	6	0.0002	0.138
activated merged	MV_activated	MV_activated	281474976711826 (F002818)	Plasma membrane calcium-transporting ATPase 4 OS=Homo sapiens GN=ATP2B4 PE=1 SV=2	AT2B4_HUMAN	SwissProt_2015_08.fasta	137 923,7	1	7	7	9	0.0003	0.106
activated merged	MV_activated	MV_activated	281474976711826 (F002818)	CD81 antigen OS=Homo sapiens GN=CD81 PE=1 SV=1	CD81_HUMAN	SwissProt_2015_08.fasta	25 809,8	1	2	3	9	0.0003	0.182
activated merged	MV_activated	MV_activated	281474976711826 (F002818)	Histone H3.2 OS=Homo sapiens GN=HIST2H3A PE=1 SV=3	H32_HUMAN	SwissProt_2015_08.fasta	15 388,7	1	2	3	4	0.0001	0.287
activated merged	MV_activated	MV_activated	281474976711826 (F002818)	Chloride intracellular channel protein 1 OS=Homo sapiens GN=CLIC1 PE=1 SV=4	CLIC1_HUMAN	SwissProt_2015_08.fasta	26 923,3	1	4	5	6	0.0002	0.361
activated merged	MV_activated	MV_activated	281474976711826 (F002818)	Triosephosphate isomerase OS=Homo sapiens GN=TPI1 PE=1 SV=3	TPIS_HUMAN	SwissProt_2015_08.fasta	30 790,8	1	4	4	7	0.0002	0.22
activated merged	MV_activated	MV_activated	281474976711826 (F002818)	Calponin-2 OS=Homo sapiens GN=CNN2 PE=1 SV=4	CNN2_HUMAN	SwissProt_2015_08.fasta	33 697,6	1	2	2	2	0.0001	0.239
activated merged	MV_activated	MV_activated	281474976711826 (F002818)	Tubulin alpha-1B chain OS=Homo sapiens GN=TUBA1B PE=1 SV=1	TBA1B_HUMAN	SwissProt_2015_08.fasta	50 151,7	1	19	22	48	0.0014	0.734
activated merged	MV_activated	MV_activated	281474976711826 (F002818)	T-complex protein 1 subunit alpha OS=Homo sapiens GN=TCP1 PE=1 SV=1	TCPA_HUMAN	SwissProt_2015_08.fasta	60 345,2	1	2	2	2	0.0001	0.0647
activated merged	MV_activated	MV_activated	281474976711826 (F002818)	Ras-related protein Rap-2b OS=Homo sapiens GN=RAP2B PE=1 SV=1	RAP2B_HUMAN	SwissProt_2015_08.fasta	20 504,4	1	2	2	3	0.0001	0.23
activated merged	MV_activated	MV_activated	281474976711826 (F002818)	Unconventional myosin-Ig OS=Homo sapiens GN=MYO1G PE=1 SV=2	MYO1G_HUMAN	SwissProt_2015_08.fasta	116 443,6	1	14	15	28	0.0008	0.223
activated merged	MV_activated	MV_activated	281474976711826 (F002818)	Large neutral amino acids transporter small subunit 1 OS=Homo sapiens GN=SLC7A5 PE=1 SV=2	LAT1_HUMAN	SwissProt_2015_08.fasta	55 012,1	1	3	4	8	0.0002	0.0927
activated merged	MV_activated	MV_activated	281474976711826 (F002818)	C-1-tetrahydrofolate synthase, cytoplasmic OS=Homo sapiens GN=MTHFD1 PE=1 SV=3	C1TC_HUMAN	SwissProt_2015_08.fasta	101 561,5	1	2	2	3	0.0001	0.0428
activated merged	MV_activated	MV_activated	281474976711826 (F002818)	60S ribosomal protein L10 OS=Homo sapiens GN=RPL10 PE=1 SV=4	RL10_HUMAN	SwissProt_2015_08.fasta	24 604,6	1	2	2	3	0.0001	0.168
activated merged	MV_activated	MV_activated	281474976711826 (F002818)	Guanine nucleotide-binding protein G(I)/G(S)/G(O) subunit gamma-2 OS=Homo sapiens GN=GNG2 PE=1 SV=2	GBG2_HUMAN	SwissProt_2015_08.fasta	7 850,5	1	2	2	2	0.0001	0.324
activated merged	MV_activated	MV_activated	281474976711826 (F002818)	Transforming protein RhoA OS=Homo sapiens GN=RHOA PE=1 SV=1	RHOA_HUMAN	SwissProt_2015_08.fasta	21 768,4	1	3	3	5	0.0001	0.368
activated merged	MV_activated	MV_activated	281474976711826 (F002818)	T-cell surface glycoprotein CD5 OS=Homo sapiens GN=CD5 PE=1 SV=2	CD5_HUMAN	SwissProt_2015_08.fasta	54 577,2	1	3	3	3	0.0001	0.0828
activated merged	MV_activated	MV_activated	281474976711826 (F002818)	Annexin A6 OS=Homo sapiens GN=ANXA6 PE=1 SV=3	ANXA6_HUMAN	SwissProt_2015_08.fasta	75 877,5	1	28	31	64	0.0018	0.545
activated merged	MV_activated	MV_activated	281474976711826 (F002818)	Annexin A4 OS=Homo sapiens GN=ANXA4 PE=1 SV=4	ANXA4_HUMAN	SwissProt_2015_08.fasta	35 884,3	1	9	9	9	0.0003	0.351
activated merged	MV_activated	MV_activated	281474976711826 (F002818)	Synaptic vesicle membrane protein VAT-1 homolog OS=Homo sapiens GN=VAT1 PE=1 SV=2	VAT1_HUMAN	SwissProt_2015_08.fasta	41 919,8	1	7	7	20	0.0006	0.369
activated merged	MV_activated	MV_activated	281474976711826 (F002818)	Peroxiredoxin-2 OS=Homo sapiens GN=PRDX2 PE=1 SV=5	PRDX2_HUMAN	SwissProt_2015_08.fasta	21 892,4	1	2	2	5	0.0001	0.273
activated merged	MV_activated	MV_activated	281474976711826 (F002818)	Lamin-B1 OS=Homo sapiens GN=LMNB1 PE=1 SV=2	LMNB1_HUMAN	SwissProt_2015_08.fasta	66 409,6	1	2	2	2	0.0001	0.058
activated merged	MV_activated	MV_activated	281474976711826 (F002818)	Glycogen [starch] synthase, muscle OS=Homo sapiens GN=GYS1 PE=1 SV=2	GYS1_HUMAN	SwissProt_2015_08.fasta	83 787,1	1	7	7	10	0.0003	0.218
activated merged	MV_activated	MV_activated	281474976711826 (F002818)	Ras-related protein Rap-1b OS=Homo sapiens GN=RAP1B PE=1 SV=1	RAP1B_HUMAN	SwissProt_2015_08.fasta	20 824,9	1	9	9	20	0.0006	0.69
activated merged	MV_activated	MV_activated	281474976711826 (F002818)	Clathrin heavy chain 1 OS=Homo sapiens GN=CLTC PE=1 SV=5	CLH1_HUMAN	SwissProt_2015_08.fasta	191 618,9	1	2	2	2	0.0001	0.0197
activated merged	MV_activated	MV_activated	281474976711826 (F002818)	Ezrin OS=Homo sapiens GN=EZR PE=1 SV=4	EZRI_HUMAN	SwissProt_2015_08.fasta	69 414,7	1	6	7	10	0.0003	0.241
activated merged	MV_activated	MV_activated	281474976711826 (F002818)	Acetyl-CoA acetyltransferase, cytosolic OS=Homo sapiens GN=ACAT2 PE=1 SV=2	THIC_HUMAN	SwissProt_2015_08.fasta	41 350,4	1	5	6	9	0.0003	0.348
activated merged	MV_activated	MV_activated	281474976711826 (F002818)	Rho GDP-dissociation inhibitor 2 OS=Homo sapiens GN=ARHGDIB PE=1 SV=3	GDIR2_HUMAN	SwissProt_2015_08.fasta	22 988,4	1	3	3	8	0.0002	0.294
activated merged	MV_activated	MV_activated	281474976711826 (F002818)	N(G),N(G)-dimethylarginine dimethylaminohydrolase 2 OS=Homo sapiens GN=DDAH2 PE=1 SV=1	DDAH2_HUMAN	SwissProt_2015_08.fasta	29 644,3	1	3	3	6	0.0002	0.298
activated merged	MV_activated	MV_activated	281474976711826 (F002818)	L-lactate dehydrogenase B chain OS=Homo sapiens GN=LDHB PE=1 SV=2	LDHB_HUMAN	SwissProt_2015_08.fasta	36 638,6	1	13	14	20	0.0006	0.521
activated merged	MV_activated	MV_activated	281474976711826 (F002818)	Transferrin receptor protein 1 OS=Homo sapiens GN=TFRC PE=1 SV=2	TFR1_HUMAN	SwissProt_2015_08.fasta	84 873,6	1	2	2	3	0.0001	0.0592
activated merged	MV_activated	MV_activated	281474976711826 (F002818)	Keratin, type I cytoskeletal 10 OS=Homo sapiens GN=KRT10 PE=1 SV=6	K1C10_HUMAN	SwissProt_2015_08.fasta	58 828,8	1	18	21	50	0.0014	0.497
activated merged	MV_activated	MV_activated	281474976711826 (F002818)	Tubulin beta chain OS=Homo sapiens GN=TUBB PE=1 SV=2	TBB5_HUMAN	SwissProt_2015_08.fasta	49 670,6	1	15	15	36	0.001	0.662
activated merged	MV_activated	MV_activated	281474976711826 (F002818)	Peptidyl-prolyl cis-trans isomerase FKBP4 OS=Homo sapiens GN=FKBP4 PE=1 SV=3	FKBP4_HUMAN	SwissProt_2015_08.fasta	51 805,9	1	2	2	2	0.0001	0.0588
activated merged	MV_activated	MV_activated	281474976711826 (F002818)	Prosaposin OS=Homo sapiens GN=PSAP PE=1 SV=2	SAP_HUMAN	SwissProt_2015_08.fasta	58 112,0	1	2	2	3	0.0001	0.084
activated merged	MV_activated	MV_activated	281474976711826 (F002818)	HLA class I histocompatibility antigen, B-7 alpha chain OS=Homo sapiens GN=HLA-B PE=1 SV=3	1B07_HUMAN,1B08_HUMAN,1B42_HUMAN	SwissProt_2015_08.fasta	40 459,6	1	4	4	5	0.0001	0.287
activated merged	MV_activated	MV_activated	281474976711826 (F002818)	Fatty acid synthase OS=Homo sapiens GN=FASN PE=1 SV=3	FAS_HUMAN	SwissProt_2015_08.fasta	273 427,1	1	3	4	7	0.0002	0.0354
activated merged	MV_activated	MV_activated	281474976711826 (F002818)	Actin, alpha cardiac muscle 1 OS=Homo sapiens GN=ACTC1 PE=1 SV=1	ACTC_HUMAN	SwissProt_2015_08.fasta	42 020,1	1	3	5	16	0.0005	0.363
activated merged	MV_activated	MV_activated	281474976711826 (F002818)	Transgelin-2 OS=Homo sapiens GN=TAGLN2 PE=1 SV=3	TAGL2_HUMAN	SwissProt_2015_08.fasta	22 391,9	1	3	3	4	0.0001	0.291
activated merged	MV_activated	MV_activated	281474976711826 (F002818)	Leukocyte surface antigen CD47 OS=Homo sapiens GN=CD47 PE=1 SV=1	CD47_HUMAN	SwissProt_2015_08.fasta	35 214,9	1	5	7	15	0.0004	0.146
activated merged	MV_activated	MV_activated	281474976711826 (F002818)	Formin-like protein 1 OS=Homo sapiens GN=FMNL1 PE=1 SV=3	FMNL1_HUMAN	SwissProt_2015_08.fasta	121 858,2	1	2	2	2	0.0001	0.0491
activated merged	MV_activated	MV_activated	281474976711826 (F002818)	Glucose-6-phosphate isomerase OS=Homo sapiens GN=GPI PE=1 SV=4	G6PI_HUMAN	SwissProt_2015_08.fasta	63 148,5	1	5	5	9	0.0003	0.238
activated merged	MV_activated	MV_activated	281474976711826 (F002818)	78 kDa glucose-regulated protein OS=Homo sapiens GN=HSPA5 PE=1 SV=2	GRP78_HUMAN	SwissProt_2015_08.fasta	72 334,7	1	5	5	6	0.0002	0.122
activated merged	MV_activated	MV_activated	281474976711826 (F002818)	Neutral amino acid transporter B(0) OS=Homo sapiens GN=SLC1A5 PE=1 SV=2	AAAT_HUMAN	SwissProt_2015_08.fasta	56 599,8	1	8	10	15	0.0004	0.283
activated merged	MV_activated	MV_activated	281474976711826 (F002818)	Plastin-2 OS=Homo sapiens GN=LCP1 PE=1 SV=6	PLSL_HUMAN	SwissProt_2015_08.fasta	70 291,2	1	12	12	19	0.0005	0.265
activated merged	MV_activated	MV_activated	281474976711826 (F002818)	Heat shock 70 kDa protein 4 OS=Homo sapiens GN=HSPA4 PE=1 SV=4	HSP74_HUMAN	SwissProt_2015_08.fasta	94 331,9	1	3	3	4	0.0001	0.044
activated merged	MV_activated	MV_activated	281474976711826 (F002818)	Ras GTPase-activating-like protein IQGAP1 OS=Homo sapiens GN=IQGAP1 PE=1 SV=1	IQGA1_HUMAN	SwissProt_2015_08.fasta	189 258,6	1	4	4	4	0.0001	0.0453
activated merged	MV_activated	MV_activated	281474976711826 (F002818)	Raftlin OS=Homo sapiens GN=RFTN1 PE=1 SV=4	RFTN1_HUMAN	SwissProt_2015_08.fasta	63 145,3	0.999	2	2	2	0.0001	0.0519
activated merged	MV_activated	MV_activated	281474976711826 (F002818)	Band 4.1-like protein 2 OS=Homo sapiens GN=EPB41L2 PE=1 SV=1	E41L2_HUMAN	SwissProt_2015_08.fasta	112 587,8	1	2	2	3	0.0001	0.0239
activated merged	MV_activated	MV_activated	281474976711826 (F002818)	Moesin OS=Homo sapiens GN=MSN PE=1 SV=3	MOES_HUMAN	SwissProt_2015_08.fasta	67 821,8	1	22	27	56	0.0016	0.456
activated merged	MV_activated	MV_activated	281474976711826 (F002818)	7-dehydrocholesterol reductase OS=Homo sapiens GN=DHCR7 PE=1 SV=1	DHCR7_HUMAN	SwissProt_2015_08.fasta	54 491,0	1	2	2	2	0.0001	0.175
activated merged	MV_activated	MV_activated	281474976711826 (F002818)	14-3-3 protein gamma OS=Homo sapiens GN=YWHAG PE=1 SV=2	1433G_HUMAN	SwissProt_2015_08.fasta	28 303,1	1	6	6	10	0.0003	0.401
activated merged	MV_activated	MV_activated	281474976711826 (F002818)	14-3-3 protein epsilon OS=Homo sapiens GN=YWHAE PE=1 SV=1	1433E_HUMAN	SwissProt_2015_08.fasta	29 175,0	1	8	10	24	0.0007	0.545
activated merged	MV_activated	MV_activated	281474976711826 (F002818)	CD99 antigen OS=Homo sapiens GN=CD99 PE=1 SV=1	CD99_HUMAN	SwissProt_2015_08.fasta	18 848,2	1	6	7	11	0.0003	0.254
activated merged	MV_activated	MV_activated	281474976711826 (F002818)	Macrophage migration inhibitory factor OS=Homo sapiens GN=MIF PE=1 SV=4	MIF_HUMAN	SwissProt_2015_08.fasta	12 476,5	1	2	3	4	0.0001	0.278
activated merged	MV_activated	MV_activated	281474976711826 (F002818)	Farnesyl pyrophosphate synthase OS=Homo sapiens GN=FDPS PE=1 SV=4	FPPS_HUMAN	SwissProt_2015_08.fasta	48 276,8	1	5	5	9	0.0003	0.377
activated merged	MV_activated	MV_activated	281474976711826 (F002818)	Myosin-9 OS=Homo sapiens GN=MYH9 PE=1 SV=4	MYH9_HUMAN	SwissProt_2015_08.fasta	226 537,5	1	10	11	14	0.0004	0.103
activated merged	MV_activated	MV_activated	281474976711826 (F002818)	Golgi-associated plant pathogenesis-related protein 1 OS=Homo sapiens GN=GLIPR2 PE=1 SV=3	GAPR1_HUMAN	SwissProt_2015_08.fasta	17 218,2	1	2	2	4	0.0001	0.169
activated merged	MV_activated	MV_activated	281474976711826 (F002818)	D-3-phosphoglycerate dehydrogenase OS=Homo sapiens GN=PHGDH PE=1 SV=4	SERA_HUMAN	SwissProt_2015_08.fasta	56 650,6	1	3	3	5	0.0001	0.212
activated merged	MV_activated	MV_activated	281474976711826 (F002818)	ADP-ribosylation factor 1 OS=Homo sapiens GN=ARF1 PE=1 SV=2	ARF1_HUMAN	SwissProt_2015_08.fasta	20 697,6	1	7	8	13	0.0004	0.646
activated merged	MV_activated	MV_activated	281474976711826 (F002818)	HLA class I histocompatibility antigen, B-35 alpha chain OS=Homo sapiens GN=HLA-B PE=1 SV=1	1B35_HUMAN,1B53_HUMAN	SwissProt_2015_08.fasta	40 454,8	1	2	2	2	0.0001	0.282
activated merged	MV_activated	MV_activated	281474976711826 (F002818)	Nucleolin OS=Homo sapiens GN=NCL PE=1 SV=3	NUCL_HUMAN	SwissProt_2015_08.fasta	76 615,9	1	3	3	7	0.0002	0.0634
activated merged	MV_activated	MV_activated	281474976711826 (F002818)	Inorganic pyrophosphatase OS=Homo sapiens GN=PPA1 PE=1 SV=2	IPYR_HUMAN	SwissProt_2015_08.fasta	32 660,6	1	2	2	3	0.0001	0.107
activated merged	MV_activated	MV_activated	281474976711826 (F002818)	Adenosine deaminase OS=Homo sapiens GN=ADA PE=1 SV=3	ADA_HUMAN	SwissProt_2015_08.fasta	40 765,1	1	2	2	3	0.0001	0.132
activated merged	MV_activated	MV_activated	281474976711826 (F002818)	Chloride intracellular channel protein 4 OS=Homo sapiens GN=CLIC4 PE=1 SV=4	CLIC4_HUMAN	SwissProt_2015_08.fasta	28 773,6	1	3	3	5	0.0001	0.245
activated merged	MV_activated	MV_activated	281474976711826 (F002818)	Rab GDP dissociation inhibitor beta OS=Homo sapiens GN=GDI2 PE=1 SV=2	GDIB_HUMAN	SwissProt_2015_08.fasta	50 665,5	1	9	10	12	0.0003	0.279
activated merged	MV_activated	MV_activated	281474976711826 (F002818)	Ras-related protein Rab-1B OS=Homo sapiens GN=RAB1B PE=1 SV=1	RAB1B_HUMAN	SwissProt_2015_08.fasta	22 172,0	1	4	4	9	0.0003	0.284
activated merged	MV_activated	MV_activated	281474976711826 (F002818)	Coronin-1A OS=Homo sapiens GN=CORO1A PE=1 SV=4	COR1A_HUMAN	SwissProt_2015_08.fasta	51 026,1	1	4	5	7	0.0002	0.191
activated merged	MV_activated	MV_activated	281474976711826 (F002818)	Integrin alpha-4 OS=Homo sapiens GN=ITGA4 PE=1 SV=3	ITA4_HUMAN	SwissProt_2015_08.fasta	114 901,8	1	4	4	6	0.0002	0.0659
activated merged	MV_activated	MV_activated	281474976711826 (F002818)	Synaptophysin-like protein 1 OS=Homo sapiens GN=SYPL1 PE=1 SV=1	SYPL1_HUMAN	SwissProt_2015_08.fasta	28 566,1	1	2	3	3	0.0001	0.124
activated merged	MV_activated	MV_activated	281474976711826 (F002818)	40S ribosomal protein S14 OS=Homo sapiens GN=RPS14 PE=1 SV=3	RS14_HUMAN	SwissProt_2015_08.fasta	16 272,9	0.999	2	2	2	0.0001	0.159
activated merged	MV_activated	MV_activated	281474976711826 (F002818)	Transitional endoplasmic reticulum ATPase OS=Homo sapiens GN=VCP PE=1 SV=4	TERA_HUMAN	SwissProt_2015_08.fasta	89 324,8	1	3	3	3	0.0001	0.0769
activated merged	MV_activated	MV_activated	281474976711826 (F002818)	Annexin A2 OS=Homo sapiens GN=ANXA2 PE=1 SV=2	ANXA2_HUMAN	SwissProt_2015_08.fasta	38 606,1	1	6	6	8	0.0002	0.206
activated merged	MV_activated	MV_activated	281474976711826 (F002818)	Guanine nucleotide-binding protein G(i) subunit alpha-2 OS=Homo sapiens GN=GNAI2 PE=1 SV=3	GNAI2_HUMAN	SwissProt_2015_08.fasta	40 452,0	1	13	15	34	0.001	0.527
activated merged	MV_activated	MV_activated	281474976711826 (F002818)	Neutral amino acid transporter A OS=Homo sapiens GN=SLC1A4 PE=1 SV=1	SATT_HUMAN	SwissProt_2015_08.fasta	55 724,4	1	2	2	4	0.0001	0.133
activated merged	MV_activated	MV_activated	281474976711826 (F002818)	Vacuolar protein sorting-associated protein 35 OS=Homo sapiens GN=VPS35 PE=1 SV=2	VPS35_HUMAN	SwissProt_2015_08.fasta	91 710,0	1	2	2	2	0.0001	0.049
activated merged	MV_activated	MV_activated	281474976711826 (F002818)	Eukaryotic translation initiation factor 4B OS=Homo sapiens GN=EIF4B PE=1 SV=2	IF4B_HUMAN	SwissProt_2015_08.fasta	69 153,9	1	2	2	3	0.0001	0.0589
activated merged	MV_activated	MV_activated	281474976711826 (F002818)	GTPase NRas OS=Homo sapiens GN=NRAS PE=1 SV=1	RASN_HUMAN	SwissProt_2015_08.fasta	21 229,3	1	2	2	2	0.0001	0.201
activated merged	MV_activated	MV_activated	281474976711826 (F002818)	Cofilin-1 OS=Homo sapiens GN=CFL1 PE=1 SV=3	COF1_HUMAN	SwissProt_2015_08.fasta	18 503,2	1	6	6	14	0.0004	0.422
activated merged	MV_activated	MV_activated	281474976711826 (F002818)	Rho-related GTP-binding protein RhoG OS=Homo sapiens GN=RHOG PE=1 SV=1	RHOG_HUMAN	SwissProt_2015_08.fasta	21 308,1	1	3	4	7	0.0002	0.199
activated merged	MV_activated	MV_activated	281474976711826 (F002818)	6-phosphogluconate dehydrogenase, decarboxylating OS=Homo sapiens GN=PGD PE=1 SV=3	6PGD_HUMAN	SwissProt_2015_08.fasta	53 141,9	1	4	5	7	0.0002	0.209
activated merged	MV_activated	MV_activated	281474976711826 (F002818)	4F2 cell-surface antigen heavy chain OS=Homo sapiens GN=SLC3A2 PE=1 SV=3	4F2_HUMAN	SwissProt_2015_08.fasta	67 996,4	1	13	14	26	0.0007	0.365
activated merged	EXO_activated	EXO_activated	281474976711820 (F002812)	60S ribosomal protein L23 OS=Homo sapiens GN=RPL23 PE=1 SV=1	RL23_HUMAN	SwissProt_2015_08.fasta	14 865,9	1	2	2	2	0.0001	0.25
activated merged	EXO_activated	EXO_activated	281474976711820 (F002812)	Bifunctional glutamate/proline--tRNA ligase OS=Homo sapiens GN=EPRS PE=1 SV=5	SYEP_HUMAN	SwissProt_2015_08.fasta	170 593,2	1	2	2	3	0.0001	0.0152
activated merged	EXO_activated	EXO_activated	281474976711820 (F002812)	40S ribosomal protein S2 OS=Homo sapiens GN=RPS2 PE=1 SV=2	RS2_HUMAN	SwissProt_2015_08.fasta	31 325,2	1	2	2	4	0.0001	0.0956
activated merged	EXO_activated	EXO_activated	281474976711820 (F002812)	60S ribosomal protein L4 OS=Homo sapiens GN=RPL4 PE=1 SV=5	RL4_HUMAN	SwissProt_2015_08.fasta	47 699,1	1	3	3	3	0.0001	0.0867
activated merged	EXO_activated	EXO_activated	281474976711820 (F002812)	Heterogeneous nuclear ribonucleoprotein U OS=Homo sapiens GN=HNRNPU PE=1 SV=6	HNRPU_HUMAN	SwissProt_2015_08.fasta	90 585,2	1	2	2	2	0.0001	0.0364
activated merged	EXO_activated	EXO_activated	281474976711820 (F002812)	40S ribosomal protein S6 OS=Homo sapiens GN=RPS6 PE=1 SV=1	RS6_HUMAN	SwissProt_2015_08.fasta	28 681,7	1	2	2	3	0.0001	0.108
activated merged	EXO_activated	EXO_activated	281474976711820 (F002812)	Tubulin beta-4B chain OS=Homo sapiens GN=TUBB4B PE=1 SV=1	TBB4B_HUMAN	SwissProt_2015_08.fasta	49 830,7	1	2	2	2	0.0001	0.173
activated merged	EXO_activated	EXO_activated	281474976711820 (F002812)	14-3-3 protein gamma OS=Homo sapiens GN=YWHAG PE=1 SV=2	1433G_HUMAN	SwissProt_2015_08.fasta	28 303,1	1	3	3	4	0.0001	0.174
activated merged	EXO_activated	EXO_activated	281474976711820 (F002812)	Immunoglobulin superfamily member 8 OS=Homo sapiens GN=IGSF8 PE=1 SV=1	IGSF8_HUMAN	SwissProt_2015_08.fasta	65 032,8	1	7	7	9	0.0003	0.215
activated merged	EXO_activated	EXO_activated	281474976711820 (F002812)	Glycogen [starch] synthase, muscle OS=Homo sapiens GN=GYS1 PE=1 SV=2	GYS1_HUMAN	SwissProt_2015_08.fasta	83 787,1	1	4	4	6	0.0002	0.0896
activated merged	EXO_activated	EXO_activated	281474976711820 (F002812)	Histone H2B type 1-J OS=Homo sapiens GN=HIST1H2BJ PE=1 SV=3	H2B1J_HUMAN,H2B2E_HUMAN	SwissProt_2015_08.fasta	13 904,7	1	5	8	62	0.0022	0.389
activated merged	EXO_activated	EXO_activated	281474976711820 (F002812)	Elongation factor 1-alpha 1 OS=Homo sapiens GN=EEF1A1 PE=1 SV=1	EF1A1_HUMAN,EF1A3_HUMAN	SwissProt_2015_08.fasta	50 141,2	1	2	2	2	0.0001	0.0866
activated merged	EXO_activated	EXO_activated	281474976711820 (F002812)	Core histone macro-H2A.1 OS=Homo sapiens GN=H2AFY PE=1 SV=4	H2AY_HUMAN	SwissProt_2015_08.fasta	39 618,9	1	4	4	5	0.0002	0.183
activated merged	EXO_activated	EXO_activated	281474976711820 (F002812)	Moesin OS=Homo sapiens GN=MSN PE=1 SV=3	MOES_HUMAN	SwissProt_2015_08.fasta	67 821,8	1	6	6	8	0.0003	0.163
activated merged	EXO_activated	EXO_activated	281474976711820 (F002812)	Actin, alpha cardiac muscle 1 OS=Homo sapiens GN=ACTC1 PE=1 SV=1	ACTC_HUMAN	SwissProt_2015_08.fasta	42 020,1	1	2	2	9	0.0003	0.308
activated merged	EXO_activated	EXO_activated	281474976711820 (F002812)	14-3-3 protein epsilon OS=Homo sapiens GN=YWHAE PE=1 SV=1	1433E_HUMAN	SwissProt_2015_08.fasta	29 175,0	1	4	4	4	0.0001	0.251
activated merged	EXO_activated	EXO_activated	281474976711820 (F002812)	Matrin-3 OS=Homo sapiens GN=MATR3 PE=1 SV=2	MATR3_HUMAN	SwissProt_2015_08.fasta	94 626,7	0.999	2	2	2	0.0001	0.0224
activated merged	EXO_activated	EXO_activated	281474976711820 (F002812)	Heterogeneous nuclear ribonucleoprotein M OS=Homo sapiens GN=HNRNPM PE=1 SV=3	HNRPM_HUMAN	SwissProt_2015_08.fasta	77 517,3	1	7	7	7	0.0002	0.159
activated merged	EXO_activated	EXO_activated	281474976711820 (F002812)	GTP-binding nuclear protein Ran OS=Homo sapiens GN=RAN PE=1 SV=3	RAN_HUMAN	SwissProt_2015_08.fasta	24 423,1	1	2	2	2	0.0001	0.111
activated merged	EXO_activated	EXO_activated	281474976711820 (F002812)	Phosphoglycerate kinase 1 OS=Homo sapiens GN=PGK1 PE=1 SV=3	PGK1_HUMAN	SwissProt_2015_08.fasta	44 615,3	1	2	2	2	0.0001	0.0839
activated merged	EXO_activated	EXO_activated	281474976711820 (F002812)	40S ribosomal protein S23 OS=Homo sapiens GN=RPS23 PE=1 SV=3	RS23_HUMAN	SwissProt_2015_08.fasta	15 807,7	1	2	2	2	0.0001	0.266
activated merged	EXO_activated	EXO_activated	281474976711820 (F002812)	Receptor-type tyrosine-protein phosphatase C OS=Homo sapiens GN=PTPRC PE=1 SV=2	PTPRC_HUMAN	SwissProt_2015_08.fasta	147 255,9	1	2	2	2	0.0001	0.0192
activated merged	EXO_activated	EXO_activated	281474976711820 (F002812)	60S ribosomal protein L15 OS=Homo sapiens GN=RPL15 PE=1 SV=2	RL15_HUMAN	SwissProt_2015_08.fasta	24 146,5	1	2	2	2	0.0001	0.113
activated merged	EXO_activated	EXO_activated	281474976711820 (F002812)	40S ribosomal protein S4, X isoform OS=Homo sapiens GN=RPS4X PE=1 SV=2	RS4X_HUMAN	SwissProt_2015_08.fasta	29 599,3	1	4	4	5	0.0002	0.217
activated merged	EXO_activated	EXO_activated	281474976711820 (F002812)	60S ribosomal protein L18a OS=Homo sapiens GN=RPL18A PE=1 SV=2	RL18A_HUMAN	SwissProt_2015_08.fasta	20 762,6	1	2	2	2	0.0001	0.153
activated merged	EXO_activated	EXO_activated	281474976711820 (F002812)	60S ribosomal protein L13 OS=Homo sapiens GN=RPL13 PE=1 SV=4	RL13_HUMAN	SwissProt_2015_08.fasta	24 262,2	1	2	2	2	0.0001	0.0995
activated merged	EXO_activated	EXO_activated	281474976711820 (F002812)	Fructose-bisphosphate aldolase A OS=Homo sapiens GN=ALDOA PE=1 SV=2	ALDOA_HUMAN	SwissProt_2015_08.fasta	39 420,6	1	2	2	2	0.0001	0.113
activated merged	EXO_activated	EXO_activated	281474976711820 (F002812)	Ras-related protein Rap-1b OS=Homo sapiens GN=RAP1B PE=1 SV=1	RAP1B_HUMAN	SwissProt_2015_08.fasta	20 824,9	1	5	5	11	0.0004	0.402
activated merged	EXO_activated	EXO_activated	281474976711820 (F002812)	Clathrin heavy chain 1 OS=Homo sapiens GN=CLTC PE=1 SV=5	CLH1_HUMAN	SwissProt_2015_08.fasta	191 618,9	1	21	22	28	0.001	0.18
activated merged	EXO_activated	EXO_activated	281474976711820 (F002812)	Annexin A5 OS=Homo sapiens GN=ANXA5 PE=1 SV=2	ANXA5_HUMAN	SwissProt_2015_08.fasta	35 938,6	1	2	2	2	0.0001	0.0656
activated merged	EXO_activated	EXO_activated	281474976711820 (F002812)	Disintegrin and metalloproteinase domain-containing protein 10 OS=Homo sapiens GN=ADAM10 PE=1 SV=1	ADA10_HUMAN	SwissProt_2015_08.fasta	84 143,0	1	2	2	2	0.0001	0.0455
activated merged	EXO_activated	EXO_activated	281474976711820 (F002812)	L-lactate dehydrogenase B chain OS=Homo sapiens GN=LDHB PE=1 SV=2	LDHB_HUMAN	SwissProt_2015_08.fasta	36 638,6	1	2	2	5	0.0002	0.0808
activated merged	EXO_activated	EXO_activated	281474976711820 (F002812)	60S ribosomal protein L6 OS=Homo sapiens GN=RPL6 PE=1 SV=3	RL6_HUMAN	SwissProt_2015_08.fasta	32 729,3	1	3	3	6	0.0002	0.118
activated merged	EXO_activated	EXO_activated	281474976711820 (F002812)	WD repeat-containing protein 1 OS=Homo sapiens GN=WDR1 PE=1 SV=4	WDR1_HUMAN	SwissProt_2015_08.fasta	66 193,2	1	2	2	2	0.0001	0.0528
activated merged	EXO_activated	EXO_activated	281474976711820 (F002812)	Keratin, type II cytoskeletal 2 epidermal OS=Homo sapiens GN=KRT2 PE=1 SV=2	K22E_HUMAN	SwissProt_2015_08.fasta	65 433,9	1	2	2	2	0.0001	0.0673
activated merged	EXO_activated	EXO_activated	281474976711820 (F002812)	Keratin, type II cytoskeletal 1 OS=Homo sapiens GN=KRT1 PE=1 SV=6	K2C1_HUMAN	SwissProt_2015_08.fasta	66 040,3	1	12	12	17	0.0006	0.289
activated merged	EXO_activated	EXO_activated	281474976711820 (F002812)	Heat shock protein HSP 90-beta OS=Homo sapiens GN=HSP90AB1 PE=1 SV=4	HS90B_HUMAN	SwissProt_2015_08.fasta	83 267,3	1	5	5	5	0.0002	0.0898
activated merged	EXO_activated	EXO_activated	281474976711820 (F002812)	14-3-3 protein theta OS=Homo sapiens GN=YWHAQ PE=1 SV=1	1433T_HUMAN	SwissProt_2015_08.fasta	27 765,4	1	3	3	4	0.0001	0.265
activated merged	EXO_activated	EXO_activated	281474976711820 (F002812)	Keratin, type I cytoskeletal 9 OS=Homo sapiens GN=KRT9 PE=1 SV=3	K1C9_HUMAN	SwissProt_2015_08.fasta	62 065,9	1	8	8	12	0.0004	0.308
activated merged	EXO_activated	EXO_activated	281474976711820 (F002812)	14-3-3 protein zeta/delta OS=Homo sapiens GN=YWHAZ PE=1 SV=1	1433Z_HUMAN	SwissProt_2015_08.fasta	27 745,9	1	3	3	6	0.0002	0.192
activated merged	EXO_activated	EXO_activated	281474976711820 (F002812)	Histone H2B type 1-C/E/F/G/I OS=Homo sapiens GN=HIST1H2BC PE=1 SV=4	H2B1C_HUMAN,H2B1K_HUMAN	SwissProt_2015_08.fasta	13 906,6	1	2	2	3	0.0001	0.397
activated merged	EXO_activated	EXO_activated	281474976711820 (F002812)	60S ribosomal protein L7 OS=Homo sapiens GN=RPL7 PE=1 SV=1	RL7_HUMAN	SwissProt_2015_08.fasta	29 227,7	1	3	3	4	0.0001	0.141
activated merged	EXO_activated	EXO_activated	281474976711820 (F002812)	Integrin alpha-4 OS=Homo sapiens GN=ITGA4 PE=1 SV=3	ITA4_HUMAN	SwissProt_2015_08.fasta	114 901,8	1	4	4	5	0.0002	0.0795
activated merged	EXO_activated	EXO_activated	281474976711820 (F002812)	60S ribosomal protein L28 OS=Homo sapiens GN=RPL28 PE=1 SV=3	RL28_HUMAN	SwissProt_2015_08.fasta	15 747,9	1	2	2	2	0.0001	0.161
activated merged	EXO_activated	EXO_activated	281474976711820 (F002812)	Ras-related protein Rab-5C OS=Homo sapiens GN=RAB5C PE=1 SV=2	RAB5C_HUMAN	SwissProt_2015_08.fasta	23 482,7	1	2	2	2	0.0001	0.106
activated merged	EXO_activated	EXO_activated	281474976711820 (F002812)	Tubulin alpha-1B chain OS=Homo sapiens GN=TUBA1B PE=1 SV=1	TBA1B_HUMAN	SwissProt_2015_08.fasta	50 151,7	1	10	12	17	0.0006	0.355
activated merged	EXO_activated	EXO_activated	281474976711820 (F002812)	Alpha-enolase OS=Homo sapiens GN=ENO1 PE=1 SV=2	ENOA_HUMAN	SwissProt_2015_08.fasta	47 170,2	1	7	7	11	0.0004	0.267
activated merged	EXO_activated	EXO_activated	281474976711820 (F002812)	60S acidic ribosomal protein P2 OS=Homo sapiens GN=RPLP2 PE=1 SV=1	RLA2_HUMAN	SwissProt_2015_08.fasta	11 665,5	1	3	3	4	0.0001	0.6
activated merged	EXO_activated	EXO_activated	281474976711820 (F002812)	Heterogeneous nuclear ribonucleoproteins C1/C2 OS=Homo sapiens GN=HNRNPC PE=1 SV=4	HNRPC_HUMAN	SwissProt_2015_08.fasta	33 670,5	1	2	2	5	0.0002	0.0882
activated merged	EXO_activated	EXO_activated	281474976711820 (F002812)	Keratin, type I cytoskeletal 10 OS=Homo sapiens GN=KRT10 PE=1 SV=6	K1C10_HUMAN	SwissProt_2015_08.fasta	58 828,8	1	9	10	11	0.0004	0.217
activated merged	EXO_activated	EXO_activated	281474976711820 (F002812)	Poly [ADP-ribose] polymerase 1 OS=Homo sapiens GN=PARP1 PE=1 SV=4	PARP1_HUMAN	SwissProt_2015_08.fasta	113 087,8	1	11	11	16	0.0006	0.183
activated merged	EXO_activated	EXO_activated	281474976711820 (F002812)	Guanine nucleotide-binding protein G(I)/G(S)/G(T) subunit beta-2 OS=Homo sapiens GN=GNB2 PE=1 SV=3	GBB2_HUMAN	SwissProt_2015_08.fasta	37 331,8	1	3	4	6	0.0002	0.156
activated merged	EXO_activated	EXO_activated	281474976711820 (F002812)	Probable ATP-dependent RNA helicase DDX5 OS=Homo sapiens GN=DDX5 PE=1 SV=1	DDX5_HUMAN	SwissProt_2015_08.fasta	69 149,7	1	3	3	3	0.0001	0.0586
activated merged	EXO_activated	EXO_activated	281474976711820 (F002812)	60S acidic ribosomal protein P0 OS=Homo sapiens GN=RPLP0 PE=1 SV=1	RLA0_HUMAN	SwissProt_2015_08.fasta	34 274,3	1	3	3	5	0.0002	0.205
activated merged	EXO_activated	EXO_activated	281474976711820 (F002812)	Intercellular adhesion molecule 2 OS=Homo sapiens GN=ICAM2 PE=1 SV=2	ICAM2_HUMAN	SwissProt_2015_08.fasta	30 653,9	1	2	2	2	0.0001	0.0909
activated merged	EXO_activated	EXO_activated	281474976711820 (F002812)	MARCKS-related protein OS=Homo sapiens GN=MARCKSL1 PE=1 SV=2	MRP_HUMAN	SwissProt_2015_08.fasta	19 528,6	1	4	4	7	0.0002	0.621
activated merged	EXO_activated	EXO_activated	281474976711820 (F002812)	Programmed cell death 6-interacting protein OS=Homo sapiens GN=PDCD6IP PE=1 SV=1	PDC6I_HUMAN	SwissProt_2015_08.fasta	96 025,4	1	7	7	8	0.0003	0.132
activated merged	EXO_activated	EXO_activated	281474976711820 (F002812)	Glyceraldehyde-3-phosphate dehydrogenase OS=Homo sapiens GN=GAPDH PE=1 SV=3	G3P_HUMAN	SwissProt_2015_08.fasta	36 053,4	1	6	8	10	0.0004	0.304
activated merged	EXO_activated	EXO_activated	281474976711820 (F002812)	Nucleolin OS=Homo sapiens GN=NCL PE=1 SV=3	NUCL_HUMAN	SwissProt_2015_08.fasta	76 615,9	1	3	3	3	0.0001	0.0493
activated merged	EXO_activated	EXO_activated	281474976711820 (F002812)	4F2 cell-surface antigen heavy chain OS=Homo sapiens GN=SLC3A2 PE=1 SV=3	4F2_HUMAN	SwissProt_2015_08.fasta	67 996,4	1	6	6	8	0.0003	0.163
activated merged	EXO_activated	EXO_activated	281474976711820 (F002812)	Serine/arginine-rich splicing factor 1 OS=Homo sapiens GN=SRSF1 PE=1 SV=2	SRSF1_HUMAN	SwissProt_2015_08.fasta	27 745,1	1	2	2	2	0.0001	0.0887
activated merged	EXO_activated	EXO_activated	281474976711820 (F002812)	Sodium/potassium-transporting ATPase subunit alpha-1 OS=Homo sapiens GN=ATP1A1 PE=1 SV=1	AT1A1_HUMAN	SwissProt_2015_08.fasta	112 899,5	1	5	5	5	0.0002	0.0762
activated merged	EXO_activated	EXO_activated	281474976711820 (F002812)	40S ribosomal protein S3 OS=Homo sapiens GN=RPS3 PE=1 SV=2	RS3_HUMAN	SwissProt_2015_08.fasta	26 688,6	1	2	2	2	0.0001	0.103
activated merged	EXO_activated	EXO_activated	281474976711820 (F002812)	Cofilin-1 OS=Homo sapiens GN=CFL1 PE=1 SV=3	COF1_HUMAN	SwissProt_2015_08.fasta	18 503,2	1	3	3	3	0.0001	0.271
activated merged	EXO_activated	EXO_activated	281474976711820 (F002812)	Syntenin-1 OS=Homo sapiens GN=SDCBP PE=1 SV=1	SDCB1_HUMAN	SwissProt_2015_08.fasta	32 445,3	1	4	5	9	0.0003	0.279
activated merged	EXO_activated	EXO_activated	281474976711820 (F002812)	RNA-binding motif protein, X chromosome OS=Homo sapiens GN=RBMX PE=1 SV=3	RBMX_HUMAN	SwissProt_2015_08.fasta	42 333,7	0.999	2	2	2	0.0001	0.0588
activated merged	EXO_activated	EXO_activated	281474976711820 (F002812)	X-ray repair cross-complementing protein 6 OS=Homo sapiens GN=XRCC6 PE=1 SV=2	XRCC6_HUMAN	SwissProt_2015_08.fasta	69 846,4	1	2	2	3	0.0001	0.0591
activated merged	EXO_activated	EXO_activated	281474976711820 (F002812)	Golgi-associated plant pathogenesis-related protein 1 OS=Homo sapiens GN=GLIPR2 PE=1 SV=3	GAPR1_HUMAN	SwissProt_2015_08.fasta	17 218,2	1	2	2	3	0.0001	0.169
activated merged	EXO_activated	EXO_activated	281474976711820 (F002812)	60S ribosomal protein L14 OS=Homo sapiens GN=RPL14 PE=1 SV=4	RL14_HUMAN	SwissProt_2015_08.fasta	23 432,3	1	2	2	2	0.0001	0.0977
activated merged	EXO_activated	EXO_activated	281474976711820 (F002812)	Histone H2A.V OS=Homo sapiens GN=H2AFV PE=1 SV=3	H2AV_HUMAN,H2AZ_HUMAN	SwissProt_2015_08.fasta	13 509,2	1	2	2	10	0.0004	0.43
activated merged	EXO_activated	EXO_activated	281474976711820 (F002812)	Histone H1.5 OS=Homo sapiens GN=HIST1H1B PE=1 SV=3	H15_HUMAN	SwissProt_2015_08.fasta	22 581,7	1	4	4	6	0.0002	0.212
activated merged	EXO_activated	EXO_activated	281474976711820 (F002812)	14-3-3 protein beta/alpha OS=Homo sapiens GN=YWHAB PE=1 SV=3	1433B_HUMAN	SwissProt_2015_08.fasta	28 083,1	1	2	2	2	0.0001	0.179
activated merged	EXO_activated	EXO_activated	281474976711820 (F002812)	Tubulin beta chain OS=Homo sapiens GN=TUBB PE=1 SV=2	TBB5_HUMAN	SwissProt_2015_08.fasta	49 670,6	1	7	7	11	0.0004	0.173
activated merged	EXO_activated	EXO_activated	281474976711820 (F002812)	60S ribosomal protein L18 OS=Homo sapiens GN=RPL18 PE=1 SV=2	RL18_HUMAN	SwissProt_2015_08.fasta	21 635,2	1	4	4	7	0.0002	0.255
activated merged	EXO_activated	EXO_activated	281474976711820 (F002812)	DNA topoisomerase 1 OS=Homo sapiens GN=TOP1 PE=1 SV=2	TOP1_HUMAN	SwissProt_2015_08.fasta	90 729,7	1	3	3	3	0.0001	0.0549
activated merged	EXO_activated	EXO_activated	281474976711820 (F002812)	Synaptic vesicle membrane protein VAT-1 homolog OS=Homo sapiens GN=VAT1 PE=1 SV=2	VAT1_HUMAN	SwissProt_2015_08.fasta	41 919,8	1	3	3	3	0.0001	0.115
activated merged	EXO_activated	EXO_activated	281474976711820 (F002812)	Tyrosine-protein kinase Lck OS=Homo sapiens GN=LCK PE=1 SV=6	LCK_HUMAN	SwissProt_2015_08.fasta	58 002,0	1	4	4	4	0.0001	0.0923
activated merged	EXO_activated	EXO_activated	281474976711820 (F002812)	Heat shock cognate 71 kDa protein OS=Homo sapiens GN=HSPA8 PE=1 SV=1	HSP7C_HUMAN	SwissProt_2015_08.fasta	70 899,8	1	4	4	6	0.0002	0.127
activated merged	EXO_activated	EXO_activated	281474976711820 (F002812)	Nuclease-sensitive element-binding protein 1 OS=Homo sapiens GN=YBX1 PE=1 SV=3	YBOX1_HUMAN	SwissProt_2015_08.fasta	35 923,8	1	4	4	4	0.0001	0.219
activated merged	EXO_activated	EXO_activated	281474976711820 (F002812)	Heat shock protein HSP 90-alpha OS=Homo sapiens GN=HSP90AA1 PE=1 SV=5	HS90A_HUMAN	SwissProt_2015_08.fasta	84 663,2	1	4	4	5	0.0002	0.0915
activated merged	EXO_activated	EXO_activated	281474976711820 (F002812)	Histone H2AX OS=Homo sapiens GN=H2AFX PE=1 SV=2	H2AX_HUMAN	SwissProt_2015_08.fasta	15 145,1	1	6	9	69	0.0024	0.531
activated merged	EXO_activated	EXO_activated	281474976711820 (F002812)	CD81 antigen OS=Homo sapiens GN=CD81 PE=1 SV=1	CD81_HUMAN	SwissProt_2015_08.fasta	25 809,8	1	3	4	11	0.0004	0.25
activated merged	EXO_activated	EXO_activated	281474976711820 (F002812)	Annexin A11 OS=Homo sapiens GN=ANXA11 PE=1 SV=1	ANX11_HUMAN	SwissProt_2015_08.fasta	54 391,7	0.999	2	2	2	0.0001	0.0436
activated merged	EXO_activated	EXO_activated	281474976711820 (F002812)	Mitogen-activated protein kinase kinase kinase kinase 4 OS=Homo sapiens GN=MAP4K4 PE=1 SV=2	M4K4_HUMAN	SwissProt_2015_08.fasta	142 101,1	1	2	2	2	0.0001	0.0218
activated merged	EXO_activated	EXO_activated	281474976711820 (F002812)	Annexin A2 OS=Homo sapiens GN=ANXA2 PE=1 SV=2	ANXA2_HUMAN	SwissProt_2015_08.fasta	38 606,1	1	6	6	8	0.0003	0.23
activated merged	EXO_activated	EXO_activated	281474976711820 (F002812)	Peptidyl-prolyl cis-trans isomerase A OS=Homo sapiens GN=PPIA PE=1 SV=2	PPIA_HUMAN	SwissProt_2015_08.fasta	18 012,9	1	2	2	3	0.0001	0.152
activated merged	EXO_activated	EXO_activated	281474976711820 (F002812)	Integrin beta-1 OS=Homo sapiens GN=ITGB1 PE=1 SV=2	ITB1_HUMAN	SwissProt_2015_08.fasta	88 415,1	1	2	2	3	0.0001	0.0388
activated merged	EXO_activated	EXO_activated	281474976711820 (F002812)	Ras-related protein Rap-2b OS=Homo sapiens GN=RAP2B PE=1 SV=1	RAP2B_HUMAN	SwissProt_2015_08.fasta	20 504,4	1	2	2	2	0.0001	0.142
activated merged	EXO_activated	EXO_activated	281474976711820 (F002812)	40S ribosomal protein SA OS=Homo sapiens GN=RPSA PE=1 SV=4	RSSA_HUMAN	SwissProt_2015_08.fasta	32 854,1	1	2	2	3	0.0001	0.102
activated merged	EXO_activated	EXO_activated	281474976711820 (F002812)	Alpha-1-acid glycoprotein 1 OS=Homo sapiens GN=ORM1 PE=1 SV=1	A1AG1_HUMAN	SwissProt_2015_08.fasta	23 512,1	1	4	5	10	0.0004	0.249
activated merged	EXO_activated	EXO_activated	281474976711820 (F002812)	Neutral amino acid transporter B(0) OS=Homo sapiens GN=SLC1A5 PE=1 SV=2	AAAT_HUMAN	SwissProt_2015_08.fasta	56 599,8	1	2	2	2	0.0001	0.0795
activated merged	EXO_activated	EXO_activated	281474976711820 (F002812)	60S ribosomal protein L12 OS=Homo sapiens GN=RPL12 PE=1 SV=1	RL12_HUMAN	SwissProt_2015_08.fasta	17 819,1	1	3	3	5	0.0002	0.285
activated merged	EXO_activated	EXO_activated	281474976711820 (F002812)	Annexin A6 OS=Homo sapiens GN=ANXA6 PE=1 SV=3	ANXA6_HUMAN	SwissProt_2015_08.fasta	75 877,5	1	6	6	8	0.0003	0.111
activated merged	EXO_activated	EXO_activated	281474976711820 (F002812)	Elongation factor 2 OS=Homo sapiens GN=EEF2 PE=1 SV=4	EF2_HUMAN	SwissProt_2015_08.fasta	95 340,1	1	2	2	2	0.0001	0.0373
activated merged	EXO_activated	EXO_activated	281474976711820 (F002812)	Guanine nucleotide-binding protein G(I)/G(S)/G(T) subunit beta-1 OS=Homo sapiens GN=GNB1 PE=1 SV=3	GBB1_HUMAN	SwissProt_2015_08.fasta	37 377,5	1	2	2	2	0.0001	0.191
activated merged	EXO_activated	EXO_activated	281474976711820 (F002812)	40S ribosomal protein S14 OS=Homo sapiens GN=RPS14 PE=1 SV=3	RS14_HUMAN	SwissProt_2015_08.fasta	16 272,9	0.999	2	2	2	0.0001	0.212
activated merged	EXO_activated	EXO_activated	281474976711820 (F002812)	Histone H1.4 OS=Homo sapiens GN=HIST1H1E PE=1 SV=2	H14_HUMAN	SwissProt_2015_08.fasta	21 866,9	1	4	4	8	0.0003	0.26
activated merged	EXO_activated	EXO_activated	281474976711820 (F002812)	Sorcin OS=Homo sapiens GN=SRI PE=1 SV=1	SORCN_HUMAN	SwissProt_2015_08.fasta	21 676,7	1	2	2	3	0.0001	0.096
activated merged	EXO_activated	EXO_activated	281474976711820 (F002812)	40S ribosomal protein S18 OS=Homo sapiens GN=RPS18 PE=1 SV=3	RS18_HUMAN	SwissProt_2015_08.fasta	17 719,3	1	2	2	2	0.0001	0.125
activated merged	EXO_activated	EXO_activated	281474976711820 (F002812)	Histone H3.2 OS=Homo sapiens GN=HIST2H3A PE=1 SV=3	H32_HUMAN	SwissProt_2015_08.fasta	15 388,7	1	3	4	11	0.0004	0.353
activated merged	EXO_activated	EXO_activated	281474976711820 (F002812)	Guanine nucleotide-binding protein G(i) subunit alpha-2 OS=Homo sapiens GN=GNAI2 PE=1 SV=3	GNAI2_HUMAN	SwissProt_2015_08.fasta	40 452,0	1	3	3	4	0.0001	0.113
activated merged	EXO_activated	EXO_activated	281474976711820 (F002812)	Tripeptidyl-peptidase 2 OS=Homo sapiens GN=TPP2 PE=1 SV=4	TPP2_HUMAN	SwissProt_2015_08.fasta	138 352,9	1	5	5	5	0.0002	0.0552
activated merged	EXO_activated	EXO_activated	281474976711820 (F002812)	Histone H4 OS=Homo sapiens GN=HIST1H4A PE=1 SV=2	H4_HUMAN	SwissProt_2015_08.fasta	11 367,7	1	7	9	24	0.0008	0.524
activated merged	EXO_activated	EXO_activated	281474976711820 (F002812)	60S acidic ribosomal protein P1 OS=Homo sapiens GN=RPLP1 PE=1 SV=1	RLA1_HUMAN	SwissProt_2015_08.fasta	11 514,1	1	2	2	2	0.0001	0.667
activated merged	EXO_activated	EXO_activated	281474976711820 (F002812)	Annexin A4 OS=Homo sapiens GN=ANXA4 PE=1 SV=4	ANXA4_HUMAN	SwissProt_2015_08.fasta	35 884,3	1	2	2	2	0.0001	0.0846
activated merged	EXO_activated	EXO_activated	281474976711820 (F002812)	Plastin-2 OS=Homo sapiens GN=LCP1 PE=1 SV=6	PLSL_HUMAN	SwissProt_2015_08.fasta	70 291,2	1	2	2	2	0.0001	0.0431
activated merged	EXO_activated	EXO_activated	281474976711820 (F002812)	60S ribosomal protein L27a OS=Homo sapiens GN=RPL27A PE=1 SV=2	RL27A_HUMAN	SwissProt_2015_08.fasta	16 561,4	1	2	2	2	0.0001	0.149
activated merged	EXO_activated	EXO_activated	281474976711820 (F002812)	Actin, cytoplasmic 2 OS=Homo sapiens GN=ACTG1 PE=1 SV=1	ACTG_HUMAN	SwissProt_2015_08.fasta	41 793,9	1	13	16	43	0.0015	0.576
activated merged	EXO_activated	EXO_activated	281474976711820 (F002812)	40S ribosomal protein S8 OS=Homo sapiens GN=RPS8 PE=1 SV=2	RS8_HUMAN	SwissProt_2015_08.fasta	24 206,4	1	3	3	4	0.0001	0.192
activated merged	EXO_activated	EXO_activated	281474976711820 (F002812)	DNA-dependent protein kinase catalytic subunit OS=Homo sapiens GN=PRKDC PE=1 SV=3	PRKDC_HUMAN	SwissProt_2015_08.fasta	469 095,5	1	8	8	8	0.0003	0.0283
activated merged	EXO_activated	EXO_activated	281474976711859 (F002866)	Nuclease-sensitive element-binding protein 1 OS=Homo sapiens GN=YBX1 PE=1 SV=3	YBOX1_HUMAN	SwissProt_2015_08.fasta	35 923,8	1	6	9	15	0.0005	0.333
activated merged	EXO_activated	EXO_activated	281474976711859 (F002866)	WD repeat-containing protein 1 OS=Homo sapiens GN=WDR1 PE=1 SV=4	WDR1_HUMAN	SwissProt_2015_08.fasta	66 193,2	1	6	6	9	0.0003	0.206
activated merged	EXO_activated	EXO_activated	281474976711859 (F002866)	60S acidic ribosomal protein P1 OS=Homo sapiens GN=RPLP1 PE=1 SV=1	RLA1_HUMAN	SwissProt_2015_08.fasta	11 514,1	1	3	6	11	0.0003	0.675
activated merged	EXO_activated	EXO_activated	281474976711859 (F002866)	Pyruvate kinase PKM OS=Homo sapiens GN=PKM PE=1 SV=4	KPYM_HUMAN	SwissProt_2015_08.fasta	57 937,5	1	11	12	13	0.0004	0.284
activated merged	EXO_activated	EXO_activated	281474976711859 (F002866)	60S ribosomal protein L8 OS=Homo sapiens GN=RPL8 PE=1 SV=2	RL8_HUMAN	SwissProt_2015_08.fasta	28 024,8	1	2	3	3	0.0001	0.16
activated merged	EXO_activated	EXO_activated	281474976711859 (F002866)	Serotransferrin OS=Homo sapiens GN=TF PE=1 SV=3	TRFE_HUMAN	SwissProt_2015_08.fasta	77 064,3	1	7	9	15	0.0005	0.231
activated merged	EXO_activated	EXO_activated	281474976711859 (F002866)	Filamin-A OS=Homo sapiens GN=FLNA PE=1 SV=4	FLNA_HUMAN	SwissProt_2015_08.fasta	280 729,4	1	3	3	3	0.0001	0.0272
activated merged	EXO_activated	EXO_activated	281474976711859 (F002866)	60S ribosomal protein L27a OS=Homo sapiens GN=RPL27A PE=1 SV=2	RL27A_HUMAN	SwissProt_2015_08.fasta	16 561,4	1	3	3	4	0.0001	0.223
activated merged	EXO_activated	EXO_activated	281474976711859 (F002866)	Proteasome subunit alpha type-7 OS=Homo sapiens GN=PSMA7 PE=1 SV=1	PSA7_HUMAN	SwissProt_2015_08.fasta	27 887,2	1	3	3	4	0.0001	0.198
activated merged	EXO_activated	EXO_activated	281474976711859 (F002866)	Tetraspanin-14 OS=Homo sapiens GN=TSPAN14 PE=1 SV=1	TSN14_HUMAN	SwissProt_2015_08.fasta	30 691,4	1	2	3	3	0.0001	0.174
activated merged	EXO_activated	EXO_activated	281474976711859 (F002866)	ADP-ribosylation factor 6 OS=Homo sapiens GN=ARF6 PE=1 SV=2	ARF6_HUMAN	SwissProt_2015_08.fasta	20 083,0	1	2	2	2	0.0001	0.126
activated merged	EXO_activated	EXO_activated	281474976711859 (F002866)	ATP-binding cassette sub-family F member 1 OS=Homo sapiens GN=ABCF1 PE=1 SV=2	ABCF1_HUMAN	SwissProt_2015_08.fasta	95 928,2	1	4	4	4	0.0001	0.084
activated merged	EXO_activated	EXO_activated	281474976711859 (F002866)	Beta-2-microglobulin OS=Homo sapiens GN=B2M PE=1 SV=1	B2MG_HUMAN	SwissProt_2015_08.fasta	13 714,9	1	2	2	2	0.0001	0.193
activated merged	EXO_activated	EXO_activated	281474976711859 (F002866)	Keratin, type II cytoskeletal 2 epidermal OS=Homo sapiens GN=KRT2 PE=1 SV=2	K22E_HUMAN	SwissProt_2015_08.fasta	65 433,9	1	8	8	11	0.0003	0.247
activated merged	EXO_activated	EXO_activated	281474976711859 (F002866)	CAD protein OS=Homo sapiens GN=CAD PE=1 SV=3	PYR1_HUMAN	SwissProt_2015_08.fasta	242 982,5	1	5	5	5	0.0002	0.0351
activated merged	EXO_activated	EXO_activated	281474976711859 (F002866)	Heterochromatin protein 1-binding protein 3 OS=Homo sapiens GN=HP1BP3 PE=1 SV=1	HP1B3_HUMAN	SwissProt_2015_08.fasta	61 208,7	1	3	3	4	0.0001	0.0579
activated merged	EXO_activated	EXO_activated	281474976711859 (F002866)	EH domain-containing protein 1 OS=Homo sapiens GN=EHD1 PE=1 SV=2	EHD1_HUMAN	SwissProt_2015_08.fasta	60 629,1	1	6	7	11	0.0003	0.204
activated merged	EXO_activated	EXO_activated	281474976711859 (F002866)	Keratin, type II cytoskeletal 6A OS=Homo sapiens GN=KRT6A PE=1 SV=3	K2C6A_HUMAN,K2C6C_HUMAN	SwissProt_2015_08.fasta	60 046,4	1	3	3	3	0.0001	0.0816
activated merged	EXO_activated	EXO_activated	281474976711859 (F002866)	Annexin A2 OS=Homo sapiens GN=ANXA2 PE=1 SV=2	ANXA2_HUMAN	SwissProt_2015_08.fasta	38 606,1	1	8	9	9	0.0003	0.239
activated merged	EXO_activated	EXO_activated	281474976711859 (F002866)	60S ribosomal protein L14 OS=Homo sapiens GN=RPL14 PE=1 SV=4	RL14_HUMAN	SwissProt_2015_08.fasta	23 432,3	1	3	3	4	0.0001	0.153
activated merged	EXO_activated	EXO_activated	281474976711859 (F002866)	Eukaryotic initiation factor 4A-I OS=Homo sapiens GN=EIF4A1 PE=1 SV=1	IF4A1_HUMAN	SwissProt_2015_08.fasta	46 155,3	1	5	6	7	0.0002	0.224
activated merged	EXO_activated	EXO_activated	281474976711859 (F002866)	Glutamine--tRNA ligase OS=Homo sapiens GN=QARS PE=1 SV=1	SYQ_HUMAN	SwissProt_2015_08.fasta	87 799,9	1	3	3	3	0.0001	0.0645
activated merged	EXO_activated	EXO_activated	281474976711859 (F002866)	40S ribosomal protein S25 OS=Homo sapiens GN=RPS25 PE=1 SV=1	RS25_HUMAN	SwissProt_2015_08.fasta	13 743,0	1	3	3	4	0.0001	0.224
activated merged	EXO_activated	EXO_activated	281474976711859 (F002866)	Serine incorporator 5 OS=Homo sapiens GN=SERINC5 PE=2 SV=1	SERC5_HUMAN	SwissProt_2015_08.fasta	47 010,0	1	3	3	3	0.0001	0.0898
activated merged	EXO_activated	EXO_activated	281474976711859 (F002866)	Poly(rC)-binding protein 1 OS=Homo sapiens GN=PCBP1 PE=1 SV=2	PCBP1_HUMAN	SwissProt_2015_08.fasta	37 498,2	1	3	4	4	0.0001	0.146
activated merged	EXO_activated	EXO_activated	281474976711859 (F002866)	40S ribosomal protein S23 OS=Homo sapiens GN=RPS23 PE=1 SV=3	RS23_HUMAN	SwissProt_2015_08.fasta	15 807,7	1	2	2	3	0.0001	0.266
activated merged	EXO_activated	EXO_activated	281474976711859 (F002866)	Syntaxin-7 OS=Homo sapiens GN=STX7 PE=1 SV=4	STX7_HUMAN	SwissProt_2015_08.fasta	29 815,6	1	2	2	2	0.0001	0.107
activated merged	EXO_activated	EXO_activated	281474976711859 (F002866)	Ras-related protein Rab-8A OS=Homo sapiens GN=RAB8A PE=1 SV=1	RAB8A_HUMAN	SwissProt_2015_08.fasta	23 669,7	1	3	3	3	0.0001	0.193
activated merged	EXO_activated	EXO_activated	281474976711859 (F002866)	C-X-C chemokine receptor type 4 OS=Homo sapiens GN=CXCR4 PE=1 SV=1	CXCR4_HUMAN	SwissProt_2015_08.fasta	39 747,3	1	4	4	4	0.0001	0.284
activated merged	EXO_activated	EXO_activated	281474976711859 (F002866)	Immunoglobulin superfamily member 8 OS=Homo sapiens GN=IGSF8 PE=1 SV=1	IGSF8_HUMAN	SwissProt_2015_08.fasta	65 032,8	1	10	13	21	0.0006	0.282
activated merged	EXO_activated	EXO_activated	281474976711859 (F002866)	Vacuolar protein sorting-associated protein 37B OS=Homo sapiens GN=VPS37B PE=1 SV=1	VP37B_HUMAN	SwissProt_2015_08.fasta	31 308,2	1	5	5	6	0.0002	0.298
activated merged	EXO_activated	EXO_activated	281474976711859 (F002866)	Multifunctional protein ADE2 OS=Homo sapiens GN=PAICS PE=1 SV=3	PUR6_HUMAN	SwissProt_2015_08.fasta	47 080,0	1	2	2	2	0.0001	0.101
activated merged	EXO_activated	EXO_activated	281474976711859 (F002866)	Serine/arginine repetitive matrix protein 2 OS=Homo sapiens GN=SRRM2 PE=1 SV=2	SRRM2_HUMAN	SwissProt_2015_08.fasta	299 621,6	1	3	3	3	0.0001	0.0124
activated merged	EXO_activated	EXO_activated	281474976711859 (F002866)	Heat shock 70 kDa protein 4 OS=Homo sapiens GN=HSPA4 PE=1 SV=4	HSP74_HUMAN	SwissProt_2015_08.fasta	94 331,9	1	2	2	2	0.0001	0.0393
activated merged	EXO_activated	EXO_activated	281474976711859 (F002866)	Proteasome subunit beta type-5 OS=Homo sapiens GN=PSMB5 PE=1 SV=3	PSB5_HUMAN	SwissProt_2015_08.fasta	28 481,0	1	2	2	2	0.0001	0.11
activated merged	EXO_activated	EXO_activated	281474976711859 (F002866)	Glyceraldehyde-3-phosphate dehydrogenase OS=Homo sapiens GN=GAPDH PE=1 SV=3	G3P_HUMAN	SwissProt_2015_08.fasta	36 053,4	1	8	12	26	0.0008	0.412
activated merged	EXO_activated	EXO_activated	281474976711859 (F002866)	Erythrocyte band 7 integral membrane protein OS=Homo sapiens GN=STOM PE=1 SV=3	STOM_HUMAN	SwissProt_2015_08.fasta	31 732,1	1	4	5	7	0.0002	0.226
activated merged	EXO_activated	EXO_activated	281474976711859 (F002866)	Receptor-type tyrosine-protein phosphatase C OS=Homo sapiens GN=PTPRC PE=1 SV=2	PTPRC_HUMAN	SwissProt_2015_08.fasta	147 255,9	1	12	14	15	0.0005	0.144
activated merged	EXO_activated	EXO_activated	281474976711859 (F002866)	Eukaryotic translation initiation factor 2 subunit 3 OS=Homo sapiens GN=EIF2S3 PE=1 SV=3	IF2G_HUMAN	SwissProt_2015_08.fasta	51 110,2	1	2	2	2	0.0001	0.0678
activated merged	EXO_activated	EXO_activated	281474976711859 (F002866)	Tubulin beta-4A chain OS=Homo sapiens GN=TUBB4A PE=1 SV=2	TBB4A_HUMAN	SwissProt_2015_08.fasta	49 585,5	1	2	2	2	0.0001	0.617
activated merged	EXO_activated	EXO_activated	281474976711859 (F002866)	Sodium/potassium-transporting ATPase subunit beta-3 OS=Homo sapiens GN=ATP1B3 PE=1 SV=1	AT1B3_HUMAN	SwissProt_2015_08.fasta	31 513,7	1	2	2	3	0.0001	0.194
activated merged	EXO_activated	EXO_activated	281474976711859 (F002866)	40S ribosomal protein S17-like OS=Homo sapiens GN=RPS17L PE=1 SV=1	RS17L_HUMAN,RS17_HUMAN	SwissProt_2015_08.fasta	15 550,5	1	3	5	8	0.0002	0.407
activated merged	EXO_activated	EXO_activated	281474976711859 (F002866)	Guanine nucleotide-binding protein G(q) subunit alpha OS=Homo sapiens GN=GNAQ PE=1 SV=4	GNAQ_HUMAN	SwissProt_2015_08.fasta	42 143,6	1	5	6	6	0.0002	0.265
activated merged	EXO_activated	EXO_activated	281474976711859 (F002866)	40S ribosomal protein S15 OS=Homo sapiens GN=RPS15 PE=1 SV=2	RS15_HUMAN	SwissProt_2015_08.fasta	17 040,8	1	2	4	6	0.0002	0.283
activated merged	EXO_activated	EXO_activated	281474976711859 (F002866)	Ephrin type-B receptor 2 OS=Homo sapiens GN=EPHB2 PE=1 SV=5	EPHB2_HUMAN	SwissProt_2015_08.fasta	117 494,2	1	2	2	2	0.0001	0.0398
activated merged	EXO_activated	EXO_activated	281474976711859 (F002866)	40S ribosomal protein S13 OS=Homo sapiens GN=RPS13 PE=1 SV=2	RS13_HUMAN	SwissProt_2015_08.fasta	17 223,3	1	2	2	2	0.0001	0.166
activated merged	EXO_activated	EXO_activated	281474976711859 (F002866)	Multivesicular body subunit 12B OS=Homo sapiens GN=MVB12B PE=1 SV=2	MB12B_HUMAN	SwissProt_2015_08.fasta	35 620,3	1	4	4	6	0.0002	0.285
activated merged	EXO_activated	EXO_activated	281474976711859 (F002866)	Junctional adhesion molecule C OS=Homo sapiens GN=JAM3 PE=1 SV=1	JAM3_HUMAN	SwissProt_2015_08.fasta	35 020,3	1	2	2	3	0.0001	0.113
activated merged	EXO_activated	EXO_activated	281474976711859 (F002866)	Poly [ADP-ribose] polymerase 1 OS=Homo sapiens GN=PARP1 PE=1 SV=4	PARP1_HUMAN	SwissProt_2015_08.fasta	113 087,8	1	23	27	47	0.0014	0.365
activated merged	EXO_activated	EXO_activated	281474976711859 (F002866)	Copine-3 OS=Homo sapiens GN=CPNE3 PE=1 SV=1	CPNE3_HUMAN	SwissProt_2015_08.fasta	60 131,6	1	6	7	8	0.0002	0.235
activated merged	EXO_activated	EXO_activated	281474976711859 (F002866)	DNA-dependent protein kinase catalytic subunit OS=Homo sapiens GN=PRKDC PE=1 SV=3	PRKDC_HUMAN	SwissProt_2015_08.fasta	469 095,5	1	33	37	45	0.0014	0.117
activated merged	EXO_activated	EXO_activated	281474976711859 (F002866)	Ras-related protein Rab-7a OS=Homo sapiens GN=RAB7A PE=1 SV=1	RAB7A_HUMAN	SwissProt_2015_08.fasta	23 490,0	1	3	3	3	0.0001	0.193
activated merged	EXO_activated	EXO_activated	281474976711859 (F002866)	Ubiquitin-60S ribosomal protein L40 OS=Homo sapiens GN=UBA52 PE=1 SV=2	RL40_HUMAN,RS27A_HUMAN,UBB_HUMAN,UBC_HUMAN	SwissProt_2015_08.fasta	14 728,9	1	2	3	4	0.0001	0.227
activated merged	EXO_activated	EXO_activated	281474976711859 (F002866)	ATP-citrate synthase OS=Homo sapiens GN=ACLY PE=1 SV=3	ACLY_HUMAN	SwissProt_2015_08.fasta	120 842,8	1	8	9	11	0.0003	0.133
activated merged	EXO_activated	EXO_activated	281474976711859 (F002866)	T-complex protein 1 subunit eta OS=Homo sapiens GN=CCT7 PE=1 SV=2	TCPH_HUMAN	SwissProt_2015_08.fasta	59 367,8	1	2	2	3	0.0001	0.0645
activated merged	EXO_activated	EXO_activated	281474976711859 (F002866)	Enhancer of mRNA-decapping protein 4 OS=Homo sapiens GN=EDC4 PE=1 SV=1	EDC4_HUMAN	SwissProt_2015_08.fasta	151 662,2	1	3	3	3	0.0001	0.0378
activated merged	EXO_activated	EXO_activated	281474976711859 (F002866)	Annexin A11 OS=Homo sapiens GN=ANXA11 PE=1 SV=1	ANX11_HUMAN	SwissProt_2015_08.fasta	54 391,7	1	8	8	12	0.0004	0.194
activated merged	EXO_activated	EXO_activated	281474976711859 (F002866)	Disintegrin and metalloproteinase domain-containing protein 10 OS=Homo sapiens GN=ADAM10 PE=1 SV=1	ADA10_HUMAN	SwissProt_2015_08.fasta	84 143,0	1	7	9	13	0.0004	0.156
activated merged	EXO_activated	EXO_activated	281474976711859 (F002866)	Alpha-actinin-4 OS=Homo sapiens GN=ACTN4 PE=1 SV=2	ACTN4_HUMAN	SwissProt_2015_08.fasta	104 857,2	1	3	3	3	0.0001	0.0549
activated merged	EXO_activated	EXO_activated	281474976711859 (F002866)	GTP-binding nuclear protein Ran OS=Homo sapiens GN=RAN PE=1 SV=3	RAN_HUMAN	SwissProt_2015_08.fasta	24 423,1	1	4	6	7	0.0002	0.431
activated merged	EXO_activated	EXO_activated	281474976711859 (F002866)	60S ribosomal protein L7a OS=Homo sapiens GN=RPL7A PE=1 SV=2	RL7A_HUMAN	SwissProt_2015_08.fasta	29 996,3	1	4	4	5	0.0002	0.169
activated merged	EXO_activated	EXO_activated	281474976711859 (F002866)	DNA replication licensing factor MCM5 OS=Homo sapiens GN=MCM5 PE=1 SV=5	MCM5_HUMAN	SwissProt_2015_08.fasta	82 288,3	1	2	2	2	0.0001	0.0613
activated merged	EXO_activated	EXO_activated	281474976711859 (F002866)	Replication protein A 70 kDa DNA-binding subunit OS=Homo sapiens GN=RPA1 PE=1 SV=2	RFA1_HUMAN	SwissProt_2015_08.fasta	68 139,0	1	6	6	7	0.0002	0.146
activated merged	EXO_activated	EXO_activated	281474976711859 (F002866)	Elongation factor 1-alpha 1 OS=Homo sapiens GN=EEF1A1 PE=1 SV=1	EF1A1_HUMAN,EF1A3_HUMAN	SwissProt_2015_08.fasta	50 141,2	1	7	11	19	0.0006	0.346
activated merged	EXO_activated	EXO_activated	281474976711859 (F002866)	Phosphoglycerate kinase 1 OS=Homo sapiens GN=PGK1 PE=1 SV=3	PGK1_HUMAN	SwissProt_2015_08.fasta	44 615,3	1	6	6	6	0.0002	0.249
activated merged	EXO_activated	EXO_activated	281474976711859 (F002866)	Matrin-3 OS=Homo sapiens GN=MATR3 PE=1 SV=2	MATR3_HUMAN	SwissProt_2015_08.fasta	94 626,7	1	7	9	13	0.0004	0.131
activated merged	EXO_activated	EXO_activated	281474976711859 (F002866)	Heterogeneous nuclear ribonucleoproteins C1/C2 OS=Homo sapiens GN=HNRNPC PE=1 SV=4	HNRPC_HUMAN	SwissProt_2015_08.fasta	33 670,5	1	2	2	2	0.0001	0.085
activated merged	EXO_activated	EXO_activated	281474976711859 (F002866)	Heat shock protein HSP 90-alpha OS=Homo sapiens GN=HSP90AA1 PE=1 SV=5	HS90A_HUMAN	SwissProt_2015_08.fasta	84 663,2	1	6	7	11	0.0003	0.265
activated merged	EXO_activated	EXO_activated	281474976711859 (F002866)	Elongation factor 2 OS=Homo sapiens GN=EEF2 PE=1 SV=4	EF2_HUMAN	SwissProt_2015_08.fasta	95 340,1	1	10	10	12	0.0004	0.212
activated merged	EXO_activated	EXO_activated	281474976711859 (F002866)	Methionine--tRNA ligase, cytoplasmic OS=Homo sapiens GN=MARS PE=1 SV=2	SYMC_HUMAN	SwissProt_2015_08.fasta	101 117,5	1	2	2	3	0.0001	0.0422
activated merged	EXO_activated	EXO_activated	281474976711859 (F002866)	HLA class I histocompatibility antigen, A-3 alpha chain OS=Homo sapiens GN=HLA-A PE=1 SV=2	1A03_HUMAN	SwissProt_2015_08.fasta	40 840,6	1	9	9	12	0.0004	0.397
activated merged	EXO_activated	EXO_activated	281474976711859 (F002866)	Histone H1.0 OS=Homo sapiens GN=H1F0 PE=1 SV=3	H10_HUMAN	SwissProt_2015_08.fasta	20 864,1	1	2	2	3	0.0001	0.119
activated merged	EXO_activated	EXO_activated	281474976711859 (F002866)	Replication factor C subunit 1 OS=Homo sapiens GN=RFC1 PE=1 SV=4	RFC1_HUMAN	SwissProt_2015_08.fasta	128 260,4	1	2	2	2	0.0001	0.0244
activated merged	EXO_activated	EXO_activated	281474976711859 (F002866)	T-complex protein 1 subunit epsilon OS=Homo sapiens GN=CCT5 PE=1 SV=1	TCPE_HUMAN	SwissProt_2015_08.fasta	59 672,4	1	2	2	3	0.0001	0.0832
activated merged	EXO_activated	EXO_activated	281474976711859 (F002866)	Heterogeneous nuclear ribonucleoprotein A1 OS=Homo sapiens GN=HNRNPA1 PE=1 SV=5	ROA1_HUMAN	SwissProt_2015_08.fasta	38 747,0	1	2	2	2	0.0001	0.0914
activated merged	EXO_activated	EXO_activated	281474976711859 (F002866)	X-ray repair cross-complementing protein 5 OS=Homo sapiens GN=XRCC5 PE=1 SV=3	XRCC5_HUMAN	SwissProt_2015_08.fasta	82 707,1	1	4	5	6	0.0002	0.0984
activated merged	EXO_activated	EXO_activated	281474976711859 (F002866)	Fructose-bisphosphate aldolase A OS=Homo sapiens GN=ALDOA PE=1 SV=2	ALDOA_HUMAN	SwissProt_2015_08.fasta	39 420,6	1	7	8	10	0.0003	0.365
activated merged	EXO_activated	EXO_activated	281474976711859 (F002866)	Cytoplasmic FMR1-interacting protein 2 OS=Homo sapiens GN=CYFIP2 PE=1 SV=2	CYFP2_HUMAN	SwissProt_2015_08.fasta	148 403,4	1	5	5	6	0.0002	0.0626
activated merged	EXO_activated	EXO_activated	281474976711859 (F002866)	RNA-binding protein 8A OS=Homo sapiens GN=RBM8A PE=1 SV=1	RBM8A_HUMAN	SwissProt_2015_08.fasta	19 889,4	1	2	2	3	0.0001	0.172
activated merged	EXO_activated	EXO_activated	281474976711859 (F002866)	Ras-related protein Rab-5C OS=Homo sapiens GN=RAB5C PE=1 SV=2	RAB5C_HUMAN	SwissProt_2015_08.fasta	23 482,7	1	4	4	5	0.0002	0.287
activated merged	EXO_activated	EXO_activated	281474976711859 (F002866)	Keratin, type I cytoskeletal 14 OS=Homo sapiens GN=KRT14 PE=1 SV=4	K1C14_HUMAN	SwissProt_2015_08.fasta	51 562,5	1	7	9	10	0.0003	0.22
activated merged	EXO_activated	EXO_activated	281474976711859 (F002866)	Proteasome subunit beta type-4 OS=Homo sapiens GN=PSMB4 PE=1 SV=4	PSB4_HUMAN	SwissProt_2015_08.fasta	29 205,0	1	2	3	3	0.0001	0.114
activated merged	EXO_activated	EXO_activated	281474976711859 (F002866)	Dedicator of cytokinesis protein 2 OS=Homo sapiens GN=DOCK2 PE=1 SV=2	DOCK2_HUMAN	SwissProt_2015_08.fasta	211 955,5	1	3	3	3	0.0001	0.0186
activated merged	EXO_activated	EXO_activated	281474976711859 (F002866)	Guanine nucleotide-binding protein G(I)/G(S)/G(T) subunit beta-1 OS=Homo sapiens GN=GNB1 PE=1 SV=3	GBB1_HUMAN	SwissProt_2015_08.fasta	37 377,5	1	6	6	10	0.0003	0.535
activated merged	EXO_activated	EXO_activated	281474976711859 (F002866)	Elongation factor 1-gamma OS=Homo sapiens GN=EEF1G PE=1 SV=3	EF1G_HUMAN	SwissProt_2015_08.fasta	50 119,4	1	4	4	4	0.0001	0.172
activated merged	EXO_activated	EXO_activated	281474976711859 (F002866)	40S ribosomal protein S4, X isoform OS=Homo sapiens GN=RPS4X PE=1 SV=2	RS4X_HUMAN	SwissProt_2015_08.fasta	29 599,3	1	4	4	7	0.0002	0.19
activated merged	EXO_activated	EXO_activated	281474976711859 (F002866)	Serine--tRNA ligase, cytoplasmic OS=Homo sapiens GN=SARS PE=1 SV=3	SYSC_HUMAN	SwissProt_2015_08.fasta	58 778,7	1	2	2	2	0.0001	0.0837
activated merged	EXO_activated	EXO_activated	281474976711859 (F002866)	Ras-related protein Rab-8B OS=Homo sapiens GN=RAB8B PE=1 SV=2	RAB8B_HUMAN	SwissProt_2015_08.fasta	23 585,9	1	3	3	3	0.0001	0.28
activated merged	EXO_activated	EXO_activated	281474976711859 (F002866)	Bifunctional purine biosynthesis protein PURH OS=Homo sapiens GN=ATIC PE=1 SV=3	PUR9_HUMAN	SwissProt_2015_08.fasta	64 616,5	1	6	6	6	0.0002	0.186
activated merged	EXO_activated	EXO_activated	281474976711859 (F002866)	Structural maintenance of chromosomes protein 4 OS=Homo sapiens GN=SMC4 PE=1 SV=2	SMC4_HUMAN	SwissProt_2015_08.fasta	147 187,9	1	2	2	2	0.0001	0.0171
activated merged	EXO_activated	EXO_activated	281474976711859 (F002866)	CD82 antigen OS=Homo sapiens GN=CD82 PE=1 SV=1	CD82_HUMAN	SwissProt_2015_08.fasta	29 625,7	1	4	7	15	0.0005	0.217
activated merged	EXO_activated	EXO_activated	281474976711859 (F002866)	Choline transporter-like protein 1 OS=Homo sapiens GN=SLC44A1 PE=1 SV=1	CTL1_HUMAN	SwissProt_2015_08.fasta	73 304,6	1	2	2	3	0.0001	0.0381
activated merged	EXO_activated	EXO_activated	281474976711859 (F002866)	Growth arrest-specific protein 7 OS=Homo sapiens GN=GAS7 PE=1 SV=3	GAS7_HUMAN	SwissProt_2015_08.fasta	54 371,9	1	2	2	2	0.0001	0.0525
activated merged	EXO_activated	EXO_activated	281474976711859 (F002866)	Eukaryotic translation elongation factor 1 epsilon-1 OS=Homo sapiens GN=EEF1E1 PE=1 SV=1	MCA3_HUMAN	SwissProt_2015_08.fasta	19 811,2	1	2	2	2	0.0001	0.201
activated merged	EXO_activated	EXO_activated	281474976711859 (F002866)	Hornerin OS=Homo sapiens GN=HRNR PE=1 SV=2	HORN_HUMAN	SwissProt_2015_08.fasta	282 372,7	1	3	3	3	0.0001	0.0168
activated merged	EXO_activated	EXO_activated	281474976711859 (F002866)	Syntaxin-binding protein 3 OS=Homo sapiens GN=STXBP3 PE=1 SV=2	STXB3_HUMAN	SwissProt_2015_08.fasta	67 766,9	1	2	2	4	0.0001	0.0709
activated merged	EXO_activated	EXO_activated	281474976711859 (F002866)	Syntaxin-binding protein 1 OS=Homo sapiens GN=STXBP1 PE=1 SV=1	STXB1_HUMAN	SwissProt_2015_08.fasta	67 571,8	1	4	4	4	0.0001	0.0791
activated merged	EXO_activated	EXO_activated	281474976711859 (F002866)	Keratin, type I cytoskeletal 9 OS=Homo sapiens GN=KRT9 PE=1 SV=3	K1C9_HUMAN	SwissProt_2015_08.fasta	62 065,9	1	14	16	21	0.0006	0.441
activated merged	EXO_activated	EXO_activated	281474976711859 (F002866)	Actin, cytoplasmic 2 OS=Homo sapiens GN=ACTG1 PE=1 SV=1	ACTG_HUMAN	SwissProt_2015_08.fasta	41 793,9	1	19	35	89	0.0027	0.68
activated merged	EXO_activated	EXO_activated	281474976711859 (F002866)	Sodium/potassium-transporting ATPase subunit alpha-1 OS=Homo sapiens GN=ATP1A1 PE=1 SV=1	AT1A1_HUMAN	SwissProt_2015_08.fasta	112 899,5	1	9	9	15	0.0005	0.148
activated merged	EXO_activated	EXO_activated	281474976711859 (F002866)	Protein XRP2 OS=Homo sapiens GN=RP2 PE=1 SV=4	XRP2_HUMAN	SwissProt_2015_08.fasta	39 641,3	1	3	4	4	0.0001	0.2
activated merged	EXO_activated	EXO_activated	281474976711859 (F002866)	SH3 domain-containing kinase-binding protein 1 OS=Homo sapiens GN=SH3KBP1 PE=1 SV=2	SH3K1_HUMAN	SwissProt_2015_08.fasta	73 128,9	1	2	2	2	0.0001	0.0511
activated merged	EXO_activated	EXO_activated	281474976711859 (F002866)	60S ribosomal protein L7 OS=Homo sapiens GN=RPL7 PE=1 SV=1	RL7_HUMAN	SwissProt_2015_08.fasta	29 227,7	1	5	5	5	0.0002	0.21
activated merged	EXO_activated	EXO_activated	281474976711859 (F002866)	Tubulin beta-4B chain OS=Homo sapiens GN=TUBB4B PE=1 SV=1	TBB4B_HUMAN	SwissProt_2015_08.fasta	49 830,7	1	4	4	6	0.0002	0.647
activated merged	EXO_activated	EXO_activated	281474976711859 (F002866)	40S ribosomal protein S18 OS=Homo sapiens GN=RPS18 PE=1 SV=3	RS18_HUMAN	SwissProt_2015_08.fasta	17 719,3	1	4	5	6	0.0002	0.27
activated merged	EXO_activated	EXO_activated	281474976711859 (F002866)	Integrin alpha-4 OS=Homo sapiens GN=ITGA4 PE=1 SV=3	ITA4_HUMAN	SwissProt_2015_08.fasta	114 901,8	1	10	12	16	0.0005	0.157
activated merged	EXO_activated	EXO_activated	281474976711859 (F002866)	High affinity cationic amino acid transporter 1 OS=Homo sapiens GN=SLC7A1 PE=1 SV=1	CTR1_HUMAN	SwissProt_2015_08.fasta	67 640,4	1	2	2	2	0.0001	0.116
activated merged	EXO_activated	EXO_activated	281474976711859 (F002866)	T-complex protein 1 subunit theta OS=Homo sapiens GN=CCT8 PE=1 SV=4	TCPQ_HUMAN	SwissProt_2015_08.fasta	59 621,0	1	3	3	3	0.0001	0.0785
activated merged	EXO_activated	EXO_activated	281474976711859 (F002866)	Long-chain-fatty-acid--CoA ligase 4 OS=Homo sapiens GN=ACSL4 PE=1 SV=2	ACSL4_HUMAN	SwissProt_2015_08.fasta	79 191,5	1	2	2	3	0.0001	0.038
activated merged	EXO_activated	EXO_activated	281474976711859 (F002866)	Heat shock cognate 71 kDa protein OS=Homo sapiens GN=HSPA8 PE=1 SV=1	HSP7C_HUMAN	SwissProt_2015_08.fasta	70 899,8	1	14	18	26	0.0008	0.429
activated merged	EXO_activated	EXO_activated	281474976711859 (F002866)	Disco-interacting protein 2 homolog B OS=Homo sapiens GN=DIP2B PE=1 SV=3	DIP2B_HUMAN	SwissProt_2015_08.fasta	171 491,0	1	16	16	19	0.0006	0.162
activated merged	EXO_activated	EXO_activated	281474976711859 (F002866)	Basigin OS=Homo sapiens GN=BSG PE=1 SV=2	BASI_HUMAN	SwissProt_2015_08.fasta	42 199,7	1	4	4	4	0.0001	0.169
activated merged	EXO_activated	EXO_activated	281474976711859 (F002866)	F-actin-capping protein subunit alpha-1 OS=Homo sapiens GN=CAPZA1 PE=1 SV=3	CAZA1_HUMAN	SwissProt_2015_08.fasta	32 923,2	1	3	3	4	0.0001	0.178
activated merged	EXO_activated	EXO_activated	281474976711859 (F002866)	High mobility group protein HMG-I/HMG-Y OS=Homo sapiens GN=HMGA1 PE=1 SV=3	HMGA1_HUMAN	SwissProt_2015_08.fasta	11 676,2	1	4	4	8	0.0002	0.327
activated merged	EXO_activated	EXO_activated	281474976711859 (F002866)	Leucine--tRNA ligase, cytoplasmic OS=Homo sapiens GN=LARS PE=1 SV=2	SYLC_HUMAN	SwissProt_2015_08.fasta	134 470,8	1	10	10	11	0.0003	0.143
activated merged	EXO_activated	EXO_activated	281474976711859 (F002866)	14-3-3 protein zeta/delta OS=Homo sapiens GN=YWHAZ PE=1 SV=1	1433Z_HUMAN	SwissProt_2015_08.fasta	27 745,9	1	9	11	17	0.0005	0.465
activated merged	EXO_activated	EXO_activated	281474976711859 (F002866)	2',3'-cyclic-nucleotide 3'-phosphodiesterase OS=Homo sapiens GN=CNP PE=1 SV=2	CN37_HUMAN	SwissProt_2015_08.fasta	47 580,6	1	4	4	6	0.0002	0.178
activated merged	EXO_activated	EXO_activated	281474976711859 (F002866)	60S ribosomal protein L3 OS=Homo sapiens GN=RPL3 PE=1 SV=2	RL3_HUMAN	SwissProt_2015_08.fasta	46 109,5	1	3	3	4	0.0001	0.129
activated merged	EXO_activated	EXO_activated	281474976711859 (F002866)	Nucleolar RNA helicase 2 OS=Homo sapiens GN=DDX21 PE=1 SV=5	DDX21_HUMAN	SwissProt_2015_08.fasta	87 346,0	1	4	4	5	0.0002	0.0715
activated merged	EXO_activated	EXO_activated	281474976711859 (F002866)	Guanine nucleotide-binding protein G(k) subunit alpha OS=Homo sapiens GN=GNAI3 PE=1 SV=3	GNAI3_HUMAN	SwissProt_2015_08.fasta	40 533,5	1	6	8	11	0.0003	0.455
activated merged	EXO_activated	EXO_activated	281474976711859 (F002866)	Cation-independent mannose-6-phosphate receptor OS=Homo sapiens GN=IGF2R PE=1 SV=3	MPRI_HUMAN	SwissProt_2015_08.fasta	274 372,7	1	4	4	4	0.0001	0.0333
activated merged	EXO_activated	EXO_activated	281474976711859 (F002866)	40S ribosomal protein S3a OS=Homo sapiens GN=RPS3A PE=1 SV=2	RS3A_HUMAN	SwissProt_2015_08.fasta	29 945,3	1	5	7	10	0.0003	0.212
activated merged	EXO_activated	EXO_activated	281474976711859 (F002866)	14-3-3 protein theta OS=Homo sapiens GN=YWHAQ PE=1 SV=1	1433T_HUMAN	SwissProt_2015_08.fasta	27 765,4	1	5	5	11	0.0003	0.424
activated merged	EXO_activated	EXO_activated	281474976711859 (F002866)	Serine/arginine-rich splicing factor 2 OS=Homo sapiens GN=SRSF2 PE=1 SV=4	SRSF2_HUMAN	SwissProt_2015_08.fasta	25 477,1	1	2	2	3	0.0001	0.0814
activated merged	EXO_activated	EXO_activated	281474976711859 (F002866)	Annexin A7 OS=Homo sapiens GN=ANXA7 PE=1 SV=3	ANXA7_HUMAN	SwissProt_2015_08.fasta	52 740,5	1	5	5	7	0.0002	0.127
activated merged	EXO_activated	EXO_activated	281474976711859 (F002866)	T-complex protein 1 subunit delta OS=Homo sapiens GN=CCT4 PE=1 SV=4	TCPD_HUMAN	SwissProt_2015_08.fasta	57 926,0	1	6	6	7	0.0002	0.2
activated merged	EXO_activated	EXO_activated	281474976711859 (F002866)	Alpha-enolase OS=Homo sapiens GN=ENO1 PE=1 SV=2	ENOA_HUMAN	SwissProt_2015_08.fasta	47 170,2	1	13	18	28	0.0008	0.523
activated merged	EXO_activated	EXO_activated	281474976711859 (F002866)	Large neutral amino acids transporter small subunit 1 OS=Homo sapiens GN=SLC7A5 PE=1 SV=2	LAT1_HUMAN	SwissProt_2015_08.fasta	55 012,1	1	6	7	8	0.0002	0.203
activated merged	EXO_activated	EXO_activated	281474976711859 (F002866)	Mitogen-activated protein kinase kinase kinase kinase 4 OS=Homo sapiens GN=MAP4K4 PE=1 SV=2	M4K4_HUMAN	SwissProt_2015_08.fasta	142 101,1	1	9	11	12	0.0004	0.12
activated merged	EXO_activated	EXO_activated	281474976711859 (F002866)	Annexin A5 OS=Homo sapiens GN=ANXA5 PE=1 SV=2	ANXA5_HUMAN	SwissProt_2015_08.fasta	35 938,6	1	7	7	10	0.0003	0.366
activated merged	EXO_activated	EXO_activated	281474976711859 (F002866)	Barrier-to-autointegration factor OS=Homo sapiens GN=BANF1 PE=1 SV=1	BAF_HUMAN	SwissProt_2015_08.fasta	10 058,7	1	2	2	5	0.0002	0.404
activated merged	EXO_activated	EXO_activated	281474976711859 (F002866)	Solute carrier family 2, facilitated glucose transporter member 1 OS=Homo sapiens GN=SLC2A1 PE=1 SV=2	GTR1_HUMAN	SwissProt_2015_08.fasta	54 085,3	1	4	5	6	0.0002	0.291
activated merged	EXO_activated	EXO_activated	281474976711859 (F002866)	Sortilin OS=Homo sapiens GN=SORT1 PE=1 SV=3	SORT_HUMAN	SwissProt_2015_08.fasta	92 069,6	1	2	2	2	0.0001	0.0313
activated merged	EXO_activated	EXO_activated	281474976711859 (F002866)	Arginine--tRNA ligase, cytoplasmic OS=Homo sapiens GN=RARS PE=1 SV=2	SYRC_HUMAN	SwissProt_2015_08.fasta	75 382,0	1	9	9	12	0.0004	0.202
activated merged	EXO_activated	EXO_activated	281474976711859 (F002866)	Annexin A1 OS=Homo sapiens GN=ANXA1 PE=1 SV=2	ANXA1_HUMAN	SwissProt_2015_08.fasta	38 715,9	1	4	4	4	0.0001	0.147
activated merged	EXO_activated	EXO_activated	281474976711859 (F002866)	Profilin-1 OS=Homo sapiens GN=PFN1 PE=1 SV=2	PROF1_HUMAN	SwissProt_2015_08.fasta	15 054,3	1	3	4	7	0.0002	0.314
activated merged	EXO_activated	EXO_activated	281474976711859 (F002866)	Heat shock protein HSP 90-beta OS=Homo sapiens GN=HSP90AB1 PE=1 SV=4	HS90B_HUMAN	SwissProt_2015_08.fasta	83 267,3	1	18	21	29	0.0009	0.448
activated merged	EXO_activated	EXO_activated	281474976711859 (F002866)	Ras-related protein Ral-A OS=Homo sapiens GN=RALA PE=1 SV=1	RALA_HUMAN	SwissProt_2015_08.fasta	23 567,2	1	3	3	4	0.0001	0.238
activated merged	EXO_activated	EXO_activated	281474976711859 (F002866)	Peroxiredoxin-1 OS=Homo sapiens GN=PRDX1 PE=1 SV=1	PRDX1_HUMAN	SwissProt_2015_08.fasta	22 110,9	1	4	4	6	0.0002	0.286
activated merged	EXO_activated	EXO_activated	281474976711859 (F002866)	Histone H1.5 OS=Homo sapiens GN=HIST1H1B PE=1 SV=3	H15_HUMAN	SwissProt_2015_08.fasta	22 581,7	1	6	6	9	0.0003	0.257
activated merged	EXO_activated	EXO_activated	281474976711859 (F002866)	Leukosialin OS=Homo sapiens GN=SPN PE=1 SV=1	LEUK_HUMAN	SwissProt_2015_08.fasta	40 321,6	1	2	2	2	0.0001	0.125
activated merged	EXO_activated	EXO_activated	281474976711859 (F002866)	Probable ATP-dependent RNA helicase DDX17 OS=Homo sapiens GN=DDX17 PE=1 SV=2	DDX17_HUMAN	SwissProt_2015_08.fasta	80 274,0	1	3	3	3	0.0001	0.117
activated merged	EXO_activated	EXO_activated	281474976711859 (F002866)	Epithelial membrane protein 3 OS=Homo sapiens GN=EMP3 PE=1 SV=1	EMP3_HUMAN	SwissProt_2015_08.fasta	18 429,9	1	2	2	2	0.0001	0.38
activated merged	EXO_activated	EXO_activated	281474976711859 (F002866)	Histone H2B type 1-J OS=Homo sapiens GN=HIST1H2BJ PE=1 SV=3	H2B1J_HUMAN,H2B2E_HUMAN	SwissProt_2015_08.fasta	13 904,7	1	4	9	30	0.0009	0.286
activated merged	EXO_activated	EXO_activated	281474976711859 (F002866)	THO complex subunit 2 OS=Homo sapiens GN=THOC2 PE=1 SV=2	THOC2_HUMAN	SwissProt_2015_08.fasta	182 780,4	1	2	2	2	0.0001	0.0245
activated merged	EXO_activated	EXO_activated	281474976711859 (F002866)	Ras-related protein Rap-1A OS=Homo sapiens GN=RAP1A PE=1 SV=1	RAP1A_HUMAN	SwissProt_2015_08.fasta	20 987,3	1	3	3	3	0.0001	0.685
activated merged	EXO_activated	EXO_activated	281474976711859 (F002866)	Heterogeneous nuclear ribonucleoproteins A2/B1 OS=Homo sapiens GN=HNRNPA2B1 PE=1 SV=2	ROA2_HUMAN	SwissProt_2015_08.fasta	37 430,3	1	2	2	2	0.0001	0.0708
activated merged	EXO_activated	EXO_activated	281474976711859 (F002866)	Peflin OS=Homo sapiens GN=PEF1 PE=1 SV=1	PEF1_HUMAN	SwissProt_2015_08.fasta	30 381,3	1	4	4	5	0.0002	0.222
activated merged	EXO_activated	EXO_activated	281474976711859 (F002866)	Heterogeneous nuclear ribonucleoprotein A0 OS=Homo sapiens GN=HNRNPA0 PE=1 SV=1	ROA0_HUMAN	SwissProt_2015_08.fasta	30 840,5	1	3	3	3	0.0001	0.144
activated merged	EXO_activated	EXO_activated	281474976711859 (F002866)	Nucleolar protein 58 OS=Homo sapiens GN=NOP58 PE=1 SV=1	NOP58_HUMAN	SwissProt_2015_08.fasta	59 580,2	1	6	7	7	0.0002	0.174
activated merged	EXO_activated	EXO_activated	281474976711859 (F002866)	Ubiquitin-like modifier-activating enzyme 1 OS=Homo sapiens GN=UBA1 PE=1 SV=3	UBA1_HUMAN	SwissProt_2015_08.fasta	117 850,3	1	5	5	5	0.0002	0.0813
activated merged	EXO_activated	EXO_activated	281474976711859 (F002866)	CD97 antigen OS=Homo sapiens GN=CD97 PE=1 SV=4	CD97_HUMAN	SwissProt_2015_08.fasta	91 869,9	1	3	3	3	0.0001	0.0599
activated merged	EXO_activated	EXO_activated	281474976711859 (F002866)	Annexin A3 OS=Homo sapiens GN=ANXA3 PE=1 SV=3	ANXA3_HUMAN	SwissProt_2015_08.fasta	36 377,4	1	3	3	4	0.0001	0.13
activated merged	EXO_activated	EXO_activated	281474976711859 (F002866)	RNA-binding motif protein, X chromosome OS=Homo sapiens GN=RBMX PE=1 SV=3	RBMX_HUMAN	SwissProt_2015_08.fasta	42 333,7	1	4	4	6	0.0002	0.115
activated merged	EXO_activated	EXO_activated	281474976711859 (F002866)	Nucleolar protein 56 OS=Homo sapiens GN=NOP56 PE=1 SV=4	NOP56_HUMAN	SwissProt_2015_08.fasta	66 052,0	1	4	4	4	0.0001	0.096
activated merged	EXO_activated	EXO_activated	281474976711859 (F002866)	Calmodulin OS=Homo sapiens GN=CALM1 PE=1 SV=2	CALM_HUMAN	SwissProt_2015_08.fasta	16 838,0	1	4	4	7	0.0002	0.57
activated merged	EXO_activated	EXO_activated	281474976711859 (F002866)	Guanine nucleotide-binding protein G(s) subunit alpha isoforms XLas OS=Homo sapiens GN=GNAS PE=1 SV=2	GNAS1_HUMAN,GNAS2_HUMAN	SwissProt_2015_08.fasta	111 026,3	1	6	8	14	0.0004	0.113
activated merged	EXO_activated	EXO_activated	281474976711859 (F002866)	14-3-3 protein eta OS=Homo sapiens GN=YWHAH PE=1 SV=4	1433F_HUMAN	SwissProt_2015_08.fasta	28 219,6	1	3	3	3	0.0001	0.256
activated merged	EXO_activated	EXO_activated	281474976711859 (F002866)	Tyrosine-protein kinase Lck OS=Homo sapiens GN=LCK PE=1 SV=6	LCK_HUMAN	SwissProt_2015_08.fasta	58 002,0	1	13	13	15	0.0005	0.407
activated merged	EXO_activated	EXO_activated	281474976711859 (F002866)	Adenylyl cyclase-associated protein 1 OS=Homo sapiens GN=CAP1 PE=1 SV=5	CAP1_HUMAN	SwissProt_2015_08.fasta	51 901,6	1	2	2	2	0.0001	0.0716
activated merged	EXO_activated	EXO_activated	281474976711859 (F002866)	Glutamine--fructose-6-phosphate aminotransferase [isomerizing] 1 OS=Homo sapiens GN=GFPT1 PE=1 SV=3	GFPT1_HUMAN	SwissProt_2015_08.fasta	78 807,7	1	3	3	3	0.0001	0.0587
activated merged	EXO_activated	EXO_activated	281474976711859 (F002866)	Aspartate--tRNA ligase, cytoplasmic OS=Homo sapiens GN=DARS PE=1 SV=2	SYDC_HUMAN	SwissProt_2015_08.fasta	57 136,7	1	5	5	6	0.0002	0.126
activated merged	EXO_activated	EXO_activated	281474976711859 (F002866)	60S ribosomal protein L30 OS=Homo sapiens GN=RPL30 PE=1 SV=2	RL30_HUMAN	SwissProt_2015_08.fasta	12 784,7	1	3	3	5	0.0002	0.322
activated merged	EXO_activated	EXO_activated	281474976711859 (F002866)	60S ribosomal protein L21 OS=Homo sapiens GN=RPL21 PE=1 SV=2	RL21_HUMAN	SwissProt_2015_08.fasta	18 565,0	1	2	3	4	0.0001	0.112
activated merged	EXO_activated	EXO_activated	281474976711859 (F002866)	Na(+)/H(+) exchange regulatory cofactor NHE-RF1 OS=Homo sapiens GN=SLC9A3R1 PE=1 SV=4	NHRF1_HUMAN	SwissProt_2015_08.fasta	38 868,3	1	3	3	4	0.0001	0.162
activated merged	EXO_activated	EXO_activated	281474976711859 (F002866)	X-ray repair cross-complementing protein 6 OS=Homo sapiens GN=XRCC6 PE=1 SV=2	XRCC6_HUMAN	SwissProt_2015_08.fasta	69 846,4	1	11	13	21	0.0006	0.281
activated merged	EXO_activated	EXO_activated	281474976711859 (F002866)	Serine/arginine-rich splicing factor 1 OS=Homo sapiens GN=SRSF1 PE=1 SV=2	SRSF1_HUMAN	SwissProt_2015_08.fasta	27 745,1	1	3	3	6	0.0002	0.157
activated merged	EXO_activated	EXO_activated	281474976711859 (F002866)	Glutathione S-transferase P OS=Homo sapiens GN=GSTP1 PE=1 SV=2	GSTP1_HUMAN	SwissProt_2015_08.fasta	23 356,7	1	6	6	10	0.0003	0.576
activated merged	EXO_activated	EXO_activated	281474976711859 (F002866)	Heterogeneous nuclear ribonucleoprotein L OS=Homo sapiens GN=HNRNPL PE=1 SV=2	HNRPL_HUMAN	SwissProt_2015_08.fasta	64 132,8	1	2	2	2	0.0001	0.0441
activated merged	EXO_activated	EXO_activated	281474976711859 (F002866)	Eukaryotic initiation factor 4A-III OS=Homo sapiens GN=EIF4A3 PE=1 SV=4	IF4A3_HUMAN	SwissProt_2015_08.fasta	46 872,4	1	2	2	2	0.0001	0.0706
activated merged	EXO_activated	EXO_activated	281474976711859 (F002866)	60S ribosomal protein L12 OS=Homo sapiens GN=RPL12 PE=1 SV=1	RL12_HUMAN	SwissProt_2015_08.fasta	17 819,1	1	4	6	7	0.0002	0.4
activated merged	EXO_activated	EXO_activated	281474976711859 (F002866)	Acetyl-CoA acetyltransferase, cytosolic OS=Homo sapiens GN=ACAT2 PE=1 SV=2	THIC_HUMAN	SwissProt_2015_08.fasta	41 350,4	1	2	3	5	0.0002	0.134
activated merged	EXO_activated	EXO_activated	281474976711859 (F002866)	Vacuolar protein sorting-associated protein 28 homolog OS=Homo sapiens GN=VPS28 PE=1 SV=1	VPS28_HUMAN	SwissProt_2015_08.fasta	25 426,0	1	2	2	2	0.0001	0.131
activated merged	EXO_activated	EXO_activated	281474976711859 (F002866)	Guanine nucleotide-binding protein G(I)/G(S)/G(T) subunit beta-2 OS=Homo sapiens GN=GNB2 PE=1 SV=3	GBB2_HUMAN	SwissProt_2015_08.fasta	37 331,8	1	9	11	16	0.0005	0.462
activated merged	EXO_activated	EXO_activated	281474976711859 (F002866)	L-lactate dehydrogenase A chain OS=Homo sapiens GN=LDHA PE=1 SV=2	LDHA_HUMAN	SwissProt_2015_08.fasta	36 689,2	1	8	9	13	0.0004	0.407
activated merged	EXO_activated	EXO_activated	281474976711859 (F002866)	Integrin beta-1 OS=Homo sapiens GN=ITGB1 PE=1 SV=2	ITB1_HUMAN	SwissProt_2015_08.fasta	88 415,1	1	10	11	14	0.0004	0.203
activated merged	EXO_activated	EXO_activated	281474976711859 (F002866)	Plasma membrane calcium-transporting ATPase 4 OS=Homo sapiens GN=ATP2B4 PE=1 SV=2	AT2B4_HUMAN	SwissProt_2015_08.fasta	137 923,7	1	5	5	7	0.0002	0.0862
activated merged	EXO_activated	EXO_activated	281474976711859 (F002866)	Rho guanine nucleotide exchange factor 2 OS=Homo sapiens GN=ARHGEF2 PE=1 SV=4	ARHG2_HUMAN	SwissProt_2015_08.fasta	111 545,9	1	2	2	2	0.0001	0.0274
activated merged	EXO_activated	EXO_activated	281474976711859 (F002866)	Probable 28S rRNA (cytosine(4447)-C(5))-methyltransferase OS=Homo sapiens GN=NOP2 PE=1 SV=2	NOP2_HUMAN	SwissProt_2015_08.fasta	89 303,6	1	2	2	2	0.0001	0.0357
activated merged	EXO_activated	EXO_activated	281474976711859 (F002866)	26S protease regulatory subunit 7 OS=Homo sapiens GN=PSMC2 PE=1 SV=3	PRS7_HUMAN	SwissProt_2015_08.fasta	48 635,6	1	2	2	2	0.0001	0.06
activated merged	EXO_activated	EXO_activated	281474976711859 (F002866)	Dihydropyrimidinase-related protein 2 OS=Homo sapiens GN=DPYSL2 PE=1 SV=1	DPYL2_HUMAN	SwissProt_2015_08.fasta	62 294,0	1	2	2	2	0.0001	0.0594
activated merged	EXO_activated	EXO_activated	281474976711859 (F002866)	ATP synthase subunit alpha, mitochondrial OS=Homo sapiens GN=ATP5A1 PE=1 SV=1	ATPA_HUMAN	SwissProt_2015_08.fasta	59 752,1	1	2	2	2	0.0001	0.0669
activated merged	EXO_activated	EXO_activated	281474976711859 (F002866)	CD81 antigen OS=Homo sapiens GN=CD81 PE=1 SV=1	CD81_HUMAN	SwissProt_2015_08.fasta	25 809,8	1	4	7	15	0.0005	0.411
activated merged	EXO_activated	EXO_activated	281474976711859 (F002866)	Histone H3.2 OS=Homo sapiens GN=HIST2H3A PE=1 SV=3	H32_HUMAN	SwissProt_2015_08.fasta	15 388,7	1	3	8	17	0.0005	0.353
activated merged	EXO_activated	EXO_activated	281474976711859 (F002866)	Chloride intracellular channel protein 1 OS=Homo sapiens GN=CLIC1 PE=1 SV=4	CLIC1_HUMAN	SwissProt_2015_08.fasta	26 923,3	1	5	5	5	0.0002	0.324
activated merged	EXO_activated	EXO_activated	281474976711859 (F002866)	N-acetyltransferase 10 OS=Homo sapiens GN=NAT10 PE=1 SV=2	NAT10_HUMAN	SwissProt_2015_08.fasta	115 734,3	1	2	2	3	0.0001	0.0351
activated merged	EXO_activated	EXO_activated	281474976711859 (F002866)	Heterogeneous nuclear ribonucleoprotein H OS=Homo sapiens GN=HNRNPH1 PE=1 SV=4	HNRH1_HUMAN	SwissProt_2015_08.fasta	49 229,8	1	4	5	7	0.0002	0.14
activated merged	EXO_activated	EXO_activated	281474976711859 (F002866)	T-complex protein 1 subunit zeta OS=Homo sapiens GN=CCT6A PE=1 SV=3	TCPZ_HUMAN	SwissProt_2015_08.fasta	58 025,3	1	3	3	4	0.0001	0.126
activated merged	EXO_activated	EXO_activated	281474976711859 (F002866)	Ras-related protein Rap-1b OS=Homo sapiens GN=RAP1B PE=1 SV=1	RAP1B_HUMAN	SwissProt_2015_08.fasta	20 824,9	1	9	11	17	0.0005	0.685
activated merged	EXO_activated	EXO_activated	281474976711859 (F002866)	60S ribosomal protein L10a OS=Homo sapiens GN=RPL10A PE=1 SV=2	RL10A_HUMAN	SwissProt_2015_08.fasta	24 832,0	1	2	2	2	0.0001	0.129
activated merged	EXO_activated	EXO_activated	281474976711859 (F002866)	Signaling threshold-regulating transmembrane adapter 1 OS=Homo sapiens GN=SIT1 PE=1 SV=1	SIT1_HUMAN	SwissProt_2015_08.fasta	21 125,9	1	3	3	3	0.0001	0.25
activated merged	EXO_activated	EXO_activated	281474976711859 (F002866)	Charged multivesicular body protein 6 OS=Homo sapiens GN=CHMP6 PE=1 SV=3	CHMP6_HUMAN	SwissProt_2015_08.fasta	23 485,3	1	2	2	2	0.0001	0.179
activated merged	EXO_activated	EXO_activated	281474976711859 (F002866)	Adenine phosphoribosyltransferase OS=Homo sapiens GN=APRT PE=1 SV=2	APT_HUMAN	SwissProt_2015_08.fasta	19 608,5	1	2	2	2	0.0001	0.128
activated merged	EXO_activated	EXO_activated	281474976711859 (F002866)	Cell cycle and apoptosis regulator protein 2 OS=Homo sapiens GN=CCAR2 PE=1 SV=2	CCAR2_HUMAN	SwissProt_2015_08.fasta	102 903,1	1	3	3	3	0.0001	0.0737
activated merged	EXO_activated	EXO_activated	281474976711859 (F002866)	Nucleophosmin OS=Homo sapiens GN=NPM1 PE=1 SV=2	NPM_HUMAN	SwissProt_2015_08.fasta	32 575,5	1	2	2	3	0.0001	0.116
activated merged	EXO_activated	EXO_activated	281474976711859 (F002866)	Nucleolin OS=Homo sapiens GN=NCL PE=1 SV=3	NUCL_HUMAN	SwissProt_2015_08.fasta	76 615,9	1	7	8	11	0.0003	0.139
activated merged	EXO_activated	EXO_activated	281474976711859 (F002866)	Integrin alpha-5 OS=Homo sapiens GN=ITGA5 PE=1 SV=2	ITA5_HUMAN	SwissProt_2015_08.fasta	114 538,5	1	2	2	2	0.0001	0.0315
activated merged	EXO_activated	EXO_activated	281474976711859 (F002866)	Interleukin enhancer-binding factor 2 OS=Homo sapiens GN=ILF2 PE=1 SV=2	ILF2_HUMAN	SwissProt_2015_08.fasta	43 062,7	1	6	7	8	0.0002	0.318
activated merged	EXO_activated	EXO_activated	281474976711859 (F002866)	Kinesin-like protein KIF2A OS=Homo sapiens GN=KIF2A PE=1 SV=3	KIF2A_HUMAN	SwissProt_2015_08.fasta	79 955,6	0.999	2	2	2	0.0001	0.0368
activated merged	EXO_activated	EXO_activated	281474976711859 (F002866)	Ras-related protein Rab-10 OS=Homo sapiens GN=RAB10 PE=1 SV=1	RAB10_HUMAN	SwissProt_2015_08.fasta	22 542,1	1	2	2	4	0.0001	0.17
activated merged	EXO_activated	EXO_activated	281474976711859 (F002866)	Talin-1 OS=Homo sapiens GN=TLN1 PE=1 SV=3	TLN1_HUMAN	SwissProt_2015_08.fasta	269 765,1	1	4	4	4	0.0001	0.0413
activated merged	EXO_activated	EXO_activated	281474976711859 (F002866)	Intercellular adhesion molecule 2 OS=Homo sapiens GN=ICAM2 PE=1 SV=2	ICAM2_HUMAN	SwissProt_2015_08.fasta	30 653,9	1	3	4	5	0.0002	0.149
activated merged	EXO_activated	EXO_activated	281474976711859 (F002866)	Equilibrative nucleoside transporter 1 OS=Homo sapiens GN=SLC29A1 PE=1 SV=3	S29A1_HUMAN	SwissProt_2015_08.fasta	50 222,0	1	2	2	3	0.0001	0.0658
activated merged	EXO_activated	EXO_activated	281474976711859 (F002866)	Isoleucine--tRNA ligase, cytoplasmic OS=Homo sapiens GN=IARS PE=1 SV=2	SYIC_HUMAN	SwissProt_2015_08.fasta	144 501,8	1	8	8	10	0.0003	0.0959
activated merged	EXO_activated	EXO_activated	281474976711859 (F002866)	40S ribosomal protein S2 OS=Homo sapiens GN=RPS2 PE=1 SV=2	RS2_HUMAN	SwissProt_2015_08.fasta	31 325,2	1	5	5	8	0.0002	0.195
activated merged	EXO_activated	EXO_activated	281474976711859 (F002866)	Plasminogen activator inhibitor 1 RNA-binding protein OS=Homo sapiens GN=SERBP1 PE=1 SV=2	PAIRB_HUMAN	SwissProt_2015_08.fasta	44 965,8	1	2	2	2	0.0001	0.0711
activated merged	EXO_activated	EXO_activated	281474976711859 (F002866)	Ribosomal L1 domain-containing protein 1 OS=Homo sapiens GN=RSL1D1 PE=1 SV=3	RL1D1_HUMAN	SwissProt_2015_08.fasta	54 974,7	1	4	4	5	0.0002	0.114
activated merged	EXO_activated	EXO_activated	281474976711859 (F002866)	Tubulin alpha-1B chain OS=Homo sapiens GN=TUBA1B PE=1 SV=1	TBA1B_HUMAN	SwissProt_2015_08.fasta	50 151,7	1	15	18	31	0.0009	0.463
activated merged	EXO_activated	EXO_activated	281474976711859 (F002866)	Glucose-6-phosphate isomerase OS=Homo sapiens GN=GPI PE=1 SV=4	G6PI_HUMAN	SwissProt_2015_08.fasta	63 148,5	1	5	5	9	0.0003	0.183
activated merged	EXO_activated	EXO_activated	281474976711859 (F002866)	Serine/threonine-protein phosphatase PP1-alpha catalytic subunit OS=Homo sapiens GN=PPP1CA PE=1 SV=1	PP1A_HUMAN	SwissProt_2015_08.fasta	37 513,9	1	2	3	4	0.0001	0.106
activated merged	EXO_activated	EXO_activated	281474976711859 (F002866)	60S ribosomal protein L6 OS=Homo sapiens GN=RPL6 PE=1 SV=3	RL6_HUMAN	SwissProt_2015_08.fasta	32 729,3	1	5	5	7	0.0002	0.208
activated merged	EXO_activated	EXO_activated	281474976711859 (F002866)	Valine--tRNA ligase OS=Homo sapiens GN=VARS PE=1 SV=4	SYVC_HUMAN	SwissProt_2015_08.fasta	140 477,5	1	2	2	2	0.0001	0.0245
activated merged	EXO_activated	EXO_activated	281474976711859 (F002866)	60S ribosomal protein L4 OS=Homo sapiens GN=RPL4 PE=1 SV=5	RL4_HUMAN	SwissProt_2015_08.fasta	47 699,1	1	10	11	18	0.0005	0.29
activated merged	EXO_activated	EXO_activated	281474976711859 (F002866)	Unconventional myosin-Ig OS=Homo sapiens GN=MYO1G PE=1 SV=2	MYO1G_HUMAN	SwissProt_2015_08.fasta	116 443,6	1	13	14	19	0.0006	0.182
activated merged	EXO_activated	EXO_activated	281474976711859 (F002866)	C-1-tetrahydrofolate synthase, cytoplasmic OS=Homo sapiens GN=MTHFD1 PE=1 SV=3	C1TC_HUMAN	SwissProt_2015_08.fasta	101 561,5	1	4	5	5	0.0002	0.0749
activated merged	EXO_activated	EXO_activated	281474976711859 (F002866)	60S ribosomal protein L10 OS=Homo sapiens GN=RPL10 PE=1 SV=4	RL10_HUMAN	SwissProt_2015_08.fasta	24 604,6	1	3	3	5	0.0002	0.229
activated merged	EXO_activated	EXO_activated	281474976711859 (F002866)	Ribonuclease inhibitor OS=Homo sapiens GN=RNH1 PE=1 SV=2	RINI_HUMAN	SwissProt_2015_08.fasta	49 974,4	0.999	2	2	2	0.0001	0.0781
activated merged	EXO_activated	EXO_activated	281474976711859 (F002866)	Lamina-associated polypeptide 2, isoform alpha OS=Homo sapiens GN=TMPO PE=1 SV=2	LAP2A_HUMAN	SwissProt_2015_08.fasta	75 493,8	1	8	9	10	0.0003	0.202
activated merged	EXO_activated	EXO_activated	281474976711859 (F002866)	Heterogeneous nuclear ribonucleoprotein M OS=Homo sapiens GN=HNRNPM PE=1 SV=3	HNRPM_HUMAN	SwissProt_2015_08.fasta	77 517,3	1	17	20	25	0.0008	0.345
activated merged	EXO_activated	EXO_activated	281474976711859 (F002866)	Programmed cell death 6-interacting protein OS=Homo sapiens GN=PDCD6IP PE=1 SV=1	PDC6I_HUMAN	SwissProt_2015_08.fasta	96 025,4	1	16	20	29	0.0009	0.308
activated merged	EXO_activated	EXO_activated	281474976711859 (F002866)	Transforming protein RhoA OS=Homo sapiens GN=RHOA PE=1 SV=1	RHOA_HUMAN	SwissProt_2015_08.fasta	21 768,4	1	5	5	6	0.0002	0.383
activated merged	EXO_activated	EXO_activated	281474976711859 (F002866)	Cell division control protein 42 homolog OS=Homo sapiens GN=CDC42 PE=1 SV=2	CDC42_HUMAN	SwissProt_2015_08.fasta	21 258,8	1	4	4	5	0.0002	0.382
activated merged	EXO_activated	EXO_activated	281474976711859 (F002866)	Pre-mRNA-processing-splicing factor 8 OS=Homo sapiens GN=PRPF8 PE=1 SV=2	PRP8_HUMAN	SwissProt_2015_08.fasta	273 608,6	1	4	4	4	0.0001	0.027
activated merged	EXO_activated	EXO_activated	281474976711859 (F002866)	Annexin A6 OS=Homo sapiens GN=ANXA6 PE=1 SV=3	ANXA6_HUMAN	SwissProt_2015_08.fasta	75 877,5	1	22	25	37	0.0011	0.434
activated merged	EXO_activated	EXO_activated	281474976711859 (F002866)	Annexin A4 OS=Homo sapiens GN=ANXA4 PE=1 SV=4	ANXA4_HUMAN	SwissProt_2015_08.fasta	35 884,3	1	8	9	14	0.0004	0.389
activated merged	EXO_activated	EXO_activated	281474976711859 (F002866)	Eukaryotic translation initiation factor 5A-1 OS=Homo sapiens GN=EIF5A PE=1 SV=2	IF5A1_HUMAN	SwissProt_2015_08.fasta	16 832,7	1	2	2	6	0.0002	0.305
activated merged	EXO_activated	EXO_activated	281474976711859 (F002866)	Ras-related protein Rab-35 OS=Homo sapiens GN=RAB35 PE=1 SV=1	RAB35_HUMAN	SwissProt_2015_08.fasta	23 025,3	1	3	3	3	0.0001	0.279
activated merged	EXO_activated	EXO_activated	281474976711859 (F002866)	Synaptic vesicle membrane protein VAT-1 homolog OS=Homo sapiens GN=VAT1 PE=1 SV=2	VAT1_HUMAN	SwissProt_2015_08.fasta	41 919,8	1	8	11	14	0.0004	0.382
activated merged	EXO_activated	EXO_activated	281474976711859 (F002866)	Cell cycle control protein 50A OS=Homo sapiens GN=TMEM30A PE=1 SV=1	CC50A_HUMAN	SwissProt_2015_08.fasta	40 685,9	1	2	2	2	0.0001	0.0914
activated merged	EXO_activated	EXO_activated	281474976711859 (F002866)	14-3-3 protein beta/alpha OS=Homo sapiens GN=YWHAB PE=1 SV=3	1433B_HUMAN	SwissProt_2015_08.fasta	28 083,1	1	4	5	8	0.0002	0.411
activated merged	EXO_activated	EXO_activated	281474976711859 (F002866)	Ras-related protein R-Ras2 OS=Homo sapiens GN=RRAS2 PE=1 SV=1	RRAS2_HUMAN	SwissProt_2015_08.fasta	23 399,6	1	2	2	2	0.0001	0.137
activated merged	EXO_activated	EXO_activated	281474976711859 (F002866)	Glycogen [starch] synthase, muscle OS=Homo sapiens GN=GYS1 PE=1 SV=2	GYS1_HUMAN	SwissProt_2015_08.fasta	83 787,1	1	13	16	21	0.0006	0.336
activated merged	EXO_activated	EXO_activated	281474976711859 (F002866)	Histone H1.4 OS=Homo sapiens GN=HIST1H1E PE=1 SV=2	H14_HUMAN	SwissProt_2015_08.fasta	21 866,9	1	5	5	6	0.0002	0.265
activated merged	EXO_activated	EXO_activated	281474976711859 (F002866)	Probable ATP-dependent RNA helicase DDX5 OS=Homo sapiens GN=DDX5 PE=1 SV=1	DDX5_HUMAN	SwissProt_2015_08.fasta	69 149,7	1	8	9	11	0.0003	0.186
activated merged	EXO_activated	EXO_activated	281474976711859 (F002866)	Protein LAP2 OS=Homo sapiens GN=ERBB2IP PE=1 SV=2	LAP2_HUMAN	SwissProt_2015_08.fasta	158 301,7	1	2	2	3	0.0001	0.0312
activated merged	EXO_activated	EXO_activated	281474976711859 (F002866)	ATP-dependent RNA helicase DDX3X OS=Homo sapiens GN=DDX3X PE=1 SV=3	DDX3X_HUMAN	SwissProt_2015_08.fasta	73 245,8	1	3	3	3	0.0001	0.0816
activated merged	EXO_activated	EXO_activated	281474976711859 (F002866)	Proteasome subunit alpha type-1 OS=Homo sapiens GN=PSMA1 PE=1 SV=1	PSA1_HUMAN	SwissProt_2015_08.fasta	29 556,0	1	4	4	5	0.0002	0.16
activated merged	EXO_activated	EXO_activated	281474976711859 (F002866)	DnaJ homolog subfamily C member 2 OS=Homo sapiens GN=DNAJC2 PE=1 SV=4	DNJC2_HUMAN	SwissProt_2015_08.fasta	71 997,9	1	2	2	2	0.0001	0.0435
activated merged	EXO_activated	EXO_activated	281474976711859 (F002866)	Sorcin OS=Homo sapiens GN=SRI PE=1 SV=1	SORCN_HUMAN	SwissProt_2015_08.fasta	21 676,7	1	4	5	7	0.0002	0.288
activated merged	EXO_activated	EXO_activated	281474976711859 (F002866)	Ezrin OS=Homo sapiens GN=EZR PE=1 SV=4	EZRI_HUMAN	SwissProt_2015_08.fasta	69 414,7	1	4	5	5	0.0002	0.2
activated merged	EXO_activated	EXO_activated	281474976711859 (F002866)	Asparagine--tRNA ligase, cytoplasmic OS=Homo sapiens GN=NARS PE=1 SV=1	SYNC_HUMAN	SwissProt_2015_08.fasta	62 944,3	1	2	2	2	0.0001	0.104
activated merged	EXO_activated	EXO_activated	281474976711859 (F002866)	Protein tweety homolog 3 OS=Homo sapiens GN=TTYH3 PE=1 SV=3	TTYH3_HUMAN	SwissProt_2015_08.fasta	57 544,9	1	2	2	3	0.0001	0.0554
activated merged	EXO_activated	EXO_activated	281474976711859 (F002866)	Triosephosphate isomerase OS=Homo sapiens GN=TPI1 PE=1 SV=3	TPIS_HUMAN	SwissProt_2015_08.fasta	30 790,8	1	2	2	2	0.0001	0.0874
activated merged	EXO_activated	EXO_activated	281474976711859 (F002866)	Aminoacyl tRNA synthase complex-interacting multifunctional protein 2 OS=Homo sapiens GN=AIMP2 PE=1 SV=2	AIMP2_HUMAN	SwissProt_2015_08.fasta	35 349,3	1	2	3	4	0.0001	0.191
activated merged	EXO_activated	EXO_activated	281474976711859 (F002866)	Tubulin beta chain OS=Homo sapiens GN=TUBB PE=1 SV=2	TBB5_HUMAN	SwissProt_2015_08.fasta	49 670,6	1	17	19	32	0.001	0.649
activated merged	EXO_activated	EXO_activated	281474976711859 (F002866)	F-actin-capping protein subunit beta OS=Homo sapiens GN=CAPZB PE=1 SV=4	CAPZB_HUMAN	SwissProt_2015_08.fasta	31 351,6	1	5	5	6	0.0002	0.347
activated merged	EXO_activated	EXO_activated	281474976711859 (F002866)	Rho GDP-dissociation inhibitor 2 OS=Homo sapiens GN=ARHGDIB PE=1 SV=3	GDIR2_HUMAN	SwissProt_2015_08.fasta	22 988,4	1	5	5	5	0.0002	0.473
activated merged	EXO_activated	EXO_activated	281474976711859 (F002866)	Ras-related protein Rab-11A OS=Homo sapiens GN=RAB11A PE=1 SV=3	RB11A_HUMAN	SwissProt_2015_08.fasta	24 393,9	1	2	2	2	0.0001	0.185
activated merged	EXO_activated	EXO_activated	281474976711859 (F002866)	N(G),N(G)-dimethylarginine dimethylaminohydrolase 2 OS=Homo sapiens GN=DDAH2 PE=1 SV=1	DDAH2_HUMAN	SwissProt_2015_08.fasta	29 644,3	1	4	4	5	0.0002	0.246
activated merged	EXO_activated	EXO_activated	281474976711859 (F002866)	L-lactate dehydrogenase B chain OS=Homo sapiens GN=LDHB PE=1 SV=2	LDHB_HUMAN	SwissProt_2015_08.fasta	36 638,6	1	11	15	21	0.0006	0.455
activated merged	EXO_activated	EXO_activated	281474976711859 (F002866)	Peptidyl-prolyl cis-trans isomerase A OS=Homo sapiens GN=PPIA PE=1 SV=2	PPIA_HUMAN	SwissProt_2015_08.fasta	18 012,9	1	5	6	9	0.0003	0.479
activated merged	EXO_activated	EXO_activated	281474976711859 (F002866)	Glycine--tRNA ligase OS=Homo sapiens GN=GARS PE=1 SV=3	SYG_HUMAN	SwissProt_2015_08.fasta	83 167,6	1	2	2	2	0.0001	0.0447
activated merged	EXO_activated	EXO_activated	281474976711859 (F002866)	Transferrin receptor protein 1 OS=Homo sapiens GN=TFRC PE=1 SV=2	TFR1_HUMAN	SwissProt_2015_08.fasta	84 873,6	1	3	3	3	0.0001	0.0553
activated merged	EXO_activated	EXO_activated	281474976711859 (F002866)	Keratin, type I cytoskeletal 10 OS=Homo sapiens GN=KRT10 PE=1 SV=6	K1C10_HUMAN	SwissProt_2015_08.fasta	58 828,8	1	17	25	32	0.001	0.421
activated merged	EXO_activated	EXO_activated	281474976711859 (F002866)	ATP synthase subunit beta, mitochondrial OS=Homo sapiens GN=ATP5B PE=1 SV=3	ATPB_HUMAN	SwissProt_2015_08.fasta	56 560,6	1	2	2	2	0.0001	0.0473
activated merged	EXO_activated	EXO_activated	281474976711859 (F002866)	60S ribosomal protein L23 OS=Homo sapiens GN=RPL23 PE=1 SV=1	RL23_HUMAN	SwissProt_2015_08.fasta	14 865,9	1	3	4	4	0.0001	0.271
activated merged	EXO_activated	EXO_activated	281474976711859 (F002866)	HLA class I histocompatibility antigen, B-7 alpha chain OS=Homo sapiens GN=HLA-B PE=1 SV=3	1B07_HUMAN,1B08_HUMAN,1B42_HUMAN	SwissProt_2015_08.fasta	40 459,6	1	2	2	2	0.0001	0.163
activated merged	EXO_activated	EXO_activated	281474976711859 (F002866)	Fatty acid synthase OS=Homo sapiens GN=FASN PE=1 SV=3	FAS_HUMAN	SwissProt_2015_08.fasta	273 427,1	1	8	8	9	0.0003	0.053
activated merged	EXO_activated	EXO_activated	281474976711859 (F002866)	Core histone macro-H2A.1 OS=Homo sapiens GN=H2AFY PE=1 SV=4	H2AY_HUMAN	SwissProt_2015_08.fasta	39 618,9	1	9	9	15	0.0005	0.411
activated merged	EXO_activated	EXO_activated	281474976711859 (F002866)	Actin, alpha cardiac muscle 1 OS=Homo sapiens GN=ACTC1 PE=1 SV=1	ACTC_HUMAN	SwissProt_2015_08.fasta	42 020,1	1	3	6	12	0.0004	0.337
activated merged	EXO_activated	EXO_activated	281474976711859 (F002866)	Clathrin heavy chain 1 OS=Homo sapiens GN=CLTC PE=1 SV=5	CLH1_HUMAN	SwissProt_2015_08.fasta	191 618,9	1	52	67	108	0.0033	0.49
activated merged	EXO_activated	EXO_activated	281474976711859 (F002866)	Lamin-B1 OS=Homo sapiens GN=LMNB1 PE=1 SV=2	LMNB1_HUMAN	SwissProt_2015_08.fasta	66 409,6	1	2	2	2	0.0001	0.0512
activated merged	EXO_activated	EXO_activated	281474976711859 (F002866)	Leukocyte surface antigen CD47 OS=Homo sapiens GN=CD47 PE=1 SV=1	CD47_HUMAN	SwissProt_2015_08.fasta	35 214,9	1	5	7	7	0.0002	0.26
activated merged	EXO_activated	EXO_activated	281474976711859 (F002866)	Tyrosine-protein kinase ITK/TSK OS=Homo sapiens GN=ITK PE=1 SV=1	ITK_HUMAN	SwissProt_2015_08.fasta	71 831,8	1	3	3	4	0.0001	0.071
activated merged	EXO_activated	EXO_activated	281474976711859 (F002866)	40S ribosomal protein S9 OS=Homo sapiens GN=RPS9 PE=1 SV=3	RS9_HUMAN	SwissProt_2015_08.fasta	22 592,5	1	2	2	2	0.0001	0.0825
activated merged	EXO_activated	EXO_activated	281474976711859 (F002866)	Interleukin enhancer-binding factor 3 OS=Homo sapiens GN=ILF3 PE=1 SV=3	ILF3_HUMAN	SwissProt_2015_08.fasta	95 338,9	1	6	6	8	0.0002	0.0895
activated merged	EXO_activated	EXO_activated	281474976711859 (F002866)	U5 small nuclear ribonucleoprotein 200 kDa helicase OS=Homo sapiens GN=SNRNP200 PE=1 SV=2	U520_HUMAN	SwissProt_2015_08.fasta	244 513,8	1	7	7	8	0.0002	0.0487
activated merged	EXO_activated	EXO_activated	281474976711859 (F002866)	Polypyrimidine tract-binding protein 1 OS=Homo sapiens GN=PTBP1 PE=1 SV=1	PTBP1_HUMAN	SwissProt_2015_08.fasta	57 222,5	1	3	4	6	0.0002	0.147
activated merged	EXO_activated	EXO_activated	281474976711859 (F002866)	Cyclin-dependent kinase 6 OS=Homo sapiens GN=CDK6 PE=1 SV=1	CDK6_HUMAN	SwissProt_2015_08.fasta	36 938,8	1	2	2	2	0.0001	0.0982
activated merged	EXO_activated	EXO_activated	281474976711859 (F002866)	Neutral amino acid transporter B(0) OS=Homo sapiens GN=SLC1A5 PE=1 SV=2	AAAT_HUMAN	SwissProt_2015_08.fasta	56 599,8	1	8	8	10	0.0003	0.312
activated merged	EXO_activated	EXO_activated	281474976711859 (F002866)	40S ribosomal protein S3 OS=Homo sapiens GN=RPS3 PE=1 SV=2	RS3_HUMAN	SwissProt_2015_08.fasta	26 688,6	1	5	5	8	0.0002	0.247
activated merged	EXO_activated	EXO_activated	281474976711859 (F002866)	Plastin-2 OS=Homo sapiens GN=LCP1 PE=1 SV=6	PLSL_HUMAN	SwissProt_2015_08.fasta	70 291,2	1	11	14	18	0.0005	0.289
activated merged	EXO_activated	EXO_activated	281474976711859 (F002866)	Transketolase OS=Homo sapiens GN=TKT PE=1 SV=3	TKT_HUMAN	SwissProt_2015_08.fasta	67 879,4	1	3	3	3	0.0001	0.0947
activated merged	EXO_activated	EXO_activated	281474976711859 (F002866)	Ras GTPase-activating-like protein IQGAP1 OS=Homo sapiens GN=IQGAP1 PE=1 SV=1	IQGA1_HUMAN	SwissProt_2015_08.fasta	189 258,6	1	4	4	5	0.0002	0.0447
activated merged	EXO_activated	EXO_activated	281474976711859 (F002866)	60S ribosomal protein L17 OS=Homo sapiens GN=RPL17 PE=1 SV=3	RL17_HUMAN	SwissProt_2015_08.fasta	21 397,4	1	4	4	5	0.0002	0.266
activated merged	EXO_activated	EXO_activated	281474976711859 (F002866)	60S ribosomal protein L9 OS=Homo sapiens GN=RPL9 PE=1 SV=1	RL9_HUMAN	SwissProt_2015_08.fasta	21 863,7	1	2	3	6	0.0002	0.24
activated merged	EXO_activated	EXO_activated	281474976711859 (F002866)	MARCKS-related protein OS=Homo sapiens GN=MARCKSL1 PE=1 SV=2	MRP_HUMAN	SwissProt_2015_08.fasta	19 528,6	1	6	8	19	0.0006	0.692
activated merged	EXO_activated	EXO_activated	281474976711859 (F002866)	T-complex protein 1 subunit beta OS=Homo sapiens GN=CCT2 PE=1 SV=4	TCPB_HUMAN	SwissProt_2015_08.fasta	57 489,9	1	4	4	4	0.0001	0.118
activated merged	EXO_activated	EXO_activated	281474976711859 (F002866)	Heterogeneous nuclear ribonucleoprotein K OS=Homo sapiens GN=HNRNPK PE=1 SV=1	HNRPK_HUMAN	SwissProt_2015_08.fasta	50 978,5	1	5	5	7	0.0002	0.222
activated merged	EXO_activated	EXO_activated	281474976711859 (F002866)	Gamma-interferon-inducible protein 16 OS=Homo sapiens GN=IFI16 PE=1 SV=3	IF16_HUMAN	SwissProt_2015_08.fasta	88 258,1	1	3	3	6	0.0002	0.0573
activated merged	EXO_activated	EXO_activated	281474976711859 (F002866)	60S ribosomal protein L13 OS=Homo sapiens GN=RPL13 PE=1 SV=4	RL13_HUMAN	SwissProt_2015_08.fasta	24 262,2	1	2	2	3	0.0001	0.0995
activated merged	EXO_activated	EXO_activated	281474976711859 (F002866)	Heterogeneous nuclear ribonucleoprotein R OS=Homo sapiens GN=HNRNPR PE=1 SV=1	HNRPR_HUMAN	SwissProt_2015_08.fasta	70 943,9	1	3	3	4	0.0001	0.0569
activated merged	EXO_activated	EXO_activated	281474976711859 (F002866)	Lactadherin OS=Homo sapiens GN=MFGE8 PE=1 SV=2	MFGM_HUMAN	SwissProt_2015_08.fasta	43 122,9	1	2	2	2	0.0001	0.0904
activated merged	EXO_activated	EXO_activated	281474976711859 (F002866)	ATP-dependent RNA helicase A OS=Homo sapiens GN=DHX9 PE=1 SV=4	DHX9_HUMAN	SwissProt_2015_08.fasta	140 961,5	1	12	12	19	0.0006	0.162
activated merged	EXO_activated	EXO_activated	281474976711859 (F002866)	60S ribosomal protein L11 OS=Homo sapiens GN=RPL11 PE=1 SV=2	RL11_HUMAN	SwissProt_2015_08.fasta	20 253,2	1	2	2	3	0.0001	0.152
activated merged	EXO_activated	EXO_activated	281474976711859 (F002866)	RNA-binding protein 39 OS=Homo sapiens GN=RBM39 PE=1 SV=2	RBM39_HUMAN	SwissProt_2015_08.fasta	59 381,4	1	2	2	2	0.0001	0.0585
activated merged	EXO_activated	EXO_activated	281474976711859 (F002866)	Squalene synthase OS=Homo sapiens GN=FDFT1 PE=1 SV=1	FDFT_HUMAN	SwissProt_2015_08.fasta	48 116,4	1	2	2	2	0.0001	0.0767
activated merged	EXO_activated	EXO_activated	281474976711859 (F002866)	Heterogeneous nuclear ribonucleoprotein A3 OS=Homo sapiens GN=HNRNPA3 PE=1 SV=2	ROA3_HUMAN	SwissProt_2015_08.fasta	39 595,1	1	3	3	3	0.0001	0.108
activated merged	EXO_activated	EXO_activated	281474976711859 (F002866)	Band 4.1-like protein 2 OS=Homo sapiens GN=EPB41L2 PE=1 SV=1	E41L2_HUMAN	SwissProt_2015_08.fasta	112 587,8	1	7	7	7	0.0002	0.108
activated merged	EXO_activated	EXO_activated	281474976711859 (F002866)	Ubiquitin-conjugating enzyme E2 N OS=Homo sapiens GN=UBE2N PE=1 SV=1	UBE2N_HUMAN	SwissProt_2015_08.fasta	17 138,6	1	2	2	2	0.0001	0.257
activated merged	EXO_activated	EXO_activated	281474976711859 (F002866)	Moesin OS=Homo sapiens GN=MSN PE=1 SV=3	MOES_HUMAN	SwissProt_2015_08.fasta	67 821,8	1	18	21	33	0.001	0.407
activated merged	EXO_activated	EXO_activated	281474976711859 (F002866)	Syntenin-1 OS=Homo sapiens GN=SDCBP PE=1 SV=1	SDCB1_HUMAN	SwissProt_2015_08.fasta	32 445,3	1	6	12	23	0.0007	0.493
activated merged	EXO_activated	EXO_activated	281474976711859 (F002866)	14-3-3 protein gamma OS=Homo sapiens GN=YWHAG PE=1 SV=2	1433G_HUMAN	SwissProt_2015_08.fasta	28 303,1	1	4	4	8	0.0002	0.287
activated merged	EXO_activated	EXO_activated	281474976711859 (F002866)	60S acidic ribosomal protein P2 OS=Homo sapiens GN=RPLP2 PE=1 SV=1	RLA2_HUMAN	SwissProt_2015_08.fasta	11 665,5	1	4	6	10	0.0003	0.704
activated merged	EXO_activated	EXO_activated	281474976711859 (F002866)	14-3-3 protein epsilon OS=Homo sapiens GN=YWHAE PE=1 SV=1	1433E_HUMAN	SwissProt_2015_08.fasta	29 175,0	1	7	8	14	0.0004	0.471
activated merged	EXO_activated	EXO_activated	281474976711859 (F002866)	Ubiquitin carboxyl-terminal hydrolase 14 OS=Homo sapiens GN=USP14 PE=1 SV=3	UBP14_HUMAN	SwissProt_2015_08.fasta	56 070,3	1	3	3	3	0.0001	0.0931
activated merged	EXO_activated	EXO_activated	281474976711859 (F002866)	60S ribosomal protein L36a OS=Homo sapiens GN=RPL36A PE=1 SV=2	RL36A_HUMAN,RL36L_HUMAN	SwissProt_2015_08.fasta	12 441,1	1	2	2	3	0.0001	0.208
activated merged	EXO_activated	EXO_activated	281474976711859 (F002866)	60S acidic ribosomal protein P0 OS=Homo sapiens GN=RPLP0 PE=1 SV=1	RLA0_HUMAN	SwissProt_2015_08.fasta	34 274,3	1	7	9	15	0.0005	0.454
activated merged	EXO_activated	EXO_activated	281474976711859 (F002866)	Guanine nucleotide-binding protein subunit beta-2-like 1 OS=Homo sapiens GN=GNB2L1 PE=1 SV=3	GBLP_HUMAN	SwissProt_2015_08.fasta	35 077,0	1	4	4	5	0.0002	0.161
activated merged	EXO_activated	EXO_activated	281474976711859 (F002866)	CD99 antigen OS=Homo sapiens GN=CD99 PE=1 SV=1	CD99_HUMAN	SwissProt_2015_08.fasta	18 848,2	1	3	5	6	0.0002	0.314
activated merged	EXO_activated	EXO_activated	281474976711859 (F002866)	Tyrosine-protein kinase BAZ1B OS=Homo sapiens GN=BAZ1B PE=1 SV=2	BAZ1B_HUMAN	SwissProt_2015_08.fasta	170 907,0	1	2	2	2	0.0001	0.0196
activated merged	EXO_activated	EXO_activated	281474976711859 (F002866)	Splicing factor U2AF 35 kDa subunit OS=Homo sapiens GN=U2AF1 PE=1 SV=3	U2AF1_HUMAN	SwissProt_2015_08.fasta	27 872,2	1	2	2	2	0.0001	0.0917
activated merged	EXO_activated	EXO_activated	281474976711859 (F002866)	Tripeptidyl-peptidase 2 OS=Homo sapiens GN=TPP2 PE=1 SV=4	TPP2_HUMAN	SwissProt_2015_08.fasta	138 352,9	1	13	13	16	0.0005	0.175
activated merged	EXO_activated	EXO_activated	281474976711859 (F002866)	Syntaxin-4 OS=Homo sapiens GN=STX4 PE=1 SV=2	STX4_HUMAN	SwissProt_2015_08.fasta	34 179,7	1	3	3	5	0.0002	0.219
activated merged	EXO_activated	EXO_activated	281474976711859 (F002866)	Farnesyl pyrophosphate synthase OS=Homo sapiens GN=FDPS PE=1 SV=4	FPPS_HUMAN	SwissProt_2015_08.fasta	48 276,8	1	5	5	7	0.0002	0.248
activated merged	EXO_activated	EXO_activated	281474976711859 (F002866)	Proteasome subunit alpha type-4 OS=Homo sapiens GN=PSMA4 PE=1 SV=1	PSA4_HUMAN	SwissProt_2015_08.fasta	29 484,8	1	4	4	5	0.0002	0.307
activated merged	EXO_activated	EXO_activated	281474976711859 (F002866)	Vesicle-associated membrane protein 2 OS=Homo sapiens GN=VAMP2 PE=1 SV=3	VAMP2_HUMAN	SwissProt_2015_08.fasta	12 663,1	1	2	2	2	0.0001	0.284
activated merged	EXO_activated	EXO_activated	281474976711859 (F002866)	Myosin-9 OS=Homo sapiens GN=MYH9 PE=1 SV=4	MYH9_HUMAN	SwissProt_2015_08.fasta	226 537,5	1	15	16	18	0.0005	0.129
activated merged	EXO_activated	EXO_activated	281474976711859 (F002866)	60S ribosomal protein L18a OS=Homo sapiens GN=RPL18A PE=1 SV=2	RL18A_HUMAN	SwissProt_2015_08.fasta	20 762,6	1	2	2	4	0.0001	0.153
activated merged	EXO_activated	EXO_activated	281474976711859 (F002866)	DNA topoisomerase 1 OS=Homo sapiens GN=TOP1 PE=1 SV=2	TOP1_HUMAN	SwissProt_2015_08.fasta	90 729,7	1	10	11	17	0.0005	0.145
activated merged	EXO_activated	EXO_activated	281474976711859 (F002866)	Actin-related protein 3 OS=Homo sapiens GN=ACTR3 PE=1 SV=3	ARP3_HUMAN	SwissProt_2015_08.fasta	47 371,9	1	2	2	3	0.0001	0.0598
activated merged	EXO_activated	EXO_activated	281474976711859 (F002866)	Golgi-associated plant pathogenesis-related protein 1 OS=Homo sapiens GN=GLIPR2 PE=1 SV=3	GAPR1_HUMAN	SwissProt_2015_08.fasta	17 218,2	1	3	4	5	0.0002	0.279
activated merged	EXO_activated	EXO_activated	281474976711859 (F002866)	D-3-phosphoglycerate dehydrogenase OS=Homo sapiens GN=PHGDH PE=1 SV=4	SERA_HUMAN	SwissProt_2015_08.fasta	56 650,6	1	5	6	7	0.0002	0.135
activated merged	EXO_activated	EXO_activated	281474976711859 (F002866)	ADP-ribosylation factor 1 OS=Homo sapiens GN=ARF1 PE=1 SV=2	ARF1_HUMAN	SwissProt_2015_08.fasta	20 697,6	1	7	8	11	0.0003	0.586
activated merged	EXO_activated	EXO_activated	281474976711859 (F002866)	HLA class I histocompatibility antigen, B-35 alpha chain OS=Homo sapiens GN=HLA-B PE=1 SV=1	1B35_HUMAN,1B53_HUMAN	SwissProt_2015_08.fasta	40 454,8	1	2	2	2	0.0001	0.207
activated merged	EXO_activated	EXO_activated	281474976711859 (F002866)	Formin-like protein 1 OS=Homo sapiens GN=FMNL1 PE=1 SV=3	FMNL1_HUMAN	SwissProt_2015_08.fasta	121 858,2	1	3	4	4	0.0001	0.0418
activated merged	EXO_activated	EXO_activated	281474976711859 (F002866)	40S ribosomal protein S24 OS=Homo sapiens GN=RPS24 PE=1 SV=1	RS24_HUMAN	SwissProt_2015_08.fasta	15 423,8	1	2	2	4	0.0001	0.203
activated merged	EXO_activated	EXO_activated	281474976711859 (F002866)	Keratin, type II cytoskeletal 5 OS=Homo sapiens GN=KRT5 PE=1 SV=3	K2C5_HUMAN	SwissProt_2015_08.fasta	62 379,6	1	2	2	2	0.0001	0.0593
activated merged	EXO_activated	EXO_activated	281474976711859 (F002866)	Phosphoglycerate mutase 1 OS=Homo sapiens GN=PGAM1 PE=1 SV=2	PGAM1_HUMAN	SwissProt_2015_08.fasta	28 804,8	1	4	4	4	0.0001	0.283
activated merged	EXO_activated	EXO_activated	281474976711859 (F002866)	Gamma-enolase OS=Homo sapiens GN=ENO2 PE=1 SV=3	ENOG_HUMAN	SwissProt_2015_08.fasta	47 269,7	1	2	2	2	0.0001	0.198
activated merged	EXO_activated	EXO_activated	281474976711859 (F002866)	Proliferation-associated protein 2G4 OS=Homo sapiens GN=PA2G4 PE=1 SV=3	PA2G4_HUMAN	SwissProt_2015_08.fasta	43 786,7	1	4	4	4	0.0001	0.114
activated merged	EXO_activated	EXO_activated	281474976711859 (F002866)	Histone H2B type 1-C/E/F/G/I OS=Homo sapiens GN=HIST1H2BC PE=1 SV=4	H2B1C_HUMAN,H2B1K_HUMAN	SwissProt_2015_08.fasta	13 906,6	1	2	2	4	0.0001	0.286
activated merged	EXO_activated	EXO_activated	281474976711859 (F002866)	Keratin, type II cytoskeletal 1 OS=Homo sapiens GN=KRT1 PE=1 SV=6	K2C1_HUMAN	SwissProt_2015_08.fasta	66 040,3	1	18	19	27	0.0008	0.413
activated merged	EXO_activated	EXO_activated	281474976711859 (F002866)	Eukaryotic translation initiation factor 2 subunit 1 OS=Homo sapiens GN=EIF2S1 PE=1 SV=3	IF2A_HUMAN	SwissProt_2015_08.fasta	36 112,7	1	4	4	5	0.0002	0.222
activated merged	EXO_activated	EXO_activated	281474976711859 (F002866)	Adenosine deaminase OS=Homo sapiens GN=ADA PE=1 SV=3	ADA_HUMAN	SwissProt_2015_08.fasta	40 765,1	1	3	3	5	0.0002	0.215
activated merged	EXO_activated	EXO_activated	281474976711859 (F002866)	Serine/arginine repetitive matrix protein 1 OS=Homo sapiens GN=SRRM1 PE=1 SV=2	SRRM1_HUMAN	SwissProt_2015_08.fasta	102 337,5	1	4	4	5	0.0002	0.0553
activated merged	EXO_activated	EXO_activated	281474976711859 (F002866)	Rab GDP dissociation inhibitor beta OS=Homo sapiens GN=GDI2 PE=1 SV=2	GDIB_HUMAN	SwissProt_2015_08.fasta	50 665,5	1	6	8	11	0.0003	0.222
activated merged	EXO_activated	EXO_activated	281474976711859 (F002866)	Ras-related protein Rab-1B OS=Homo sapiens GN=RAB1B PE=1 SV=1	RAB1B_HUMAN	SwissProt_2015_08.fasta	22 172,0	1	3	4	4	0.0001	0.234
activated merged	EXO_activated	EXO_activated	281474976711859 (F002866)	Coronin-1A OS=Homo sapiens GN=CORO1A PE=1 SV=4	COR1A_HUMAN	SwissProt_2015_08.fasta	51 026,1	1	3	3	3	0.0001	0.115
activated merged	EXO_activated	EXO_activated	281474976711859 (F002866)	60S ribosomal protein L15 OS=Homo sapiens GN=RPL15 PE=1 SV=2	RL15_HUMAN	SwissProt_2015_08.fasta	24 146,5	1	3	3	3	0.0001	0.147
activated merged	EXO_activated	EXO_activated	281474976711859 (F002866)	Endoplasmin OS=Homo sapiens GN=HSP90B1 PE=1 SV=1	ENPL_HUMAN	SwissProt_2015_08.fasta	92 471,7	1	2	2	2	0.0001	0.071
activated merged	EXO_activated	EXO_activated	281474976711859 (F002866)	60S ribosomal protein L24 OS=Homo sapiens GN=RPL24 PE=1 SV=1	RL24_HUMAN	SwissProt_2015_08.fasta	17 779,5	1	2	2	2	0.0001	0.146
activated merged	EXO_activated	EXO_activated	281474976711859 (F002866)	Fermitin family homolog 2 OS=Homo sapiens GN=FERMT2 PE=1 SV=1	FERM2_HUMAN	SwissProt_2015_08.fasta	77 863,9	1	2	2	2	0.0001	0.0485
activated merged	EXO_activated	EXO_activated	281474976711859 (F002866)	Fermitin family homolog 3 OS=Homo sapiens GN=FERMT3 PE=1 SV=1	URP2_HUMAN	SwissProt_2015_08.fasta	75 954,9	1	4	4	6	0.0002	0.117
activated merged	EXO_activated	EXO_activated	281474976711859 (F002866)	40S ribosomal protein S16 OS=Homo sapiens GN=RPS16 PE=1 SV=2	RS16_HUMAN	SwissProt_2015_08.fasta	16 445,9	1	2	2	3	0.0001	0.144
activated merged	EXO_activated	EXO_activated	281474976711859 (F002866)	Histone H2A.V OS=Homo sapiens GN=H2AFV PE=1 SV=3	H2AV_HUMAN,H2AZ_HUMAN	SwissProt_2015_08.fasta	13 509,2	1	2	2	3	0.0001	0.43
activated merged	EXO_activated	EXO_activated	281474976711859 (F002866)	40S ribosomal protein S14 OS=Homo sapiens GN=RPS14 PE=1 SV=3	RS14_HUMAN	SwissProt_2015_08.fasta	16 272,9	1	3	3	4	0.0001	0.298
activated merged	EXO_activated	EXO_activated	281474976711859 (F002866)	Transitional endoplasmic reticulum ATPase OS=Homo sapiens GN=VCP PE=1 SV=4	TERA_HUMAN	SwissProt_2015_08.fasta	89 324,8	1	3	3	3	0.0001	0.0546
activated merged	EXO_activated	EXO_activated	281474976711859 (F002866)	Histone H2AX OS=Homo sapiens GN=H2AFX PE=1 SV=2	H2AX_HUMAN	SwissProt_2015_08.fasta	15 145,1	1	5	9	33	0.001	0.476
activated merged	EXO_activated	EXO_activated	281474976711859 (F002866)	Putative RNA-binding protein Luc7-like 2 OS=Homo sapiens GN=LUC7L2 PE=1 SV=2	LC7L2_HUMAN	SwissProt_2015_08.fasta	46 514,5	1	3	3	3	0.0001	0.105
activated merged	EXO_activated	EXO_activated	281474976711859 (F002866)	SRSF protein kinase 1 OS=Homo sapiens GN=SRPK1 PE=1 SV=2	SRPK1_HUMAN	SwissProt_2015_08.fasta	74 326,0	1	2	2	2	0.0001	0.0397
activated merged	EXO_activated	EXO_activated	281474976711859 (F002866)	PC4 and SFRS1-interacting protein OS=Homo sapiens GN=PSIP1 PE=1 SV=1	PSIP1_HUMAN	SwissProt_2015_08.fasta	60 103,9	1	2	2	2	0.0001	0.0528
activated merged	EXO_activated	EXO_activated	281474976711859 (F002866)	40S ribosomal protein S8 OS=Homo sapiens GN=RPS8 PE=1 SV=2	RS8_HUMAN	SwissProt_2015_08.fasta	24 206,4	1	5	5	7	0.0002	0.317
activated merged	EXO_activated	EXO_activated	281474976711859 (F002866)	40S ribosomal protein S6 OS=Homo sapiens GN=RPS6 PE=1 SV=1	RS6_HUMAN	SwissProt_2015_08.fasta	28 681,7	1	4	4	8	0.0002	0.225
activated merged	EXO_activated	EXO_activated	281474976711859 (F002866)	Guanine nucleotide-binding protein G(i) subunit alpha-2 OS=Homo sapiens GN=GNAI2 PE=1 SV=3	GNAI2_HUMAN	SwissProt_2015_08.fasta	40 452,0	1	9	11	17	0.0005	0.428
activated merged	EXO_activated	EXO_activated	281474976711859 (F002866)	Neutral amino acid transporter A OS=Homo sapiens GN=SLC1A4 PE=1 SV=1	SATT_HUMAN	SwissProt_2015_08.fasta	55 724,4	1	6	7	8	0.0002	0.289
activated merged	EXO_activated	EXO_activated	281474976711859 (F002866)	60S ribosomal protein L18 OS=Homo sapiens GN=RPL18 PE=1 SV=2	RL18_HUMAN	SwissProt_2015_08.fasta	21 635,2	1	4	4	5	0.0002	0.255
activated merged	EXO_activated	EXO_activated	281474976711859 (F002866)	Monocarboxylate transporter 1 OS=Homo sapiens GN=SLC16A1 PE=1 SV=3	MOT1_HUMAN	SwissProt_2015_08.fasta	53 946,0	1	3	3	4	0.0001	0.254
activated merged	EXO_activated	EXO_activated	281474976711859 (F002866)	GTPase NRas OS=Homo sapiens GN=NRAS PE=1 SV=1	RASN_HUMAN	SwissProt_2015_08.fasta	21 229,3	1	2	2	2	0.0001	0.122
activated merged	EXO_activated	EXO_activated	281474976711859 (F002866)	DNA ligase 3 OS=Homo sapiens GN=LIG3 PE=1 SV=2	DNLI3_HUMAN	SwissProt_2015_08.fasta	112 909,8	1	2	2	2	0.0001	0.0258
activated merged	EXO_activated	EXO_activated	281474976711859 (F002866)	Bifunctional glutamate/proline--tRNA ligase OS=Homo sapiens GN=EPRS PE=1 SV=5	SYEP_HUMAN	SwissProt_2015_08.fasta	170 593,2	1	16	18	18	0.0005	0.159
activated merged	EXO_activated	EXO_activated	281474976711859 (F002866)	Heterogeneous nuclear ribonucleoprotein U OS=Homo sapiens GN=HNRNPU PE=1 SV=6	HNRPU_HUMAN	SwissProt_2015_08.fasta	90 585,2	1	6	6	7	0.0002	0.147
activated merged	EXO_activated	EXO_activated	281474976711859 (F002866)	Cofilin-1 OS=Homo sapiens GN=CFL1 PE=1 SV=3	COF1_HUMAN	SwissProt_2015_08.fasta	18 503,2	1	4	4	6	0.0002	0.337
activated merged	EXO_activated	EXO_activated	281474976711859 (F002866)	Programmed cell death protein 6 OS=Homo sapiens GN=PDCD6 PE=1 SV=1	PDCD6_HUMAN	SwissProt_2015_08.fasta	21 869,1	1	2	3	4	0.0001	0.188
activated merged	EXO_activated	EXO_activated	281474976711859 (F002866)	Histone H4 OS=Homo sapiens GN=HIST1H4A PE=1 SV=2	H4_HUMAN	SwissProt_2015_08.fasta	11 367,7	1	6	9	26	0.0008	0.515
activated merged	EXO_activated	EXO_activated	281474976711859 (F002866)	Rho-related GTP-binding protein RhoG OS=Homo sapiens GN=RHOG PE=1 SV=1	RHOG_HUMAN	SwissProt_2015_08.fasta	21 308,1	1	4	4	4	0.0001	0.346
activated merged	EXO_activated	EXO_activated	281474976711859 (F002866)	Nuclear migration protein nudC OS=Homo sapiens GN=NUDC PE=1 SV=1	NUDC_HUMAN	SwissProt_2015_08.fasta	38 243,7	1	2	2	2	0.0001	0.0876
activated merged	EXO_activated	EXO_activated	281474976711859 (F002866)	Replication protein A 32 kDa subunit OS=Homo sapiens GN=RPA2 PE=1 SV=1	RFA2_HUMAN	SwissProt_2015_08.fasta	29 246,7	1	2	3	3	0.0001	0.181
activated merged	EXO_activated	EXO_activated	281474976711859 (F002866)	6-phosphogluconate dehydrogenase, decarboxylating OS=Homo sapiens GN=PGD PE=1 SV=3	6PGD_HUMAN	SwissProt_2015_08.fasta	53 141,9	1	4	4	5	0.0002	0.126
activated merged	EXO_activated	EXO_activated	281474976711859 (F002866)	T-complex protein 1 subunit alpha OS=Homo sapiens GN=TCP1 PE=1 SV=1	TCPA_HUMAN	SwissProt_2015_08.fasta	60 345,2	1	3	4	5	0.0002	0.135
activated merged	EXO_activated	EXO_activated	281474976711859 (F002866)	Ras-related protein Rap-2b OS=Homo sapiens GN=RAP2B PE=1 SV=1	RAP2B_HUMAN	SwissProt_2015_08.fasta	20 504,4	1	5	5	9	0.0003	0.459
activated merged	EXO_activated	EXO_activated	281474976711859 (F002866)	4F2 cell-surface antigen heavy chain OS=Homo sapiens GN=SLC3A2 PE=1 SV=3	4F2_HUMAN	SwissProt_2015_08.fasta	67 996,4	1	12	16	23	0.0007	0.278
activated merged	APO_activated	APO_activated	281474976711807 (F002794)	Myosin-9 OS=Homo sapiens GN=MYH9 PE=1 SV=4	MYH9_HUMAN	SwissProt_2015_08.fasta	226 537,5	1	3	3	4	0.0001	0.0245
activated merged	APO_activated	APO_activated	281474976711807 (F002794)	Elongation factor 1-alpha 1 OS=Homo sapiens GN=EEF1A1 PE=1 SV=1	EF1A1_HUMAN,EF1A3_HUMAN	SwissProt_2015_08.fasta	50 141,2	1	3	3	3	0.0001	0.0931
activated merged	APO_activated	APO_activated	281474976711807 (F002794)	14-3-3 protein zeta/delta OS=Homo sapiens GN=YWHAZ PE=1 SV=1	1433Z_HUMAN	SwissProt_2015_08.fasta	27 745,9	1	3	3	5	0.0002	0.229
activated merged	APO_activated	APO_activated	281474976711807 (F002794)	Squalene synthase OS=Homo sapiens GN=FDFT1 PE=1 SV=1	FDFT_HUMAN	SwissProt_2015_08.fasta	48 116,4	1	2	2	3	0.0001	0.048
activated merged	APO_activated	APO_activated	281474976711807 (F002794)	Calreticulin OS=Homo sapiens GN=CALR PE=1 SV=1	CALR_HUMAN	SwissProt_2015_08.fasta	48 142,9	1	6	7	14	0.0005	0.259
activated merged	APO_activated	APO_activated	281474976711807 (F002794)	Actin, alpha cardiac muscle 1 OS=Homo sapiens GN=ACTC1 PE=1 SV=1	ACTC_HUMAN	SwissProt_2015_08.fasta	42 020,1	1	2	2	6	0.0002	0.329
activated merged	APO_activated	APO_activated	281474976711807 (F002794)	60 kDa heat shock protein, mitochondrial OS=Homo sapiens GN=HSPD1 PE=1 SV=2	CH60_HUMAN	SwissProt_2015_08.fasta	61 055,7	1	8	8	17	0.0006	0.236
activated merged	APO_activated	APO_activated	281474976711807 (F002794)	Stress-70 protein, mitochondrial OS=Homo sapiens GN=HSPA9 PE=1 SV=2	GRP75_HUMAN	SwissProt_2015_08.fasta	73 681,3	1	2	2	2	0.0001	0.0339
activated merged	APO_activated	APO_activated	281474976711807 (F002794)	Profilin-1 OS=Homo sapiens GN=PFN1 PE=1 SV=2	PROF1_HUMAN	SwissProt_2015_08.fasta	15 054,3	1	2	2	3	0.0001	0.214
activated merged	APO_activated	APO_activated	281474976711807 (F002794)	L-lactate dehydrogenase B chain OS=Homo sapiens GN=LDHB PE=1 SV=2	LDHB_HUMAN	SwissProt_2015_08.fasta	36 638,6	1	2	2	9	0.0003	0.0808
activated merged	APO_activated	APO_activated	281474976711807 (F002794)	Tubulin beta-4B chain OS=Homo sapiens GN=TUBB4B PE=1 SV=1	TBB4B_HUMAN	SwissProt_2015_08.fasta	49 830,7	1	2	2	2	0.0001	0.18
activated merged	APO_activated	APO_activated	281474976711807 (F002794)	Keratin, type II cytoskeletal 2 epidermal OS=Homo sapiens GN=KRT2 PE=1 SV=2	K22E_HUMAN	SwissProt_2015_08.fasta	65 433,9	1	4	4	5	0.0002	0.0986
activated merged	APO_activated	APO_activated	281474976711807 (F002794)	Keratin, type II cytoskeletal 1 OS=Homo sapiens GN=KRT1 PE=1 SV=6	K2C1_HUMAN	SwissProt_2015_08.fasta	66 040,3	1	8	8	12	0.0004	0.183
activated merged	APO_activated	APO_activated	281474976711807 (F002794)	Heat shock protein HSP 90-beta OS=Homo sapiens GN=HSP90AB1 PE=1 SV=4	HS90B_HUMAN	SwissProt_2015_08.fasta	83 267,3	1	3	3	5	0.0002	0.0539
activated merged	APO_activated	APO_activated	281474976711807 (F002794)	Keratin, type I cytoskeletal 9 OS=Homo sapiens GN=KRT9 PE=1 SV=3	K1C9_HUMAN	SwissProt_2015_08.fasta	62 065,9	1	8	8	15	0.0005	0.186
activated merged	APO_activated	APO_activated	281474976711807 (F002794)	Keratin, type I cytoskeletal 16 OS=Homo sapiens GN=KRT16 PE=1 SV=4	K1C16_HUMAN	SwissProt_2015_08.fasta	51 269,0	1	3	3	4	0.0001	0.116
activated merged	APO_activated	APO_activated	281474976711807 (F002794)	14-3-3 protein theta OS=Homo sapiens GN=YWHAQ PE=1 SV=1	1433T_HUMAN	SwissProt_2015_08.fasta	27 765,4	1	2	2	3	0.0001	0.151
activated merged	APO_activated	APO_activated	281474976711807 (F002794)	Tubulin alpha-1B chain OS=Homo sapiens GN=TUBA1B PE=1 SV=1	TBA1B_HUMAN	SwissProt_2015_08.fasta	50 151,7	1	7	8	14	0.0005	0.246
activated merged	APO_activated	APO_activated	281474976711807 (F002794)	Alpha-enolase OS=Homo sapiens GN=ENO1 PE=1 SV=2	ENOA_HUMAN	SwissProt_2015_08.fasta	47 170,2	1	6	6	14	0.0005	0.205
activated merged	APO_activated	APO_activated	281474976711807 (F002794)	Keratin, type I cytoskeletal 10 OS=Homo sapiens GN=KRT10 PE=1 SV=6	K1C10_HUMAN	SwissProt_2015_08.fasta	58 828,8	1	4	4	6	0.0002	0.116
activated merged	APO_activated	APO_activated	281474976711807 (F002794)	Keratin, type I cytoskeletal 14 OS=Homo sapiens GN=KRT14 PE=1 SV=4	K1C14_HUMAN	SwissProt_2015_08.fasta	51 562,5	1	3	3	3	0.0001	0.11
activated merged	APO_activated	APO_activated	281474976711807 (F002794)	Isocitrate dehydrogenase [NADP], mitochondrial OS=Homo sapiens GN=IDH2 PE=1 SV=2	IDHP_HUMAN	SwissProt_2015_08.fasta	50 910,4	1	3	3	3	0.0001	0.128
activated merged	APO_activated	APO_activated	281474976711807 (F002794)	10 kDa heat shock protein, mitochondrial OS=Homo sapiens GN=HSPE1 PE=1 SV=2	CH10_HUMAN	SwissProt_2015_08.fasta	10 931,8	1	3	3	9	0.0003	0.333
activated merged	APO_activated	APO_activated	281474976711807 (F002794)	MARCKS-related protein OS=Homo sapiens GN=MARCKSL1 PE=1 SV=2	MRP_HUMAN	SwissProt_2015_08.fasta	19 528,6	1	2	2	2	0.0001	0.272
activated merged	APO_activated	APO_activated	281474976711807 (F002794)	Glyceraldehyde-3-phosphate dehydrogenase OS=Homo sapiens GN=GAPDH PE=1 SV=3	G3P_HUMAN	SwissProt_2015_08.fasta	36 053,4	1	7	10	21	0.0008	0.346
activated merged	APO_activated	APO_activated	281474976711807 (F002794)	4F2 cell-surface antigen heavy chain OS=Homo sapiens GN=SLC3A2 PE=1 SV=3	4F2_HUMAN	SwissProt_2015_08.fasta	67 996,4	1	3	3	3	0.0001	0.0683
activated merged	APO_activated	APO_activated	281474976711807 (F002794)	Heat shock cognate 71 kDa protein OS=Homo sapiens GN=HSPA8 PE=1 SV=1	HSP7C_HUMAN	SwissProt_2015_08.fasta	70 899,8	1	7	7	9	0.0003	0.197
activated merged	APO_activated	APO_activated	281474976711807 (F002794)	Protein disulfide-isomerase A3 OS=Homo sapiens GN=PDIA3 PE=1 SV=4	PDIA3_HUMAN	SwissProt_2015_08.fasta	56 784,6	1	2	2	2	0.0001	0.0475
activated merged	APO_activated	APO_activated	281474976711807 (F002794)	78 kDa glucose-regulated protein OS=Homo sapiens GN=HSPA5 PE=1 SV=2	GRP78_HUMAN	SwissProt_2015_08.fasta	72 334,7	1	2	2	3	0.0001	0.0765
activated merged	APO_activated	APO_activated	281474976711807 (F002794)	Tubulin beta chain OS=Homo sapiens GN=TUBB PE=1 SV=2	TBB5_HUMAN	SwissProt_2015_08.fasta	49 670,6	1	7	7	11	0.0004	0.18
activated merged	APO_activated	APO_activated	281474976711807 (F002794)	40S ribosomal protein S14 OS=Homo sapiens GN=RPS14 PE=1 SV=3	RS14_HUMAN	SwissProt_2015_08.fasta	16 272,9	1	2	2	3	0.0001	0.159
activated merged	APO_activated	APO_activated	281474976711807 (F002794)	Protein disulfide-isomerase OS=Homo sapiens GN=P4HB PE=1 SV=3	PDIA1_HUMAN	SwissProt_2015_08.fasta	57 118,1	1	4	4	8	0.0003	0.163
activated merged	APO_activated	APO_activated	281474976711807 (F002794)	L-lactate dehydrogenase A chain OS=Homo sapiens GN=LDHA PE=1 SV=2	LDHA_HUMAN	SwissProt_2015_08.fasta	36 689,2	1	2	2	6	0.0002	0.111
activated merged	APO_activated	APO_activated	281474976711807 (F002794)	Nuclease-sensitive element-binding protein 1 OS=Homo sapiens GN=YBX1 PE=1 SV=3	YBOX1_HUMAN	SwissProt_2015_08.fasta	35 923,8	1	3	3	4	0.0001	0.191
activated merged	APO_activated	APO_activated	281474976711807 (F002794)	Heat shock protein HSP 90-alpha OS=Homo sapiens GN=HSP90AA1 PE=1 SV=5	HS90A_HUMAN	SwissProt_2015_08.fasta	84 663,2	1	4	4	5	0.0002	0.0956
activated merged	APO_activated	APO_activated	281474976711807 (F002794)	Histone H2AX OS=Homo sapiens GN=H2AFX PE=1 SV=2	H2AX_HUMAN	SwissProt_2015_08.fasta	15 145,1	1	3	4	7	0.0003	0.364
activated merged	APO_activated	APO_activated	281474976711807 (F002794)	Alpha-1-acid glycoprotein 1 OS=Homo sapiens GN=ORM1 PE=1 SV=1	A1AG1_HUMAN	SwissProt_2015_08.fasta	23 512,1	1	3	3	8	0.0003	0.174
activated merged	APO_activated	APO_activated	281474976711807 (F002794)	Delta(3,5)-Delta(2,4)-dienoyl-CoA isomerase, mitochondrial OS=Homo sapiens GN=ECH1 PE=1 SV=2	ECH1_HUMAN	SwissProt_2015_08.fasta	35 816,2	1	2	2	3	0.0001	0.0762
activated merged	APO_activated	APO_activated	281474976711807 (F002794)	Annexin A6 OS=Homo sapiens GN=ANXA6 PE=1 SV=3	ANXA6_HUMAN	SwissProt_2015_08.fasta	75 877,5	1	6	6	9	0.0003	0.143
activated merged	APO_activated	APO_activated	281474976711807 (F002794)	Elongation factor 2 OS=Homo sapiens GN=EEF2 PE=1 SV=4	EF2_HUMAN	SwissProt_2015_08.fasta	95 340,1	1	2	2	2	0.0001	0.0408
activated merged	APO_activated	APO_activated	281474976711807 (F002794)	ATP synthase subunit beta, mitochondrial OS=Homo sapiens GN=ATP5B PE=1 SV=3	ATPB_HUMAN	SwissProt_2015_08.fasta	56 560,6	1	4	4	8	0.0003	0.1
activated merged	APO_activated	APO_activated	281474976711807 (F002794)	Coronin-1A OS=Homo sapiens GN=CORO1A PE=1 SV=4	COR1A_HUMAN	SwissProt_2015_08.fasta	51 026,1	1	3	3	4	0.0001	0.0759
activated merged	APO_activated	APO_activated	281474976711807 (F002794)	Histone H4 OS=Homo sapiens GN=HIST1H4A PE=1 SV=2	H4_HUMAN	SwissProt_2015_08.fasta	11 367,7	1	3	3	8	0.0003	0.291
activated merged	APO_activated	APO_activated	281474976711807 (F002794)	Malate dehydrogenase, mitochondrial OS=Homo sapiens GN=MDH2 PE=1 SV=3	MDHM_HUMAN	SwissProt_2015_08.fasta	35 503,7	1	5	5	14	0.0005	0.225
activated merged	APO_activated	APO_activated	281474976711807 (F002794)	Actin, cytoplasmic 2 OS=Homo sapiens GN=ACTG1 PE=1 SV=1	ACTG_HUMAN	SwissProt_2015_08.fasta	41 793,9	1	18	19	56	0.002	0.723
activated merged	APO_activated	APO_activated	281474976711807 (F002794)	Complement component 1 Q subcomponent-binding protein, mitochondrial OS=Homo sapiens GN=C1QBP PE=1 SV=1	C1QBP_HUMAN	SwissProt_2015_08.fasta	31 362,6	1	3	3	4	0.0001	0.213
activated merged	APO_activated	APO_activated	281474976711855 (F002859)	Complement component 1 Q subcomponent-binding protein, mitochondrial OS=Homo sapiens GN=C1QBP PE=1 SV=1	C1QBP_HUMAN	SwissProt_2015_08.fasta	31 362,6	1	4	5	9	0.0003	0.266
activated merged	APO_activated	APO_activated	281474976711855 (F002859)	3-hydroxyisobutyrate dehydrogenase, mitochondrial OS=Homo sapiens GN=HIBADH PE=1 SV=2	3HIDH_HUMAN	SwissProt_2015_08.fasta	35 330,0	1	3	3	4	0.0001	0.149
activated merged	APO_activated	APO_activated	281474976711855 (F002859)	Nuclease-sensitive element-binding protein 1 OS=Homo sapiens GN=YBX1 PE=1 SV=3	YBOX1_HUMAN	SwissProt_2015_08.fasta	35 923,8	1	5	5	9	0.0003	0.287
activated merged	APO_activated	APO_activated	281474976711855 (F002859)	Pyruvate kinase PKM OS=Homo sapiens GN=PKM PE=1 SV=4	KPYM_HUMAN	SwissProt_2015_08.fasta	57 937,5	1	10	10	13	0.0004	0.275
activated merged	APO_activated	APO_activated	281474976711855 (F002859)	Aspartate aminotransferase, mitochondrial OS=Homo sapiens GN=GOT2 PE=1 SV=3	AATM_HUMAN	SwissProt_2015_08.fasta	47 518,6	1	6	6	10	0.0003	0.172
activated merged	APO_activated	APO_activated	281474976711855 (F002859)	Prothymosin alpha OS=Homo sapiens GN=PTMA PE=1 SV=2	PTMA_HUMAN	SwissProt_2015_08.fasta	12 202,5	1	3	3	4	0.0001	0.216
activated merged	APO_activated	APO_activated	281474976711855 (F002859)	Filamin-A OS=Homo sapiens GN=FLNA PE=1 SV=4	FLNA_HUMAN	SwissProt_2015_08.fasta	280 729,4	1	13	13	16	0.0005	0.0831
activated merged	APO_activated	APO_activated	281474976711855 (F002859)	Phosphoglycerate kinase 1 OS=Homo sapiens GN=PGK1 PE=1 SV=3	PGK1_HUMAN	SwissProt_2015_08.fasta	44 615,3	1	5	5	7	0.0002	0.206
activated merged	APO_activated	APO_activated	281474976711855 (F002859)	Proliferating cell nuclear antigen OS=Homo sapiens GN=PCNA PE=1 SV=1	PCNA_HUMAN	SwissProt_2015_08.fasta	28 769,3	1	4	4	4	0.0001	0.245
activated merged	APO_activated	APO_activated	281474976711855 (F002859)	Keratin, type I cytoskeletal 10 OS=Homo sapiens GN=KRT10 PE=1 SV=6	K1C10_HUMAN	SwissProt_2015_08.fasta	58 828,8	1	13	14	17	0.0006	0.351
activated merged	APO_activated	APO_activated	281474976711855 (F002859)	MICOS complex subunit MIC60 OS=Homo sapiens GN=IMMT PE=1 SV=1	MIC60_HUMAN	SwissProt_2015_08.fasta	83 679,0	1	5	5	6	0.0002	0.0897
activated merged	APO_activated	APO_activated	281474976711855 (F002859)	Keratin, type II cytoskeletal 2 epidermal OS=Homo sapiens GN=KRT2 PE=1 SV=2	K22E_HUMAN	SwissProt_2015_08.fasta	65 433,9	1	10	10	11	0.0004	0.282
activated merged	APO_activated	APO_activated	281474976711855 (F002859)	CAD protein OS=Homo sapiens GN=CAD PE=1 SV=3	PYR1_HUMAN	SwissProt_2015_08.fasta	242 982,5	1	3	3	3	0.0001	0.0166
activated merged	APO_activated	APO_activated	281474976711855 (F002859)	Phosphatidylethanolamine-binding protein 1 OS=Homo sapiens GN=PEBP1 PE=1 SV=3	PEBP1_HUMAN	SwissProt_2015_08.fasta	21 056,9	1	2	2	2	0.0001	0.182
activated merged	APO_activated	APO_activated	281474976711855 (F002859)	Keratin, type II cytoskeletal 6A OS=Homo sapiens GN=KRT6A PE=1 SV=3	K2C6A_HUMAN,K2C6C_HUMAN	SwissProt_2015_08.fasta	60 046,4	1	5	5	5	0.0002	0.147
activated merged	APO_activated	APO_activated	281474976711855 (F002859)	MARCKS-related protein OS=Homo sapiens GN=MARCKSL1 PE=1 SV=2	MRP_HUMAN	SwissProt_2015_08.fasta	19 528,6	1	6	7	10	0.0003	0.692
activated merged	APO_activated	APO_activated	281474976711855 (F002859)	Isocitrate dehydrogenase [NADP], mitochondrial OS=Homo sapiens GN=IDH2 PE=1 SV=2	IDHP_HUMAN	SwissProt_2015_08.fasta	50 910,4	1	6	6	9	0.0003	0.17
activated merged	APO_activated	APO_activated	281474976711855 (F002859)	Eukaryotic initiation factor 4A-I OS=Homo sapiens GN=EIF4A1 PE=1 SV=1	IF4A1_HUMAN	SwissProt_2015_08.fasta	46 155,3	1	4	4	5	0.0002	0.143
activated merged	APO_activated	APO_activated	281474976711855 (F002859)	10 kDa heat shock protein, mitochondrial OS=Homo sapiens GN=HSPE1 PE=1 SV=2	CH10_HUMAN	SwissProt_2015_08.fasta	10 931,8	1	4	4	8	0.0003	0.412
activated merged	APO_activated	APO_activated	281474976711855 (F002859)	Elongation factor 1-beta OS=Homo sapiens GN=EEF1B2 PE=1 SV=3	EF1B_HUMAN	SwissProt_2015_08.fasta	24 764,2	1	2	2	2	0.0001	0.124
activated merged	APO_activated	APO_activated	281474976711855 (F002859)	Keratin, type I cytoskeletal 16 OS=Homo sapiens GN=KRT16 PE=1 SV=4	K1C16_HUMAN	SwissProt_2015_08.fasta	51 269,0	1	6	6	12	0.0004	0.264
activated merged	APO_activated	APO_activated	281474976711855 (F002859)	Prohibitin OS=Homo sapiens GN=PHB PE=1 SV=1	PHB_HUMAN	SwissProt_2015_08.fasta	29 804,6	1	2	2	3	0.0001	0.0809
activated merged	APO_activated	APO_activated	281474976711855 (F002859)	Receptor-type tyrosine-protein phosphatase C OS=Homo sapiens GN=PTPRC PE=1 SV=2	PTPRC_HUMAN	SwissProt_2015_08.fasta	147 255,9	1	5	5	5	0.0002	0.0445
activated merged	APO_activated	APO_activated	281474976711855 (F002859)	Peptidyl-prolyl cis-trans isomerase A OS=Homo sapiens GN=PPIA PE=1 SV=2	PPIA_HUMAN	SwissProt_2015_08.fasta	18 012,9	1	6	7	12	0.0004	0.545
activated merged	APO_activated	APO_activated	281474976711855 (F002859)	Catalase OS=Homo sapiens GN=CAT PE=1 SV=3	CATA_HUMAN	SwissProt_2015_08.fasta	59 756,5	1	2	2	2	0.0001	0.0474
activated merged	APO_activated	APO_activated	281474976711855 (F002859)	DNA-dependent protein kinase catalytic subunit OS=Homo sapiens GN=PRKDC PE=1 SV=3	PRKDC_HUMAN	SwissProt_2015_08.fasta	469 095,5	1	2	2	2	0.0001	0.0058
activated merged	APO_activated	APO_activated	281474976711855 (F002859)	ATP-citrate synthase OS=Homo sapiens GN=ACLY PE=1 SV=3	ACLY_HUMAN	SwissProt_2015_08.fasta	120 842,8	1	3	3	3	0.0001	0.0418
activated merged	APO_activated	APO_activated	281474976711855 (F002859)	Neutral alpha-glucosidase AB OS=Homo sapiens GN=GANAB PE=1 SV=3	GANAB_HUMAN	SwissProt_2015_08.fasta	106 875,9	1	5	5	7	0.0002	0.0657
activated merged	APO_activated	APO_activated	281474976711855 (F002859)	Mesencephalic astrocyte-derived neurotrophic factor OS=Homo sapiens GN=MANF PE=1 SV=3	MANF_HUMAN	SwissProt_2015_08.fasta	20 701,3	1	2	2	4	0.0001	0.159
activated merged	APO_activated	APO_activated	281474976711855 (F002859)	Kinesin-like protein KIF23 OS=Homo sapiens GN=KIF23 PE=1 SV=3	KIF23_HUMAN	SwissProt_2015_08.fasta	110 059,4	1	2	2	2	0.0001	0.0302
activated merged	APO_activated	APO_activated	281474976711855 (F002859)	Voltage-dependent anion-selective channel protein 2 OS=Homo sapiens GN=VDAC2 PE=1 SV=2	VDAC2_HUMAN	SwissProt_2015_08.fasta	31 567,3	1	4	4	7	0.0002	0.218
activated merged	APO_activated	APO_activated	281474976711855 (F002859)	Alpha-actinin-4 OS=Homo sapiens GN=ACTN4 PE=1 SV=2	ACTN4_HUMAN	SwissProt_2015_08.fasta	104 857,2	1	3	3	3	0.0001	0.0494
activated merged	APO_activated	APO_activated	281474976711855 (F002859)	60 kDa heat shock protein, mitochondrial OS=Homo sapiens GN=HSPD1 PE=1 SV=2	CH60_HUMAN	SwissProt_2015_08.fasta	61 055,7	1	13	16	47	0.0016	0.368
activated merged	APO_activated	APO_activated	281474976711855 (F002859)	Myosin regulatory light chain 12B OS=Homo sapiens GN=MYL12B PE=1 SV=2	ML12B_HUMAN	SwissProt_2015_08.fasta	19 780,3	1	2	2	2	0.0001	0.122
activated merged	APO_activated	APO_activated	281474976711855 (F002859)	60S ribosomal protein L7a OS=Homo sapiens GN=RPL7A PE=1 SV=2	RL7A_HUMAN	SwissProt_2015_08.fasta	29 996,3	1	2	2	2	0.0001	0.105
activated merged	APO_activated	APO_activated	281474976711855 (F002859)	Elongation factor 1-alpha 1 OS=Homo sapiens GN=EEF1A1 PE=1 SV=1	EF1A1_HUMAN,EF1A3_HUMAN	SwissProt_2015_08.fasta	50 141,2	1	6	6	12	0.0004	0.292
activated merged	APO_activated	APO_activated	281474976711855 (F002859)	Stomatin-like protein 2, mitochondrial OS=Homo sapiens GN=STOML2 PE=1 SV=1	STML2_HUMAN	SwissProt_2015_08.fasta	38 534,5	1	5	5	8	0.0003	0.208
activated merged	APO_activated	APO_activated	281474976711855 (F002859)	Heat shock protein HSP 90-alpha OS=Homo sapiens GN=HSP90AA1 PE=1 SV=5	HS90A_HUMAN	SwissProt_2015_08.fasta	84 663,2	1	6	6	9	0.0003	0.272
activated merged	APO_activated	APO_activated	281474976711855 (F002859)	3-hydroxyacyl-CoA dehydrogenase type-2 OS=Homo sapiens GN=HSD17B10 PE=1 SV=3	HCD2_HUMAN	SwissProt_2015_08.fasta	26 923,1	1	2	2	3	0.0001	0.134
activated merged	APO_activated	APO_activated	281474976711855 (F002859)	Calreticulin OS=Homo sapiens GN=CALR PE=1 SV=1	CALR_HUMAN	SwissProt_2015_08.fasta	48 142,9	1	8	10	20	0.0007	0.297
activated merged	APO_activated	APO_activated	281474976711855 (F002859)	HLA class I histocompatibility antigen, A-3 alpha chain OS=Homo sapiens GN=HLA-A PE=1 SV=2	1A03_HUMAN	SwissProt_2015_08.fasta	40 840,6	1	3	3	3	0.0001	0.107
activated merged	APO_activated	APO_activated	281474976711855 (F002859)	Chloride intracellular channel protein 1 OS=Homo sapiens GN=CLIC1 PE=1 SV=4	CLIC1_HUMAN	SwissProt_2015_08.fasta	26 923,3	1	2	2	3	0.0001	0.162
activated merged	APO_activated	APO_activated	281474976711855 (F002859)	Malectin OS=Homo sapiens GN=MLEC PE=1 SV=1	MLEC_HUMAN	SwissProt_2015_08.fasta	32 234,1	1	2	2	2	0.0001	0.103
activated merged	APO_activated	APO_activated	281474976711855 (F002859)	Alanine--tRNA ligase, cytoplasmic OS=Homo sapiens GN=AARS PE=1 SV=2	SYAC_HUMAN	SwissProt_2015_08.fasta	106 813,2	1	2	2	2	0.0001	0.0331
activated merged	APO_activated	APO_activated	281474976711855 (F002859)	Filamin-B OS=Homo sapiens GN=FLNB PE=1 SV=2	FLNB_HUMAN	SwissProt_2015_08.fasta	278 158,8	1	3	3	3	0.0001	0.0165
activated merged	APO_activated	APO_activated	281474976711855 (F002859)	NAD(P) transhydrogenase, mitochondrial OS=Homo sapiens GN=NNT PE=1 SV=3	NNTM_HUMAN	SwissProt_2015_08.fasta	113 899,2	1	2	2	2	0.0001	0.0285
activated merged	APO_activated	APO_activated	281474976711855 (F002859)	Alpha-1-acid glycoprotein 1 OS=Homo sapiens GN=ORM1 PE=1 SV=1	A1AG1_HUMAN	SwissProt_2015_08.fasta	23 512,1	1	3	4	6	0.0002	0.174
activated merged	APO_activated	APO_activated	281474976711855 (F002859)	Fructose-bisphosphate aldolase A OS=Homo sapiens GN=ALDOA PE=1 SV=2	ALDOA_HUMAN	SwissProt_2015_08.fasta	39 420,6	1	7	8	15	0.0005	0.354
activated merged	APO_activated	APO_activated	281474976711855 (F002859)	4-trimethylaminobutyraldehyde dehydrogenase OS=Homo sapiens GN=ALDH9A1 PE=1 SV=3	AL9A1_HUMAN	SwissProt_2015_08.fasta	53 802,0	1	2	2	2	0.0001	0.0466
activated merged	APO_activated	APO_activated	281474976711855 (F002859)	Endoplasmic reticulum aminopeptidase 1 OS=Homo sapiens GN=ERAP1 PE=1 SV=3	ERAP1_HUMAN	SwissProt_2015_08.fasta	107 237,9	1	2	2	2	0.0001	0.0266
activated merged	APO_activated	APO_activated	281474976711855 (F002859)	Actin-related protein 2 OS=Homo sapiens GN=ACTR2 PE=1 SV=1	ARP2_HUMAN	SwissProt_2015_08.fasta	44 761,7	1	2	2	2	0.0001	0.0609
activated merged	APO_activated	APO_activated	281474976711855 (F002859)	Ras-related protein Rab-5C OS=Homo sapiens GN=RAB5C PE=1 SV=2	RAB5C_HUMAN	SwissProt_2015_08.fasta	23 482,7	1	2	2	2	0.0001	0.111
activated merged	APO_activated	APO_activated	281474976711855 (F002859)	Keratin, type I cytoskeletal 14 OS=Homo sapiens GN=KRT14 PE=1 SV=4	K1C14_HUMAN	SwissProt_2015_08.fasta	51 562,5	1	7	7	11	0.0004	0.258
activated merged	APO_activated	APO_activated	281474976711855 (F002859)	Elongation factor 1-gamma OS=Homo sapiens GN=EEF1G PE=1 SV=3	EF1G_HUMAN	SwissProt_2015_08.fasta	50 119,4	1	2	2	2	0.0001	0.0526
activated merged	APO_activated	APO_activated	281474976711855 (F002859)	WD repeat-containing protein 1 OS=Homo sapiens GN=WDR1 PE=1 SV=4	WDR1_HUMAN	SwissProt_2015_08.fasta	66 193,2	1	3	3	5	0.0002	0.0842
activated merged	APO_activated	APO_activated	281474976711855 (F002859)	40S ribosomal protein S4, X isoform OS=Homo sapiens GN=RPS4X PE=1 SV=2	RS4X_HUMAN	SwissProt_2015_08.fasta	29 599,3	1	2	2	2	0.0001	0.076
activated merged	APO_activated	APO_activated	281474976711855 (F002859)	Apoptosis-inducing factor 1, mitochondrial OS=Homo sapiens GN=AIFM1 PE=1 SV=1	AIFM1_HUMAN	SwissProt_2015_08.fasta	66 901,5	1	2	2	2	0.0001	0.0424
activated merged	APO_activated	APO_activated	281474976711855 (F002859)	NAD-dependent malic enzyme, mitochondrial OS=Homo sapiens GN=ME2 PE=1 SV=1	MAOM_HUMAN	SwissProt_2015_08.fasta	65 446,2	1	3	3	5	0.0002	0.0993
activated merged	APO_activated	APO_activated	281474976711855 (F002859)	Cytochrome c oxidase subunit 2 OS=Homo sapiens GN=MT-CO2 PE=1 SV=1	COX2_HUMAN	SwissProt_2015_08.fasta	25 566,4	1	2	2	2	0.0001	0.115
activated merged	APO_activated	APO_activated	281474976711855 (F002859)	Spectrin beta chain, non-erythrocytic 1 OS=Homo sapiens GN=SPTBN1 PE=1 SV=2	SPTB2_HUMAN	SwissProt_2015_08.fasta	274 613,4	1	5	5	7	0.0002	0.0296
activated merged	APO_activated	APO_activated	281474976711855 (F002859)	Intercellular adhesion molecule 2 OS=Homo sapiens GN=ICAM2 PE=1 SV=2	ICAM2_HUMAN	SwissProt_2015_08.fasta	30 653,9	1	2	2	2	0.0001	0.113
activated merged	APO_activated	APO_activated	281474976711855 (F002859)	Trifunctional enzyme subunit alpha, mitochondrial OS=Homo sapiens GN=HADHA PE=1 SV=2	ECHA_HUMAN	SwissProt_2015_08.fasta	83 001,9	1	2	2	2	0.0001	0.0341
activated merged	APO_activated	APO_activated	281474976711855 (F002859)	Peroxisomal multifunctional enzyme type 2 OS=Homo sapiens GN=HSD17B4 PE=1 SV=3	DHB4_HUMAN	SwissProt_2015_08.fasta	79 688,5	1	2	2	2	0.0001	0.0367
activated merged	APO_activated	APO_activated	281474976711855 (F002859)	Heterogeneous nuclear ribonucleoprotein A1 OS=Homo sapiens GN=HNRNPA1 PE=1 SV=5	ROA1_HUMAN	SwissProt_2015_08.fasta	38 747,0	1	2	2	4	0.0001	0.0968
activated merged	APO_activated	APO_activated	281474976711855 (F002859)	Succinyl-CoA:3-ketoacid coenzyme A transferase 1, mitochondrial OS=Homo sapiens GN=OXCT1 PE=1 SV=1	SCOT1_HUMAN	SwissProt_2015_08.fasta	56 158,8	1	2	2	2	0.0001	0.0654
activated merged	APO_activated	APO_activated	281474976711855 (F002859)	Keratin, type I cytoskeletal 9 OS=Homo sapiens GN=KRT9 PE=1 SV=3	K1C9_HUMAN	SwissProt_2015_08.fasta	62 065,9	1	12	12	24	0.0008	0.352
activated merged	APO_activated	APO_activated	281474976711855 (F002859)	Actin, cytoplasmic 2 OS=Homo sapiens GN=ACTG1 PE=1 SV=1	ACTG_HUMAN	SwissProt_2015_08.fasta	41 793,9	1	18	28	115	0.0038	0.731
activated merged	APO_activated	APO_activated	281474976711855 (F002859)	Sodium/potassium-transporting ATPase subunit alpha-1 OS=Homo sapiens GN=ATP1A1 PE=1 SV=1	AT1A1_HUMAN	SwissProt_2015_08.fasta	112 899,5	1	7	7	7	0.0002	0.0997
activated merged	APO_activated	APO_activated	281474976711855 (F002859)	Glyceraldehyde-3-phosphate dehydrogenase OS=Homo sapiens GN=GAPDH PE=1 SV=3	G3P_HUMAN	SwissProt_2015_08.fasta	36 053,4	1	8	14	32	0.0011	0.367
activated merged	APO_activated	APO_activated	281474976711855 (F002859)	Glutamate dehydrogenase 1, mitochondrial OS=Homo sapiens GN=GLUD1 PE=1 SV=2	DHE3_HUMAN	SwissProt_2015_08.fasta	61 399,7	1	4	5	6	0.0002	0.0986
activated merged	APO_activated	APO_activated	281474976711855 (F002859)	T-complex protein 1 subunit theta OS=Homo sapiens GN=CCT8 PE=1 SV=4	TCPQ_HUMAN	SwissProt_2015_08.fasta	59 621,0	1	3	3	4	0.0001	0.0785
activated merged	APO_activated	APO_activated	281474976711855 (F002859)	Heat shock cognate 71 kDa protein OS=Homo sapiens GN=HSPA8 PE=1 SV=1	HSP7C_HUMAN	SwissProt_2015_08.fasta	70 899,8	1	11	12	32	0.0011	0.311
activated merged	APO_activated	APO_activated	281474976711855 (F002859)	Elongation factor 2 OS=Homo sapiens GN=EEF2 PE=1 SV=4	EF2_HUMAN	SwissProt_2015_08.fasta	95 340,1	1	4	4	4	0.0001	0.0699
activated merged	APO_activated	APO_activated	281474976711855 (F002859)	Elongation factor Tu, mitochondrial OS=Homo sapiens GN=TUFM PE=1 SV=2	EFTU_HUMAN	SwissProt_2015_08.fasta	49 542,4	1	4	4	7	0.0002	0.157
activated merged	APO_activated	APO_activated	281474976711855 (F002859)	ATP synthase-coupling factor 6, mitochondrial OS=Homo sapiens GN=ATP5J PE=1 SV=1	ATP5J_HUMAN	SwissProt_2015_08.fasta	12 587,9	1	2	2	2	0.0001	0.185
activated merged	APO_activated	APO_activated	281474976711855 (F002859)	Spectrin alpha chain, non-erythrocytic 1 OS=Homo sapiens GN=SPTAN1 PE=1 SV=3	SPTN1_HUMAN	SwissProt_2015_08.fasta	284 542,7	1	5	5	5	0.0002	0.0218
activated merged	APO_activated	APO_activated	281474976711855 (F002859)	14-3-3 protein zeta/delta OS=Homo sapiens GN=YWHAZ PE=1 SV=1	1433Z_HUMAN	SwissProt_2015_08.fasta	27 745,9	1	9	9	13	0.0004	0.469
activated merged	APO_activated	APO_activated	281474976711855 (F002859)	60S ribosomal protein L3 OS=Homo sapiens GN=RPL3 PE=1 SV=2	RL3_HUMAN	SwissProt_2015_08.fasta	46 109,5	1	2	2	4	0.0001	0.0893
activated merged	APO_activated	APO_activated	281474976711855 (F002859)	Voltage-dependent anion-selective channel protein 3 OS=Homo sapiens GN=VDAC3 PE=1 SV=1	VDAC3_HUMAN	SwissProt_2015_08.fasta	30 659,9	1	2	2	2	0.0001	0.0989
activated merged	APO_activated	APO_activated	281474976711855 (F002859)	14-3-3 protein theta OS=Homo sapiens GN=YWHAQ PE=1 SV=1	1433T_HUMAN	SwissProt_2015_08.fasta	27 765,4	1	4	4	5	0.0002	0.29
activated merged	APO_activated	APO_activated	281474976711855 (F002859)	Alpha-enolase OS=Homo sapiens GN=ENO1 PE=1 SV=2	ENOA_HUMAN	SwissProt_2015_08.fasta	47 170,2	1	14	17	30	0.001	0.539
activated merged	APO_activated	APO_activated	281474976711855 (F002859)	Annexin A5 OS=Homo sapiens GN=ANXA5 PE=1 SV=2	ANXA5_HUMAN	SwissProt_2015_08.fasta	35 938,6	1	3	3	3	0.0001	0.166
activated merged	APO_activated	APO_activated	281474976711855 (F002859)	Leucine-rich PPR motif-containing protein, mitochondrial OS=Homo sapiens GN=LRPPRC PE=1 SV=3	LPPRC_HUMAN	SwissProt_2015_08.fasta	157 912,2	1	4	4	5	0.0002	0.0387
activated merged	APO_activated	APO_activated	281474976711855 (F002859)	Heterogeneous nuclear ribonucleoprotein D0 OS=Homo sapiens GN=HNRNPD PE=1 SV=1	HNRPD_HUMAN	SwissProt_2015_08.fasta	38 434,5	1	2	2	2	0.0001	0.0732
activated merged	APO_activated	APO_activated	281474976711855 (F002859)	Profilin-1 OS=Homo sapiens GN=PFN1 PE=1 SV=2	PROF1_HUMAN	SwissProt_2015_08.fasta	15 054,3	1	3	3	4	0.0001	0.314
activated merged	APO_activated	APO_activated	281474976711855 (F002859)	Heat shock protein HSP 90-beta OS=Homo sapiens GN=HSP90AB1 PE=1 SV=4	HS90B_HUMAN	SwissProt_2015_08.fasta	83 267,3	1	17	18	24	0.0008	0.354
activated merged	APO_activated	APO_activated	281474976711855 (F002859)	Peroxiredoxin-1 OS=Homo sapiens GN=PRDX1 PE=1 SV=1	PRDX1_HUMAN	SwissProt_2015_08.fasta	22 110,9	1	3	3	3	0.0001	0.136
activated merged	APO_activated	APO_activated	281474976711855 (F002859)	Heterogeneous nuclear ribonucleoproteins A2/B1 OS=Homo sapiens GN=HNRNPA2B1 PE=1 SV=2	ROA2_HUMAN	SwissProt_2015_08.fasta	37 430,3	1	5	6	8	0.0003	0.173
activated merged	APO_activated	APO_activated	281474976711855 (F002859)	Ubiquitin-like modifier-activating enzyme 1 OS=Homo sapiens GN=UBA1 PE=1 SV=3	UBA1_HUMAN	SwissProt_2015_08.fasta	117 850,3	1	3	3	3	0.0001	0.0425
activated merged	APO_activated	APO_activated	281474976711855 (F002859)	Acetyl-CoA acetyltransferase, mitochondrial OS=Homo sapiens GN=ACAT1 PE=1 SV=1	THIL_HUMAN	SwissProt_2015_08.fasta	45 199,8	1	3	3	3	0.0001	0.117
activated merged	APO_activated	APO_activated	281474976711855 (F002859)	Glutathione S-transferase P OS=Homo sapiens GN=GSTP1 PE=1 SV=2	GSTP1_HUMAN	SwissProt_2015_08.fasta	23 356,7	1	4	5	9	0.0003	0.29
activated merged	APO_activated	APO_activated	281474976711855 (F002859)	Drebrin OS=Homo sapiens GN=DBN1 PE=1 SV=4	DREB_HUMAN	SwissProt_2015_08.fasta	71 428,6	1	5	5	6	0.0002	0.148
activated merged	APO_activated	APO_activated	281474976711855 (F002859)	Guanine nucleotide-binding protein G(I)/G(S)/G(T) subunit beta-2 OS=Homo sapiens GN=GNB2 PE=1 SV=3	GBB2_HUMAN	SwissProt_2015_08.fasta	37 331,8	1	3	3	3	0.0001	0.0882
activated merged	APO_activated	APO_activated	281474976711855 (F002859)	L-lactate dehydrogenase A chain OS=Homo sapiens GN=LDHA PE=1 SV=2	LDHA_HUMAN	SwissProt_2015_08.fasta	36 689,2	1	4	5	8	0.0003	0.193
activated merged	APO_activated	APO_activated	281474976711855 (F002859)	Plasma membrane calcium-transporting ATPase 4 OS=Homo sapiens GN=ATP2B4 PE=1 SV=2	AT2B4_HUMAN	SwissProt_2015_08.fasta	137 923,7	1	2	2	2	0.0001	0.0177
activated merged	APO_activated	APO_activated	281474976711855 (F002859)	ATP-dependent Clp protease proteolytic subunit, mitochondrial OS=Homo sapiens GN=CLPP PE=1 SV=1	CLPP_HUMAN	SwissProt_2015_08.fasta	30 180,5	1	2	2	2	0.0001	0.0975
activated merged	APO_activated	APO_activated	281474976711855 (F002859)	Dihydropyrimidinase-related protein 2 OS=Homo sapiens GN=DPYSL2 PE=1 SV=1	DPYL2_HUMAN	SwissProt_2015_08.fasta	62 294,0	1	2	2	3	0.0001	0.0542
activated merged	APO_activated	APO_activated	281474976711855 (F002859)	ATP synthase subunit alpha, mitochondrial OS=Homo sapiens GN=ATP5A1 PE=1 SV=1	ATPA_HUMAN	SwissProt_2015_08.fasta	59 752,1	1	9	9	10	0.0003	0.237
activated merged	APO_activated	APO_activated	281474976711855 (F002859)	Malate dehydrogenase, mitochondrial OS=Homo sapiens GN=MDH2 PE=1 SV=3	MDHM_HUMAN	SwissProt_2015_08.fasta	35 503,7	1	12	12	20	0.0007	0.447
activated merged	APO_activated	APO_activated	281474976711855 (F002859)	Heterogeneous nuclear ribonucleoprotein H OS=Homo sapiens GN=HNRNPH1 PE=1 SV=4	HNRH1_HUMAN	SwissProt_2015_08.fasta	49 229,8	1	3	3	4	0.0001	0.105
activated merged	APO_activated	APO_activated	281474976711855 (F002859)	Delta(3,5)-Delta(2,4)-dienoyl-CoA isomerase, mitochondrial OS=Homo sapiens GN=ECH1 PE=1 SV=2	ECH1_HUMAN	SwissProt_2015_08.fasta	35 816,2	1	6	7	13	0.0004	0.241
activated merged	APO_activated	APO_activated	281474976711855 (F002859)	Histone H4 OS=Homo sapiens GN=HIST1H4A PE=1 SV=2	H4_HUMAN	SwissProt_2015_08.fasta	11 367,7	1	3	3	9	0.0003	0.291
activated merged	APO_activated	APO_activated	281474976711855 (F002859)	Stress-70 protein, mitochondrial OS=Homo sapiens GN=HSPA9 PE=1 SV=2	GRP75_HUMAN	SwissProt_2015_08.fasta	73 681,3	1	9	10	15	0.0005	0.194
activated merged	APO_activated	APO_activated	281474976711855 (F002859)	Triosephosphate isomerase OS=Homo sapiens GN=TPI1 PE=1 SV=3	TPIS_HUMAN	SwissProt_2015_08.fasta	30 790,8	1	3	3	6	0.0002	0.15
activated merged	APO_activated	APO_activated	281474976711855 (F002859)	40S ribosomal protein S2 OS=Homo sapiens GN=RPS2 PE=1 SV=2	RS2_HUMAN	SwissProt_2015_08.fasta	31 325,2	1	2	2	2	0.0001	0.0819
activated merged	APO_activated	APO_activated	281474976711855 (F002859)	Tubulin alpha-1B chain OS=Homo sapiens GN=TUBA1B PE=1 SV=1	TBA1B_HUMAN	SwissProt_2015_08.fasta	50 151,7	1	10	12	23	0.0008	0.346
activated merged	APO_activated	APO_activated	281474976711855 (F002859)	Unconventional myosin-Ig OS=Homo sapiens GN=MYO1G PE=1 SV=2	MYO1G_HUMAN	SwissProt_2015_08.fasta	116 443,6	1	6	6	6	0.0002	0.0737
activated merged	APO_activated	APO_activated	281474976711855 (F002859)	Plastin-2 OS=Homo sapiens GN=LCP1 PE=1 SV=6	PLSL_HUMAN	SwissProt_2015_08.fasta	70 291,2	1	8	10	12	0.0004	0.187
activated merged	APO_activated	APO_activated	281474976711855 (F002859)	Transforming protein RhoA OS=Homo sapiens GN=RHOA PE=1 SV=1	RHOA_HUMAN	SwissProt_2015_08.fasta	21 768,4	1	2	2	2	0.0001	0.15
activated merged	APO_activated	APO_activated	281474976711855 (F002859)	Annexin A6 OS=Homo sapiens GN=ANXA6 PE=1 SV=3	ANXA6_HUMAN	SwissProt_2015_08.fasta	75 877,5	1	11	12	16	0.0005	0.226
activated merged	APO_activated	APO_activated	281474976711855 (F002859)	Annexin A4 OS=Homo sapiens GN=ANXA4 PE=1 SV=4	ANXA4_HUMAN	SwissProt_2015_08.fasta	35 884,3	1	6	6	6	0.0002	0.235
activated merged	APO_activated	APO_activated	281474976711855 (F002859)	Synaptic vesicle membrane protein VAT-1 homolog OS=Homo sapiens GN=VAT1 PE=1 SV=2	VAT1_HUMAN	SwissProt_2015_08.fasta	41 919,8	1	4	4	4	0.0001	0.188
activated merged	APO_activated	APO_activated	281474976711855 (F002859)	Calnexin OS=Homo sapiens GN=CANX PE=1 SV=2	CALX_HUMAN	SwissProt_2015_08.fasta	67 570,2	1	3	3	4	0.0001	0.0743
activated merged	APO_activated	APO_activated	281474976711855 (F002859)	14-3-3 protein beta/alpha OS=Homo sapiens GN=YWHAB PE=1 SV=3	1433B_HUMAN	SwissProt_2015_08.fasta	28 083,1	1	4	4	4	0.0001	0.423
activated merged	APO_activated	APO_activated	281474976711855 (F002859)	Histone H1.4 OS=Homo sapiens GN=HIST1H1E PE=1 SV=2	H14_HUMAN	SwissProt_2015_08.fasta	21 866,9	1	2	2	2	0.0001	0.0913
activated merged	APO_activated	APO_activated	281474976711855 (F002859)	Serine hydroxymethyltransferase, mitochondrial OS=Homo sapiens GN=SHMT2 PE=1 SV=3	GLYM_HUMAN	SwissProt_2015_08.fasta	55 994,7	1	4	4	5	0.0002	0.0913
activated merged	APO_activated	APO_activated	281474976711855 (F002859)	Ras-related protein Rap-1b OS=Homo sapiens GN=RAP1B PE=1 SV=1	RAP1B_HUMAN	SwissProt_2015_08.fasta	20 824,9	1	3	3	3	0.0001	0.152
activated merged	APO_activated	APO_activated	281474976711855 (F002859)	Probable ATP-dependent RNA helicase DDX5 OS=Homo sapiens GN=DDX5 PE=1 SV=1	DDX5_HUMAN	SwissProt_2015_08.fasta	69 149,7	1	2	2	2	0.0001	0.0391
activated merged	APO_activated	APO_activated	281474976711855 (F002859)	Proteasome subunit alpha type-1 OS=Homo sapiens GN=PSMA1 PE=1 SV=1	PSA1_HUMAN	SwissProt_2015_08.fasta	29 556,0	1	2	2	2	0.0001	0.0951
activated merged	APO_activated	APO_activated	281474976711855 (F002859)	Myosin-10 OS=Homo sapiens GN=MYH10 PE=1 SV=3	MYH10_HUMAN	SwissProt_2015_08.fasta	229 005,3	1	4	4	5	0.0002	0.0466
activated merged	APO_activated	APO_activated	281474976711855 (F002859)	Serine/arginine-rich splicing factor 2 OS=Homo sapiens GN=SRSF2 PE=1 SV=4	SRSF2_HUMAN	SwissProt_2015_08.fasta	25 477,1	1	2	2	2	0.0001	0.113
activated merged	APO_activated	APO_activated	281474976711855 (F002859)	F-actin-capping protein subunit beta OS=Homo sapiens GN=CAPZB PE=1 SV=4	CAPZB_HUMAN	SwissProt_2015_08.fasta	31 351,6	1	2	2	2	0.0001	0.0975
activated merged	APO_activated	APO_activated	281474976711855 (F002859)	Prohibitin-2 OS=Homo sapiens GN=PHB2 PE=1 SV=2	PHB2_HUMAN	SwissProt_2015_08.fasta	33 297,6	1	3	3	3	0.0001	0.104
activated merged	APO_activated	APO_activated	281474976711855 (F002859)	Rho GDP-dissociation inhibitor 2 OS=Homo sapiens GN=ARHGDIB PE=1 SV=3	GDIR2_HUMAN	SwissProt_2015_08.fasta	22 988,4	1	2	2	3	0.0001	0.104
activated merged	APO_activated	APO_activated	281474976711855 (F002859)	L-lactate dehydrogenase B chain OS=Homo sapiens GN=LDHB PE=1 SV=2	LDHB_HUMAN	SwissProt_2015_08.fasta	36 638,6	1	7	8	11	0.0004	0.314
activated merged	APO_activated	APO_activated	281474976711855 (F002859)	Citrate synthase, mitochondrial OS=Homo sapiens GN=CS PE=1 SV=2	CISY_HUMAN	SwissProt_2015_08.fasta	51 713,8	1	2	2	3	0.0001	0.0579
activated merged	APO_activated	APO_activated	281474976711855 (F002859)	Tubulin beta chain OS=Homo sapiens GN=TUBB PE=1 SV=2	TBB5_HUMAN	SwissProt_2015_08.fasta	49 670,6	1	9	10	17	0.0006	0.27
activated merged	APO_activated	APO_activated	281474976711855 (F002859)	ATP synthase subunit beta, mitochondrial OS=Homo sapiens GN=ATP5B PE=1 SV=3	ATPB_HUMAN	SwissProt_2015_08.fasta	56 560,6	1	12	13	26	0.0009	0.34
activated merged	APO_activated	APO_activated	281474976711855 (F002859)	Prosaposin OS=Homo sapiens GN=PSAP PE=1 SV=2	SAP_HUMAN	SwissProt_2015_08.fasta	58 112,0	1	2	3	9	0.0003	0.0496
activated merged	APO_activated	APO_activated	281474976711855 (F002859)	Cytosol aminopeptidase OS=Homo sapiens GN=LAP3 PE=1 SV=3	AMPL_HUMAN	SwissProt_2015_08.fasta	56 167,8	1	2	2	3	0.0001	0.0501
activated merged	APO_activated	APO_activated	281474976711855 (F002859)	Actin, alpha cardiac muscle 1 OS=Homo sapiens GN=ACTC1 PE=1 SV=1	ACTC_HUMAN	SwissProt_2015_08.fasta	42 020,1	1	3	6	33	0.0011	0.345
activated merged	APO_activated	APO_activated	281474976711855 (F002859)	Fumarate hydratase, mitochondrial OS=Homo sapiens GN=FH PE=1 SV=3	FUMH_HUMAN	SwissProt_2015_08.fasta	54 637,8	1	3	3	3	0.0001	0.122
activated merged	APO_activated	APO_activated	281474976711855 (F002859)	Clathrin heavy chain 1 OS=Homo sapiens GN=CLTC PE=1 SV=5	CLH1_HUMAN	SwissProt_2015_08.fasta	191 618,9	1	4	4	5	0.0002	0.0358
activated merged	APO_activated	APO_activated	281474976711855 (F002859)	Cyclin-dependent kinase 6 OS=Homo sapiens GN=CDK6 PE=1 SV=1	CDK6_HUMAN	SwissProt_2015_08.fasta	36 938,8	1	3	3	3	0.0001	0.144
activated merged	APO_activated	APO_activated	281474976711855 (F002859)	Glucose-6-phosphate isomerase OS=Homo sapiens GN=GPI PE=1 SV=4	G6PI_HUMAN	SwissProt_2015_08.fasta	63 148,5	1	2	2	4	0.0001	0.0538
activated merged	APO_activated	APO_activated	281474976711855 (F002859)	78 kDa glucose-regulated protein OS=Homo sapiens GN=HSPA5 PE=1 SV=2	GRP78_HUMAN	SwissProt_2015_08.fasta	72 334,7	1	11	12	17	0.0006	0.287
activated merged	APO_activated	APO_activated	281474976711855 (F002859)	60S ribosomal protein L13a OS=Homo sapiens GN=RPL13A PE=1 SV=2	RL13A_HUMAN	SwissProt_2015_08.fasta	23 577,9	1	3	3	3	0.0001	0.148
activated merged	APO_activated	APO_activated	281474976711855 (F002859)	Guanine nucleotide-binding protein G(s) subunit alpha isoforms XLas OS=Homo sapiens GN=GNAS PE=1 SV=2	GNAS1_HUMAN,GNAS2_HUMAN	SwissProt_2015_08.fasta	111 026,3	1	3	3	3	0.0001	0.0482
activated merged	APO_activated	APO_activated	281474976711855 (F002859)	40S ribosomal protein S3 OS=Homo sapiens GN=RPS3 PE=1 SV=2	RS3_HUMAN	SwissProt_2015_08.fasta	26 688,6	1	4	4	9	0.0003	0.226
activated merged	APO_activated	APO_activated	281474976711855 (F002859)	T-complex protein 1 subunit beta OS=Homo sapiens GN=CCT2 PE=1 SV=4	TCPB_HUMAN	SwissProt_2015_08.fasta	57 489,9	1	2	2	2	0.0001	0.0636
activated merged	APO_activated	APO_activated	281474976711855 (F002859)	Heterogeneous nuclear ribonucleoprotein K OS=Homo sapiens GN=HNRNPK PE=1 SV=1	HNRPK_HUMAN	SwissProt_2015_08.fasta	50 978,5	1	3	3	4	0.0001	0.0799
activated merged	APO_activated	APO_activated	281474976711855 (F002859)	Heat shock 70 kDa protein 4 OS=Homo sapiens GN=HSPA4 PE=1 SV=4	HSP74_HUMAN	SwissProt_2015_08.fasta	94 331,9	1	5	5	5	0.0002	0.0881
activated merged	APO_activated	APO_activated	281474976711855 (F002859)	Bifunctional purine biosynthesis protein PURH OS=Homo sapiens GN=ATIC PE=1 SV=3	PUR9_HUMAN	SwissProt_2015_08.fasta	64 616,5	1	2	2	2	0.0001	0.0456
activated merged	APO_activated	APO_activated	281474976711855 (F002859)	Squalene synthase OS=Homo sapiens GN=FDFT1 PE=1 SV=1	FDFT_HUMAN	SwissProt_2015_08.fasta	48 116,4	1	3	3	3	0.0001	0.0863
activated merged	APO_activated	APO_activated	281474976711855 (F002859)	Protein disulfide-isomerase A3 OS=Homo sapiens GN=PDIA3 PE=1 SV=4	PDIA3_HUMAN	SwissProt_2015_08.fasta	56 784,6	1	5	5	8	0.0003	0.143
activated merged	APO_activated	APO_activated	281474976711855 (F002859)	Protein disulfide-isomerase OS=Homo sapiens GN=P4HB PE=1 SV=3	PDIA1_HUMAN	SwissProt_2015_08.fasta	57 118,1	1	5	5	9	0.0003	0.191
activated merged	APO_activated	APO_activated	281474976711855 (F002859)	Moesin OS=Homo sapiens GN=MSN PE=1 SV=3	MOES_HUMAN	SwissProt_2015_08.fasta	67 821,8	1	10	10	11	0.0004	0.263
activated merged	APO_activated	APO_activated	281474976711855 (F002859)	7-dehydrocholesterol reductase OS=Homo sapiens GN=DHCR7 PE=1 SV=1	DHCR7_HUMAN	SwissProt_2015_08.fasta	54 491,0	1	2	2	2	0.0001	0.0442
activated merged	APO_activated	APO_activated	281474976711855 (F002859)	14-3-3 protein gamma OS=Homo sapiens GN=YWHAG PE=1 SV=2	1433G_HUMAN	SwissProt_2015_08.fasta	28 303,1	1	4	4	5	0.0002	0.328
activated merged	APO_activated	APO_activated	281474976711855 (F002859)	60S acidic ribosomal protein P2 OS=Homo sapiens GN=RPLP2 PE=1 SV=1	RLA2_HUMAN	SwissProt_2015_08.fasta	11 665,5	1	2	2	4	0.0001	0.435
activated merged	APO_activated	APO_activated	281474976711855 (F002859)	14-3-3 protein epsilon OS=Homo sapiens GN=YWHAE PE=1 SV=1	1433E_HUMAN	SwissProt_2015_08.fasta	29 175,0	1	4	4	9	0.0003	0.349
activated merged	APO_activated	APO_activated	281474976711855 (F002859)	Myosin light polypeptide 6 OS=Homo sapiens GN=MYL6 PE=1 SV=2	MYL6_HUMAN	SwissProt_2015_08.fasta	16 929,8	1	2	2	3	0.0001	0.172
activated merged	APO_activated	APO_activated	281474976711855 (F002859)	Ubiquitin carboxyl-terminal hydrolase 14 OS=Homo sapiens GN=USP14 PE=1 SV=3	UBP14_HUMAN	SwissProt_2015_08.fasta	56 070,3	1	2	2	2	0.0001	0.0486
activated merged	APO_activated	APO_activated	281474976711855 (F002859)	Protein disulfide-isomerase A6 OS=Homo sapiens GN=PDIA6 PE=1 SV=1	PDIA6_HUMAN	SwissProt_2015_08.fasta	48 122,3	1	5	5	5	0.0002	0.191
activated merged	APO_activated	APO_activated	281474976711855 (F002859)	Poly(rC)-binding protein 1 OS=Homo sapiens GN=PCBP1 PE=1 SV=2	PCBP1_HUMAN	SwissProt_2015_08.fasta	37 498,2	1	2	2	2	0.0001	0.0871
activated merged	APO_activated	APO_activated	281474976711855 (F002859)	Proteasome subunit alpha type-6 OS=Homo sapiens GN=PSMA6 PE=1 SV=1	PSA6_HUMAN	SwissProt_2015_08.fasta	27 399,5	1	2	2	2	0.0001	0.122
activated merged	APO_activated	APO_activated	281474976711855 (F002859)	Lanosterol synthase OS=Homo sapiens GN=LSS PE=1 SV=1	ERG7_HUMAN	SwissProt_2015_08.fasta	83 310,0	1	2	2	2	0.0001	0.041
activated merged	APO_activated	APO_activated	281474976711855 (F002859)	Myosin-9 OS=Homo sapiens GN=MYH9 PE=1 SV=4	MYH9_HUMAN	SwissProt_2015_08.fasta	226 537,5	1	17	19	30	0.001	0.133
activated merged	APO_activated	APO_activated	281474976711855 (F002859)	D-3-phosphoglycerate dehydrogenase OS=Homo sapiens GN=PHGDH PE=1 SV=4	SERA_HUMAN	SwissProt_2015_08.fasta	56 650,6	1	2	2	3	0.0001	0.0488
activated merged	APO_activated	APO_activated	281474976711855 (F002859)	40S ribosomal protein SA OS=Homo sapiens GN=RPSA PE=1 SV=4	RSSA_HUMAN	SwissProt_2015_08.fasta	32 854,1	1	2	2	3	0.0001	0.0814
activated merged	APO_activated	APO_activated	281474976711855 (F002859)	HLA class I histocompatibility antigen, B-35 alpha chain OS=Homo sapiens GN=HLA-B PE=1 SV=1	1B35_HUMAN,1B53_HUMAN	SwissProt_2015_08.fasta	40 454,8	1	2	2	2	0.0001	0.122
activated merged	APO_activated	APO_activated	281474976711855 (F002859)	Keratin, type II cytoskeletal 5 OS=Homo sapiens GN=KRT5 PE=1 SV=3	K2C5_HUMAN	SwissProt_2015_08.fasta	62 379,6	1	3	3	4	0.0001	0.107
activated merged	APO_activated	APO_activated	281474976711855 (F002859)	Aconitate hydratase, mitochondrial OS=Homo sapiens GN=ACO2 PE=1 SV=2	ACON_HUMAN	SwissProt_2015_08.fasta	85 428,0	1	5	5	6	0.0002	0.0949
activated merged	APO_activated	APO_activated	281474976711855 (F002859)	Proliferation-associated protein 2G4 OS=Homo sapiens GN=PA2G4 PE=1 SV=3	PA2G4_HUMAN	SwissProt_2015_08.fasta	43 786,7	1	2	2	2	0.0001	0.0761
activated merged	APO_activated	APO_activated	281474976711855 (F002859)	Keratin, type II cytoskeletal 1 OS=Homo sapiens GN=KRT1 PE=1 SV=6	K2C1_HUMAN	SwissProt_2015_08.fasta	66 040,3	1	19	20	27	0.0009	0.447
activated merged	APO_activated	APO_activated	281474976711855 (F002859)	ADP/ATP translocase 2 OS=Homo sapiens GN=SLC25A5 PE=1 SV=7	ADT2_HUMAN	SwissProt_2015_08.fasta	32 853,5	1	2	2	2	0.0001	0.0805
activated merged	APO_activated	APO_activated	281474976711855 (F002859)	ATP synthase subunit gamma, mitochondrial OS=Homo sapiens GN=ATP5C1 PE=1 SV=1	ATPG_HUMAN	SwissProt_2015_08.fasta	32 998,0	1	2	2	2	0.0001	0.0738
activated merged	APO_activated	APO_activated	281474976711855 (F002859)	60S ribosomal protein L28 OS=Homo sapiens GN=RPL28 PE=1 SV=3	RL28_HUMAN	SwissProt_2015_08.fasta	15 747,9	1	2	2	2	0.0001	0.161
activated merged	APO_activated	APO_activated	281474976711855 (F002859)	Coronin-1A OS=Homo sapiens GN=CORO1A PE=1 SV=4	COR1A_HUMAN	SwissProt_2015_08.fasta	51 026,1	1	4	4	7	0.0002	0.111
activated merged	APO_activated	APO_activated	281474976711855 (F002859)	60S ribosomal protein L15 OS=Homo sapiens GN=RPL15 PE=1 SV=2	RL15_HUMAN	SwissProt_2015_08.fasta	24 146,5	1	2	2	2	0.0001	0.103
activated merged	APO_activated	APO_activated	281474976711855 (F002859)	Endoplasmin OS=Homo sapiens GN=HSP90B1 PE=1 SV=1	ENPL_HUMAN	SwissProt_2015_08.fasta	92 471,7	1	5	5	5	0.0002	0.0996
activated merged	APO_activated	APO_activated	281474976711855 (F002859)	Single-stranded DNA-binding protein, mitochondrial OS=Homo sapiens GN=SSBP1 PE=1 SV=1	SSBP_HUMAN	SwissProt_2015_08.fasta	17 259,7	1	2	2	4	0.0001	0.223
activated merged	APO_activated	APO_activated	281474976711855 (F002859)	Glucosidase 2 subunit beta OS=Homo sapiens GN=PRKCSH PE=1 SV=2	GLU2B_HUMAN	SwissProt_2015_08.fasta	59 425,8	1	4	4	4	0.0001	0.121
activated merged	APO_activated	APO_activated	281474976711855 (F002859)	Heterogeneous nuclear ribonucleoprotein A3 OS=Homo sapiens GN=HNRNPA3 PE=1 SV=2	ROA3_HUMAN	SwissProt_2015_08.fasta	39 595,1	1	2	2	2	0.0001	0.103
activated merged	APO_activated	APO_activated	281474976711855 (F002859)	40S ribosomal protein S14 OS=Homo sapiens GN=RPS14 PE=1 SV=3	RS14_HUMAN	SwissProt_2015_08.fasta	16 272,9	1	2	2	4	0.0001	0.159
activated merged	APO_activated	APO_activated	281474976711855 (F002859)	Transitional endoplasmic reticulum ATPase OS=Homo sapiens GN=VCP PE=1 SV=4	TERA_HUMAN	SwissProt_2015_08.fasta	89 324,8	1	5	5	5	0.0002	0.0993
activated merged	APO_activated	APO_activated	281474976711855 (F002859)	Histone H2AX OS=Homo sapiens GN=H2AFX PE=1 SV=2	H2AX_HUMAN	SwissProt_2015_08.fasta	15 145,1	1	4	5	15	0.0005	0.427
activated merged	APO_activated	APO_activated	281474976711855 (F002859)	Heat shock protein 75 kDa, mitochondrial OS=Homo sapiens GN=TRAP1 PE=1 SV=3	TRAP1_HUMAN	SwissProt_2015_08.fasta	80 112,9	1	2	2	3	0.0001	0.0412
activated merged	APO_activated	APO_activated	281474976711855 (F002859)	40S ribosomal protein S6 OS=Homo sapiens GN=RPS6 PE=1 SV=1	RS6_HUMAN	SwissProt_2015_08.fasta	28 681,7	1	2	2	2	0.0001	0.108
activated merged	APO_activated	APO_activated	281474976711855 (F002859)	Guanine nucleotide-binding protein G(i) subunit alpha-2 OS=Homo sapiens GN=GNAI2 PE=1 SV=3	GNAI2_HUMAN	SwissProt_2015_08.fasta	40 452,0	1	6	6	8	0.0003	0.273
activated merged	APO_activated	APO_activated	281474976711855 (F002859)	60S ribosomal protein L18 OS=Homo sapiens GN=RPL18 PE=1 SV=2	RL18_HUMAN	SwissProt_2015_08.fasta	21 635,2	1	3	3	4	0.0001	0.186
activated merged	APO_activated	APO_activated	281474976711855 (F002859)	Voltage-dependent anion-selective channel protein 1 OS=Homo sapiens GN=VDAC1 PE=1 SV=2	VDAC1_HUMAN	SwissProt_2015_08.fasta	30 773,9	1	6	7	9	0.0003	0.24
activated merged	APO_activated	APO_activated	281474976711855 (F002859)	Bifunctional glutamate/proline--tRNA ligase OS=Homo sapiens GN=EPRS PE=1 SV=5	SYEP_HUMAN	SwissProt_2015_08.fasta	170 593,2	1	3	3	3	0.0001	0.0284
activated merged	APO_activated	APO_activated	281474976711855 (F002859)	Heterogeneous nuclear ribonucleoprotein U OS=Homo sapiens GN=HNRNPU PE=1 SV=6	HNRPU_HUMAN	SwissProt_2015_08.fasta	90 585,2	1	2	2	2	0.0001	0.0448
activated merged	APO_activated	APO_activated	281474976711855 (F002859)	Cofilin-1 OS=Homo sapiens GN=CFL1 PE=1 SV=3	COF1_HUMAN	SwissProt_2015_08.fasta	18 503,2	1	3	3	4	0.0001	0.271
activated merged	APO_activated	APO_activated	281474976711855 (F002859)	Rho-related GTP-binding protein RhoG OS=Homo sapiens GN=RHOG PE=1 SV=1	RHOG_HUMAN	SwissProt_2015_08.fasta	21 308,1	1	2	2	2	0.0001	0.168
activated merged	APO_activated	APO_activated	281474976711855 (F002859)	Nuclear migration protein nudC OS=Homo sapiens GN=NUDC PE=1 SV=1	NUDC_HUMAN	SwissProt_2015_08.fasta	38 243,7	1	2	2	2	0.0001	0.0695
activated merged	APO_activated	APO_activated	281474976711855 (F002859)	Large neutral amino acids transporter small subunit 1 OS=Homo sapiens GN=SLC7A5 PE=1 SV=2	LAT1_HUMAN	SwissProt_2015_08.fasta	55 012,1	1	3	3	4	0.0001	0.0927
activated merged	APO_activated	APO_activated	281474976711855 (F002859)	6-phosphogluconate dehydrogenase, decarboxylating OS=Homo sapiens GN=PGD PE=1 SV=3	6PGD_HUMAN	SwissProt_2015_08.fasta	53 141,9	1	3	3	3	0.0001	0.12
activated merged	APO_activated	APO_activated	281474976711855 (F002859)	Protein disulfide-isomerase A4 OS=Homo sapiens GN=PDIA4 PE=1 SV=2	PDIA4_HUMAN	SwissProt_2015_08.fasta	72 934,0	1	8	9	12	0.0004	0.178
activated merged	APO_activated	APO_activated	281474976711855 (F002859)	Serum albumin OS=Homo sapiens GN=ALB PE=1 SV=2	ALBU_HUMAN	SwissProt_2015_08.fasta	69 366,9	1	3	3	3	0.0001	0.0608
activated merged	APO_activated	APO_activated	281474976711855 (F002859)	4F2 cell-surface antigen heavy chain OS=Homo sapiens GN=SLC3A2 PE=1 SV=3	4F2_HUMAN	SwissProt_2015_08.fasta	67 996,4	1	4	4	5	0.0002	0.0873
activated merged	APO_activated	APO_activated (1)	281474976711166 (F003396)	3-hydroxyisobutyrate dehydrogenase, mitochondrial OS=Homo sapiens GN=HIBADH PE=1 SV=2	3HIDH_HUMAN	SwissProt_2014_08.fasta	35 330,0	1	2	2	3	0.0002	0.0923
activated merged	APO_activated	APO_activated (1)	281474976711166 (F003396)	Nuclease-sensitive element-binding protein 1 OS=Homo sapiens GN=YBX1 PE=1 SV=3	YBOX1_HUMAN	SwissProt_2014_08.fasta	35 923,8	1	3	3	7	0.0005	0.182
activated merged	APO_activated	APO_activated (1)	281474976711166 (F003396)	WD repeat-containing protein 1 OS=Homo sapiens GN=WDR1 PE=1 SV=4	WDR1_HUMAN	SwissProt_2014_08.fasta	66 193,2	1	2	2	6	0.0004	0.0429
activated merged	APO_activated	APO_activated (1)	281474976711166 (F003396)	40S ribosomal protein S18 OS=Homo sapiens GN=RPS18 PE=1 SV=3	RS18_HUMAN	SwissProt_2014_08.fasta	17 719,3	1	6	6	14	0.001	0.329
activated merged	APO_activated	APO_activated (1)	281474976711166 (F003396)	Pyruvate kinase PKM OS=Homo sapiens GN=PKM PE=1 SV=4	KPYM_HUMAN	SwissProt_2014_08.fasta	57 937,5	1	16	17	69	0.005	0.397
activated merged	APO_activated	APO_activated (1)	281474976711166 (F003396)	Hypoxia up-regulated protein 1 OS=Homo sapiens GN=HYOU1 PE=1 SV=1	HYOU1_HUMAN	SwissProt_2014_08.fasta	111 336,8	1	2	2	3	0.0002	0.029
activated merged	APO_activated	APO_activated (1)	281474976711166 (F003396)	Small nuclear ribonucleoprotein Sm D3 OS=Homo sapiens GN=SNRPD3 PE=1 SV=1	SMD3_HUMAN	SwissProt_2014_08.fasta	13 916,6	1	2	2	3	0.0002	0.151
activated merged	APO_activated	APO_activated (1)	281474976711166 (F003396)	Aspartate aminotransferase, mitochondrial OS=Homo sapiens GN=GOT2 PE=1 SV=3	AATM_HUMAN	SwissProt_2014_08.fasta	47 518,6	1	9	9	27	0.002	0.226
activated merged	APO_activated	APO_activated (1)	281474976711166 (F003396)	Filamin-A OS=Homo sapiens GN=FLNA PE=1 SV=4	FLNA_HUMAN	SwissProt_2014_08.fasta	280 729,4	1	6	6	8	0.0006	0.0257
activated merged	APO_activated	APO_activated (1)	281474976711166 (F003396)	60S ribosomal protein L27a OS=Homo sapiens GN=RPL27A PE=1 SV=2	RL27A_HUMAN	SwissProt_2014_08.fasta	16 561,4	1	3	3	8	0.0006	0.223
activated merged	APO_activated	APO_activated (1)	281474976711166 (F003396)	Proteasome subunit alpha type-7 OS=Homo sapiens GN=PSMA7 PE=1 SV=1	PSA7_HUMAN	SwissProt_2014_08.fasta	27 887,2	1	4	4	8	0.0006	0.194
activated merged	APO_activated	APO_activated (1)	281474976711166 (F003396)	Proliferating cell nuclear antigen OS=Homo sapiens GN=PCNA PE=1 SV=1	PCNA_HUMAN	SwissProt_2014_08.fasta	28 769,3	1	3	3	12	0.0009	0.211
activated merged	APO_activated	APO_activated (1)	281474976711166 (F003396)	Cat eye syndrome critical region protein 5 OS=Homo sapiens GN=CECR5 PE=1 SV=1	CECR5_HUMAN	SwissProt_2014_08.fasta	46 321,6	1	2	2	7	0.0005	0.052
activated merged	APO_activated	APO_activated (1)	281474976711166 (F003396)	RecName: Full=MICOS complex subunit MIC60; AltName: Full=Cell	MIC60_HUMAN	DatabaseName	83 679,0	1	2	2	3	0.0002	0.0343
activated merged	APO_activated	APO_activated (1)	281474976711166 (F003396)	Actin-related protein 3 OS=Homo sapiens GN=ACTR3 PE=1 SV=3	ARP3_HUMAN	SwissProt_2014_08.fasta	47 371,9	1	2	2	2	0.0001	0.0598
activated merged	APO_activated	APO_activated (1)	281474976711166 (F003396)	Keratin, type II cytoskeletal 2 epidermal OS=Homo sapiens GN=KRT2 PE=1 SV=2	K22E_HUMAN	SwissProt_2014_08.fasta	65 433,9	1	18	18	61	0.0044	0.416
activated merged	APO_activated	APO_activated (1)	281474976711166 (F003396)	CAD protein OS=Homo sapiens GN=CAD PE=1 SV=3	PYR1_HUMAN	SwissProt_2014_08.fasta	242 982,5	1	5	5	6	0.0004	0.0247
activated merged	APO_activated	APO_activated (1)	281474976711166 (F003396)	TAR DNA-binding protein 43 OS=Homo sapiens GN=TARDBP PE=1 SV=1	TADBP_HUMAN	SwissProt_2014_08.fasta	44 739,7	1	2	2	2	0.0001	0.0725
activated merged	APO_activated	APO_activated (1)	281474976711166 (F003396)	40S ribosomal protein S27-like OS=Homo sapiens GN=RPS27L PE=1 SV=3	RS27L_HUMAN,RS27_HUMAN	SwissProt_2014_08.fasta	9 477,0	1	2	2	5	0.0004	0.25
activated merged	APO_activated	APO_activated (1)	281474976711166 (F003396)	MARCKS-related protein OS=Homo sapiens GN=MARCKSL1 PE=1 SV=2	MRP_HUMAN	SwissProt_2014_08.fasta	19 528,6	1	2	2	3	0.0002	0.144
activated merged	APO_activated	APO_activated (1)	281474976711166 (F003396)	Isocitrate dehydrogenase [NADP], mitochondrial OS=Homo sapiens GN=IDH2 PE=1 SV=2	IDHP_HUMAN	SwissProt_2014_08.fasta	50 910,4	1	10	11	36	0.0026	0.319
activated merged	APO_activated	APO_activated (1)	281474976711166 (F003396)	60S ribosomal protein L14 OS=Homo sapiens GN=RPL14 PE=1 SV=4	RL14_HUMAN	SwissProt_2014_08.fasta	23 432,3	1	3	3	6	0.0004	0.163
activated merged	APO_activated	APO_activated (1)	281474976711166 (F003396)	Eukaryotic initiation factor 4A-I OS=Homo sapiens GN=EIF4A1 PE=1 SV=1	IF4A1_HUMAN	SwissProt_2014_08.fasta	46 155,3	1	5	5	13	0.0009	0.175
activated merged	APO_activated	APO_activated (1)	281474976711166 (F003396)	Glutamine--tRNA ligase OS=Homo sapiens GN=QARS PE=1 SV=1	SYQ_HUMAN	SwissProt_2014_08.fasta	87 799,9	1	2	2	2	0.0001	0.0348
activated merged	APO_activated	APO_activated (1)	281474976711166 (F003396)	ATP synthase F(0) complex subunit B1, mitochondrial OS=Homo sapiens GN=ATP5F1 PE=1 SV=2	AT5F1_HUMAN	SwissProt_2014_08.fasta	28 908,8	1	2	2	4	0.0003	0.105
activated merged	APO_activated	APO_activated (1)	281474976711166 (F003396)	10 kDa heat shock protein, mitochondrial OS=Homo sapiens GN=HSPE1 PE=1 SV=2	CH10_HUMAN	SwissProt_2014_08.fasta	10 931,8	1	6	8	34	0.0025	0.549
activated merged	APO_activated	APO_activated (1)	281474976711166 (F003396)	ADP/ATP translocase 2 OS=Homo sapiens GN=SLC25A5 PE=1 SV=7	ADT2_HUMAN	SwissProt_2014_08.fasta	32 853,5	1	8	8	23	0.0017	0.279
activated merged	APO_activated	APO_activated (1)	281474976711166 (F003396)	Heterogeneous nuclear ribonucleoproteins A2/B1 OS=Homo sapiens GN=HNRNPA2B1 PE=1 SV=2	ROA2_HUMAN	SwissProt_2014_08.fasta	37 430,3	1	6	7	16	0.0012	0.221
activated merged	APO_activated	APO_activated (1)	281474976711166 (F003396)	Elongation factor 1-beta OS=Homo sapiens GN=EEF1B2 PE=1 SV=3	EF1B_HUMAN	SwissProt_2014_08.fasta	24 764,2	1	2	2	4	0.0003	0.124
activated merged	APO_activated	APO_activated (1)	281474976711166 (F003396)	Cytochrome b-c1 complex subunit 1, mitochondrial OS=Homo sapiens GN=UQCRC1 PE=1 SV=3	QCR1_HUMAN	SwissProt_2014_08.fasta	52 645,9	1	5	5	6	0.0004	0.106
activated merged	APO_activated	APO_activated (1)	281474976711166 (F003396)	G-rich sequence factor 1 OS=Homo sapiens GN=GRSF1 PE=1 SV=3	GRSF1_HUMAN	SwissProt_2014_08.fasta	53 127,0	1	3	3	7	0.0005	0.0896
activated merged	APO_activated	APO_activated (1)	281474976711166 (F003396)	Trifunctional enzyme subunit beta, mitochondrial OS=Homo sapiens GN=HADHB PE=1 SV=3	ECHB_HUMAN	SwissProt_2014_08.fasta	51 296,0	1	4	4	5	0.0004	0.124
activated merged	APO_activated	APO_activated (1)	281474976711166 (F003396)	Trifunctional purine biosynthetic protein adenosine-3 OS=Homo sapiens GN=GART PE=1 SV=1	PUR2_HUMAN	SwissProt_2014_08.fasta	107 768,4	1	3	3	7	0.0005	0.0495
activated merged	APO_activated	APO_activated (1)	281474976711166 (F003396)	Ras-related protein Rab-5C OS=Homo sapiens GN=RAB5C PE=1 SV=2	RAB5C_HUMAN	SwissProt_2014_08.fasta	23 482,7	1	4	4	9	0.0007	0.236
activated merged	APO_activated	APO_activated (1)	281474976711166 (F003396)	Bifunctional methylenetetrahydrofolate dehydrogenase/cyclohydrolase, mitochondrial OS=Homo sapiens GN=MTHFD2 PE=1 SV=2	MTDC_HUMAN	SwissProt_2014_08.fasta	37 895,1	1	2	2	2	0.0001	0.0657
activated merged	APO_activated	APO_activated (1)	281474976711166 (F003396)	Prohibitin OS=Homo sapiens GN=PHB PE=1 SV=1	PHB_HUMAN	SwissProt_2014_08.fasta	29 804,6	1	9	9	29	0.0021	0.371
activated merged	APO_activated	APO_activated (1)	281474976711166 (F003396)	26S proteasome non-ATPase regulatory subunit 1 OS=Homo sapiens GN=PSMD1 PE=1 SV=2	PSMD1_HUMAN	SwissProt_2014_08.fasta	105 839,2	1	2	2	3	0.0002	0.022
activated merged	APO_activated	APO_activated (1)	281474976711166 (F003396)	Mitochondrial-processing peptidase subunit alpha OS=Homo sapiens GN=PMPCA PE=1 SV=2	MPPA_HUMAN	SwissProt_2014_08.fasta	58 253,8	1	2	2	3	0.0002	0.0552
activated merged	APO_activated	APO_activated (1)	281474976711166 (F003396)	Importin subunit beta-1 OS=Homo sapiens GN=KPNB1 PE=1 SV=2	IMB1_HUMAN	SwissProt_2014_08.fasta	97 171,3	1	3	3	6	0.0004	0.0491
activated merged	APO_activated	APO_activated (1)	281474976711166 (F003396)	Peptidyl-prolyl cis-trans isomerase A OS=Homo sapiens GN=PPIA PE=1 SV=2	PPIA_HUMAN	SwissProt_2014_08.fasta	18 012,9	1	5	5	29	0.0021	0.382
activated merged	APO_activated	APO_activated (1)	281474976711166 (F003396)	Nascent polypeptide-associated complex subunit alpha, muscle-specific form OS=Homo sapiens GN=NACA PE=1 SV=1	NACAM_HUMAN,NACA_HUMAN	SwissProt_2014_08.fasta	205 422,8	1	2	2	2	0.0001	0.014
activated merged	APO_activated	APO_activated (1)	281474976711166 (F003396)	DNA replication licensing factor MCM2 OS=Homo sapiens GN=MCM2 PE=1 SV=4	MCM2_HUMAN	SwissProt_2014_08.fasta	101 898,1	0.999	2	2	2	0.0001	0.0288
activated merged	APO_activated	APO_activated (1)	281474976711166 (F003396)	26S proteasome non-ATPase regulatory subunit 2 OS=Homo sapiens GN=PSMD2 PE=1 SV=3	PSMD2_HUMAN	SwissProt_2014_08.fasta	100 202,2	1	2	2	4	0.0003	0.0374
activated merged	APO_activated	APO_activated (1)	281474976711166 (F003396)	60S ribosomal protein L17 OS=Homo sapiens GN=RPL17 PE=1 SV=3	RL17_HUMAN	SwissProt_2014_08.fasta	21 397,4	1	2	2	5	0.0004	0.103
activated merged	APO_activated	APO_activated (1)	281474976711166 (F003396)	40S ribosomal protein S11 OS=Homo sapiens GN=RPS11 PE=1 SV=3	RS11_HUMAN	SwissProt_2014_08.fasta	18 431,3	1	2	2	4	0.0003	0.133
activated merged	APO_activated	APO_activated (1)	281474976711166 (F003396)	Histone H4 OS=Homo sapiens GN=HIST1H4A PE=1 SV=2	H4_HUMAN	SwissProt_2014_08.fasta	11 367,7	1	4	6	52	0.0038	0.427
activated merged	APO_activated	APO_activated (1)	281474976711166 (F003396)	Ras-related protein Rab-7a OS=Homo sapiens GN=RAB7A PE=1 SV=1	RAB7A_HUMAN	SwissProt_2014_08.fasta	23 490,0	1	4	4	5	0.0004	0.232
activated merged	APO_activated	APO_activated (1)	281474976711166 (F003396)	Ubiquitin-60S ribosomal protein L40 OS=Homo sapiens GN=UBA52 PE=1 SV=2	RL40_HUMAN,RS27A_HUMAN,UBB_HUMAN,UBC_HUMAN	SwissProt_2014_08.fasta	14 728,9	1	2	2	4	0.0003	0.195
activated merged	APO_activated	APO_activated (1)	281474976711166 (F003396)	Electron transfer flavoprotein subunit beta OS=Homo sapiens GN=ETFB PE=1 SV=3	ETFB_HUMAN	SwissProt_2014_08.fasta	27 843,6	1	2	2	2	0.0001	0.0863
activated merged	APO_activated	APO_activated (1)	281474976711166 (F003396)	ATP-citrate synthase OS=Homo sapiens GN=ACLY PE=1 SV=3	ACLY_HUMAN	SwissProt_2014_08.fasta	120 842,8	1	13	13	22	0.0016	0.134
activated merged	APO_activated	APO_activated (1)	281474976711166 (F003396)	T-complex protein 1 subunit eta OS=Homo sapiens GN=CCT7 PE=1 SV=2	TCPH_HUMAN	SwissProt_2014_08.fasta	59 367,8	1	4	4	5	0.0004	0.109
activated merged	APO_activated	APO_activated (1)	281474976711166 (F003396)	Neutral alpha-glucosidase AB OS=Homo sapiens GN=GANAB PE=1 SV=3	GANAB_HUMAN	SwissProt_2014_08.fasta	106 875,9	1	5	5	5	0.0004	0.0752
activated merged	APO_activated	APO_activated (1)	281474976711166 (F003396)	Annexin A11 OS=Homo sapiens GN=ANXA11 PE=1 SV=1	ANX11_HUMAN	SwissProt_2014_08.fasta	54 391,7	1	3	3	4	0.0003	0.0891
activated merged	APO_activated	APO_activated (1)	281474976711166 (F003396)	Kinesin-like protein KIF23 OS=Homo sapiens GN=KIF23 PE=1 SV=3	KIF23_HUMAN	SwissProt_2014_08.fasta	110 059,4	1	4	4	4	0.0003	0.051
activated merged	APO_activated	APO_activated (1)	281474976711166 (F003396)	Voltage-dependent anion-selective channel protein 2 OS=Homo sapiens GN=VDAC2 PE=1 SV=2	VDAC2_HUMAN	SwissProt_2014_08.fasta	31 567,3	1	6	6	16	0.0012	0.255
activated merged	APO_activated	APO_activated (1)	281474976711166 (F003396)	60 kDa heat shock protein, mitochondrial OS=Homo sapiens GN=HSPD1 PE=1 SV=2	CH60_HUMAN	SwissProt_2014_08.fasta	61 055,7	1	29	40	340	0.0246	0.705
activated merged	APO_activated	APO_activated (1)	281474976711166 (F003396)	Myosin regulatory light chain 12B OS=Homo sapiens GN=MYL12B PE=1 SV=2	ML12B_HUMAN	SwissProt_2014_08.fasta	19 780,3	1	4	4	13	0.0009	0.291
activated merged	APO_activated	APO_activated (1)	281474976711166 (F003396)	Cathepsin D OS=Homo sapiens GN=CTSD PE=1 SV=1	CATD_HUMAN	SwissProt_2014_08.fasta	44 553,0	1	2	2	3	0.0002	0.051
activated merged	APO_activated	APO_activated (1)	281474976711166 (F003396)	Plastin-2 OS=Homo sapiens GN=LCP1 PE=1 SV=6	PLSL_HUMAN	SwissProt_2014_08.fasta	70 291,2	1	10	12	32	0.0023	0.226
activated merged	APO_activated	APO_activated (1)	281474976711166 (F003396)	GTP-binding nuclear protein Ran OS=Homo sapiens GN=RAN PE=1 SV=3	RAN_HUMAN	SwissProt_2014_08.fasta	24 423,1	1	3	3	9	0.0007	0.148
activated merged	APO_activated	APO_activated (1)	281474976711166 (F003396)	60S ribosomal protein L7a OS=Homo sapiens GN=RPL7A PE=1 SV=2	RL7A_HUMAN	SwissProt_2014_08.fasta	29 996,3	1	3	3	6	0.0004	0.128
activated merged	APO_activated	APO_activated (1)	281474976711166 (F003396)	Glyceraldehyde-3-phosphate dehydrogenase OS=Homo sapiens GN=GAPDH PE=1 SV=3	G3P_HUMAN	SwissProt_2014_08.fasta	36 053,4	1	13	16	214	0.0155	0.582
activated merged	APO_activated	APO_activated (1)	281474976711166 (F003396)	Vesicle-trafficking protein SEC22b OS=Homo sapiens GN=SEC22B PE=1 SV=4	SC22B_HUMAN	SwissProt_2014_08.fasta	24 594,0	1	2	2	2	0.0001	0.153
activated merged	APO_activated	APO_activated (1)	281474976711166 (F003396)	Proteasome subunit beta type-6 OS=Homo sapiens GN=PSMB6 PE=1 SV=4	PSB6_HUMAN	SwissProt_2014_08.fasta	25 357,9	1	2	2	2	0.0001	0.0879
activated merged	APO_activated	APO_activated (1)	281474976711166 (F003396)	Dihydrolipoyl dehydrogenase, mitochondrial OS=Homo sapiens GN=DLD PE=1 SV=2	DLDH_HUMAN	SwissProt_2014_08.fasta	54 177,5	1	8	8	25	0.0018	0.253
activated merged	APO_activated	APO_activated (1)	281474976711166 (F003396)	Elongation factor 1-alpha 1 OS=Homo sapiens GN=EEF1A1 PE=1 SV=1	EF1A1_HUMAN,EF1A3_HUMAN	SwissProt_2014_08.fasta	50 141,2	1	11	12	107	0.0078	0.383
activated merged	APO_activated	APO_activated (1)	281474976711166 (F003396)	Phosphoglycerate kinase 1 OS=Homo sapiens GN=PGK1 PE=1 SV=3	PGK1_HUMAN	SwissProt_2014_08.fasta	44 615,3	1	8	9	20	0.0015	0.278
activated merged	APO_activated	APO_activated (1)	281474976711166 (F003396)	Stomatin-like protein 2, mitochondrial OS=Homo sapiens GN=STOML2 PE=1 SV=1	STML2_HUMAN	SwissProt_2014_08.fasta	38 534,5	1	3	3	13	0.0009	0.135
activated merged	APO_activated	APO_activated (1)	281474976711166 (F003396)	Heterogeneous nuclear ribonucleoproteins C1/C2 OS=Homo sapiens GN=HNRNPC PE=1 SV=4	HNRPC_HUMAN	SwissProt_2014_08.fasta	33 670,5	1	3	3	12	0.0009	0.121
activated merged	APO_activated	APO_activated (1)	281474976711166 (F003396)	Heat shock protein HSP 90-alpha OS=Homo sapiens GN=HSP90AA1 PE=1 SV=5	HS90A_HUMAN	SwissProt_2014_08.fasta	84 663,2	1	10	11	37	0.0027	0.28
activated merged	APO_activated	APO_activated (1)	281474976711166 (F003396)	14-3-3 protein beta/alpha OS=Homo sapiens GN=YWHAB PE=1 SV=3	1433B_HUMAN	SwissProt_2014_08.fasta	28 083,1	1	4	4	4	0.0003	0.411
activated merged	APO_activated	APO_activated (1)	281474976711166 (F003396)	Calreticulin OS=Homo sapiens GN=CALR PE=1 SV=1	CALR_HUMAN	SwissProt_2014_08.fasta	48 142,9	1	12	14	80	0.0058	0.36
activated merged	APO_activated	APO_activated (1)	281474976711166 (F003396)	HLA class I histocompatibility antigen, A-3 alpha chain OS=Homo sapiens GN=HLA-A PE=1 SV=2	1A03_HUMAN	SwissProt_2014_08.fasta	40 840,6	1	2	2	4	0.0003	0.0603
activated merged	APO_activated	APO_activated (1)	281474976711166 (F003396)	Nucleolin OS=Homo sapiens GN=NCL PE=1 SV=3	NUCL_HUMAN	SwissProt_2014_08.fasta	76 615,9	1	4	4	8	0.0006	0.093
activated merged	APO_activated	APO_activated (1)	281474976711166 (F003396)	ATP-dependent Clp protease proteolytic subunit, mitochondrial OS=Homo sapiens GN=CLPP PE=1 SV=1	CLPP_HUMAN	SwissProt_2014_08.fasta	30 180,5	1	2	2	4	0.0003	0.0975
activated merged	APO_activated	APO_activated (1)	281474976711166 (F003396)	Small nuclear ribonucleoprotein Sm D2 OS=Homo sapiens GN=SNRPD2 PE=1 SV=1	SMD2_HUMAN	SwissProt_2014_08.fasta	13 527,1	1	2	2	2	0.0001	0.161
activated merged	APO_activated	APO_activated (1)	281474976711166 (F003396)	Filamin-B OS=Homo sapiens GN=FLNB PE=1 SV=2	FLNB_HUMAN	SwissProt_2014_08.fasta	278 158,8	1	3	3	3	0.0002	0.015
activated merged	APO_activated	APO_activated (1)	281474976711166 (F003396)	NAD(P) transhydrogenase, mitochondrial OS=Homo sapiens GN=NNT PE=1 SV=3	NNTM_HUMAN	SwissProt_2014_08.fasta	113 899,2	1	4	4	5	0.0004	0.0479
activated merged	APO_activated	APO_activated (1)	281474976711166 (F003396)	ATPase family AAA domain-containing protein 3A OS=Homo sapiens GN=ATAD3A PE=1 SV=2	ATD3A_HUMAN	SwissProt_2014_08.fasta	71 370,2	1	3	3	6	0.0004	0.0442
activated merged	APO_activated	APO_activated (1)	281474976711166 (F003396)	Heterogeneous nuclear ribonucleoprotein A1 OS=Homo sapiens GN=HNRNPA1 PE=1 SV=5	ROA1_HUMAN	SwissProt_2014_08.fasta	38 747,0	1	3	4	10	0.0007	0.14
activated merged	APO_activated	APO_activated (1)	281474976711166 (F003396)	Fructose-bisphosphate aldolase A OS=Homo sapiens GN=ALDOA PE=1 SV=2	ALDOA_HUMAN	SwissProt_2014_08.fasta	39 420,6	1	10	12	38	0.0028	0.376
activated merged	APO_activated	APO_activated (1)	281474976711166 (F003396)	NADH-cytochrome b5 reductase 3 OS=Homo sapiens GN=CYB5R3 PE=1 SV=3	NB5R3_HUMAN	SwissProt_2014_08.fasta	34 236,3	1	2	2	2	0.0001	0.0797
activated merged	APO_activated	APO_activated (1)	281474976711166 (F003396)	Phosphoserine aminotransferase OS=Homo sapiens GN=PSAT1 PE=1 SV=2	SERC_HUMAN	SwissProt_2014_08.fasta	40 423,3	1	2	2	2	0.0001	0.0568
activated merged	APO_activated	APO_activated (1)	281474976711166 (F003396)	Phosphate carrier protein, mitochondrial OS=Homo sapiens GN=SLC25A3 PE=1 SV=2	MPCP_HUMAN	SwissProt_2014_08.fasta	40 095,9	1	3	3	7	0.0005	0.0912
activated merged	APO_activated	APO_activated (1)	281474976711166 (F003396)	Elongation factor 1-gamma OS=Homo sapiens GN=EEF1G PE=1 SV=3	EF1G_HUMAN	SwissProt_2014_08.fasta	50 119,4	1	4	4	5	0.0004	0.103
activated merged	APO_activated	APO_activated (1)	281474976711166 (F003396)	40S ribosomal protein S4, X isoform OS=Homo sapiens GN=RPS4X PE=1 SV=2	RS4X_HUMAN	SwissProt_2014_08.fasta	29 599,3	1	4	4	17	0.0012	0.217
activated merged	APO_activated	APO_activated (1)	281474976711166 (F003396)	NAD-dependent malic enzyme, mitochondrial OS=Homo sapiens GN=ME2 PE=1 SV=1	MAOM_HUMAN	SwissProt_2014_08.fasta	65 446,2	1	8	8	15	0.0011	0.192
activated merged	APO_activated	APO_activated (1)	281474976711166 (F003396)	Cytochrome b-c1 complex subunit 2, mitochondrial OS=Homo sapiens GN=UQCRC2 PE=1 SV=3	QCR2_HUMAN	SwissProt_2014_08.fasta	48 443,4	1	2	2	4	0.0003	0.0574
activated merged	APO_activated	APO_activated (1)	281474976711166 (F003396)	Cytochrome c oxidase subunit 2 OS=Homo sapiens GN=MT-CO2 PE=1 SV=1	COX2_HUMAN	SwissProt_2014_08.fasta	25 566,4	1	4	4	6	0.0004	0.247
activated merged	APO_activated	APO_activated (1)	281474976711166 (F003396)	Vimentin OS=Homo sapiens GN=VIM PE=1 SV=4	VIME_HUMAN	SwissProt_2014_08.fasta	53 652,7	1	2	2	2	0.0001	0.0515
activated merged	APO_activated	APO_activated (1)	281474976711166 (F003396)	Trifunctional enzyme subunit alpha, mitochondrial OS=Homo sapiens GN=HADHA PE=1 SV=2	ECHA_HUMAN	SwissProt_2014_08.fasta	83 001,9	1	9	9	21	0.0015	0.187
activated merged	APO_activated	APO_activated (1)	281474976711166 (F003396)	Up-regulated during skeletal muscle growth protein 5 OS=Homo sapiens GN=USMG5 PE=1 SV=1	USMG5_HUMAN	SwissProt_2014_08.fasta	6 458,0	1	2	2	2	0.0001	0.431
activated merged	APO_activated	APO_activated (1)	281474976711166 (F003396)	Protein kinase C alpha type OS=Homo sapiens GN=PRKCA PE=1 SV=4	KPCA_HUMAN	SwissProt_2014_08.fasta	76 751,1	1	4	4	11	0.0008	0.0699
activated merged	APO_activated	APO_activated (1)	281474976711166 (F003396)	Peroxisomal multifunctional enzyme type 2 OS=Homo sapiens GN=HSD17B4 PE=1 SV=3	DHB4_HUMAN	SwissProt_2014_08.fasta	79 688,5	1	5	5	6	0.0004	0.0883
activated merged	APO_activated	APO_activated (1)	281474976711166 (F003396)	26S protease regulatory subunit 4 OS=Homo sapiens GN=PSMC1 PE=1 SV=1	PRS4_HUMAN	SwissProt_2014_08.fasta	49 186,4	1	2	2	3	0.0002	0.0614
activated merged	APO_activated	APO_activated (1)	281474976711166 (F003396)	Hydroxyacyl-coenzyme A dehydrogenase, mitochondrial OS=Homo sapiens GN=HADH PE=1 SV=3	HCDH_HUMAN	SwissProt_2014_08.fasta	34 294,2	1	5	6	41	0.003	0.35
activated merged	APO_activated	APO_activated (1)	281474976711166 (F003396)	Succinyl-CoA:3-ketoacid coenzyme A transferase 1, mitochondrial OS=Homo sapiens GN=OXCT1 PE=1 SV=1	SCOT1_HUMAN	SwissProt_2014_08.fasta	56 158,8	1	7	8	21	0.0015	0.196
activated merged	APO_activated	APO_activated (1)	281474976711166 (F003396)	Keratin, type I cytoskeletal 9 OS=Homo sapiens GN=KRT9 PE=1 SV=3	K1C9_HUMAN	SwissProt_2014_08.fasta	62 065,9	1	6	6	10	0.0007	0.141
activated merged	APO_activated	APO_activated (1)	281474976711166 (F003396)	Actin, cytoplasmic 2 OS=Homo sapiens GN=ACTG1 PE=1 SV=1	ACTG_HUMAN	SwissProt_2014_08.fasta	41 793,9	1	22	40	522	0.0378	0.739
activated merged	APO_activated	APO_activated (1)	281474976711166 (F003396)	Sodium/potassium-transporting ATPase subunit alpha-1 OS=Homo sapiens GN=ATP1A1 PE=1 SV=1	AT1A1_HUMAN	SwissProt_2014_08.fasta	112 899,5	1	11	11	14	0.001	0.132
activated merged	APO_activated	APO_activated (1)	281474976711166 (F003396)	ELAV-like protein 1 OS=Homo sapiens GN=ELAVL1 PE=1 SV=2	ELAV1_HUMAN	SwissProt_2014_08.fasta	36 092,6	1	3	3	3	0.0002	0.107
activated merged	APO_activated	APO_activated (1)	281474976711166 (F003396)	Succinate dehydrogenase [ubiquinone] iron-sulfur subunit, mitochondrial OS=Homo sapiens GN=SDHB PE=1 SV=3	SDHB_HUMAN	SwissProt_2014_08.fasta	31 631,0	1	3	3	6	0.0004	0.118
activated merged	APO_activated	APO_activated (1)	281474976711166 (F003396)	Tubulin beta-4B chain OS=Homo sapiens GN=TUBB4B PE=1 SV=1	TBB4B_HUMAN	SwissProt_2014_08.fasta	49 830,7	1	3	3	20	0.0015	0.533
activated merged	APO_activated	APO_activated (1)	281474976711166 (F003396)	Cytosolic acyl coenzyme A thioester hydrolase OS=Homo sapiens GN=ACOT7 PE=1 SV=3	BACH_HUMAN	SwissProt_2014_08.fasta	41 795,0	1	3	3	5	0.0004	0.0921
activated merged	APO_activated	APO_activated (1)	281474976711166 (F003396)	DNA replication licensing factor MCM5 OS=Homo sapiens GN=MCM5 PE=1 SV=5	MCM5_HUMAN	SwissProt_2014_08.fasta	82 288,3	1	2	2	3	0.0002	0.0341
activated merged	APO_activated	APO_activated (1)	281474976711166 (F003396)	Glutamate dehydrogenase 1, mitochondrial OS=Homo sapiens GN=GLUD1 PE=1 SV=2	DHE3_HUMAN	SwissProt_2014_08.fasta	61 399,7	1	14	14	20	0.0015	0.317
activated merged	APO_activated	APO_activated (1)	281474976711166 (F003396)	DNA replication licensing factor MCM3 OS=Homo sapiens GN=MCM3 PE=1 SV=3	MCM3_HUMAN	SwissProt_2014_08.fasta	90 982,6	1	2	2	2	0.0001	0.0433
activated merged	APO_activated	APO_activated (1)	281474976711166 (F003396)	RuvB-like 2 OS=Homo sapiens GN=RUVBL2 PE=1 SV=3	RUVB2_HUMAN	SwissProt_2014_08.fasta	51 158,1	1	5	5	5	0.0004	0.13
activated merged	APO_activated	APO_activated (1)	281474976711166 (F003396)	Endoplasmic reticulum resident protein 29 OS=Homo sapiens GN=ERP29 PE=1 SV=4	ERP29_HUMAN	SwissProt_2014_08.fasta	28 994,9	1	3	3	5	0.0004	0.161
activated merged	APO_activated	APO_activated (1)	281474976711166 (F003396)	Polyadenylate-binding protein 1 OS=Homo sapiens GN=PABPC1 PE=1 SV=2	PABP1_HUMAN	SwissProt_2014_08.fasta	70 671,3	1	3	3	5	0.0004	0.0613
activated merged	APO_activated	APO_activated (1)	281474976711166 (F003396)	T-complex protein 1 subunit theta OS=Homo sapiens GN=CCT8 PE=1 SV=4	TCPQ_HUMAN	SwissProt_2014_08.fasta	59 621,0	1	12	12	26	0.0019	0.265
activated merged	APO_activated	APO_activated (1)	281474976711166 (F003396)	Heat shock cognate 71 kDa protein OS=Homo sapiens GN=HSPA8 PE=1 SV=1	HSP7C_HUMAN	SwissProt_2014_08.fasta	70 899,8	1	14	15	46	0.0033	0.279
activated merged	APO_activated	APO_activated (1)	281474976711166 (F003396)	ATP synthase subunit g, mitochondrial OS=Homo sapiens GN=ATP5L PE=1 SV=3	ATP5L_HUMAN	SwissProt_2014_08.fasta	11 428,5	1	2	3	6	0.0004	0.252
activated merged	APO_activated	APO_activated (1)	281474976711166 (F003396)	Elongation factor 2 OS=Homo sapiens GN=EEF2 PE=1 SV=4	EF2_HUMAN	SwissProt_2014_08.fasta	95 340,1	1	14	14	51	0.0037	0.219
activated merged	APO_activated	APO_activated (1)	281474976711166 (F003396)	Elongation factor Tu, mitochondrial OS=Homo sapiens GN=TUFM PE=1 SV=2	EFTU_HUMAN	SwissProt_2014_08.fasta	49 542,4	1	7	7	31	0.0023	0.219
activated merged	APO_activated	APO_activated (1)	281474976711166 (F003396)	Basigin OS=Homo sapiens GN=BSG PE=1 SV=2	BASI_HUMAN	SwissProt_2014_08.fasta	42 199,7	1	5	5	8	0.0006	0.203
activated merged	APO_activated	APO_activated (1)	281474976711166 (F003396)	ATP synthase-coupling factor 6, mitochondrial OS=Homo sapiens GN=ATP5J PE=1 SV=1	ATP5J_HUMAN	SwissProt_2014_08.fasta	12 587,9	1	2	2	2	0.0001	0.315
activated merged	APO_activated	APO_activated (1)	281474976711166 (F003396)	ATP synthase subunit d, mitochondrial OS=Homo sapiens GN=ATP5H PE=1 SV=3	ATP5H_HUMAN	SwissProt_2014_08.fasta	18 491,9	1	3	3	9	0.0007	0.292
activated merged	APO_activated	APO_activated (1)	281474976711166 (F003396)	Electron transfer flavoprotein subunit alpha, mitochondrial OS=Homo sapiens GN=ETFA PE=1 SV=1	ETFA_HUMAN	SwissProt_2014_08.fasta	35 080,1	1	6	6	7	0.0005	0.306
activated merged	APO_activated	APO_activated (1)	281474976711166 (F003396)	Leucine--tRNA ligase, cytoplasmic OS=Homo sapiens GN=LARS PE=1 SV=2	SYLC_HUMAN	SwissProt_2014_08.fasta	134 470,8	1	4	4	5	0.0004	0.0493
activated merged	APO_activated	APO_activated (1)	281474976711166 (F003396)	14-3-3 protein zeta/delta OS=Homo sapiens GN=YWHAZ PE=1 SV=1	1433Z_HUMAN	SwissProt_2014_08.fasta	27 745,9	1	10	10	20	0.0015	0.49
activated merged	APO_activated	APO_activated (1)	281474976711166 (F003396)	60S ribosomal protein L3 OS=Homo sapiens GN=RPL3 PE=1 SV=2	RL3_HUMAN	SwissProt_2014_08.fasta	46 109,5	1	3	3	5	0.0004	0.0893
activated merged	APO_activated	APO_activated (1)	281474976711166 (F003396)	Voltage-dependent anion-selective channel protein 3 OS=Homo sapiens GN=VDAC3 PE=1 SV=1	VDAC3_HUMAN	SwissProt_2014_08.fasta	30 659,9	1	5	5	13	0.0009	0.304
activated merged	APO_activated	APO_activated (1)	281474976711166 (F003396)	Complement component 1 Q subcomponent-binding protein, mitochondrial OS=Homo sapiens GN=C1QBP PE=1 SV=1	C1QBP_HUMAN	SwissProt_2014_08.fasta	31 362,6	1	4	6	27	0.002	0.266
activated merged	APO_activated	APO_activated (1)	281474976711166 (F003396)	40S ribosomal protein S3a OS=Homo sapiens GN=RPS3A PE=1 SV=2	RS3A_HUMAN	SwissProt_2014_08.fasta	29 945,3	1	3	3	10	0.0007	0.133
activated merged	APO_activated	APO_activated (1)	281474976711166 (F003396)	14-3-3 protein theta OS=Homo sapiens GN=YWHAQ PE=1 SV=1	1433T_HUMAN	SwissProt_2014_08.fasta	27 765,4	1	2	2	3	0.0002	0.237
activated merged	APO_activated	APO_activated (1)	281474976711166 (F003396)	T-complex protein 1 subunit delta OS=Homo sapiens GN=CCT4 PE=1 SV=4	TCPD_HUMAN	SwissProt_2014_08.fasta	57 926,0	1	4	4	10	0.0007	0.111
activated merged	APO_activated	APO_activated (1)	281474976711166 (F003396)	Alpha-enolase OS=Homo sapiens GN=ENO1 PE=1 SV=2	ENOA_HUMAN	SwissProt_2014_08.fasta	47 170,2	1	15	21	135	0.0098	0.56
activated merged	APO_activated	APO_activated (1)	281474976711166 (F003396)	60S ribosomal protein L6 OS=Homo sapiens GN=RPL6 PE=1 SV=3	RL6_HUMAN	SwissProt_2014_08.fasta	32 729,3	1	3	3	19	0.0014	0.118
activated merged	APO_activated	APO_activated (1)	281474976711166 (F003396)	Annexin A5 OS=Homo sapiens GN=ANXA5 PE=1 SV=2	ANXA5_HUMAN	SwissProt_2014_08.fasta	35 938,6	1	4	4	16	0.0012	0.15
activated merged	APO_activated	APO_activated (1)	281474976711166 (F003396)	Guanine nucleotide-binding protein G(i) subunit alpha-2 OS=Homo sapiens GN=GNAI2 PE=1 SV=3	GNAI2_HUMAN	SwissProt_2014_08.fasta	40 452,0	1	5	5	20	0.0015	0.206
activated merged	APO_activated	APO_activated (1)	281474976711166 (F003396)	Leucine-rich PPR motif-containing protein, mitochondrial OS=Homo sapiens GN=LRPPRC PE=1 SV=3	LPPRC_HUMAN	SwissProt_2014_08.fasta	157 912,2	1	6	6	12	0.0009	0.0538
activated merged	APO_activated	APO_activated (1)	281474976711166 (F003396)	C-1-tetrahydrofolate synthase, cytoplasmic OS=Homo sapiens GN=MTHFD1 PE=1 SV=3	C1TC_HUMAN	SwissProt_2014_08.fasta	101 561,5	1	6	6	7	0.0005	0.0813
activated merged	APO_activated	APO_activated (1)	281474976711166 (F003396)	Thioredoxin-dependent peroxide reductase, mitochondrial OS=Homo sapiens GN=PRDX3 PE=1 SV=3	PRDX3_HUMAN	SwissProt_2014_08.fasta	27 692,7	1	4	4	20	0.0015	0.184
activated merged	APO_activated	APO_activated (1)	281474976711166 (F003396)	Profilin-1 OS=Homo sapiens GN=PFN1 PE=1 SV=2	PROF1_HUMAN	SwissProt_2014_08.fasta	15 054,3	1	5	6	42	0.003	0.5
activated merged	APO_activated	APO_activated (1)	281474976711166 (F003396)	Heat shock protein HSP 90-beta OS=Homo sapiens GN=HSP90AB1 PE=1 SV=4	HS90B_HUMAN	SwissProt_2014_08.fasta	83 267,3	1	21	23	72	0.0052	0.383
activated merged	APO_activated	APO_activated (1)	281474976711166 (F003396)	Peroxiredoxin-1 OS=Homo sapiens GN=PRDX1 PE=1 SV=1	PRDX1_HUMAN	SwissProt_2014_08.fasta	22 110,9	1	6	6	15	0.0011	0.291
activated merged	APO_activated	APO_activated (1)	281474976711166 (F003396)	Histone H1.5 OS=Homo sapiens GN=HIST1H1B PE=1 SV=3	H15_HUMAN	SwissProt_2014_08.fasta	22 581,7	1	4	4	8	0.0006	0.146
activated merged	APO_activated	APO_activated (1)	281474976711166 (F003396)	Histone H2B type 1-J OS=Homo sapiens GN=HIST1H2BJ PE=1 SV=3	H2B1J_HUMAN,H2B2E_HUMAN	SwissProt_2014_08.fasta	13 904,7	1	4	6	33	0.0024	0.317
activated merged	APO_activated	APO_activated (1)	281474976711166 (F003396)	Moesin OS=Homo sapiens GN=MSN PE=1 SV=3	MOES_HUMAN	SwissProt_2014_08.fasta	67 821,8	1	6	7	36	0.0026	0.139
activated merged	APO_activated	APO_activated (1)	281474976711166 (F003396)	Ubiquitin-like modifier-activating enzyme 1 OS=Homo sapiens GN=UBA1 PE=1 SV=3	UBA1_HUMAN	SwissProt_2014_08.fasta	117 850,3	1	5	5	13	0.0009	0.069
activated merged	APO_activated	APO_activated (1)	281474976711166 (F003396)	RNA-binding motif protein, X chromosome OS=Homo sapiens GN=RBMX PE=1 SV=3	RBMX_HUMAN	SwissProt_2014_08.fasta	42 333,7	1	3	3	5	0.0004	0.0895
activated merged	APO_activated	APO_activated (1)	281474976711166 (F003396)	Serine/arginine-rich splicing factor 7 OS=Homo sapiens GN=SRSF7 PE=1 SV=1	SRSF7_HUMAN	SwissProt_2014_08.fasta	27 367,5	1	2	2	3	0.0002	0.0882
activated merged	APO_activated	APO_activated (1)	281474976711166 (F003396)	ATP-dependent RNA helicase A OS=Homo sapiens GN=DHX9 PE=1 SV=4	DHX9_HUMAN	SwissProt_2014_08.fasta	140 961,5	1	4	4	11	0.0008	0.0465
activated merged	APO_activated	APO_activated (1)	281474976711166 (F003396)	Tyrosine-protein kinase Lck OS=Homo sapiens GN=LCK PE=1 SV=6	LCK_HUMAN	SwissProt_2014_08.fasta	58 002,0	1	5	5	11	0.0008	0.128
activated merged	APO_activated	APO_activated (1)	281474976711166 (F003396)	Delta(3,5)-Delta(2,4)-dienoyl-CoA isomerase, mitochondrial OS=Homo sapiens GN=ECH1 PE=1 SV=2	ECH1_HUMAN	SwissProt_2014_08.fasta	35 816,2	1	10	11	72	0.0052	0.46
activated merged	APO_activated	APO_activated (1)	281474976711166 (F003396)	Serine/arginine-rich splicing factor 3 OS=Homo sapiens GN=SRSF3 PE=1 SV=1	SRSF3_HUMAN	SwissProt_2014_08.fasta	19 330,0	0.999	2	2	2	0.0001	0.104
activated merged	APO_activated	APO_activated (1)	281474976711166 (F003396)	60S ribosomal protein L30 OS=Homo sapiens GN=RPL30 PE=1 SV=2	RL30_HUMAN	SwissProt_2014_08.fasta	12 784,7	1	3	3	8	0.0006	0.322
activated merged	APO_activated	APO_activated (1)	281474976711166 (F003396)	X-ray repair cross-complementing protein 6 OS=Homo sapiens GN=XRCC6 PE=1 SV=2	XRCC6_HUMAN	SwissProt_2014_08.fasta	69 846,4	1	3	3	11	0.0008	0.0887
activated merged	APO_activated	APO_activated (1)	281474976711166 (F003396)	Serine/arginine-rich splicing factor 1 OS=Homo sapiens GN=SRSF1 PE=1 SV=2	SRSF1_HUMAN	SwissProt_2014_08.fasta	27 745,1	1	3	3	4	0.0003	0.133
activated merged	APO_activated	APO_activated (1)	281474976711166 (F003396)	Acetyl-CoA acetyltransferase, mitochondrial OS=Homo sapiens GN=ACAT1 PE=1 SV=1	THIL_HUMAN	SwissProt_2014_08.fasta	45 199,8	1	7	7	25	0.0018	0.272
activated merged	APO_activated	APO_activated (1)	281474976711166 (F003396)	Nucleosome assembly protein 1-like 1 OS=Homo sapiens GN=NAP1L1 PE=1 SV=1	NP1L1_HUMAN	SwissProt_2014_08.fasta	45 375,0	1	2	2	11	0.0008	0.0716
activated merged	APO_activated	APO_activated (1)	281474976711166 (F003396)	Glutathione S-transferase P OS=Homo sapiens GN=GSTP1 PE=1 SV=2	GSTP1_HUMAN	SwissProt_2014_08.fasta	23 356,7	1	3	3	11	0.0008	0.219
activated merged	APO_activated	APO_activated (1)	281474976711166 (F003396)	Heterogeneous nuclear ribonucleoprotein L OS=Homo sapiens GN=HNRNPL PE=1 SV=2	HNRPL_HUMAN	SwissProt_2014_08.fasta	64 132,8	1	2	2	2	0.0001	0.0475
activated merged	APO_activated	APO_activated (1)	281474976711166 (F003396)	Protein disulfide-isomerase A6 OS=Homo sapiens GN=PDIA6 PE=1 SV=1	PDIA6_HUMAN	SwissProt_2014_08.fasta	48 122,3	1	6	7	24	0.0017	0.216
activated merged	APO_activated	APO_activated (1)	281474976711166 (F003396)	Guanine nucleotide-binding protein G(I)/G(S)/G(T) subunit beta-2 OS=Homo sapiens GN=GNB2 PE=1 SV=3	GBB2_HUMAN	SwissProt_2014_08.fasta	37 331,8	1	6	6	14	0.001	0.247
activated merged	APO_activated	APO_activated (1)	281474976711166 (F003396)	L-lactate dehydrogenase A chain OS=Homo sapiens GN=LDHA PE=1 SV=2	LDHA_HUMAN	SwissProt_2014_08.fasta	36 689,2	1	10	10	33	0.0024	0.428
activated merged	APO_activated	APO_activated (1)	281474976711166 (F003396)	60S ribosomal protein L8 OS=Homo sapiens GN=RPL8 PE=1 SV=2	RL8_HUMAN	SwissProt_2014_08.fasta	28 024,8	1	2	3	4	0.0003	0.105
activated merged	APO_activated	APO_activated (1)	281474976711166 (F003396)	Eukaryotic translation initiation factor 3 subunit B OS=Homo sapiens GN=EIF3B PE=1 SV=3	EIF3B_HUMAN	SwissProt_2014_08.fasta	92 482,8	1	3	3	3	0.0002	0.0442
activated merged	APO_activated	APO_activated (1)	281474976711166 (F003396)	ADP/ATP translocase 3 OS=Homo sapiens GN=SLC25A6 PE=1 SV=4	ADT3_HUMAN	SwissProt_2014_08.fasta	32 867,1	1	2	2	6	0.0004	0.242
activated merged	APO_activated	APO_activated (1)	281474976711166 (F003396)	Elongation factor 1-delta OS=Homo sapiens GN=EEF1D PE=1 SV=5	EF1D_HUMAN	SwissProt_2014_08.fasta	31 121,9	1	4	4	5	0.0004	0.164
activated merged	APO_activated	APO_activated (1)	281474976711166 (F003396)	Isocitrate dehydrogenase [NAD] subunit beta, mitochondrial OS=Homo sapiens GN=IDH3B PE=1 SV=2	IDH3B_HUMAN	SwissProt_2014_08.fasta	42 183,6	1	3	3	4	0.0003	0.119
activated merged	APO_activated	APO_activated (1)	281474976711166 (F003396)	Dihydropyrimidinase-related protein 2 OS=Homo sapiens GN=DPYSL2 PE=1 SV=1	DPYL2_HUMAN	SwissProt_2014_08.fasta	62 294,0	1	5	5	6	0.0004	0.114
activated merged	APO_activated	APO_activated (1)	281474976711166 (F003396)	Medium-chain specific acyl-CoA dehydrogenase, mitochondrial OS=Homo sapiens GN=ACADM PE=1 SV=1	ACADM_HUMAN	SwissProt_2014_08.fasta	46 589,5	1	5	5	9	0.0007	0.185
activated merged	APO_activated	APO_activated (1)	281474976711166 (F003396)	Histone H3.2 OS=Homo sapiens GN=HIST2H3A PE=1 SV=3	H32_HUMAN	SwissProt_2014_08.fasta	15 388,7	1	4	4	11	0.0008	0.434
activated merged	APO_activated	APO_activated (1)	281474976711166 (F003396)	60S ribosomal protein L22 OS=Homo sapiens GN=RPL22 PE=1 SV=2	RL22_HUMAN	SwissProt_2014_08.fasta	14 787,3	1	2	2	3	0.0002	0.188
activated merged	APO_activated	APO_activated (1)	281474976711166 (F003396)	Malate dehydrogenase, mitochondrial OS=Homo sapiens GN=MDH2 PE=1 SV=3	MDHM_HUMAN	SwissProt_2014_08.fasta	35 503,7	1	16	17	161	0.0117	0.612
activated merged	APO_activated	APO_activated (1)	281474976711166 (F003396)	Heterogeneous nuclear ribonucleoprotein H OS=Homo sapiens GN=HNRNPH1 PE=1 SV=4	HNRH1_HUMAN	SwissProt_2014_08.fasta	49 229,8	1	4	4	21	0.0015	0.14
activated merged	APO_activated	APO_activated (1)	281474976711166 (F003396)	T-complex protein 1 subunit zeta OS=Homo sapiens GN=CCT6A PE=1 SV=3	TCPZ_HUMAN	SwissProt_2014_08.fasta	58 025,3	1	4	4	10	0.0007	0.109
activated merged	APO_activated	APO_activated (1)	281474976711166 (F003396)	Succinate dehydrogenase [ubiquinone] flavoprotein subunit, mitochondrial OS=Homo sapiens GN=SDHA PE=1 SV=2	SDHA_HUMAN	SwissProt_2014_08.fasta	72 691,8	1	5	5	23	0.0017	0.0994
activated merged	APO_activated	APO_activated (1)	281474976711166 (F003396)	Adenine phosphoribosyltransferase OS=Homo sapiens GN=APRT PE=1 SV=2	APT_HUMAN	SwissProt_2014_08.fasta	19 608,5	1	2	2	2	0.0001	0.128
activated merged	APO_activated	APO_activated (1)	281474976711166 (F003396)	Delta-1-pyrroline-5-carboxylate synthase OS=Homo sapiens GN=ALDH18A1 PE=1 SV=2	P5CS_HUMAN	SwissProt_2014_08.fasta	87 302,9	1	4	4	7	0.0005	0.0591
activated merged	APO_activated	APO_activated (1)	281474976711166 (F003396)	Ras-related protein Rab-10 OS=Homo sapiens GN=RAB10 PE=1 SV=1	RAB10_HUMAN	SwissProt_2014_08.fasta	22 542,1	1	2	2	5	0.0004	0.225
activated merged	APO_activated	APO_activated (1)	281474976711166 (F003396)	Stress-70 protein, mitochondrial OS=Homo sapiens GN=HSPA9 PE=1 SV=2	GRP75_HUMAN	SwissProt_2014_08.fasta	73 681,3	1	18	19	133	0.0096	0.371
activated merged	APO_activated	APO_activated (1)	281474976711166 (F003396)	Triosephosphate isomerase OS=Homo sapiens GN=TPI1 PE=1 SV=3	TPIS_HUMAN	SwissProt_2014_08.fasta	30 790,8	1	7	7	20	0.0015	0.392
activated merged	APO_activated	APO_activated (1)	281474976711166 (F003396)	Proteasome subunit alpha type-6 OS=Homo sapiens GN=PSMA6 PE=1 SV=1	PSA6_HUMAN	SwissProt_2014_08.fasta	27 399,5	1	3	3	4	0.0003	0.159
activated merged	APO_activated	APO_activated (1)	281474976711166 (F003396)	Isoleucine--tRNA ligase, cytoplasmic OS=Homo sapiens GN=IARS PE=1 SV=2	SYIC_HUMAN	SwissProt_2014_08.fasta	144 501,8	1	3	3	5	0.0004	0.0285
activated merged	APO_activated	APO_activated (1)	281474976711166 (F003396)	40S ribosomal protein S2 OS=Homo sapiens GN=RPS2 PE=1 SV=2	RS2_HUMAN	SwissProt_2014_08.fasta	31 325,2	1	4	4	17	0.0012	0.157
activated merged	APO_activated	APO_activated (1)	281474976711166 (F003396)	26S protease regulatory subunit 7 OS=Homo sapiens GN=PSMC2 PE=1 SV=3	PRS7_HUMAN	SwissProt_2014_08.fasta	48 635,6	1	3	3	3	0.0002	0.0808
activated merged	APO_activated	APO_activated (1)	281474976711166 (F003396)	3-hydroxyacyl-CoA dehydrogenase type-2 OS=Homo sapiens GN=HSD17B10 PE=1 SV=3	HCD2_HUMAN	SwissProt_2014_08.fasta	26 923,1	1	5	5	14	0.001	0.333
activated merged	APO_activated	APO_activated (1)	281474976711166 (F003396)	Tubulin alpha-1B chain OS=Homo sapiens GN=TUBA1B PE=1 SV=1	TBA1B_HUMAN	SwissProt_2014_08.fasta	50 151,7	1	15	19	274	0.0198	0.477
activated merged	APO_activated	APO_activated (1)	281474976711166 (F003396)	Serine/threonine-protein phosphatase PP1-alpha catalytic subunit OS=Homo sapiens GN=PPP1CA PE=1 SV=1	PP1A_HUMAN	SwissProt_2014_08.fasta	37 513,9	1	2	2	8	0.0006	0.0788
activated merged	APO_activated	APO_activated (1)	281474976711166 (F003396)	T-complex protein 1 subunit alpha OS=Homo sapiens GN=TCP1 PE=1 SV=1	TCPA_HUMAN	SwissProt_2014_08.fasta	60 345,2	1	4	4	10	0.0007	0.103
activated merged	APO_activated	APO_activated (1)	281474976711166 (F003396)	60S ribosomal protein L12 OS=Homo sapiens GN=RPL12 PE=1 SV=1	RL12_HUMAN	SwissProt_2014_08.fasta	17 819,1	1	2	2	5	0.0004	0.194
activated merged	APO_activated	APO_activated (1)	281474976711166 (F003396)	60S ribosomal protein L4 OS=Homo sapiens GN=RPL4 PE=1 SV=5	RL4_HUMAN	SwissProt_2014_08.fasta	47 699,1	1	6	6	14	0.001	0.208
activated merged	APO_activated	APO_activated (1)	281474976711166 (F003396)	Staphylococcal nuclease domain-containing protein 1 OS=Homo sapiens GN=SND1 PE=1 SV=1	SND1_HUMAN	SwissProt_2014_08.fasta	101 998,5	1	5	5	5	0.0004	0.0604
activated merged	APO_activated	APO_activated (1)	281474976711166 (F003396)	Ras-related C3 botulinum toxin substrate 2 OS=Homo sapiens GN=RAC2 PE=1 SV=1	RAC2_HUMAN	SwissProt_2014_08.fasta	21 429,2	1	3	3	5	0.0004	0.172
activated merged	APO_activated	APO_activated (1)	281474976711166 (F003396)	Engulfment and cell motility protein 1 OS=Homo sapiens GN=ELMO1 PE=1 SV=2	ELMO1_HUMAN	SwissProt_2014_08.fasta	83 833,2	1	2	2	2	0.0001	0.033
activated merged	APO_activated	APO_activated (1)	281474976711166 (F003396)	Heterogeneous nuclear ribonucleoprotein M OS=Homo sapiens GN=HNRNPM PE=1 SV=3	HNRPM_HUMAN	SwissProt_2014_08.fasta	77 517,3	1	4	4	4	0.0003	0.0685
activated merged	APO_activated	APO_activated (1)	281474976711166 (F003396)	Stathmin OS=Homo sapiens GN=STMN1 PE=1 SV=3	STMN1_HUMAN	SwissProt_2014_08.fasta	17 303,0	1	2	2	7	0.0005	0.154
activated merged	APO_activated	APO_activated (1)	281474976711166 (F003396)	Heterogeneous nuclear ribonucleoprotein K OS=Homo sapiens GN=HNRNPK PE=1 SV=1	HNRPK_HUMAN	SwissProt_2014_08.fasta	50 978,5	1	6	6	20	0.0015	0.158
activated merged	APO_activated	APO_activated (1)	281474976711166 (F003396)	Annexin A6 OS=Homo sapiens GN=ANXA6 PE=1 SV=3	ANXA6_HUMAN	SwissProt_2014_08.fasta	75 877,5	1	22	24	77	0.0056	0.389
activated merged	APO_activated	APO_activated (1)	281474976711166 (F003396)	DnaJ homolog subfamily A member 1 OS=Homo sapiens GN=DNAJA1 PE=1 SV=2	DNJA1_HUMAN	SwissProt_2014_08.fasta	44 868,6	1	2	2	2	0.0001	0.0605
activated merged	APO_activated	APO_activated (1)	281474976711166 (F003396)	Annexin A4 OS=Homo sapiens GN=ANXA4 PE=1 SV=4	ANXA4_HUMAN	SwissProt_2014_08.fasta	35 884,3	1	11	11	27	0.002	0.389
activated merged	APO_activated	APO_activated (1)	281474976711166 (F003396)	Synaptic vesicle membrane protein VAT-1 homolog OS=Homo sapiens GN=VAT1 PE=1 SV=2	VAT1_HUMAN	SwissProt_2014_08.fasta	41 919,8	1	4	4	9	0.0007	0.142
activated merged	APO_activated	APO_activated (1)	281474976711166 (F003396)	Calnexin OS=Homo sapiens GN=CANX PE=1 SV=2	CALX_HUMAN	SwissProt_2014_08.fasta	67 570,2	1	3	3	6	0.0004	0.0608
activated merged	APO_activated	APO_activated (1)	281474976711166 (F003396)	Peroxiredoxin-2 OS=Homo sapiens GN=PRDX2 PE=1 SV=5	PRDX2_HUMAN	SwissProt_2014_08.fasta	21 892,4	1	2	2	8	0.0006	0.187
activated merged	APO_activated	APO_activated (1)	281474976711166 (F003396)	Alpha-actinin-4 OS=Homo sapiens GN=ACTN4 PE=1 SV=2	ACTN4_HUMAN	SwissProt_2014_08.fasta	104 857,2	1	6	6	7	0.0005	0.0955
activated merged	APO_activated	APO_activated (1)	281474976711166 (F003396)	Tubulin beta chain OS=Homo sapiens GN=TUBB PE=1 SV=2	TBB5_HUMAN	SwissProt_2014_08.fasta	49 670,6	1	21	29	340	0.0246	0.633
activated merged	APO_activated	APO_activated (1)	281474976711166 (F003396)	Lamin-B1 OS=Homo sapiens GN=LMNB1 PE=1 SV=2	LMNB1_HUMAN	SwissProt_2014_08.fasta	66 409,6	1	5	5	5	0.0004	0.0904
activated merged	APO_activated	APO_activated (1)	281474976711166 (F003396)	Histone H1.4 OS=Homo sapiens GN=HIST1H1E PE=1 SV=2	H14_HUMAN	SwissProt_2014_08.fasta	21 866,9	1	4	4	9	0.0007	0.196
activated merged	APO_activated	APO_activated (1)	281474976711166 (F003396)	Serine hydroxymethyltransferase, mitochondrial OS=Homo sapiens GN=SHMT2 PE=1 SV=3	GLYM_HUMAN	SwissProt_2014_08.fasta	55 994,7	1	11	11	40	0.0029	0.315
activated merged	APO_activated	APO_activated (1)	281474976711166 (F003396)	Ras-related protein Rap-1b OS=Homo sapiens GN=RAP1B PE=1 SV=1	RAP1B_HUMAN	SwissProt_2014_08.fasta	20 824,9	1	4	4	7	0.0005	0.25
activated merged	APO_activated	APO_activated (1)	281474976711166 (F003396)	Probable ATP-dependent RNA helicase DDX5 OS=Homo sapiens GN=DDX5 PE=1 SV=1	DDX5_HUMAN	SwissProt_2014_08.fasta	69 149,7	1	8	8	16	0.0012	0.122
activated merged	APO_activated	APO_activated (1)	281474976711166 (F003396)	Unconventional myosin-Ig OS=Homo sapiens GN=MYO1G PE=1 SV=2	MYO1G_HUMAN	SwissProt_2014_08.fasta	116 443,6	1	7	7	15	0.0011	0.0953
activated merged	APO_activated	APO_activated (1)	281474976711166 (F003396)	ATP-dependent RNA helicase DDX3X OS=Homo sapiens GN=DDX3X PE=1 SV=3	DDX3X_HUMAN	SwissProt_2014_08.fasta	73 245,8	1	4	4	8	0.0006	0.115
activated merged	APO_activated	APO_activated (1)	281474976711166 (F003396)	3-ketoacyl-CoA thiolase, peroxisomal OS=Homo sapiens GN=ACAA1 PE=1 SV=2	THIK_HUMAN	SwissProt_2014_08.fasta	44 292,1	1	3	3	3	0.0002	0.0943
activated merged	APO_activated	APO_activated (1)	281474976711166 (F003396)	Proteasome subunit alpha type-1 OS=Homo sapiens GN=PSMA1 PE=1 SV=1	PSA1_HUMAN	SwissProt_2014_08.fasta	29 556,0	1	2	2	2	0.0001	0.0951
activated merged	APO_activated	APO_activated (1)	281474976711166 (F003396)	60S ribosomal protein L31 OS=Homo sapiens GN=RPL31 PE=1 SV=1	RL31_HUMAN	SwissProt_2014_08.fasta	14 463,2	1	2	2	12	0.0009	0.184
activated merged	APO_activated	APO_activated (1)	281474976711166 (F003396)	Prothymosin alpha OS=Homo sapiens GN=PTMA PE=1 SV=2	PTMA_HUMAN	SwissProt_2014_08.fasta	12 202,5	1	3	4	4	0.0003	0.135
activated merged	APO_activated	APO_activated (1)	281474976711166 (F003396)	Myosin-10 OS=Homo sapiens GN=MYH10 PE=1 SV=3	MYH10_HUMAN	SwissProt_2014_08.fasta	229 005,3	1	7	7	10	0.0007	0.0693
activated merged	APO_activated	APO_activated (1)	281474976711166 (F003396)	Dolichyl-diphosphooligosaccharide--protein glycosyltransferase 48 kDa subunit OS=Homo sapiens GN=DDOST PE=1 SV=4	OST48_HUMAN	SwissProt_2014_08.fasta	50 802,5	1	3	3	5	0.0004	0.0768
activated merged	APO_activated	APO_activated (1)	281474976711166 (F003396)	Thymosin beta-4 OS=Homo sapiens GN=TMSB4X PE=1 SV=2	TYB4_HUMAN	SwissProt_2014_08.fasta	5 052,9	1	2	2	4	0.0003	0.432
activated merged	APO_activated	APO_activated (1)	281474976711166 (F003396)	40S ribosomal protein S15a OS=Homo sapiens GN=RPS15A PE=1 SV=2	RS15A_HUMAN	SwissProt_2014_08.fasta	14 840,0	1	3	3	6	0.0004	0.2
activated merged	APO_activated	APO_activated (1)	281474976711166 (F003396)	Transmembrane emp24 domain-containing protein 10 OS=Homo sapiens GN=TMED10 PE=1 SV=2	TMEDA_HUMAN	SwissProt_2014_08.fasta	24 977,5	1	2	2	3	0.0002	0.105
activated merged	APO_activated	APO_activated (1)	281474976711166 (F003396)	Prohibitin-2 OS=Homo sapiens GN=PHB2 PE=1 SV=2	PHB2_HUMAN	SwissProt_2014_08.fasta	33 297,6	1	7	7	27	0.002	0.281
activated merged	APO_activated	APO_activated (1)	281474976711166 (F003396)	Rho GDP-dissociation inhibitor 2 OS=Homo sapiens GN=ARHGDIB PE=1 SV=3	GDIR2_HUMAN	SwissProt_2014_08.fasta	22 988,4	1	3	3	5	0.0004	0.234
activated merged	APO_activated	APO_activated (1)	281474976711166 (F003396)	Ran-specific GTPase-activating protein OS=Homo sapiens GN=RANBP1 PE=1 SV=1	RANG_HUMAN	SwissProt_2014_08.fasta	23 310,8	1	2	2	3	0.0002	0.109
activated merged	APO_activated	APO_activated (1)	281474976711166 (F003396)	Enoyl-CoA hydratase, mitochondrial OS=Homo sapiens GN=ECHS1 PE=1 SV=4	ECHM_HUMAN	SwissProt_2014_08.fasta	31 388,2	1	3	3	6	0.0004	0.162
activated merged	APO_activated	APO_activated (1)	281474976711166 (F003396)	L-lactate dehydrogenase B chain OS=Homo sapiens GN=LDHB PE=1 SV=2	LDHB_HUMAN	SwissProt_2014_08.fasta	36 638,6	1	8	10	32	0.0023	0.296
activated merged	APO_activated	APO_activated (1)	281474976711166 (F003396)	Cytochrome b-c1 complex subunit Rieske, mitochondrial OS=Homo sapiens GN=UQCRFS1 PE=1 SV=2	UCRI_HUMAN	SwissProt_2014_08.fasta	29 667,8	1	2	2	13	0.0009	0.164
activated merged	APO_activated	APO_activated (1)	281474976711166 (F003396)	Glycine--tRNA ligase OS=Homo sapiens GN=GARS PE=1 SV=3	SYG_HUMAN	SwissProt_2014_08.fasta	83 167,6	1	3	3	11	0.0008	0.0582
activated merged	APO_activated	APO_activated (1)	281474976711166 (F003396)	Inosine-5'-monophosphate dehydrogenase 2 OS=Homo sapiens GN=IMPDH2 PE=1 SV=2	IMDH2_HUMAN	SwissProt_2014_08.fasta	55 806,5	1	7	7	11	0.0008	0.181
activated merged	APO_activated	APO_activated (1)	281474976711166 (F003396)	Threonine--tRNA ligase, cytoplasmic OS=Homo sapiens GN=TARS PE=1 SV=3	SYTC_HUMAN	SwissProt_2014_08.fasta	83 437,8	1	2	2	2	0.0001	0.0304
activated merged	APO_activated	APO_activated (1)	281474976711166 (F003396)	Transferrin receptor protein 1 OS=Homo sapiens GN=TFRC PE=1 SV=2	TFR1_HUMAN	SwissProt_2014_08.fasta	84 873,6	1	2	2	2	0.0001	0.0316
activated merged	APO_activated	APO_activated (1)	281474976711166 (F003396)	Citrate synthase, mitochondrial OS=Homo sapiens GN=CS PE=1 SV=2	CISY_HUMAN	SwissProt_2014_08.fasta	51 713,8	1	5	5	22	0.0016	0.2
activated merged	APO_activated	APO_activated (1)	281474976711166 (F003396)	Keratin, type I cytoskeletal 10 OS=Homo sapiens GN=KRT10 PE=1 SV=6	K1C10_HUMAN	SwissProt_2014_08.fasta	58 828,8	1	26	39	199	0.0144	0.502
activated merged	APO_activated	APO_activated (1)	281474976711166 (F003396)	ATP synthase subunit beta, mitochondrial OS=Homo sapiens GN=ATP5B PE=1 SV=3	ATPB_HUMAN	SwissProt_2014_08.fasta	56 560,6	1	22	31	257	0.0186	0.639
activated merged	APO_activated	APO_activated (1)	281474976711166 (F003396)	Sideroflexin-1 OS=Homo sapiens GN=SFXN1 PE=1 SV=4	SFXN1_HUMAN	SwissProt_2014_08.fasta	35 620,0	1	8	8	22	0.0016	0.394
activated merged	APO_activated	APO_activated (1)	281474976711166 (F003396)	Isocitrate dehydrogenase [NAD] subunit alpha, mitochondrial OS=Homo sapiens GN=IDH3A PE=1 SV=1	IDH3A_HUMAN	SwissProt_2014_08.fasta	39 592,5	1	6	6	10	0.0007	0.221
activated merged	APO_activated	APO_activated (1)	281474976711166 (F003396)	60S ribosomal protein L23 OS=Homo sapiens GN=RPL23 PE=1 SV=1	RL23_HUMAN	SwissProt_2014_08.fasta	14 865,9	1	4	4	10	0.0007	0.379
activated merged	APO_activated	APO_activated (1)	281474976711166 (F003396)	Prosaposin OS=Homo sapiens GN=PSAP PE=1 SV=2	SAP_HUMAN	SwissProt_2014_08.fasta	58 112,0	1	2	3	18	0.0013	0.0458
activated merged	APO_activated	APO_activated (1)	281474976711166 (F003396)	Fatty acid synthase OS=Homo sapiens GN=FASN PE=1 SV=3	FAS_HUMAN	SwissProt_2014_08.fasta	273 427,1	1	11	11	12	0.0009	0.0534
activated merged	APO_activated	APO_activated (1)	281474976711166 (F003396)	Cytosol aminopeptidase OS=Homo sapiens GN=LAP3 PE=1 SV=3	AMPL_HUMAN	SwissProt_2014_08.fasta	56 167,8	1	3	3	6	0.0004	0.0732
activated merged	APO_activated	APO_activated (1)	281474976711166 (F003396)	Actin, alpha cardiac muscle 1 OS=Homo sapiens GN=ACTC1 PE=1 SV=1	ACTC_HUMAN	SwissProt_2014_08.fasta	42 020,1	1	4	7	94	0.0068	0.43
activated merged	APO_activated	APO_activated (1)	281474976711166 (F003396)	Fumarate hydratase, mitochondrial OS=Homo sapiens GN=FH PE=1 SV=3	FUMH_HUMAN	SwissProt_2014_08.fasta	54 637,8	1	6	6	15	0.0011	0.247
activated merged	APO_activated	APO_activated (1)	281474976711166 (F003396)	Clathrin heavy chain 1 OS=Homo sapiens GN=CLTC PE=1 SV=5	CLH1_HUMAN	SwissProt_2014_08.fasta	191 618,9	1	8	8	19	0.0014	0.0609
activated merged	APO_activated	APO_activated (1)	281474976711166 (F003396)	Non-POU domain-containing octamer-binding protein OS=Homo sapiens GN=NONO PE=1 SV=4	NONO_HUMAN	SwissProt_2014_08.fasta	54 231,6	1	2	2	2	0.0001	0.0361
activated merged	APO_activated	APO_activated (1)	281474976711166 (F003396)	40S ribosomal protein S9 OS=Homo sapiens GN=RPS9 PE=1 SV=3	RS9_HUMAN	SwissProt_2014_08.fasta	22 592,5	1	3	3	4	0.0003	0.124
activated merged	APO_activated	APO_activated (1)	281474976711166 (F003396)	Glucose-6-phosphate isomerase OS=Homo sapiens GN=GPI PE=1 SV=4	G6PI_HUMAN	SwissProt_2014_08.fasta	63 148,5	1	7	7	31	0.0023	0.222
activated merged	APO_activated	APO_activated (1)	281474976711166 (F003396)	78 kDa glucose-regulated protein OS=Homo sapiens GN=HSPA5 PE=1 SV=2	GRP78_HUMAN	SwissProt_2014_08.fasta	72 334,7	1	18	22	50	0.0036	0.35
activated merged	APO_activated	APO_activated (1)	281474976711166 (F003396)	40S ribosomal protein S7 OS=Homo sapiens GN=RPS7 PE=1 SV=1	RS7_HUMAN	SwissProt_2014_08.fasta	22 127,5	1	3	3	18	0.0013	0.216
activated merged	APO_activated	APO_activated (1)	281474976711166 (F003396)	Tropomyosin alpha-3 chain OS=Homo sapiens GN=TPM3 PE=1 SV=2	TPM3_HUMAN	SwissProt_2014_08.fasta	32 951,4	1	2	2	3	0.0002	0.0807
activated merged	APO_activated	APO_activated (1)	281474976711166 (F003396)	ATP synthase subunit alpha, mitochondrial OS=Homo sapiens GN=ATP5A1 PE=1 SV=1	ATPA_HUMAN	SwissProt_2014_08.fasta	59 752,1	1	15	19	88	0.0064	0.369
activated merged	APO_activated	APO_activated (1)	281474976711166 (F003396)	Tyrosine-protein kinase ZAP-70 OS=Homo sapiens GN=ZAP70 PE=1 SV=1	ZAP70_HUMAN	SwissProt_2014_08.fasta	69 874,3	0.999	2	2	2	0.0001	0.0355
activated merged	APO_activated	APO_activated (1)	281474976711166 (F003396)	40S ribosomal protein S3 OS=Homo sapiens GN=RPS3 PE=1 SV=2	RS3_HUMAN	SwissProt_2014_08.fasta	26 688,6	1	9	9	30	0.0022	0.428
activated merged	APO_activated	APO_activated (1)	281474976711166 (F003396)	60S ribosomal protein L19 OS=Homo sapiens GN=RPL19 PE=1 SV=1	RL19_HUMAN	SwissProt_2014_08.fasta	23 467,4	1	2	2	3	0.0002	0.133
activated merged	APO_activated	APO_activated (1)	281474976711166 (F003396)	60S ribosomal protein L9 OS=Homo sapiens GN=RPL9 PE=1 SV=1	RL9_HUMAN	SwissProt_2014_08.fasta	21 863,7	1	4	4	14	0.001	0.365
activated merged	APO_activated	APO_activated (1)	281474976711166 (F003396)	Tubulin alpha-1A chain OS=Homo sapiens GN=TUBA1A PE=1 SV=1	TBA1A_HUMAN	SwissProt_2014_08.fasta	50 135,7	1	2	2	9	0.0007	0.477
activated merged	APO_activated	APO_activated (1)	281474976711166 (F003396)	60S ribosomal protein L7 OS=Homo sapiens GN=RPL7 PE=1 SV=1	RL7_HUMAN	SwissProt_2014_08.fasta	29 227,7	1	3	3	9	0.0007	0.141
activated merged	APO_activated	APO_activated (1)	281474976711166 (F003396)	60S ribosomal protein L13 OS=Homo sapiens GN=RPL13 PE=1 SV=4	RL13_HUMAN	SwissProt_2014_08.fasta	24 262,2	1	3	3	5	0.0004	0.152
activated merged	APO_activated	APO_activated (1)	281474976711166 (F003396)	Heat shock 70 kDa protein 4 OS=Homo sapiens GN=HSPA4 PE=1 SV=4	HSP74_HUMAN	SwissProt_2014_08.fasta	94 331,9	1	4	4	5	0.0004	0.0631
activated merged	APO_activated	APO_activated (1)	281474976711166 (F003396)	Dolichyl-diphosphooligosaccharide--protein glycosyltransferase subunit 1 OS=Homo sapiens GN=RPN1 PE=1 SV=1	RPN1_HUMAN	SwissProt_2014_08.fasta	68 571,0	1	4	4	13	0.0009	0.0791
activated merged	APO_activated	APO_activated (1)	281474976711166 (F003396)	60S ribosomal protein L11 OS=Homo sapiens GN=RPL11 PE=1 SV=2	RL11_HUMAN	SwissProt_2014_08.fasta	20 253,2	1	2	2	5	0.0004	0.152
activated merged	APO_activated	APO_activated (1)	281474976711166 (F003396)	Bifunctional purine biosynthesis protein PURH OS=Homo sapiens GN=ATIC PE=1 SV=3	PUR9_HUMAN	SwissProt_2014_08.fasta	64 616,5	1	3	3	5	0.0004	0.0591
activated merged	APO_activated	APO_activated (1)	281474976711166 (F003396)	Squalene synthase OS=Homo sapiens GN=FDFT1 PE=1 SV=1	FDFT_HUMAN	SwissProt_2014_08.fasta	48 116,4	1	3	3	3	0.0002	0.0983
activated merged	APO_activated	APO_activated (1)	281474976711166 (F003396)	Heterogeneous nuclear ribonucleoprotein A3 OS=Homo sapiens GN=HNRNPA3 PE=1 SV=2	ROA3_HUMAN	SwissProt_2014_08.fasta	39 595,1	1	2	2	3	0.0002	0.106
activated merged	APO_activated	APO_activated (1)	281474976711166 (F003396)	Protein disulfide-isomerase A3 OS=Homo sapiens GN=PDIA3 PE=1 SV=4	PDIA3_HUMAN	SwissProt_2014_08.fasta	56 784,6	1	8	8	25	0.0018	0.184
activated merged	APO_activated	APO_activated (1)	281474976711166 (F003396)	Protein disulfide-isomerase OS=Homo sapiens GN=P4HB PE=1 SV=3	PDIA1_HUMAN	SwissProt_2014_08.fasta	57 118,1	1	6	7	19	0.0014	0.203
activated merged	APO_activated	APO_activated (1)	281474976711166 (F003396)	Aconitate hydratase, mitochondrial OS=Homo sapiens GN=ACO2 PE=1 SV=2	ACON_HUMAN	SwissProt_2014_08.fasta	85 428,0	1	5	5	8	0.0006	0.104
activated merged	APO_activated	APO_activated (1)	281474976711166 (F003396)	Mitochondrial import receptor subunit TOM22 homolog OS=Homo sapiens GN=TOMM22 PE=1 SV=3	TOM22_HUMAN	SwissProt_2014_08.fasta	15 522,1	1	2	2	2	0.0001	0.162
activated merged	APO_activated	APO_activated (1)	281474976711166 (F003396)	14-3-3 protein gamma OS=Homo sapiens GN=YWHAG PE=1 SV=2	1433G_HUMAN	SwissProt_2014_08.fasta	28 303,1	1	3	3	3	0.0002	0.239
activated merged	APO_activated	APO_activated (1)	281474976711166 (F003396)	Aspartate--tRNA ligase, cytoplasmic OS=Homo sapiens GN=DARS PE=1 SV=2	SYDC_HUMAN	SwissProt_2014_08.fasta	57 136,7	1	6	6	8	0.0006	0.136
activated merged	APO_activated	APO_activated (1)	281474976711166 (F003396)	60S acidic ribosomal protein P2 OS=Homo sapiens GN=RPLP2 PE=1 SV=1	RLA2_HUMAN	SwissProt_2014_08.fasta	11 665,5	1	5	6	13	0.0009	0.843
activated merged	APO_activated	APO_activated (1)	281474976711166 (F003396)	14-3-3 protein epsilon OS=Homo sapiens GN=YWHAE PE=1 SV=1	1433E_HUMAN	SwissProt_2014_08.fasta	29 175,0	1	4	4	8	0.0006	0.314
activated merged	APO_activated	APO_activated (1)	281474976711166 (F003396)	Myosin light polypeptide 6 OS=Homo sapiens GN=MYL6 PE=1 SV=2	MYL6_HUMAN	SwissProt_2014_08.fasta	16 929,8	1	5	5	7	0.0005	0.45
activated merged	APO_activated	APO_activated (1)	281474976711166 (F003396)	60S acidic ribosomal protein P0 OS=Homo sapiens GN=RPLP0 PE=1 SV=1	RLA0_HUMAN	SwissProt_2014_08.fasta	34 274,3	1	7	7	13	0.0009	0.306
activated merged	APO_activated	APO_activated (1)	281474976711166 (F003396)	Poly(rC)-binding protein 1 OS=Homo sapiens GN=PCBP1 PE=1 SV=2	PCBP1_HUMAN	SwissProt_2014_08.fasta	37 498,2	1	4	4	10	0.0007	0.124
activated merged	APO_activated	APO_activated (1)	281474976711166 (F003396)	26S proteasome non-ATPase regulatory subunit 12 OS=Homo sapiens GN=PSMD12 PE=1 SV=3	PSD12_HUMAN	SwissProt_2014_08.fasta	52 906,2	1	2	2	3	0.0002	0.0504
activated merged	APO_activated	APO_activated (1)	281474976711166 (F003396)	Guanine nucleotide-binding protein subunit beta-2-like 1 OS=Homo sapiens GN=GNB2L1 PE=1 SV=3	GBLP_HUMAN	SwissProt_2014_08.fasta	35 077,0	1	6	6	16	0.0012	0.237
activated merged	APO_activated	APO_activated (1)	281474976711166 (F003396)	CD99 antigen OS=Homo sapiens GN=CD99 PE=1 SV=1	CD99_HUMAN	SwissProt_2014_08.fasta	18 848,2	1	2	2	2	0.0001	0.13
activated merged	APO_activated	APO_activated (1)	281474976711166 (F003396)	Macrophage migration inhibitory factor OS=Homo sapiens GN=MIF PE=1 SV=4	MIF_HUMAN	SwissProt_2014_08.fasta	12 476,5	1	3	3	7	0.0005	0.357
activated merged	APO_activated	APO_activated (1)	281474976711166 (F003396)	Heterogeneous nuclear ribonucleoprotein F OS=Homo sapiens GN=HNRNPF PE=1 SV=3	HNRPF_HUMAN	SwissProt_2014_08.fasta	45 671,9	1	2	2	2	0.0001	0.118
activated merged	APO_activated	APO_activated (1)	281474976711166 (F003396)	Myosin-9 OS=Homo sapiens GN=MYH9 PE=1 SV=4	MYH9_HUMAN	SwissProt_2014_08.fasta	226 537,5	1	29	31	91	0.0066	0.199
activated merged	APO_activated	APO_activated (1)	281474976711166 (F003396)	60S ribosomal protein L18a OS=Homo sapiens GN=RPL18A PE=1 SV=2	RL18A_HUMAN	SwissProt_2014_08.fasta	20 762,6	1	2	2	3	0.0002	0.153
activated merged	APO_activated	APO_activated (1)	281474976711166 (F003396)	Proteasome subunit alpha type-2 OS=Homo sapiens GN=PSMA2 PE=1 SV=2	PSA2_HUMAN	SwissProt_2014_08.fasta	25 898,9	1	3	3	7	0.0005	0.218
activated merged	APO_activated	APO_activated (1)	281474976711166 (F003396)	Golgi-associated plant pathogenesis-related protein 1 OS=Homo sapiens GN=GLIPR2 PE=1 SV=3	GAPR1_HUMAN	SwissProt_2014_08.fasta	17 218,2	1	2	2	3	0.0002	0.169
activated merged	APO_activated	APO_activated (1)	281474976711166 (F003396)	D-3-phosphoglycerate dehydrogenase OS=Homo sapiens GN=PHGDH PE=1 SV=4	SERA_HUMAN	SwissProt_2014_08.fasta	56 650,6	1	5	5	9	0.0007	0.114
activated merged	APO_activated	APO_activated (1)	281474976711166 (F003396)	ADP-ribosylation factor 1 OS=Homo sapiens GN=ARF1 PE=1 SV=2	ARF1_HUMAN	SwissProt_2014_08.fasta	20 697,6	1	4	4	6	0.0004	0.337
activated merged	APO_activated	APO_activated (1)	281474976711166 (F003396)	40S ribosomal protein SA OS=Homo sapiens GN=RPSA PE=1 SV=4	RSSA_HUMAN	SwissProt_2014_08.fasta	32 854,1	1	4	4	7	0.0005	0.166
activated merged	APO_activated	APO_activated (1)	281474976711166 (F003396)	Poly(rC)-binding protein 2 OS=Homo sapiens GN=PCBP2 PE=1 SV=1	PCBP2_HUMAN	SwissProt_2014_08.fasta	38 580,9	1	2	2	5	0.0004	0.0959
activated merged	APO_activated	APO_activated (1)	281474976711166 (F003396)	ATP synthase subunit O, mitochondrial OS=Homo sapiens GN=ATP5O PE=1 SV=1	ATPO_HUMAN	SwissProt_2014_08.fasta	23 277,4	1	4	4	12	0.0009	0.239
activated merged	APO_activated	APO_activated (1)	281474976711166 (F003396)	Proliferation-associated protein 2G4 OS=Homo sapiens GN=PA2G4 PE=1 SV=3	PA2G4_HUMAN	SwissProt_2014_08.fasta	43 786,7	1	3	3	5	0.0004	0.0812
activated merged	APO_activated	APO_activated (1)	281474976711166 (F003396)	Histone H2B type 1-C/E/F/G/I OS=Homo sapiens GN=HIST1H2BC PE=1 SV=4	H2B1C_HUMAN,H2B1K_HUMAN	SwissProt_2014_08.fasta	13 906,6	1	2	2	3	0.0002	0.397
activated merged	APO_activated	APO_activated (1)	281474976711166 (F003396)	Keratin, type II cytoskeletal 1 OS=Homo sapiens GN=KRT1 PE=1 SV=6	K2C1_HUMAN	SwissProt_2014_08.fasta	66 040,3	1	19	20	103	0.0075	0.32
activated merged	APO_activated	APO_activated (1)	281474976711166 (F003396)	Eukaryotic translation initiation factor 2 subunit 1 OS=Homo sapiens GN=EIF2S1 PE=1 SV=3	IF2A_HUMAN	SwissProt_2014_08.fasta	36 112,7	1	2	2	2	0.0001	0.0698
activated merged	APO_activated	APO_activated (1)	281474976711166 (F003396)	Cytochrome c oxidase subunit 5A, mitochondrial OS=Homo sapiens GN=COX5A PE=1 SV=2	COX5A_HUMAN	SwissProt_2014_08.fasta	16 762,5	1	3	3	14	0.001	0.36
activated merged	APO_activated	APO_activated (1)	281474976711166 (F003396)	ATP synthase subunit gamma, mitochondrial OS=Homo sapiens GN=ATP5C1 PE=1 SV=1	ATPG_HUMAN	SwissProt_2014_08.fasta	32 998,0	1	5	5	12	0.0009	0.164
activated merged	APO_activated	APO_activated (1)	281474976711166 (F003396)	Rab GDP dissociation inhibitor beta OS=Homo sapiens GN=GDI2 PE=1 SV=2	GDIB_HUMAN	SwissProt_2014_08.fasta	50 665,5	1	2	2	3	0.0002	0.0697
activated merged	APO_activated	APO_activated (1)	281474976711166 (F003396)	Ras-related protein Rab-1B OS=Homo sapiens GN=RAB1B PE=1 SV=1	RAB1B_HUMAN	SwissProt_2014_08.fasta	22 172,0	1	3	3	12	0.0009	0.189
activated merged	APO_activated	APO_activated (1)	281474976711166 (F003396)	60S ribosomal protein L28 OS=Homo sapiens GN=RPL28 PE=1 SV=3	RL28_HUMAN	SwissProt_2014_08.fasta	15 747,9	1	3	3	5	0.0004	0.219
activated merged	APO_activated	APO_activated (1)	281474976711166 (F003396)	Coronin-1A OS=Homo sapiens GN=CORO1A PE=1 SV=4	COR1A_HUMAN	SwissProt_2014_08.fasta	51 026,1	1	4	4	9	0.0007	0.111
activated merged	APO_activated	APO_activated (1)	281474976711166 (F003396)	60S ribosomal protein L26-like 1 OS=Homo sapiens GN=RPL26L1 PE=1 SV=1	RL26L_HUMAN,RL26_HUMAN	SwissProt_2014_08.fasta	17 256,3	1	2	2	2	0.0001	0.117
activated merged	APO_activated	APO_activated (1)	281474976711166 (F003396)	60S ribosomal protein L15 OS=Homo sapiens GN=RPL15 PE=1 SV=2	RL15_HUMAN	SwissProt_2014_08.fasta	24 146,5	1	3	3	7	0.0005	0.147
activated merged	APO_activated	APO_activated (1)	281474976711166 (F003396)	Mitochondrial-processing peptidase subunit beta OS=Homo sapiens GN=PMPCB PE=1 SV=2	MPPB_HUMAN	SwissProt_2014_08.fasta	54 367,1	1	3	3	3	0.0002	0.09
activated merged	APO_activated	APO_activated (1)	281474976711166 (F003396)	Endoplasmin OS=Homo sapiens GN=HSP90B1 PE=1 SV=1	ENPL_HUMAN	SwissProt_2014_08.fasta	92 471,7	1	11	11	26	0.0019	0.166
activated merged	APO_activated	APO_activated (1)	281474976711166 (F003396)	60S ribosomal protein L24 OS=Homo sapiens GN=RPL24 PE=1 SV=1	RL24_HUMAN	SwissProt_2014_08.fasta	17 779,5	1	3	3	7	0.0005	0.204
activated merged	APO_activated	APO_activated (1)	281474976711166 (F003396)	Single-stranded DNA-binding protein, mitochondrial OS=Homo sapiens GN=SSBP1 PE=1 SV=1	SSBP_HUMAN	SwissProt_2014_08.fasta	17 259,7	1	3	3	5	0.0004	0.277
activated merged	APO_activated	APO_activated (1)	281474976711166 (F003396)	Peptidyl-prolyl cis-trans isomerase B OS=Homo sapiens GN=PPIB PE=1 SV=2	PPIB_HUMAN	SwissProt_2014_08.fasta	23 743,2	1	4	4	12	0.0009	0.208
activated merged	APO_activated	APO_activated (1)	281474976711166 (F003396)	40S ribosomal protein S16 OS=Homo sapiens GN=RPS16 PE=1 SV=2	RS16_HUMAN	SwissProt_2014_08.fasta	16 445,9	1	3	3	7	0.0005	0.212
activated merged	APO_activated	APO_activated (1)	281474976711166 (F003396)	Glucosidase 2 subunit beta OS=Homo sapiens GN=PRKCSH PE=1 SV=2	GLU2B_HUMAN	SwissProt_2014_08.fasta	59 425,8	1	5	6	10	0.0007	0.112
activated merged	APO_activated	APO_activated (1)	281474976711166 (F003396)	T-complex protein 1 subunit beta OS=Homo sapiens GN=CCT2 PE=1 SV=4	TCPB_HUMAN	SwissProt_2014_08.fasta	57 489,9	1	6	6	9	0.0007	0.159
activated merged	APO_activated	APO_activated (1)	281474976711166 (F003396)	Beta-hexosaminidase subunit alpha OS=Homo sapiens GN=HEXA PE=1 SV=2	HEXA_HUMAN	SwissProt_2014_08.fasta	60 704,0	1	2	2	3	0.0002	0.0397
activated merged	APO_activated	APO_activated (1)	281474976711166 (F003396)	40S ribosomal protein S14 OS=Homo sapiens GN=RPS14 PE=1 SV=3	RS14_HUMAN	SwissProt_2014_08.fasta	16 272,9	1	2	2	5	0.0004	0.159
activated merged	APO_activated	APO_activated (1)	281474976711166 (F003396)	Transitional endoplasmic reticulum ATPase OS=Homo sapiens GN=VCP PE=1 SV=4	TERA_HUMAN	SwissProt_2014_08.fasta	89 324,8	1	7	7	21	0.0015	0.115
activated merged	APO_activated	APO_activated (1)	281474976711166 (F003396)	Histone H2AX OS=Homo sapiens GN=H2AFX PE=1 SV=2	H2AX_HUMAN	SwissProt_2014_08.fasta	15 145,1	1	5	8	33	0.0024	0.462
activated merged	APO_activated	APO_activated (1)	281474976711166 (F003396)	4-trimethylaminobutyraldehyde dehydrogenase OS=Homo sapiens GN=ALDH9A1 PE=1 SV=3	AL9A1_HUMAN	SwissProt_2014_08.fasta	53 802,0	1	3	3	3	0.0002	0.0769
activated merged	APO_activated	APO_activated (1)	281474976711166 (F003396)	Peroxiredoxin-5, mitochondrial OS=Homo sapiens GN=PRDX5 PE=1 SV=4	PRDX5_HUMAN	SwissProt_2014_08.fasta	22 086,4	1	3	3	6	0.0004	0.21
activated merged	APO_activated	APO_activated (1)	281474976711166 (F003396)	40S ribosomal protein S8 OS=Homo sapiens GN=RPS8 PE=1 SV=2	RS8_HUMAN	SwissProt_2014_08.fasta	24 206,4	1	4	4	12	0.0009	0.26
activated merged	APO_activated	APO_activated (1)	281474976711166 (F003396)	Heat shock protein 75 kDa, mitochondrial OS=Homo sapiens GN=TRAP1 PE=1 SV=3	TRAP1_HUMAN	SwissProt_2014_08.fasta	80 112,9	1	3	3	13	0.0009	0.0568
activated merged	APO_activated	APO_activated (1)	281474976711166 (F003396)	40S ribosomal protein S6 OS=Homo sapiens GN=RPS6 PE=1 SV=1	RS6_HUMAN	SwissProt_2014_08.fasta	28 681,7	1	3	3	7	0.0005	0.157
activated merged	APO_activated	APO_activated (1)	281474976711166 (F003396)	Monofunctional C1-tetrahydrofolate synthase, mitochondrial OS=Homo sapiens GN=MTHFD1L PE=1 SV=1	C1TM_HUMAN	SwissProt_2014_08.fasta	105 791,9	0.999	2	2	2	0.0001	0.0307
activated merged	APO_activated	APO_activated (1)	281474976711166 (F003396)	T-complex protein 1 subunit gamma OS=Homo sapiens GN=CCT3 PE=1 SV=4	TCPG_HUMAN	SwissProt_2014_08.fasta	60 535,4	1	3	3	7	0.0005	0.0606
activated merged	APO_activated	APO_activated (1)	281474976711166 (F003396)	Marginal zone B- and B1-cell-specific protein OS=Homo sapiens GN=MZB1 PE=1 SV=1	MZB1_HUMAN	SwissProt_2014_08.fasta	20 694,6	1	2	2	13	0.0009	0.132
activated merged	APO_activated	APO_activated (1)	281474976711166 (F003396)	60S ribosomal protein L18 OS=Homo sapiens GN=RPL18 PE=1 SV=2	RL18_HUMAN	SwissProt_2014_08.fasta	21 635,2	1	4	4	26	0.0019	0.255
activated merged	APO_activated	APO_activated (1)	281474976711166 (F003396)	T-complex protein 1 subunit epsilon OS=Homo sapiens GN=CCT5 PE=1 SV=1	TCPE_HUMAN	SwissProt_2014_08.fasta	59 672,4	1	2	2	4	0.0003	0.0721
activated merged	APO_activated	APO_activated (1)	281474976711166 (F003396)	Voltage-dependent anion-selective channel protein 1 OS=Homo sapiens GN=VDAC1 PE=1 SV=2	VDAC1_HUMAN	SwissProt_2014_08.fasta	30 773,9	1	9	10	19	0.0014	0.406
activated merged	APO_activated	APO_activated (1)	281474976711166 (F003396)	Bifunctional glutamate/proline--tRNA ligase OS=Homo sapiens GN=EPRS PE=1 SV=5	SYEP_HUMAN	SwissProt_2014_08.fasta	170 593,2	1	6	6	7	0.0005	0.0569
activated merged	APO_activated	APO_activated (1)	281474976711166 (F003396)	Heterogeneous nuclear ribonucleoprotein U OS=Homo sapiens GN=HNRNPU PE=1 SV=6	HNRPU_HUMAN	SwissProt_2014_08.fasta	90 585,2	1	4	4	11	0.0008	0.0812
activated merged	APO_activated	APO_activated (1)	281474976711166 (F003396)	Cofilin-1 OS=Homo sapiens GN=CFL1 PE=1 SV=3	COF1_HUMAN	SwissProt_2014_08.fasta	18 503,2	1	4	4	16	0.0012	0.38
activated merged	APO_activated	APO_activated (1)	281474976711166 (F003396)	Delta-1-pyrroline-5-carboxylate dehydrogenase, mitochondrial OS=Homo sapiens GN=ALDH4A1 PE=1 SV=3	AL4A1_HUMAN	SwissProt_2014_08.fasta	61 720,4	1	2	2	2	0.0001	0.0515
activated merged	APO_activated	APO_activated (1)	281474976711166 (F003396)	Dolichyl-diphosphooligosaccharide--protein glycosyltransferase subunit 2 OS=Homo sapiens GN=RPN2 PE=1 SV=3	RPN2_HUMAN	SwissProt_2014_08.fasta	69 284,8	1	2	2	2	0.0001	0.0491
activated merged	APO_activated	APO_activated (1)	281474976711166 (F003396)	Rho-related GTP-binding protein RhoG OS=Homo sapiens GN=RHOG PE=1 SV=1	RHOG_HUMAN	SwissProt_2014_08.fasta	21 308,1	1	2	2	2	0.0001	0.168
activated merged	APO_activated	APO_activated (1)	281474976711166 (F003396)	LETM1 and EF-hand domain-containing protein 1, mitochondrial OS=Homo sapiens GN=LETM1 PE=1 SV=1	LETM1_HUMAN	SwissProt_2014_08.fasta	83 355,9	1	2	2	2	0.0001	0.0325
activated merged	APO_activated	APO_activated (1)	281474976711166 (F003396)	Proteasome subunit beta type-1 OS=Homo sapiens GN=PSMB1 PE=1 SV=2	PSB1_HUMAN	SwissProt_2014_08.fasta	26 490,5	1	3	3	9	0.0007	0.17
activated merged	APO_activated	APO_activated (1)	281474976711166 (F003396)	Protein disulfide-isomerase A4 OS=Homo sapiens GN=PDIA4 PE=1 SV=2	PDIA4_HUMAN	SwissProt_2014_08.fasta	72 934,0	1	7	7	13	0.0009	0.138
activated merged	APO_activated	APO_activated (1)	281474976711166 (F003396)	4F2 cell-surface antigen heavy chain OS=Homo sapiens GN=SLC3A2 PE=1 SV=3	4F2_HUMAN	SwissProt_2014_08.fasta	67 996,4	1	6	6	13	0.0009	0.121
activated merged	MV_activated	MV_activated (1)	281474976711163 (F003393)	T-complex protein 1 subunit zeta OS=Homo sapiens GN=CCT6A PE=1 SV=3	TCPZ_HUMAN	SwissProt_2014_08.fasta	58 025,3	1	4	4	13	0.001	0.113
activated merged	MV_activated	MV_activated (1)	281474976711163 (F003393)	Solute carrier family 2, facilitated glucose transporter member 1 OS=Homo sapiens GN=SLC2A1 PE=1 SV=2	GTR1_HUMAN	SwissProt_2014_08.fasta	54 085,3	1	5	6	26	0.002	0.142
activated merged	MV_activated	MV_activated (1)	281474976711163 (F003393)	Cell division control protein 42 homolog OS=Homo sapiens GN=CDC42 PE=1 SV=2	CDC42_HUMAN	SwissProt_2014_08.fasta	21 258,8	1	7	7	17	0.0013	0.628
activated merged	MV_activated	MV_activated (1)	281474976711163 (F003393)	Tubulin beta-4B chain OS=Homo sapiens GN=TUBB4B PE=1 SV=1	TBB4B_HUMAN	SwissProt_2014_08.fasta	49 830,7	1	5	5	23	0.0018	0.64
activated merged	MV_activated	MV_activated (1)	281474976711163 (F003393)	Annexin A6 OS=Homo sapiens GN=ANXA6 PE=1 SV=3	ANXA6_HUMAN	SwissProt_2014_08.fasta	75 877,5	1	23	27	154	0.0117	0.473
activated merged	MV_activated	MV_activated (1)	281474976711163 (F003393)	Heterogeneous nuclear ribonucleoproteins A2/B1 OS=Homo sapiens GN=HNRNPA2B1 PE=1 SV=2	ROA2_HUMAN	SwissProt_2014_08.fasta	37 430,3	1	2	2	5	0.0004	0.0567
activated merged	MV_activated	MV_activated (1)	281474976711163 (F003393)	Glucose-6-phosphate 1-dehydrogenase OS=Homo sapiens GN=G6PD PE=1 SV=4	G6PD_HUMAN	SwissProt_2014_08.fasta	59 258,1	1	2	2	2	0.0002	0.0505
activated merged	MV_activated	MV_activated (1)	281474976711163 (F003393)	Macrophage migration inhibitory factor OS=Homo sapiens GN=MIF PE=1 SV=4	MIF_HUMAN	SwissProt_2014_08.fasta	12 476,5	1	3	3	37	0.0028	0.357
activated merged	MV_activated	MV_activated (1)	281474976711163 (F003393)	Tubulin beta chain OS=Homo sapiens GN=TUBB PE=1 SV=2	TBB5_HUMAN	SwissProt_2014_08.fasta	49 670,6	1	21	23	390	0.0296	0.703
activated merged	MV_activated	MV_activated (1)	281474976711163 (F003393)	T-complex protein 1 subunit delta OS=Homo sapiens GN=CCT4 PE=1 SV=4	TCPD_HUMAN	SwissProt_2014_08.fasta	57 926,0	1	4	4	5	0.0004	0.143
activated merged	MV_activated	MV_activated (1)	281474976711163 (F003393)	Equilibrative nucleoside transporter 1 OS=Homo sapiens GN=SLC29A1 PE=1 SV=3	S29A1_HUMAN	SwissProt_2014_08.fasta	50 222,0	1	3	3	6	0.0005	0.0855
activated merged	MV_activated	MV_activated (1)	281474976711163 (F003393)	Nuclear migration protein nudC OS=Homo sapiens GN=NUDC PE=1 SV=1	NUDC_HUMAN	SwissProt_2014_08.fasta	38 243,7	1	2	2	3	0.0002	0.0604
activated merged	MV_activated	MV_activated (1)	281474976711163 (F003393)	HLA class I histocompatibility antigen, A-3 alpha chain OS=Homo sapiens GN=HLA-A PE=1 SV=2	1A03_HUMAN	SwissProt_2014_08.fasta	40 840,6	1	4	4	15	0.0011	0.142
activated merged	MV_activated	MV_activated (1)	281474976711163 (F003393)	Keratin, type II cytoskeletal 5 OS=Homo sapiens GN=KRT5 PE=1 SV=3	K2C5_HUMAN	SwissProt_2014_08.fasta	62 379,6	1	2	2	4	0.0003	0.125
activated merged	MV_activated	MV_activated (1)	281474976711163 (F003393)	MARCKS-related protein OS=Homo sapiens GN=MARCKSL1 PE=1 SV=2	MRP_HUMAN	SwissProt_2014_08.fasta	19 528,6	1	5	6	25	0.0019	0.687
activated merged	MV_activated	MV_activated (1)	281474976711163 (F003393)	Immunoglobulin superfamily member 8 OS=Homo sapiens GN=IGSF8 PE=1 SV=1	IGSF8_HUMAN	SwissProt_2014_08.fasta	65 032,8	1	2	2	3	0.0002	0.0473
activated merged	MV_activated	MV_activated (1)	281474976711163 (F003393)	Elongation factor 1-alpha 1 OS=Homo sapiens GN=EEF1A1 PE=1 SV=1	EF1A1_HUMAN,EF1A3_HUMAN	SwissProt_2014_08.fasta	50 141,2	1	10	12	102	0.0078	0.42
activated merged	MV_activated	MV_activated (1)	281474976711163 (F003393)	Keratin, type I cytoskeletal 9 OS=Homo sapiens GN=KRT9 PE=1 SV=3	K1C9_HUMAN	SwissProt_2014_08.fasta	62 065,9	1	16	20	85	0.0065	0.377
activated merged	MV_activated	MV_activated (1)	281474976711163 (F003393)	Tubulin alpha-1B chain OS=Homo sapiens GN=TUBA1B PE=1 SV=1	TBA1B_HUMAN	SwissProt_2014_08.fasta	50 151,7	1	16	20	280	0.0213	0.521
activated merged	MV_activated	MV_activated (1)	281474976711163 (F003393)	14-3-3 protein beta/alpha OS=Homo sapiens GN=YWHAB PE=1 SV=3	1433B_HUMAN	SwissProt_2014_08.fasta	28 083,1	1	4	5	10	0.0008	0.435
activated merged	MV_activated	MV_activated (1)	281474976711163 (F003393)	Guanine nucleotide-binding protein G(I)/G(S)/G(T) subunit beta-2 OS=Homo sapiens GN=GNB2 PE=1 SV=3	GBB2_HUMAN	SwissProt_2014_08.fasta	37 331,8	1	8	8	48	0.0037	0.374
activated merged	MV_activated	MV_activated (1)	281474976711163 (F003393)	Guanine nucleotide-binding protein G(I)/G(S)/G(T) subunit beta-1 OS=Homo sapiens GN=GNB1 PE=1 SV=3	GBB1_HUMAN	SwissProt_2014_08.fasta	37 377,5	1	4	4	33	0.0025	0.374
activated merged	MV_activated	MV_activated (1)	281474976711163 (F003393)	Proteasome activator complex subunit 2 OS=Homo sapiens GN=PSME2 PE=1 SV=4	PSME2_HUMAN	SwissProt_2014_08.fasta	27 402,3	1	2	2	3	0.0002	0.146
activated merged	MV_activated	MV_activated (1)	281474976711163 (F003393)	Large neutral amino acids transporter small subunit 1 OS=Homo sapiens GN=SLC7A5 PE=1 SV=2	LAT1_HUMAN	SwissProt_2014_08.fasta	55 012,1	1	5	7	12	0.0009	0.203
activated merged	MV_activated	MV_activated (1)	281474976711163 (F003393)	14-3-3 protein theta OS=Homo sapiens GN=YWHAQ PE=1 SV=1	1433T_HUMAN	SwissProt_2014_08.fasta	27 765,4	1	3	3	10	0.0008	0.343
activated merged	MV_activated	MV_activated (1)	281474976711163 (F003393)	Synaptic vesicle membrane protein VAT-1 homolog OS=Homo sapiens GN=VAT1 PE=1 SV=2	VAT1_HUMAN	SwissProt_2014_08.fasta	41 919,8	1	8	9	50	0.0038	0.267
activated merged	MV_activated	MV_activated (1)	281474976711163 (F003393)	Peroxiredoxin-2 OS=Homo sapiens GN=PRDX2 PE=1 SV=5	PRDX2_HUMAN	SwissProt_2014_08.fasta	21 892,4	1	5	5	17	0.0013	0.364
activated merged	MV_activated	MV_activated (1)	281474976711163 (F003393)	Actin, cytoplasmic 2 OS=Homo sapiens GN=ACTG1 PE=1 SV=1	ACTG_HUMAN	SwissProt_2014_08.fasta	41 793,9	1	23	39	513	0.039	0.768
activated merged	MV_activated	MV_activated (1)	281474976711163 (F003393)	Triosephosphate isomerase OS=Homo sapiens GN=TPI1 PE=1 SV=3	TPIS_HUMAN	SwissProt_2014_08.fasta	30 790,8	1	6	6	23	0.0018	0.325
activated merged	MV_activated	MV_activated (1)	281474976711163 (F003393)	GTP-binding nuclear protein Ran OS=Homo sapiens GN=RAN PE=1 SV=3	RAN_HUMAN	SwissProt_2014_08.fasta	24 423,1	1	3	3	5	0.0004	0.148
activated merged	MV_activated	MV_activated (1)	281474976711163 (F003393)	Fatty acid-binding protein, epidermal OS=Homo sapiens GN=FABP5 PE=1 SV=3	FABP5_HUMAN	SwissProt_2014_08.fasta	15 164,4	1	2	2	3	0.0002	0.156
activated merged	MV_activated	MV_activated (1)	281474976711163 (F003393)	Keratin, type II cytoskeletal 6A OS=Homo sapiens GN=KRT6A PE=1 SV=3	K2C6A_HUMAN,K2C6C_HUMAN	SwissProt_2014_08.fasta	60 046,4	1	2	2	4	0.0003	0.113
activated merged	MV_activated	MV_activated (1)	281474976711163 (F003393)	Sodium bicarbonate cotransporter 3 OS=Homo sapiens GN=SLC4A7 PE=1 SV=2	S4A7_HUMAN	SwissProt_2014_08.fasta	136 049,3	1	4	4	11	0.0008	0.0486
activated merged	MV_activated	MV_activated (1)	281474976711163 (F003393)	Acetyl-CoA acetyltransferase, cytosolic OS=Homo sapiens GN=ACAT2 PE=1 SV=2	THIC_HUMAN	SwissProt_2014_08.fasta	41 350,4	1	3	3	11	0.0008	0.184
activated merged	MV_activated	MV_activated (1)	281474976711163 (F003393)	Proteasome subunit beta type-1 OS=Homo sapiens GN=PSMB1 PE=1 SV=2	PSB1_HUMAN	SwissProt_2014_08.fasta	26 490,5	1	2	2	8	0.0006	0.112
activated merged	MV_activated	MV_activated (1)	281474976711163 (F003393)	Ezrin OS=Homo sapiens GN=EZR PE=1 SV=4	EZRI_HUMAN	SwissProt_2014_08.fasta	69 414,7	1	2	3	9	0.0007	0.121
activated merged	MV_activated	MV_activated (1)	281474976711163 (F003393)	Myosin regulatory light chain 12B OS=Homo sapiens GN=MYL12B PE=1 SV=2	ML12B_HUMAN	SwissProt_2014_08.fasta	19 780,3	1	3	3	3	0.0002	0.221
activated merged	MV_activated	MV_activated (1)	281474976711163 (F003393)	60S ribosomal protein L18 OS=Homo sapiens GN=RPL18 PE=1 SV=2	RL18_HUMAN	SwissProt_2014_08.fasta	21 635,2	1	2	2	4	0.0003	0.128
activated merged	MV_activated	MV_activated (1)	281474976711163 (F003393)	Annexin A5 OS=Homo sapiens GN=ANXA5 PE=1 SV=2	ANXA5_HUMAN	SwissProt_2014_08.fasta	35 938,6	1	3	3	18	0.0014	0.144
activated merged	MV_activated	MV_activated (1)	281474976711163 (F003393)	Leukosialin OS=Homo sapiens GN=SPN PE=1 SV=1	LEUK_HUMAN	SwissProt_2014_08.fasta	40 321,6	1	2	2	3	0.0002	0.05
activated merged	MV_activated	MV_activated (1)	281474976711163 (F003393)	Rho GDP-dissociation inhibitor 2 OS=Homo sapiens GN=ARHGDIB PE=1 SV=3	GDIR2_HUMAN	SwissProt_2014_08.fasta	22 988,4	1	2	2	17	0.0013	0.169
activated merged	MV_activated	MV_activated (1)	281474976711163 (F003393)	Guanine nucleotide-binding protein G(k) subunit alpha OS=Homo sapiens GN=GNAI3 PE=1 SV=3	GNAI3_HUMAN	SwissProt_2014_08.fasta	40 533,5	1	3	3	21	0.0016	0.268
activated merged	MV_activated	MV_activated (1)	281474976711163 (F003393)	Pyruvate kinase PKM OS=Homo sapiens GN=PKM PE=1 SV=4	KPYM_HUMAN	SwissProt_2014_08.fasta	57 937,5	1	18	19	151	0.0115	0.507
activated merged	MV_activated	MV_activated (1)	281474976711163 (F003393)	Sodium/potassium-transporting ATPase subunit alpha-1 OS=Homo sapiens GN=ATP1A1 PE=1 SV=1	AT1A1_HUMAN	SwissProt_2014_08.fasta	112 899,5	1	12	12	53	0.004	0.183
activated merged	MV_activated	MV_activated (1)	281474976711163 (F003393)	Proteasome subunit beta type-4 OS=Homo sapiens GN=PSMB4 PE=1 SV=4	PSB4_HUMAN	SwissProt_2014_08.fasta	29 205,0	1	3	3	3	0.0002	0.148
activated merged	MV_activated	MV_activated (1)	281474976711163 (F003393)	Ubiquitin-like modifier-activating enzyme 1 OS=Homo sapiens GN=UBA1 PE=1 SV=3	UBA1_HUMAN	SwissProt_2014_08.fasta	117 850,3	1	5	6	14	0.0011	0.0888
activated merged	MV_activated	MV_activated (1)	281474976711163 (F003393)	Threonine--tRNA ligase, cytoplasmic OS=Homo sapiens GN=TARS PE=1 SV=3	SYTC_HUMAN	SwissProt_2014_08.fasta	83 437,8	1	2	2	2	0.0002	0.0318
activated merged	MV_activated	MV_activated (1)	281474976711163 (F003393)	14-3-3 protein zeta/delta OS=Homo sapiens GN=YWHAZ PE=1 SV=1	1433Z_HUMAN	SwissProt_2014_08.fasta	27 745,9	1	12	14	69	0.0052	0.502
activated merged	MV_activated	MV_activated (1)	281474976711163 (F003393)	40S ribosomal protein S2 OS=Homo sapiens GN=RPS2 PE=1 SV=2	RS2_HUMAN	SwissProt_2014_08.fasta	31 325,2	1	3	3	10	0.0008	0.14
activated merged	MV_activated	MV_activated (1)	281474976711163 (F003393)	Poly(rC)-binding protein 1 OS=Homo sapiens GN=PCBP1 PE=1 SV=2	PCBP1_HUMAN	SwissProt_2014_08.fasta	37 498,2	1	2	2	3	0.0002	0.0562
activated merged	MV_activated	MV_activated (1)	281474976711163 (F003393)	60S ribosomal protein L13 OS=Homo sapiens GN=RPL13 PE=1 SV=4	RL13_HUMAN	SwissProt_2014_08.fasta	24 262,2	1	3	3	4	0.0003	0.142
activated merged	MV_activated	MV_activated (1)	281474976711163 (F003393)	Golgi-associated plant pathogenesis-related protein 1 OS=Homo sapiens GN=GLIPR2 PE=1 SV=3	GAPR1_HUMAN	SwissProt_2014_08.fasta	17 218,2	1	2	2	6	0.0005	0.169
activated merged	MV_activated	MV_activated (1)	281474976711163 (F003393)	Glyceraldehyde-3-phosphate dehydrogenase OS=Homo sapiens GN=GAPDH PE=1 SV=3	G3P_HUMAN	SwissProt_2014_08.fasta	36 053,4	1	12	17	427	0.0324	0.552
activated merged	MV_activated	MV_activated (1)	281474976711163 (F003393)	60S acidic ribosomal protein P0 OS=Homo sapiens GN=RPLP0 PE=1 SV=1	RLA0_HUMAN	SwissProt_2014_08.fasta	34 274,3	1	2	2	6	0.0005	0.0915
activated merged	MV_activated	MV_activated (1)	281474976711163 (F003393)	Proteasome subunit beta type-3 OS=Homo sapiens GN=PSMB3 PE=1 SV=2	PSB3_HUMAN	SwissProt_2014_08.fasta	22 949,6	1	2	2	3	0.0002	0.18
activated merged	MV_activated	MV_activated (1)	281474976711163 (F003393)	Plasma membrane calcium-transporting ATPase 4 OS=Homo sapiens GN=ATP2B4 PE=1 SV=2	AT2B4_HUMAN	SwissProt_2014_08.fasta	137 923,7	1	3	4	8	0.0006	0.0363
activated merged	MV_activated	MV_activated (1)	281474976711163 (F003393)	60S acidic ribosomal protein P2 OS=Homo sapiens GN=RPLP2 PE=1 SV=1	RLA2_HUMAN	SwissProt_2014_08.fasta	11 665,5	1	3	3	15	0.0011	0.417
activated merged	MV_activated	MV_activated (1)	281474976711163 (F003393)	Adenosine deaminase OS=Homo sapiens GN=ADA PE=1 SV=3	ADA_HUMAN	SwissProt_2014_08.fasta	40 765,1	1	3	3	7	0.0005	0.16
activated merged	MV_activated	MV_activated (1)	281474976711163 (F003393)	T-complex protein 1 subunit alpha OS=Homo sapiens GN=TCP1 PE=1 SV=1	TCPA_HUMAN	SwissProt_2014_08.fasta	60 345,2	1	3	3	10	0.0008	0.151
activated merged	MV_activated	MV_activated (1)	281474976711163 (F003393)	Sodium/potassium-transporting ATPase subunit beta-3 OS=Homo sapiens GN=ATP1B3 PE=1 SV=1	AT1B3_HUMAN	SwissProt_2014_08.fasta	31 513,7	1	2	2	3	0.0002	0.136
activated merged	MV_activated	MV_activated (1)	281474976711163 (F003393)	4F2 cell-surface antigen heavy chain OS=Homo sapiens GN=SLC3A2 PE=1 SV=3	4F2_HUMAN	SwissProt_2014_08.fasta	67 996,4	1	16	19	148	0.0112	0.338
activated merged	MV_activated	MV_activated (1)	281474976711163 (F003393)	Nuclease-sensitive element-binding protein 1 OS=Homo sapiens GN=YBX1 PE=1 SV=3	YBOX1_HUMAN	SwissProt_2014_08.fasta	35 923,8	1	5	6	11	0.0008	0.281
activated merged	MV_activated	MV_activated (1)	281474976711163 (F003393)	14-3-3 protein gamma OS=Homo sapiens GN=YWHAG PE=1 SV=2	1433G_HUMAN	SwissProt_2014_08.fasta	28 303,1	1	6	6	13	0.001	0.429
activated merged	MV_activated	MV_activated (1)	281474976711163 (F003393)	Ras-related protein Rab-35 OS=Homo sapiens GN=RAB35 PE=1 SV=1	RAB35_HUMAN	SwissProt_2014_08.fasta	23 025,3	1	3	3	10	0.0008	0.368
activated merged	MV_activated	MV_activated (1)	281474976711163 (F003393)	Alpha-enolase OS=Homo sapiens GN=ENO1 PE=1 SV=2	ENOA_HUMAN	SwissProt_2014_08.fasta	47 170,2	1	17	24	388	0.0295	0.611
activated merged	MV_activated	MV_activated (1)	281474976711163 (F003393)	Guanine nucleotide-binding protein G(q) subunit alpha OS=Homo sapiens GN=GNAQ PE=1 SV=4	GNAQ_HUMAN	SwissProt_2014_08.fasta	42 143,6	1	3	3	7	0.0005	0.125
activated merged	MV_activated	MV_activated (1)	281474976711163 (F003393)	Integrin alpha-4 OS=Homo sapiens GN=ITGA4 PE=1 SV=3	ITA4_HUMAN	SwissProt_2014_08.fasta	114 901,8	1	3	3	7	0.0005	0.031
activated merged	MV_activated	MV_activated (1)	281474976711163 (F003393)	F-actin-capping protein subunit alpha-1 OS=Homo sapiens GN=CAPZA1 PE=1 SV=3	CAZA1_HUMAN	SwissProt_2014_08.fasta	32 923,2	1	2	2	2	0.0002	0.108
activated merged	MV_activated	MV_activated (1)	281474976711163 (F003393)	Adenosylhomocysteinase OS=Homo sapiens GN=AHCY PE=1 SV=4	SAHH_HUMAN	SwissProt_2014_08.fasta	47 717,1	1	2	2	2	0.0002	0.0764
activated merged	MV_activated	MV_activated (1)	281474976711163 (F003393)	Eukaryotic translation initiation factor 5A-1 OS=Homo sapiens GN=EIF5A PE=1 SV=2	IF5A1_HUMAN	SwissProt_2014_08.fasta	16 832,7	1	2	3	9	0.0007	0.305
activated merged	MV_activated	MV_activated (1)	281474976711163 (F003393)	Unconventional myosin-Ig OS=Homo sapiens GN=MYO1G PE=1 SV=2	MYO1G_HUMAN	SwissProt_2014_08.fasta	116 443,6	1	6	6	22	0.0017	0.0914
activated merged	MV_activated	MV_activated (1)	281474976711163 (F003393)	Vimentin OS=Homo sapiens GN=VIM PE=1 SV=4	VIME_HUMAN	SwissProt_2014_08.fasta	53 652,7	1	2	2	2	0.0002	0.0429
activated merged	MV_activated	MV_activated (1)	281474976711163 (F003393)	Lamin-B1 OS=Homo sapiens GN=LMNB1 PE=1 SV=2	LMNB1_HUMAN	SwissProt_2014_08.fasta	66 409,6	1	4	4	5	0.0004	0.102
activated merged	MV_activated	MV_activated (1)	281474976711163 (F003393)	Stathmin OS=Homo sapiens GN=STMN1 PE=1 SV=3	STMN1_HUMAN	SwissProt_2014_08.fasta	17 303,0	1	4	4	36	0.0027	0.289
activated merged	MV_activated	MV_activated (1)	281474976711163 (F003393)	Heterogeneous nuclear ribonucleoprotein A1 OS=Homo sapiens GN=HNRNPA1 PE=1 SV=5	ROA1_HUMAN	SwissProt_2014_08.fasta	38 747,0	1	2	2	3	0.0002	0.0914
activated merged	MV_activated	MV_activated (1)	281474976711163 (F003393)	Clathrin heavy chain 1 OS=Homo sapiens GN=CLTC PE=1 SV=5	CLH1_HUMAN	SwissProt_2014_08.fasta	191 618,9	1	6	6	11	0.0008	0.0466
activated merged	MV_activated	MV_activated (1)	281474976711163 (F003393)	Peptidyl-prolyl cis-trans isomerase A OS=Homo sapiens GN=PPIA PE=1 SV=2	PPIA_HUMAN	SwissProt_2014_08.fasta	18 012,9	1	5	5	71	0.0054	0.479
activated merged	MV_activated	MV_activated (1)	281474976711163 (F003393)	Proteasome subunit alpha type-7 OS=Homo sapiens GN=PSMA7 PE=1 SV=1	PSA7_HUMAN	SwissProt_2014_08.fasta	27 887,2	1	2	2	3	0.0002	0.121
activated merged	MV_activated	MV_activated (1)	281474976711163 (F003393)	Histone H4 OS=Homo sapiens GN=HIST1H4A PE=1 SV=2	H4_HUMAN	SwissProt_2014_08.fasta	11 367,7	1	4	4	37	0.0028	0.379
activated merged	MV_activated	MV_activated (1)	281474976711163 (F003393)	60S ribosomal protein L4 OS=Homo sapiens GN=RPL4 PE=1 SV=5	RL4_HUMAN	SwissProt_2014_08.fasta	47 699,1	1	2	2	4	0.0003	0.0726
activated merged	MV_activated	MV_activated (1)	281474976711163 (F003393)	Monocarboxylate transporter 4 OS=Homo sapiens GN=SLC16A3 PE=1 SV=1	MOT4_HUMAN	SwissProt_2014_08.fasta	49 470,4	1	3	3	4	0.0003	0.114
activated merged	MV_activated	MV_activated (1)	281474976711163 (F003393)	Glutathione S-transferase Mu 3 OS=Homo sapiens GN=GSTM3 PE=1 SV=3	GSTM3_HUMAN	SwissProt_2014_08.fasta	26 561,1	1	2	2	5	0.0004	0.107
activated merged	MV_activated	MV_activated (1)	281474976711163 (F003393)	Annexin A4 OS=Homo sapiens GN=ANXA4 PE=1 SV=4	ANXA4_HUMAN	SwissProt_2014_08.fasta	35 884,3	1	4	4	9	0.0007	0.172
activated merged	MV_activated	MV_activated (1)	281474976711163 (F003393)	Plastin-2 OS=Homo sapiens GN=LCP1 PE=1 SV=6	PLSL_HUMAN	SwissProt_2014_08.fasta	70 291,2	1	21	22	90	0.0068	0.451
activated merged	MV_activated	MV_activated (1)	281474976711163 (F003393)	Tyrosine-protein kinase Lck OS=Homo sapiens GN=LCK PE=1 SV=6	LCK_HUMAN	SwissProt_2014_08.fasta	58 002,0	1	9	10	41	0.0031	0.283
activated merged	MV_activated	MV_activated (1)	281474976711163 (F003393)	Malate dehydrogenase, cytoplasmic OS=Homo sapiens GN=MDH1 PE=1 SV=4	MDHC_HUMAN	SwissProt_2014_08.fasta	36 426,9	1	2	2	3	0.0002	0.0569
activated merged	MV_activated	MV_activated (1)	281474976711163 (F003393)	Gamma-enolase OS=Homo sapiens GN=ENO2 PE=1 SV=3	ENOG_HUMAN	SwissProt_2014_08.fasta	47 269,7	1	2	2	3	0.0002	0.18
activated merged	MV_activated	MV_activated (1)	281474976711163 (F003393)	Tubulin-specific chaperone A OS=Homo sapiens GN=TBCA PE=1 SV=3	TBCA_HUMAN	SwissProt_2014_08.fasta	12 855,2	1	2	2	4	0.0003	0.157
activated merged	MV_activated	MV_activated (1)	281474976711163 (F003393)	Heat shock protein HSP 90-beta OS=Homo sapiens GN=HSP90AB1 PE=1 SV=4	HS90B_HUMAN	SwissProt_2014_08.fasta	83 267,3	1	23	25	201	0.0153	0.485
activated merged	MV_activated	MV_activated (1)	281474976711163 (F003393)	Elongation factor 1-beta OS=Homo sapiens GN=EEF1B2 PE=1 SV=3	EF1B_HUMAN	SwissProt_2014_08.fasta	24 764,2	1	2	2	10	0.0008	0.124
activated merged	MV_activated	MV_activated (1)	281474976711163 (F003393)	Peroxiredoxin-1 OS=Homo sapiens GN=PRDX1 PE=1 SV=1	PRDX1_HUMAN	SwissProt_2014_08.fasta	22 110,9	1	7	7	23	0.0018	0.497
activated merged	MV_activated	MV_activated (1)	281474976711163 (F003393)	60S ribosomal protein L31 OS=Homo sapiens GN=RPL31 PE=1 SV=1	RL31_HUMAN	SwissProt_2014_08.fasta	14 463,2	1	2	2	9	0.0007	0.184
activated merged	MV_activated	MV_activated (1)	281474976711163 (F003393)	Glutathione S-transferase P OS=Homo sapiens GN=GSTP1 PE=1 SV=2	GSTP1_HUMAN	SwissProt_2014_08.fasta	23 356,7	1	5	5	50	0.0038	0.4
activated merged	MV_activated	MV_activated (1)	281474976711163 (F003393)	Protein kinase C alpha type OS=Homo sapiens GN=PRKCA PE=1 SV=4	KPCA_HUMAN	SwissProt_2014_08.fasta	76 751,1	1	2	2	6	0.0005	0.0417
activated merged	MV_activated	MV_activated (1)	281474976711163 (F003393)	Fructose-bisphosphate aldolase A OS=Homo sapiens GN=ALDOA PE=1 SV=2	ALDOA_HUMAN	SwissProt_2014_08.fasta	39 420,6	1	11	12	102	0.0078	0.451
activated merged	MV_activated	MV_activated (1)	281474976711163 (F003393)	CD99 antigen OS=Homo sapiens GN=CD99 PE=1 SV=1	CD99_HUMAN	SwissProt_2014_08.fasta	18 848,2	1	4	5	9	0.0007	0.319
activated merged	MV_activated	MV_activated (1)	281474976711163 (F003393)	Myosin-9 OS=Homo sapiens GN=MYH9 PE=1 SV=4	MYH9_HUMAN	SwissProt_2014_08.fasta	226 537,5	1	9	9	20	0.0015	0.0633
activated merged	MV_activated	MV_activated (1)	281474976711163 (F003393)	Keratin, type II cytoskeletal 1 OS=Homo sapiens GN=KRT1 PE=1 SV=6	K2C1_HUMAN	SwissProt_2014_08.fasta	66 040,3	1	18	19	256	0.0194	0.404
activated merged	MV_activated	MV_activated (1)	281474976711163 (F003393)	Guanine nucleotide-binding protein G(i) subunit alpha-2 OS=Homo sapiens GN=GNAI2 PE=1 SV=3	GNAI2_HUMAN	SwissProt_2014_08.fasta	40 452,0	1	13	15	112	0.0085	0.518
activated merged	MV_activated	MV_activated (1)	281474976711163 (F003393)	Glucose-6-phosphate isomerase OS=Homo sapiens GN=GPI PE=1 SV=4	G6PI_HUMAN	SwissProt_2014_08.fasta	63 148,5	1	6	6	38	0.0029	0.203
activated merged	MV_activated	MV_activated (1)	281474976711163 (F003393)	Fructose-bisphosphate aldolase C OS=Homo sapiens GN=ALDOC PE=1 SV=2	ALDOC_HUMAN	SwissProt_2014_08.fasta	39 456,2	1	2	2	10	0.0008	0.0852
activated merged	MV_activated	MV_activated (1)	281474976711163 (F003393)	Keratin, type I cytoskeletal 10 OS=Homo sapiens GN=KRT10 PE=1 SV=6	K1C10_HUMAN	SwissProt_2014_08.fasta	58 828,8	1	21	29	182	0.0138	0.461
activated merged	MV_activated	MV_activated (1)	281474976711163 (F003393)	2',3'-cyclic-nucleotide 3'-phosphodiesterase OS=Homo sapiens GN=CNP PE=1 SV=2	CN37_HUMAN	SwissProt_2014_08.fasta	47 580,6	1	4	4	18	0.0014	0.178
activated merged	MV_activated	MV_activated (1)	281474976711163 (F003393)	Keratin, type II cytoskeletal 2 epidermal OS=Homo sapiens GN=KRT2 PE=1 SV=2	K22E_HUMAN	SwissProt_2014_08.fasta	65 433,9	1	14	14	69	0.0052	0.294
activated merged	MV_activated	MV_activated (1)	281474976711163 (F003393)	Heterogeneous nuclear ribonucleoprotein K OS=Homo sapiens GN=HNRNPK PE=1 SV=1	HNRPK_HUMAN	SwissProt_2014_08.fasta	50 978,5	1	3	3	9	0.0007	0.0605
activated merged	MV_activated	MV_activated (1)	281474976711163 (F003393)	CAD protein OS=Homo sapiens GN=CAD PE=1 SV=3	PYR1_HUMAN	SwissProt_2014_08.fasta	242 982,5	1	2	2	2	0.0002	0.0108
activated merged	MV_activated	MV_activated (1)	281474976711163 (F003393)	Ras-related protein Rab-10 OS=Homo sapiens GN=RAB10 PE=1 SV=1	RAB10_HUMAN	SwissProt_2014_08.fasta	22 542,1	1	2	2	8	0.0006	0.26
activated merged	MV_activated	MV_activated (1)	281474976711163 (F003393)	Elongation factor 2 OS=Homo sapiens GN=EEF2 PE=1 SV=4	EF2_HUMAN	SwissProt_2014_08.fasta	95 340,1	1	12	14	57	0.0043	0.245
activated merged	MV_activated	MV_activated (1)	281474976711163 (F003393)	Actin, alpha cardiac muscle 1 OS=Homo sapiens GN=ACTC1 PE=1 SV=1	ACTC_HUMAN	SwissProt_2014_08.fasta	42 020,1	1	3	7	50	0.0038	0.424
activated merged	MV_activated	MV_activated (1)	281474976711163 (F003393)	Tubulin alpha-1A chain OS=Homo sapiens GN=TUBA1A PE=1 SV=1	TBA1A_HUMAN	SwissProt_2014_08.fasta	50 135,7	1	2	2	15	0.0011	0.49
activated merged	MV_activated	MV_activated (1)	281474976711163 (F003393)	40S ribosomal protein S7 OS=Homo sapiens GN=RPS7 PE=1 SV=1	RS7_HUMAN	SwissProt_2014_08.fasta	22 127,5	1	2	2	9	0.0007	0.175
activated merged	MV_activated	MV_activated (1)	281474976711163 (F003393)	L-lactate dehydrogenase A chain OS=Homo sapiens GN=LDHA PE=1 SV=2	LDHA_HUMAN	SwissProt_2014_08.fasta	36 689,2	1	14	19	81	0.0062	0.56
activated merged	MV_activated	MV_activated (1)	281474976711163 (F003393)	Heat shock protein HSP 90-alpha OS=Homo sapiens GN=HSP90AA1 PE=1 SV=5	HS90A_HUMAN	SwissProt_2014_08.fasta	84 663,2	1	8	10	95	0.0072	0.314
activated merged	MV_activated	MV_activated (1)	281474976711163 (F003393)	F-actin-capping protein subunit beta OS=Homo sapiens GN=CAPZB PE=1 SV=4	CAPZB_HUMAN	SwissProt_2014_08.fasta	31 351,6	1	2	2	5	0.0004	0.148
activated merged	MV_activated	MV_activated (1)	281474976711163 (F003393)	Moesin OS=Homo sapiens GN=MSN PE=1 SV=3	MOES_HUMAN	SwissProt_2014_08.fasta	67 821,8	1	18	21	117	0.0089	0.38
activated merged	MV_activated	MV_activated (1)	281474976711163 (F003393)	ATP-citrate synthase OS=Homo sapiens GN=ACLY PE=1 SV=3	ACLY_HUMAN	SwissProt_2014_08.fasta	120 842,8	1	9	10	24	0.0018	0.123
activated merged	MV_activated	MV_activated (1)	281474976711163 (F003393)	Leukocyte surface antigen CD47 OS=Homo sapiens GN=CD47 PE=1 SV=1	CD47_HUMAN	SwissProt_2014_08.fasta	35 214,9	1	2	2	4	0.0003	0.136
activated merged	MV_activated	MV_activated (1)	281474976711163 (F003393)	Elongation factor 1-gamma OS=Homo sapiens GN=EEF1G PE=1 SV=3	EF1G_HUMAN	SwissProt_2014_08.fasta	50 119,4	1	4	4	6	0.0005	0.183
activated merged	MV_activated	MV_activated (1)	281474976711163 (F003393)	Receptor-type tyrosine-protein phosphatase C OS=Homo sapiens GN=PTPRC PE=1 SV=2	PTPRC_HUMAN	SwissProt_2014_08.fasta	147 255,9	1	8	8	25	0.0019	0.0828
activated merged	MV_activated	MV_activated (1)	281474976711163 (F003393)	14-3-3 protein epsilon OS=Homo sapiens GN=YWHAE PE=1 SV=1	1433E_HUMAN	SwissProt_2014_08.fasta	29 175,0	1	7	9	49	0.0037	0.435
activated merged	MV_activated	MV_activated (1)	281474976711163 (F003393)	Multidrug resistance-associated protein 1 OS=Homo sapiens GN=ABCC1 PE=1 SV=3	MRP1_HUMAN	SwissProt_2014_08.fasta	171 595,5	1	2	2	3	0.0002	0.0209
activated merged	MV_activated	MV_activated (1)	281474976711163 (F003393)	60S ribosomal protein L9 OS=Homo sapiens GN=RPL9 PE=1 SV=1	RL9_HUMAN	SwissProt_2014_08.fasta	21 863,7	1	2	2	3	0.0002	0.214
activated merged	MV_activated	MV_activated (1)	281474976711163 (F003393)	Ras-related protein Rap-1b OS=Homo sapiens GN=RAP1B PE=1 SV=1	RAP1B_HUMAN	SwissProt_2014_08.fasta	20 824,9	1	8	8	48	0.0037	0.609
activated merged	MV_activated	MV_activated (1)	281474976711163 (F003393)	Multifunctional protein ADE2 OS=Homo sapiens GN=PAICS PE=1 SV=3	PUR6_HUMAN	SwissProt_2014_08.fasta	47 080,0	1	2	2	5	0.0004	0.0941
activated merged	MV_activated	MV_activated (1)	281474976711163 (F003393)	ADP-ribosylation factor 1 OS=Homo sapiens GN=ARF1 PE=1 SV=2	ARF1_HUMAN	SwissProt_2014_08.fasta	20 697,6	1	5	5	20	0.0015	0.436
activated merged	MV_activated	MV_activated (1)	281474976711163 (F003393)	Profilin-1 OS=Homo sapiens GN=PFN1 PE=1 SV=2	PROF1_HUMAN	SwissProt_2014_08.fasta	15 054,3	1	5	5	64	0.0049	0.5
activated merged	MV_activated	MV_activated (1)	281474976711163 (F003393)	Neutral amino acid transporter A OS=Homo sapiens GN=SLC1A4 PE=1 SV=1	SATT_HUMAN	SwissProt_2014_08.fasta	55 724,4	1	4	4	15	0.0011	0.139
activated merged	MV_activated	MV_activated (1)	281474976711163 (F003393)	Heat shock cognate 71 kDa protein OS=Homo sapiens GN=HSPA8 PE=1 SV=1	HSP7C_HUMAN	SwissProt_2014_08.fasta	70 899,8	1	16	18	137	0.0104	0.407
activated merged	MV_activated	MV_activated (1)	281474976711163 (F003393)	Alpha-2-HS-glycoprotein OS=Homo sapiens GN=AHSG PE=1 SV=1	FETUA_HUMAN	SwissProt_2014_08.fasta	39 323,4	1	2	2	3	0.0002	0.0354
activated merged	MV_activated	MV_activated (1)	281474976711163 (F003393)	Ras-related protein Rab-1B OS=Homo sapiens GN=RAB1B PE=1 SV=1	RAB1B_HUMAN	SwissProt_2014_08.fasta	22 172,0	1	5	5	19	0.0014	0.368
activated merged	MV_activated	MV_activated (1)	281474976711163 (F003393)	Myosin light polypeptide 6 OS=Homo sapiens GN=MYL6 PE=1 SV=2	MYL6_HUMAN	SwissProt_2014_08.fasta	16 929,8	1	2	2	4	0.0003	0.139
activated merged	MV_activated	MV_activated (1)	281474976711163 (F003393)	T-complex protein 1 subunit theta OS=Homo sapiens GN=CCT8 PE=1 SV=4	TCPQ_HUMAN	SwissProt_2014_08.fasta	59 621,0	1	8	8	12	0.0009	0.214
activated merged	MV_activated	MV_activated (1)	281474976711163 (F003393)	Phosphoglycerate mutase 1 OS=Homo sapiens GN=PGAM1 PE=1 SV=2	PGAM1_HUMAN	SwissProt_2014_08.fasta	28 804,8	1	5	7	32	0.0024	0.315
activated merged	MV_activated	MV_activated (1)	281474976711163 (F003393)	T-complex protein 1 subunit beta OS=Homo sapiens GN=CCT2 PE=1 SV=4	TCPB_HUMAN	SwissProt_2014_08.fasta	57 489,9	1	3	3	13	0.001	0.0972
activated merged	MV_activated	MV_activated (1)	281474976711163 (F003393)	L-lactate dehydrogenase B chain OS=Homo sapiens GN=LDHB PE=1 SV=2	LDHB_HUMAN	SwissProt_2014_08.fasta	36 638,6	1	17	19	129	0.0098	0.611
activated merged	MV_activated	MV_activated (1)	281474976711163 (F003393)	Ras-related protein Ral-A OS=Homo sapiens GN=RALA PE=1 SV=1	RALA_HUMAN	SwissProt_2014_08.fasta	23 567,2	1	2	2	8	0.0006	0.15
activated merged	MV_activated	MV_activated (1)	281474976711163 (F003393)	Heat shock 70 kDa protein 4 OS=Homo sapiens GN=HSPA4 PE=1 SV=4	HSP74_HUMAN	SwissProt_2014_08.fasta	94 331,9	1	3	3	5	0.0004	0.056
activated merged	MV_activated	MV_activated (1)	281474976711163 (F003393)	Proteasome subunit alpha type-6 OS=Homo sapiens GN=PSMA6 PE=1 SV=1	PSA6_HUMAN	SwissProt_2014_08.fasta	27 399,5	1	2	2	2	0.0002	0.0935
activated merged	MV_activated	MV_activated (1)	281474976711163 (F003393)	T-complex protein 1 subunit epsilon OS=Homo sapiens GN=CCT5 PE=1 SV=1	TCPE_HUMAN	SwissProt_2014_08.fasta	59 672,4	1	5	5	17	0.0013	0.152
activated merged	MV_activated	MV_activated (1)	281474976711163 (F003393)	Monocarboxylate transporter 1 OS=Homo sapiens GN=SLC16A1 PE=1 SV=3	MOT1_HUMAN	SwissProt_2014_08.fasta	53 946,0	1	2	2	7	0.0005	0.092
activated merged	MV_activated	MV_activated (1)	281474976711163 (F003393)	Transforming protein RhoA OS=Homo sapiens GN=RHOA PE=1 SV=1	RHOA_HUMAN	SwissProt_2014_08.fasta	21 768,4	1	3	4	11	0.0008	0.228
activated merged	MV_activated	MV_activated (1)	281474976711163 (F003393)	Basigin OS=Homo sapiens GN=BSG PE=1 SV=2	BASI_HUMAN	SwissProt_2014_08.fasta	42 199,7	1	5	5	11	0.0008	0.242
activated merged	MV_activated	MV_activated (1)	281474976711163 (F003393)	Coronin-1A OS=Homo sapiens GN=CORO1A PE=1 SV=4	COR1A_HUMAN	SwissProt_2014_08.fasta	51 026,1	1	3	3	10	0.0008	0.0976
activated merged	MV_activated	MV_activated (1)	281474976711163 (F003393)	Keratin, type I cytoskeletal 14 OS=Homo sapiens GN=KRT14 PE=1 SV=4	K1C14_HUMAN	SwissProt_2014_08.fasta	51 562,5	1	4	4	9	0.0007	0.138
activated merged	MV_activated	MV_activated (1)	281474976711163 (F003393)	Ras-related protein Rab-5C OS=Homo sapiens GN=RAB5C PE=1 SV=2	RAB5C_HUMAN	SwissProt_2014_08.fasta	23 482,7	1	3	3	15	0.0011	0.176
activated merged	MV_activated	MV_activated (1)	281474976711163 (F003393)	Prothymosin alpha OS=Homo sapiens GN=PTMA PE=1 SV=2	PTMA_HUMAN	SwissProt_2014_08.fasta	12 202,5	1	3	5	6	0.0005	0.225
activated merged	MV_activated	MV_activated (1)	281474976711163 (F003393)	D-3-phosphoglycerate dehydrogenase OS=Homo sapiens GN=PHGDH PE=1 SV=4	SERA_HUMAN	SwissProt_2014_08.fasta	56 650,6	1	6	6	17	0.0013	0.154
activated merged	MV_activated	MV_activated (1)	281474976711163 (F003393)	40S ribosomal protein S18 OS=Homo sapiens GN=RPS18 PE=1 SV=3	RS18_HUMAN	SwissProt_2014_08.fasta	17 719,3	1	2	2	2	0.0002	0.151
activated merged	MV_activated	MV_activated (1)	281474976711163 (F003393)	Dihydropyrimidinase-related protein 2 OS=Homo sapiens GN=DPYSL2 PE=1 SV=1	DPYL2_HUMAN	SwissProt_2014_08.fasta	62 294,0	1	2	2	3	0.0002	0.0699
activated merged	MV_activated	MV_activated (1)	281474976711163 (F003393)	Phosphoglycerate kinase 1 OS=Homo sapiens GN=PGK1 PE=1 SV=3	PGK1_HUMAN	SwissProt_2014_08.fasta	44 615,3	1	10	10	69	0.0052	0.386
activated merged	MV_activated	MV_activated (1)	281474976711163 (F003393)	6-phosphogluconate dehydrogenase, decarboxylating OS=Homo sapiens GN=PGD PE=1 SV=3	6PGD_HUMAN	SwissProt_2014_08.fasta	53 141,9	1	5	6	15	0.0011	0.168
activated merged	MV_activated	MV_activated (1)	281474976711163 (F003393)	Transketolase OS=Homo sapiens GN=TKT PE=1 SV=3	TKT_HUMAN	SwissProt_2014_08.fasta	67 879,4	1	5	5	9	0.0007	0.149
activated merged	MV_activated	MV_activated (1)	281474976711163 (F003393)	C-X-C chemokine receptor type 4 OS=Homo sapiens GN=CXCR4 PE=1 SV=1	CXCR4_HUMAN	SwissProt_2014_08.fasta	39 747,3	1	4	5	6	0.0005	0.219
activated merged	MV_activated	MV_activated (1)	281474976711163 (F003393)	Transitional endoplasmic reticulum ATPase OS=Homo sapiens GN=VCP PE=1 SV=4	TERA_HUMAN	SwissProt_2014_08.fasta	89 324,8	1	6	6	23	0.0018	0.113
activated merged	MV_activated	MV_activated (1)	281474976711163 (F003393)	Rab GDP dissociation inhibitor beta OS=Homo sapiens GN=GDI2 PE=1 SV=2	GDIB_HUMAN	SwissProt_2014_08.fasta	50 665,5	1	5	5	23	0.0018	0.171
activated merged	MV_activated	MV_activated (1)	281474976711163 (F003393)	Beta-2-microglobulin OS=Homo sapiens GN=B2M PE=1 SV=1	B2MG_HUMAN	SwissProt_2014_08.fasta	13 714,9	1	5	5	29	0.0022	0.546
activated merged	MV_activated	MV_activated (1)	281474976711163 (F003393)	Chloride intracellular channel protein 1 OS=Homo sapiens GN=CLIC1 PE=1 SV=4	CLIC1_HUMAN	SwissProt_2014_08.fasta	26 923,3	1	2	2	3	0.0002	0.083
activated merged	MV_activated	MV_activated (1)	281474976711163 (F003393)	Proteasome subunit alpha type-2 OS=Homo sapiens GN=PSMA2 PE=1 SV=2	PSA2_HUMAN	SwissProt_2014_08.fasta	25 898,9	1	4	4	14	0.0011	0.248
activated merged	MV_activated	MV_activated (1)	281474976711163 (F003393)	26S proteasome non-ATPase regulatory subunit 2 OS=Homo sapiens GN=PSMD2 PE=1 SV=3	PSMD2_HUMAN	SwissProt_2014_08.fasta	100 202,2	1	2	2	3	0.0002	0.0374
activated merged	MV_activated	MV_activated (1)	281474976711163 (F003393)	Fatty acid synthase OS=Homo sapiens GN=FASN PE=1 SV=3	FAS_HUMAN	SwissProt_2014_08.fasta	273 427,1	1	5	5	7	0.0005	0.0287
activated merged	MV_activated	MV_activated (1)	281474976711163 (F003393)	Neutral amino acid transporter B(0) OS=Homo sapiens GN=SLC1A5 PE=1 SV=2	AAAT_HUMAN	SwissProt_2014_08.fasta	56 599,8	1	7	7	13	0.001	0.222
activated merged	MV_activated	MV_activated (1)	281474976711163 (F003393)	Proliferation-associated protein 2G4 OS=Homo sapiens GN=PA2G4 PE=1 SV=3	PA2G4_HUMAN	SwissProt_2014_08.fasta	43 786,7	1	2	2	3	0.0002	0.107
activated merged	MV_activated	MV_activated (1)	281474976711163 (F003393)	Adenylyl cyclase-associated protein 1 OS=Homo sapiens GN=CAP1 PE=1 SV=5	CAP1_HUMAN	SwissProt_2014_08.fasta	51 901,6	1	2	2	9	0.0007	0.0863
activated merged	MV_activated	MV_activated (1)	281474976711163 (F003393)	Guanine nucleotide-binding protein G(s) subunit alpha isoforms XLas OS=Homo sapiens GN=GNAS PE=1 SV=2	GNAS1_HUMAN,GNAS2_HUMAN	SwissProt_2014_08.fasta	111 026,3	1	2	4	6	0.0005	0.053
activated merged	MV_activated	MV_activated (1)	281474976711163 (F003393)	Histone H2AX OS=Homo sapiens GN=H2AFX PE=1 SV=2	H2AX_HUMAN	SwissProt_2014_08.fasta	15 145,1	1	3	5	15	0.0011	0.364
activated merged	MV_activated	MV_activated (1)	281474976711163 (F003393)	Cofilin-1 OS=Homo sapiens GN=CFL1 PE=1 SV=3	COF1_HUMAN	SwissProt_2014_08.fasta	18 503,2	1	4	4	36	0.0027	0.386
activated merged	MV_activated	MV_activated (1)	281474976711163 (F003393)	T-complex protein 1 subunit eta OS=Homo sapiens GN=CCT7 PE=1 SV=2	TCPH_HUMAN	SwissProt_2014_08.fasta	59 367,8	1	3	3	8	0.0006	0.0902
activated merged	MV_activated	MV_activated (1)	281474976711163 (F003393)	Ras-related protein Rab-11A OS=Homo sapiens GN=RAB11A PE=1 SV=3	RB11A_HUMAN	SwissProt_2014_08.fasta	24 393,9	1	2	2	5	0.0004	0.0972
activated merged	MV_activated	MV_activated (1)	281474976711163 (F003393)	Alpha-actinin-4 OS=Homo sapiens GN=ACTN4 PE=1 SV=2	ACTN4_HUMAN	SwissProt_2014_08.fasta	104 857,2	1	2	2	5	0.0004	0.0263
activated merged	MV_activated	MV_activated (1)	281474976711163 (F003393)	Calreticulin OS=Homo sapiens GN=CALR PE=1 SV=1	CALR_HUMAN	SwissProt_2014_08.fasta	48 142,9	1	2	2	8	0.0006	0.103
activated merged	EXO_activated	EXO_activated (1)	281474976711160 (F003391)	Histone H2A type 1-H OS=Homo sapiens GN=HIST1H2AH PE=1 SV=3	H2A1H_HUMAN,H2A1J_HUMAN,H2A1_HUMAN,H2AJ_HUMAN	SwissProt_2014_08.fasta	13 906,8	1	3	3	10	0.0007	0.648
activated merged	EXO_activated	EXO_activated (1)	281474976711160 (F003391)	Histone H1.5 OS=Homo sapiens GN=HIST1H1B PE=1 SV=3	H15_HUMAN	SwissProt_2014_08.fasta	22 581,7	1	6	6	16	0.0011	0.19
activated merged	EXO_activated	EXO_activated (1)	281474976711160 (F003391)	Synaptic vesicle membrane protein VAT-1 homolog OS=Homo sapiens GN=VAT1 PE=1 SV=2	VAT1_HUMAN	SwissProt_2014_08.fasta	41 919,8	1	2	2	3	0.0002	0.0789
activated merged	EXO_activated	EXO_activated (1)	281474976711160 (F003391)	Histone H2A.V OS=Homo sapiens GN=H2AFV PE=1 SV=3	H2AV_HUMAN,H2AZ_HUMAN	SwissProt_2014_08.fasta	13 509,2	1	3	4	48	0.0033	0.539
activated merged	EXO_activated	EXO_activated (1)	281474976711160 (F003391)	Heterogeneous nuclear ribonucleoprotein R OS=Homo sapiens GN=HNRNPR PE=1 SV=1	HNRPR_HUMAN	SwissProt_2014_08.fasta	70 943,9	1	3	3	11	0.0008	0.06
activated merged	EXO_activated	EXO_activated (1)	281474976711160 (F003391)	Ras-related protein Rap-1b OS=Homo sapiens GN=RAP1B PE=1 SV=1	RAP1B_HUMAN	SwissProt_2014_08.fasta	20 824,9	1	5	5	24	0.0017	0.332
activated merged	EXO_activated	EXO_activated (1)	281474976711160 (F003391)	Matrin-3 OS=Homo sapiens GN=MATR3 PE=1 SV=2	MATR3_HUMAN	SwissProt_2014_08.fasta	94 626,7	1	2	2	9	0.0006	0.0366
activated merged	EXO_activated	EXO_activated (1)	281474976711160 (F003391)	Cell division control protein 42 homolog OS=Homo sapiens GN=CDC42 PE=1 SV=2	CDC42_HUMAN	SwissProt_2014_08.fasta	21 258,8	1	2	2	7	0.0005	0.126
activated merged	EXO_activated	EXO_activated (1)	281474976711160 (F003391)	Heterochromatin protein 1-binding protein 3 OS=Homo sapiens GN=HP1BP3 PE=1 SV=1	HP1B3_HUMAN	SwissProt_2014_08.fasta	61 208,7	1	5	5	12	0.0008	0.119
activated merged	EXO_activated	EXO_activated (1)	281474976711160 (F003391)	Signal recognition particle 14 kDa protein OS=Homo sapiens GN=SRP14 PE=1 SV=2	SRP14_HUMAN	SwissProt_2014_08.fasta	14 570,6	1	2	2	6	0.0004	0.176
activated merged	EXO_activated	EXO_activated (1)	281474976711160 (F003391)	HLA class I histocompatibility antigen, A-3 alpha chain OS=Homo sapiens GN=HLA-A PE=1 SV=2	1A03_HUMAN	SwissProt_2014_08.fasta	40 840,6	1	2	2	2	0.0001	0.0603
activated merged	EXO_activated	EXO_activated (1)	281474976711160 (F003391)	4F2 cell-surface antigen heavy chain OS=Homo sapiens GN=SLC3A2 PE=1 SV=3	4F2_HUMAN	SwissProt_2014_08.fasta	67 996,4	1	4	4	22	0.0015	0.0952
activated merged	EXO_activated	EXO_activated (1)	281474976711160 (F003391)	14-3-3 protein zeta/delta OS=Homo sapiens GN=YWHAZ PE=1 SV=1	1433Z_HUMAN	SwissProt_2014_08.fasta	27 745,9	1	5	5	12	0.0008	0.257
activated merged	EXO_activated	EXO_activated (1)	281474976711160 (F003391)	Annexin A11 OS=Homo sapiens GN=ANXA11 PE=1 SV=1	ANX11_HUMAN	SwissProt_2014_08.fasta	54 391,7	1	4	4	7	0.0005	0.099
activated merged	EXO_activated	EXO_activated (1)	281474976711160 (F003391)	40S ribosomal protein S14 OS=Homo sapiens GN=RPS14 PE=1 SV=3	RS14_HUMAN	SwissProt_2014_08.fasta	16 272,9	1	2	2	8	0.0005	0.159
activated merged	EXO_activated	EXO_activated (1)	281474976711160 (F003391)	Clathrin heavy chain 1 OS=Homo sapiens GN=CLTC PE=1 SV=5	CLH1_HUMAN	SwissProt_2014_08.fasta	191 618,9	1	23	25	103	0.0071	0.211
activated merged	EXO_activated	EXO_activated (1)	281474976711160 (F003391)	Tyrosine-protein kinase Lck OS=Homo sapiens GN=LCK PE=1 SV=6	LCK_HUMAN	SwissProt_2014_08.fasta	58 002,0	1	2	2	10	0.0007	0.0629
activated merged	EXO_activated	EXO_activated (1)	281474976711160 (F003391)	Histone H3.2 OS=Homo sapiens GN=HIST2H3A PE=1 SV=3	H32_HUMAN	SwissProt_2014_08.fasta	15 388,7	1	4	8	130	0.0089	0.434
activated merged	EXO_activated	EXO_activated (1)	281474976711160 (F003391)	60S ribosomal protein L4 OS=Homo sapiens GN=RPL4 PE=1 SV=5	RL4_HUMAN	SwissProt_2014_08.fasta	47 699,1	1	10	11	78	0.0054	0.33
activated merged	EXO_activated	EXO_activated (1)	281474976711160 (F003391)	40S ribosomal protein S5 OS=Homo sapiens GN=RPS5 PE=1 SV=4	RS5_HUMAN	SwissProt_2014_08.fasta	22 877,0	1	2	2	2	0.0001	0.113
activated merged	EXO_activated	EXO_activated (1)	281474976711160 (F003391)	60S ribosomal protein L10 OS=Homo sapiens GN=RPL10 PE=1 SV=4	RL10_HUMAN	SwissProt_2014_08.fasta	24 604,6	1	4	6	20	0.0014	0.294
activated merged	EXO_activated	EXO_activated (1)	281474976711160 (F003391)	Ras-related protein Rab-1B OS=Homo sapiens GN=RAB1B PE=1 SV=1	RAB1B_HUMAN	SwissProt_2014_08.fasta	22 172,0	1	3	3	4	0.0003	0.189
activated merged	EXO_activated	EXO_activated (1)	281474976711160 (F003391)	Alpha-enolase OS=Homo sapiens GN=ENO1 PE=1 SV=2	ENOA_HUMAN	SwissProt_2014_08.fasta	47 170,2	1	11	11	81	0.0056	0.424
activated merged	EXO_activated	EXO_activated (1)	281474976711160 (F003391)	Serine/arginine-rich splicing factor 6 OS=Homo sapiens GN=SRSF6 PE=1 SV=2	SRSF6_HUMAN	SwissProt_2014_08.fasta	39 588,4	1	2	2	3	0.0002	0.0465
activated merged	EXO_activated	EXO_activated (1)	281474976711160 (F003391)	60S ribosomal protein L23 OS=Homo sapiens GN=RPL23 PE=1 SV=1	RL23_HUMAN	SwissProt_2014_08.fasta	14 865,9	1	2	3	6	0.0004	0.179
activated merged	EXO_activated	EXO_activated (1)	281474976711160 (F003391)	Fructose-bisphosphate aldolase A OS=Homo sapiens GN=ALDOA PE=1 SV=2	ALDOA_HUMAN	SwissProt_2014_08.fasta	39 420,6	1	7	7	11	0.0008	0.245
activated merged	EXO_activated	EXO_activated (1)	281474976711160 (F003391)	DNA topoisomerase 1 OS=Homo sapiens GN=TOP1 PE=1 SV=2	TOP1_HUMAN	SwissProt_2014_08.fasta	90 729,7	1	3	3	12	0.0008	0.0418
activated merged	EXO_activated	EXO_activated (1)	281474976711160 (F003391)	40S ribosomal protein S26 OS=Homo sapiens GN=RPS26 PE=1 SV=3	RS26_HUMAN	SwissProt_2014_08.fasta	13 015,5	1	2	2	22	0.0015	0.209
activated merged	EXO_activated	EXO_activated (1)	281474976711160 (F003391)	Tubulin beta chain OS=Homo sapiens GN=TUBB PE=1 SV=2	TBB5_HUMAN	SwissProt_2014_08.fasta	49 670,6	1	13	14	111	0.0076	0.428
activated merged	EXO_activated	EXO_activated (1)	281474976711160 (F003391)	40S ribosomal protein S6 OS=Homo sapiens GN=RPS6 PE=1 SV=1	RS6_HUMAN	SwissProt_2014_08.fasta	28 681,7	1	5	6	49	0.0034	0.257
activated merged	EXO_activated	EXO_activated (1)	281474976711160 (F003391)	Heterogeneous nuclear ribonucleoproteins C1/C2 OS=Homo sapiens GN=HNRNPC PE=1 SV=4	HNRPC_HUMAN	SwissProt_2014_08.fasta	33 670,5	1	2	2	27	0.0019	0.085
activated merged	EXO_activated	EXO_activated (1)	281474976711160 (F003391)	MARCKS-related protein OS=Homo sapiens GN=MARCKSL1 PE=1 SV=2	MRP_HUMAN	SwissProt_2014_08.fasta	19 528,6	1	2	2	4	0.0003	0.144
activated merged	EXO_activated	EXO_activated (1)	281474976711160 (F003391)	60S ribosomal protein L3 OS=Homo sapiens GN=RPL3 PE=1 SV=2	RL3_HUMAN	SwissProt_2014_08.fasta	46 109,5	1	4	4	8	0.0005	0.144
activated merged	EXO_activated	EXO_activated (1)	281474976711160 (F003391)	Heat shock cognate 71 kDa protein OS=Homo sapiens GN=HSPA8 PE=1 SV=1	HSP7C_HUMAN	SwissProt_2014_08.fasta	70 899,8	1	5	5	15	0.001	0.115
activated merged	EXO_activated	EXO_activated (1)	281474976711160 (F003391)	40S ribosomal protein S7 OS=Homo sapiens GN=RPS7 PE=1 SV=1	RS7_HUMAN	SwissProt_2014_08.fasta	22 127,5	1	4	4	9	0.0006	0.387
activated merged	EXO_activated	EXO_activated (1)	281474976711160 (F003391)	Actin, cytoplasmic 2 OS=Homo sapiens GN=ACTG1 PE=1 SV=1	ACTG_HUMAN	SwissProt_2014_08.fasta	41 793,9	1	13	17	135	0.0093	0.528
activated merged	EXO_activated	EXO_activated (1)	281474976711160 (F003391)	Histone H1.4 OS=Homo sapiens GN=HIST1H1E PE=1 SV=2	H14_HUMAN	SwissProt_2014_08.fasta	21 866,9	1	2	2	9	0.0006	0.146
activated merged	EXO_activated	EXO_activated (1)	281474976711160 (F003391)	40S ribosomal protein S2 OS=Homo sapiens GN=RPS2 PE=1 SV=2	RS2_HUMAN	SwissProt_2014_08.fasta	31 325,2	1	10	10	85	0.0058	0.358
activated merged	EXO_activated	EXO_activated (1)	281474976711160 (F003391)	60S ribosomal protein L28 OS=Homo sapiens GN=RPL28 PE=1 SV=3	RL28_HUMAN	SwissProt_2014_08.fasta	15 747,9	1	3	3	7	0.0005	0.219
activated merged	EXO_activated	EXO_activated (1)	281474976711160 (F003391)	Ig mu chain C region OS=Homo sapiens GN=IGHM PE=1 SV=3	IGHM_HUMAN	SwissProt_2014_08.fasta	49 305,7	1	3	3	4	0.0003	0.0752
activated merged	EXO_activated	EXO_activated (1)	281474976711160 (F003391)	Small nuclear ribonucleoprotein Sm D2 OS=Homo sapiens GN=SNRPD2 PE=1 SV=1	SMD2_HUMAN	SwissProt_2014_08.fasta	13 527,1	1	2	2	2	0.0001	0.161
activated merged	EXO_activated	EXO_activated (1)	281474976711160 (F003391)	Programmed cell death 6-interacting protein OS=Homo sapiens GN=PDCD6IP PE=1 SV=1	PDC6I_HUMAN	SwissProt_2014_08.fasta	96 025,4	1	6	6	12	0.0008	0.111
activated merged	EXO_activated	EXO_activated (1)	281474976711160 (F003391)	14-3-3 protein epsilon OS=Homo sapiens GN=YWHAE PE=1 SV=1	1433E_HUMAN	SwissProt_2014_08.fasta	29 175,0	1	5	5	6	0.0004	0.286
activated merged	EXO_activated	EXO_activated (1)	281474976711160 (F003391)	Nucleolar RNA helicase 2 OS=Homo sapiens GN=DDX21 PE=1 SV=5	DDX21_HUMAN	SwissProt_2014_08.fasta	87 346,0	1	4	4	11	0.0008	0.0702
activated merged	EXO_activated	EXO_activated (1)	281474976711160 (F003391)	Non-histone chromosomal protein HMG-14 OS=Homo sapiens GN=HMGN1 PE=1 SV=3	HMGN1_HUMAN	SwissProt_2014_08.fasta	10 659,1	1	2	2	3	0.0002	0.34
activated merged	EXO_activated	EXO_activated (1)	281474976711160 (F003391)	Core histone macro-H2A.1 OS=Homo sapiens GN=H2AFY PE=1 SV=4	H2AY_HUMAN	SwissProt_2014_08.fasta	39 618,9	1	14	17	203	0.0139	0.626
activated merged	EXO_activated	EXO_activated (1)	281474976711160 (F003391)	60S ribosomal protein L31 OS=Homo sapiens GN=RPL31 PE=1 SV=1	RL31_HUMAN	SwissProt_2014_08.fasta	14 463,2	1	2	2	16	0.0011	0.184
activated merged	EXO_activated	EXO_activated (1)	281474976711160 (F003391)	60S ribosomal protein L7 OS=Homo sapiens GN=RPL7 PE=1 SV=1	RL7_HUMAN	SwissProt_2014_08.fasta	29 227,7	1	8	8	76	0.0052	0.379
activated merged	EXO_activated	EXO_activated (1)	281474976711160 (F003391)	Heat shock protein HSP 90-beta OS=Homo sapiens GN=HSP90AB1 PE=1 SV=4	HS90B_HUMAN	SwissProt_2014_08.fasta	83 267,3	1	11	11	27	0.0019	0.206
activated merged	EXO_activated	EXO_activated (1)	281474976711160 (F003391)	Keratin, type I cytoskeletal 16 OS=Homo sapiens GN=KRT16 PE=1 SV=4	K1C16_HUMAN	SwissProt_2014_08.fasta	51 269,0	1	2	2	4	0.0003	0.268
activated merged	EXO_activated	EXO_activated (1)	281474976711160 (F003391)	Single-stranded DNA-binding protein, mitochondrial OS=Homo sapiens GN=SSBP1 PE=1 SV=1	SSBP_HUMAN	SwissProt_2014_08.fasta	17 259,7	1	3	3	7	0.0005	0.277
activated merged	EXO_activated	EXO_activated (1)	281474976711160 (F003391)	GTP-binding nuclear protein Ran OS=Homo sapiens GN=RAN PE=1 SV=3	RAN_HUMAN	SwissProt_2014_08.fasta	24 423,1	1	4	4	9	0.0006	0.208
activated merged	EXO_activated	EXO_activated (1)	281474976711160 (F003391)	Histone H2B type 1-C/E/F/G/I OS=Homo sapiens GN=HIST1H2BC PE=1 SV=4	H2B1C_HUMAN,H2B1K_HUMAN	SwissProt_2014_08.fasta	13 906,6	1	2	2	103	0.0071	0.508
activated merged	EXO_activated	EXO_activated (1)	281474976711160 (F003391)	Heat shock protein HSP 90-alpha OS=Homo sapiens GN=HSP90AA1 PE=1 SV=5	HS90A_HUMAN	SwissProt_2014_08.fasta	84 663,2	1	4	4	9	0.0006	0.133
activated merged	EXO_activated	EXO_activated (1)	281474976711160 (F003391)	Serine/arginine-rich splicing factor 2 OS=Homo sapiens GN=SRSF2 PE=1 SV=4	SRSF2_HUMAN	SwissProt_2014_08.fasta	25 477,1	1	2	2	3	0.0002	0.0679
activated merged	EXO_activated	EXO_activated (1)	281474976711160 (F003391)	Pyruvate kinase PKM OS=Homo sapiens GN=PKM PE=1 SV=4	KPYM_HUMAN	SwissProt_2014_08.fasta	57 937,5	1	6	6	16	0.0011	0.147
activated merged	EXO_activated	EXO_activated (1)	281474976711160 (F003391)	60S ribosomal protein L12 OS=Homo sapiens GN=RPL12 PE=1 SV=1	RL12_HUMAN	SwissProt_2014_08.fasta	17 819,1	1	3	3	7	0.0005	0.285
activated merged	EXO_activated	EXO_activated (1)	281474976711160 (F003391)	Rab GDP dissociation inhibitor beta OS=Homo sapiens GN=GDI2 PE=1 SV=2	GDIB_HUMAN	SwissProt_2014_08.fasta	50 665,5	1	2	2	3	0.0002	0.0697
activated merged	EXO_activated	EXO_activated (1)	281474976711160 (F003391)	60S ribosomal protein L19 OS=Homo sapiens GN=RPL19 PE=1 SV=1	RL19_HUMAN	SwissProt_2014_08.fasta	23 467,4	1	4	5	14	0.001	0.179
activated merged	EXO_activated	EXO_activated (1)	281474976711160 (F003391)	40S ribosomal protein S17-like OS=Homo sapiens GN=RPS17L PE=1 SV=1	RS17L_HUMAN,RS17_HUMAN	SwissProt_2014_08.fasta	15 550,5	1	2	2	8	0.0005	0.326
activated merged	EXO_activated	EXO_activated (1)	281474976711160 (F003391)	Elongation factor 2 OS=Homo sapiens GN=EEF2 PE=1 SV=4	EF2_HUMAN	SwissProt_2014_08.fasta	95 340,1	1	5	5	8	0.0005	0.0723
activated merged	EXO_activated	EXO_activated (1)	281474976711160 (F003391)	Immunoglobulin superfamily member 8 OS=Homo sapiens GN=IGSF8 PE=1 SV=1	IGSF8_HUMAN	SwissProt_2014_08.fasta	65 032,8	1	2	2	3	0.0002	0.0392
activated merged	EXO_activated	EXO_activated (1)	281474976711160 (F003391)	Profilin-1 OS=Homo sapiens GN=PFN1 PE=1 SV=2	PROF1_HUMAN	SwissProt_2014_08.fasta	15 054,3	1	3	3	31	0.0021	0.314
activated merged	EXO_activated	EXO_activated (1)	281474976711160 (F003391)	Serine/arginine-rich splicing factor 3 OS=Homo sapiens GN=SRSF3 PE=1 SV=1	SRSF3_HUMAN	SwissProt_2014_08.fasta	19 330,0	1	2	2	2	0.0001	0.128
activated merged	EXO_activated	EXO_activated (1)	281474976711160 (F003391)	60S ribosomal protein L30 OS=Homo sapiens GN=RPL30 PE=1 SV=2	RL30_HUMAN	SwissProt_2014_08.fasta	12 784,7	1	3	3	11	0.0008	0.322
activated merged	EXO_activated	EXO_activated (1)	281474976711160 (F003391)	Glyceraldehyde-3-phosphate dehydrogenase OS=Homo sapiens GN=GAPDH PE=1 SV=3	G3P_HUMAN	SwissProt_2014_08.fasta	36 053,4	1	10	10	119	0.0082	0.513
activated merged	EXO_activated	EXO_activated (1)	281474976711160 (F003391)	Moesin OS=Homo sapiens GN=MSN PE=1 SV=3	MOES_HUMAN	SwissProt_2014_08.fasta	67 821,8	1	3	3	12	0.0008	0.0468
activated merged	EXO_activated	EXO_activated (1)	281474976711160 (F003391)	60S ribosomal protein L14 OS=Homo sapiens GN=RPL14 PE=1 SV=4	RL14_HUMAN	SwissProt_2014_08.fasta	23 432,3	1	4	4	22	0.0015	0.209
activated merged	EXO_activated	EXO_activated (1)	281474976711160 (F003391)	Guanine nucleotide-binding protein G(I)/G(S)/G(T) subunit beta-2 OS=Homo sapiens GN=GNB2 PE=1 SV=3	GBB2_HUMAN	SwissProt_2014_08.fasta	37 331,8	1	3	3	5	0.0003	0.126
activated merged	EXO_activated	EXO_activated (1)	281474976711160 (F003391)	Leukosialin OS=Homo sapiens GN=SPN PE=1 SV=1	LEUK_HUMAN	SwissProt_2014_08.fasta	40 321,6	1	2	2	2	0.0001	0.055
activated merged	EXO_activated	EXO_activated (1)	281474976711160 (F003391)	Annexin A5 OS=Homo sapiens GN=ANXA5 PE=1 SV=2	ANXA5_HUMAN	SwissProt_2014_08.fasta	35 938,6	1	2	2	3	0.0002	0.0781
activated merged	EXO_activated	EXO_activated (1)	281474976711160 (F003391)	40S ribosomal protein S15 OS=Homo sapiens GN=RPS15 PE=1 SV=2	RS15_HUMAN	SwissProt_2014_08.fasta	17 040,8	1	2	4	28	0.0019	0.283
activated merged	EXO_activated	EXO_activated (1)	281474976711160 (F003391)	L-lactate dehydrogenase B chain OS=Homo sapiens GN=LDHB PE=1 SV=2	LDHB_HUMAN	SwissProt_2014_08.fasta	36 638,6	1	4	4	5	0.0003	0.195
activated merged	EXO_activated	EXO_activated (1)	281474976711160 (F003391)	X-ray repair cross-complementing protein 6 OS=Homo sapiens GN=XRCC6 PE=1 SV=2	XRCC6_HUMAN	SwissProt_2014_08.fasta	69 846,4	1	2	2	7	0.0005	0.0657
activated merged	EXO_activated	EXO_activated (1)	281474976711160 (F003391)	ADP-ribosylation factor 1 OS=Homo sapiens GN=ARF1 PE=1 SV=2	ARF1_HUMAN	SwissProt_2014_08.fasta	20 697,6	1	2	2	2	0.0001	0.144
activated merged	EXO_activated	EXO_activated (1)	281474976711160 (F003391)	60S ribosomal protein L13 OS=Homo sapiens GN=RPL13 PE=1 SV=4	RL13_HUMAN	SwissProt_2014_08.fasta	24 262,2	1	6	7	39	0.0027	0.294
activated merged	EXO_activated	EXO_activated (1)	281474976711160 (F003391)	X-ray repair cross-complementing protein 5 OS=Homo sapiens GN=XRCC5 PE=1 SV=3	XRCC5_HUMAN	SwissProt_2014_08.fasta	82 707,1	1	2	2	4	0.0003	0.0656
activated merged	EXO_activated	EXO_activated (1)	281474976711160 (F003391)	40S ribosomal protein S13 OS=Homo sapiens GN=RPS13 PE=1 SV=2	RS13_HUMAN	SwissProt_2014_08.fasta	17 223,3	1	3	4	23	0.0016	0.192
activated merged	EXO_activated	EXO_activated (1)	281474976711160 (F003391)	40S ribosomal protein S4, X isoform OS=Homo sapiens GN=RPS4X PE=1 SV=2	RS4X_HUMAN	SwissProt_2014_08.fasta	29 599,3	1	5	5	45	0.0031	0.228
activated merged	EXO_activated	EXO_activated (1)	281474976711160 (F003391)	60S ribosomal protein L18a OS=Homo sapiens GN=RPL18A PE=1 SV=2	RL18A_HUMAN	SwissProt_2014_08.fasta	20 762,6	1	4	4	11	0.0008	0.256
activated merged	EXO_activated	EXO_activated (1)	281474976711160 (F003391)	H/ACA ribonucleoprotein complex subunit 1 OS=Homo sapiens GN=GAR1 PE=1 SV=1	GAR1_HUMAN	SwissProt_2014_08.fasta	22 348,6	1	2	2	2	0.0001	0.0829
activated merged	EXO_activated	EXO_activated (1)	281474976711160 (F003391)	40S ribosomal protein S25 OS=Homo sapiens GN=RPS25 PE=1 SV=1	RS25_HUMAN	SwissProt_2014_08.fasta	13 743,0	1	3	3	17	0.0012	0.24
activated merged	EXO_activated	EXO_activated (1)	281474976711160 (F003391)	Keratin, type I cytoskeletal 9 OS=Homo sapiens GN=KRT9 PE=1 SV=3	K1C9_HUMAN	SwissProt_2014_08.fasta	62 065,9	1	17	26	127	0.0087	0.448
activated merged	EXO_activated	EXO_activated (1)	281474976711160 (F003391)	60S ribosomal protein L18 OS=Homo sapiens GN=RPL18 PE=1 SV=2	RL18_HUMAN	SwissProt_2014_08.fasta	21 635,2	1	5	6	60	0.0041	0.309
activated merged	EXO_activated	EXO_activated (1)	281474976711160 (F003391)	Heterogeneous nuclear ribonucleoprotein U OS=Homo sapiens GN=HNRNPU PE=1 SV=6	HNRPU_HUMAN	SwissProt_2014_08.fasta	90 585,2	1	5	5	16	0.0011	0.0909
activated merged	EXO_activated	EXO_activated (1)	281474976711160 (F003391)	Serine/arginine-rich splicing factor 1 OS=Homo sapiens GN=SRSF1 PE=1 SV=2	SRSF1_HUMAN	SwissProt_2014_08.fasta	27 745,1	1	3	3	4	0.0003	0.133
activated merged	EXO_activated	EXO_activated (1)	281474976711160 (F003391)	60S ribosomal protein L36 OS=Homo sapiens GN=RPL36 PE=1 SV=3	RL36_HUMAN	SwissProt_2014_08.fasta	12 254,2	1	2	3	7	0.0005	0.181
activated merged	EXO_activated	EXO_activated (1)	281474976711160 (F003391)	Large neutral amino acids transporter small subunit 1 OS=Homo sapiens GN=SLC7A5 PE=1 SV=2	LAT1_HUMAN	SwissProt_2014_08.fasta	55 012,1	1	3	3	4	0.0003	0.144
activated merged	EXO_activated	EXO_activated (1)	281474976711160 (F003391)	Probable ATP-dependent RNA helicase DDX5 OS=Homo sapiens GN=DDX5 PE=1 SV=1	DDX5_HUMAN	SwissProt_2014_08.fasta	69 149,7	1	2	2	7	0.0005	0.0375
activated merged	EXO_activated	EXO_activated (1)	281474976711160 (F003391)	Keratin, type II cytoskeletal 5 OS=Homo sapiens GN=KRT5 PE=1 SV=3	K2C5_HUMAN	SwissProt_2014_08.fasta	62 379,6	1	5	5	10	0.0007	0.227
activated merged	EXO_activated	EXO_activated (1)	281474976711160 (F003391)	L-lactate dehydrogenase A chain OS=Homo sapiens GN=LDHA PE=1 SV=2	LDHA_HUMAN	SwissProt_2014_08.fasta	36 689,2	1	5	5	14	0.001	0.268
activated merged	EXO_activated	EXO_activated (1)	281474976711160 (F003391)	60S ribosomal protein L9 OS=Homo sapiens GN=RPL9 PE=1 SV=1	RL9_HUMAN	SwissProt_2014_08.fasta	21 863,7	1	4	4	14	0.001	0.365
activated merged	EXO_activated	EXO_activated (1)	281474976711160 (F003391)	Poly [ADP-ribose] polymerase 1 OS=Homo sapiens GN=PARP1 PE=1 SV=4	PARP1_HUMAN	SwissProt_2014_08.fasta	113 087,8	1	10	10	27	0.0019	0.147
activated merged	EXO_activated	EXO_activated (1)	281474976711160 (F003391)	ATP-dependent RNA helicase A OS=Homo sapiens GN=DHX9 PE=1 SV=4	DHX9_HUMAN	SwissProt_2014_08.fasta	140 961,5	1	7	8	34	0.0023	0.0598
activated merged	EXO_activated	EXO_activated (1)	281474976711160 (F003391)	60S ribosomal protein L27 OS=Homo sapiens GN=RPL27 PE=1 SV=2	RL27_HUMAN	SwissProt_2014_08.fasta	15 798,4	1	3	3	4	0.0003	0.206
activated merged	EXO_activated	EXO_activated (1)	281474976711160 (F003391)	Elongation factor 1-alpha 1 OS=Homo sapiens GN=EEF1A1 PE=1 SV=1	EF1A1_HUMAN,EF1A3_HUMAN	SwissProt_2014_08.fasta	50 141,2	1	5	5	22	0.0015	0.219
activated merged	EXO_activated	EXO_activated (1)	281474976711160 (F003391)	60S ribosomal protein L24 OS=Homo sapiens GN=RPL24 PE=1 SV=1	RL24_HUMAN	SwissProt_2014_08.fasta	17 779,5	1	4	5	10	0.0007	0.255
activated merged	EXO_activated	EXO_activated (1)	281474976711160 (F003391)	60S acidic ribosomal protein P0 OS=Homo sapiens GN=RPLP0 PE=1 SV=1	RLA0_HUMAN	SwissProt_2014_08.fasta	34 274,3	1	6	6	31	0.0021	0.274
activated merged	EXO_activated	EXO_activated (1)	281474976711160 (F003391)	Nuclease-sensitive element-binding protein 1 OS=Homo sapiens GN=YBX1 PE=1 SV=3	YBOX1_HUMAN	SwissProt_2014_08.fasta	35 923,8	1	3	3	7	0.0005	0.182
activated merged	EXO_activated	EXO_activated (1)	281474976711160 (F003391)	Serum albumin OS=Homo sapiens GN=ALB PE=1 SV=2	ALBU_HUMAN	SwissProt_2014_08.fasta	69 366,9	1	2	2	3	0.0002	0.0328
activated merged	EXO_activated	EXO_activated (1)	281474976711160 (F003391)	60S ribosomal protein L27a OS=Homo sapiens GN=RPL27A PE=1 SV=2	RL27A_HUMAN	SwissProt_2014_08.fasta	16 561,4	1	3	3	34	0.0023	0.223
activated merged	EXO_activated	EXO_activated (1)	281474976711160 (F003391)	40S ribosomal protein S15a OS=Homo sapiens GN=RPS15A PE=1 SV=2	RS15A_HUMAN	SwissProt_2014_08.fasta	14 840,0	1	2	2	6	0.0004	0.123
activated merged	EXO_activated	EXO_activated (1)	281474976711160 (F003391)	Tubulin alpha-1B chain OS=Homo sapiens GN=TUBA1B PE=1 SV=1	TBA1B_HUMAN	SwissProt_2014_08.fasta	50 151,7	1	10	12	109	0.0075	0.339
activated merged	EXO_activated	EXO_activated (1)	281474976711160 (F003391)	60S ribosomal protein L15 OS=Homo sapiens GN=RPL15 PE=1 SV=2	RL15_HUMAN	SwissProt_2014_08.fasta	24 146,5	1	4	4	26	0.0018	0.206
activated merged	EXO_activated	EXO_activated (1)	281474976711160 (F003391)	Keratin, type II cytoskeletal 6A OS=Homo sapiens GN=KRT6A PE=1 SV=3	K2C6A_HUMAN,K2C6C_HUMAN	SwissProt_2014_08.fasta	60 046,4	1	8	8	20	0.0014	0.262
activated merged	EXO_activated	EXO_activated (1)	281474976711160 (F003391)	40S ribosomal protein S24 OS=Homo sapiens GN=RPS24 PE=1 SV=1	RS24_HUMAN	SwissProt_2014_08.fasta	15 423,8	1	2	2	26	0.0018	0.203
activated merged	EXO_activated	EXO_activated (1)	281474976711160 (F003391)	Guanine nucleotide-binding protein G(i) subunit alpha-2 OS=Homo sapiens GN=GNAI2 PE=1 SV=3	GNAI2_HUMAN	SwissProt_2014_08.fasta	40 452,0	1	3	3	19	0.0013	0.107
activated merged	EXO_activated	EXO_activated (1)	281474976711160 (F003391)	Keratin, type II cytoskeletal 2 epidermal OS=Homo sapiens GN=KRT2 PE=1 SV=2	K22E_HUMAN	SwissProt_2014_08.fasta	65 433,9	1	17	18	122	0.0084	0.388
activated merged	EXO_activated	EXO_activated (1)	281474976711160 (F003391)	Sodium/potassium-transporting ATPase subunit alpha-1 OS=Homo sapiens GN=ATP1A1 PE=1 SV=1	AT1A1_HUMAN	SwissProt_2014_08.fasta	112 899,5	1	2	2	2	0.0001	0.0176
activated merged	EXO_activated	EXO_activated (1)	281474976711160 (F003391)	60S ribosomal protein L8 OS=Homo sapiens GN=RPL8 PE=1 SV=2	RL8_HUMAN	SwissProt_2014_08.fasta	28 024,8	1	3	4	13	0.0009	0.222
activated merged	EXO_activated	EXO_activated (1)	281474976711160 (F003391)	Histone H2AX OS=Homo sapiens GN=H2AFX PE=1 SV=2	H2AX_HUMAN	SwissProt_2014_08.fasta	15 145,1	1	9	13	396	0.0272	0.587
activated merged	EXO_activated	EXO_activated (1)	281474976711160 (F003391)	Histone H4 OS=Homo sapiens GN=HIST1H4A PE=1 SV=2	H4_HUMAN	SwissProt_2014_08.fasta	11 367,7	1	11	20	1002	0.0687	0.583
activated merged	EXO_activated	EXO_activated (1)	281474976711160 (F003391)	60S ribosomal protein L21 OS=Homo sapiens GN=RPL21 PE=1 SV=2	RL21_HUMAN	SwissProt_2014_08.fasta	18 565,0	1	2	3	11	0.0008	0.181
activated merged	EXO_activated	EXO_activated (1)	281474976711160 (F003391)	Keratin, type I cytoskeletal 10 OS=Homo sapiens GN=KRT10 PE=1 SV=6	K1C10_HUMAN	SwissProt_2014_08.fasta	58 828,8	1	23	37	257	0.0176	0.507
activated merged	EXO_activated	EXO_activated (1)	281474976711160 (F003391)	T-complex protein 1 subunit theta OS=Homo sapiens GN=CCT8 PE=1 SV=4	TCPQ_HUMAN	SwissProt_2014_08.fasta	59 621,0	1	2	2	2	0.0001	0.0474
activated merged	EXO_activated	EXO_activated (1)	281474976711160 (F003391)	40S ribosomal protein S9 OS=Homo sapiens GN=RPS9 PE=1 SV=3	RS9_HUMAN	SwissProt_2014_08.fasta	22 592,5	1	5	5	13	0.0009	0.258
activated merged	EXO_activated	EXO_activated (1)	281474976711160 (F003391)	Integrin alpha-4 OS=Homo sapiens GN=ITGA4 PE=1 SV=3	ITA4_HUMAN	SwissProt_2014_08.fasta	114 901,8	1	2	2	2	0.0001	0.0203
activated merged	EXO_activated	EXO_activated (1)	281474976711160 (F003391)	Glucose-6-phosphate isomerase OS=Homo sapiens GN=GPI PE=1 SV=4	G6PI_HUMAN	SwissProt_2014_08.fasta	63 148,5	1	2	2	6	0.0004	0.0573
activated merged	EXO_activated	EXO_activated (1)	281474976711160 (F003391)	40S ribosomal protein S8 OS=Homo sapiens GN=RPS8 PE=1 SV=2	RS8_HUMAN	SwissProt_2014_08.fasta	24 206,4	1	6	6	67	0.0046	0.332
activated merged	EXO_activated	EXO_activated (1)	281474976711160 (F003391)	Plastin-2 OS=Homo sapiens GN=LCP1 PE=1 SV=6	PLSL_HUMAN	SwissProt_2014_08.fasta	70 291,2	1	5	6	14	0.001	0.118
activated merged	EXO_activated	EXO_activated (1)	281474976711160 (F003391)	40S ribosomal protein S3a OS=Homo sapiens GN=RPS3A PE=1 SV=2	RS3A_HUMAN	SwissProt_2014_08.fasta	29 945,3	1	5	7	29	0.002	0.186
activated merged	EXO_activated	EXO_activated (1)	281474976711160 (F003391)	60S ribosomal protein L7a OS=Homo sapiens GN=RPL7A PE=1 SV=2	RL7A_HUMAN	SwissProt_2014_08.fasta	29 996,3	1	6	6	43	0.003	0.274
activated merged	EXO_activated	EXO_activated (1)	281474976711160 (F003391)	Pre-mRNA-processing-splicing factor 8 OS=Homo sapiens GN=PRPF8 PE=1 SV=2	PRP8_HUMAN	SwissProt_2014_08.fasta	273 608,6	1	3	3	5	0.0003	0.0296
activated merged	EXO_activated	EXO_activated (1)	281474976711160 (F003391)	60S ribosomal protein L32 OS=Homo sapiens GN=RPL32 PE=1 SV=2	RL32_HUMAN	SwissProt_2014_08.fasta	15 860,4	1	2	2	5	0.0003	0.2
activated merged	EXO_activated	EXO_activated (1)	281474976711160 (F003391)	Tubulin beta-4B chain OS=Homo sapiens GN=TUBB4B PE=1 SV=1	TBB4B_HUMAN	SwissProt_2014_08.fasta	49 830,7	1	2	2	4	0.0003	0.393
activated merged	EXO_activated	EXO_activated (1)	281474976711160 (F003391)	Keratin, type I cytoskeletal 14 OS=Homo sapiens GN=KRT14 PE=1 SV=4	K1C14_HUMAN	SwissProt_2014_08.fasta	51 562,5	1	12	13	26	0.0018	0.362
activated merged	EXO_activated	EXO_activated (1)	281474976711160 (F003391)	Basigin OS=Homo sapiens GN=BSG PE=1 SV=2	BASI_HUMAN	SwissProt_2014_08.fasta	42 199,7	1	2	2	4	0.0003	0.0494
activated merged	EXO_activated	EXO_activated (1)	281474976711160 (F003391)	Peroxiredoxin-1 OS=Homo sapiens GN=PRDX1 PE=1 SV=1	PRDX1_HUMAN	SwissProt_2014_08.fasta	22 110,9	1	4	4	5	0.0003	0.211
activated merged	EXO_activated	EXO_activated (1)	281474976711160 (F003391)	Annexin A6 OS=Homo sapiens GN=ANXA6 PE=1 SV=3	ANXA6_HUMAN	SwissProt_2014_08.fasta	75 877,5	1	4	4	5	0.0003	0.0832
activated merged	EXO_activated	EXO_activated (1)	281474976711160 (F003391)	Nucleolin OS=Homo sapiens GN=NCL PE=1 SV=3	NUCL_HUMAN	SwissProt_2014_08.fasta	76 615,9	1	3	3	4	0.0003	0.0437
activated merged	EXO_activated	EXO_activated (1)	281474976711160 (F003391)	Ribosomal L1 domain-containing protein 1 OS=Homo sapiens GN=RSL1D1 PE=1 SV=3	RL1D1_HUMAN	SwissProt_2014_08.fasta	54 974,7	1	2	2	5	0.0003	0.0531
activated merged	EXO_activated	EXO_activated (1)	281474976711160 (F003391)	60S ribosomal protein L17 OS=Homo sapiens GN=RPL17 PE=1 SV=3	RL17_HUMAN	SwissProt_2014_08.fasta	21 397,4	1	4	5	9	0.0006	0.223
activated merged	EXO_activated	EXO_activated (1)	281474976711160 (F003391)	CD99 antigen OS=Homo sapiens GN=CD99 PE=1 SV=1	CD99_HUMAN	SwissProt_2014_08.fasta	18 848,2	1	2	2	3	0.0002	0.13
activated merged	EXO_activated	EXO_activated (1)	281474976711160 (F003391)	Barrier-to-autointegration factor OS=Homo sapiens GN=BANF1 PE=1 SV=1	BAF_HUMAN	SwissProt_2014_08.fasta	10 058,7	1	3	4	36	0.0025	0.483
activated merged	EXO_activated	EXO_activated (1)	281474976711160 (F003391)	60S ribosomal protein L6 OS=Homo sapiens GN=RPL6 PE=1 SV=3	RL6_HUMAN	SwissProt_2014_08.fasta	32 729,3	1	9	11	67	0.0046	0.358
activated merged	EXO_activated	EXO_activated (1)	281474976711160 (F003391)	Keratin, type II cytoskeletal 1 OS=Homo sapiens GN=KRT1 PE=1 SV=6	K2C1_HUMAN	SwissProt_2014_08.fasta	66 040,3	1	24	30	336	0.0231	0.427
activated merged	EXO_activated	EXO_activated (1)	281474976711160 (F003391)	Heterogeneous nuclear ribonucleoprotein K OS=Homo sapiens GN=HNRNPK PE=1 SV=1	HNRPK_HUMAN	SwissProt_2014_08.fasta	50 978,5	1	3	3	6	0.0004	0.0734
activated merged	EXO_activated	EXO_activated (1)	281474976711160 (F003391)	40S ribosomal protein S18 OS=Homo sapiens GN=RPS18 PE=1 SV=3	RS18_HUMAN	SwissProt_2014_08.fasta	17 719,3	1	6	7	17	0.0012	0.316
activated merged	EXO_activated	EXO_activated (1)	281474976711160 (F003391)	Ubiquitin-60S ribosomal protein L40 OS=Homo sapiens GN=UBA52 PE=1 SV=2	RL40_HUMAN,RS27A_HUMAN,UBB_HUMAN,UBC_HUMAN	SwissProt_2014_08.fasta	14 728,9	1	2	2	14	0.001	0.195
activated merged	EXO_activated	EXO_activated (1)	281474976711160 (F003391)	Histone H2B type 1-J OS=Homo sapiens GN=HIST1H2BJ PE=1 SV=3	H2B1J_HUMAN,H2B2E_HUMAN	SwissProt_2014_08.fasta	13 904,7	1	8	14	672	0.0461	0.508
activated merged	EXO_activated	EXO_activated (1)	281474976711160 (F003391)	DNA-dependent protein kinase catalytic subunit OS=Homo sapiens GN=PRKDC PE=1 SV=3	PRKDC_HUMAN	SwissProt_2014_08.fasta	469 095,5	1	6	6	20	0.0014	0.0199
activated merged	EXO_activated	EXO_activated (1)	281474976711160 (F003391)	Syntenin-1 OS=Homo sapiens GN=SDCBP PE=1 SV=1	SDCB1_HUMAN	SwissProt_2014_08.fasta	32 445,3	1	4	5	27	0.0019	0.356
activated merged	EXO_activated	EXO_activated (1)	281474976711160 (F003391)	Peptidyl-prolyl cis-trans isomerase A OS=Homo sapiens GN=PPIA PE=1 SV=2	PPIA_HUMAN	SwissProt_2014_08.fasta	18 012,9	1	2	2	16	0.0011	0.164
activated merged	EXO_activated	EXO_activated (1)	281474976711160 (F003391)	40S ribosomal protein S11 OS=Homo sapiens GN=RPS11 PE=1 SV=3	RS11_HUMAN	SwissProt_2014_08.fasta	18 431,3	1	3	3	9	0.0006	0.184
activated merged	EXO_activated	EXO_activated (1)	281474976711160 (F003391)	40S ribosomal protein S16 OS=Homo sapiens GN=RPS16 PE=1 SV=2	RS16_HUMAN	SwissProt_2014_08.fasta	16 445,9	1	4	4	33	0.0023	0.288
activated merged	EXO_activated	EXO_activated (1)	281474976711160 (F003391)	40S ribosomal protein S3 OS=Homo sapiens GN=RPS3 PE=1 SV=2	RS3_HUMAN	SwissProt_2014_08.fasta	26 688,6	1	6	6	15	0.001	0.288
activated merged	EXO_activated	EXO_activated (1)	281474976711160 (F003391)	CD81 antigen OS=Homo sapiens GN=CD81 PE=1 SV=1	CD81_HUMAN	SwissProt_2014_08.fasta	25 809,8	1	3	4	17	0.0012	0.25
END OF FILE
