# Supplementary material for: Antibiotic-induced release of small extracellular vesicles (exosomes) with surface-associated DNA
Source: Sci Rep. 2017 Aug 15;7:8202. doi: 10.1038/s41598-017-08392-1 (PMC5557920; doi:10.1038/s41598-017-08392-1)
Supplement: Supplementary file 9 — Supplementary Dataset S8 [file 41598_2017_8392_MOESM9_ESM.xls]

## Sheet: Supplementary Table S8
Apoptotic EVs
Experiment: apoptotic merged
	Peak List Generator: unknown
		Version: unknown
		Charge States Calculated: unknown
		Deisotoped: unknown
		Textual Annotation: unknown
	Database Set: 3 Databases
		Database Name: a subset of the SwissProt_2014_08 database
			Version: unknown
			Taxonomy: All Entries
			Number of Proteins: 1516
		Database Name: a subset of the SwissProt_2015_08 database
			Version: unknown
			Taxonomy: All Entries
			Number of Proteins: 538
		Database Name: the SwissProt_2015_08 database
			Version: unknown
			Taxonomy: Homo sapiens
			Number of Proteins: 20204
		Explain Database w/ < 1000 entries:
		Does database contain common contaminants?: unknown
	Search Engine Set: 4 Search Engines
		Search Engine: Mascot
			Version: 2.5.0
			Samples: 281474976711829 (F002821), 281474976711858 (F002865), 281474976711821 (F002813), 281474976711817 (F002809), 281474976711856 (F002860)
			Fragment Tolerance: 0,050 Da (Monoisotopic)
			Parent Tolerance: 7,0 PPM (Monoisotopic)
			Fixed Modifications: +18 on O (O+18), +57 on C (Carbamidomethyl)
			Variable Modifications: +1 on NQ (Deamidated), +16 on M (Oxidation), +40 on n (Pyro-carbamidomethyl)
			Database: the SwissProt_2015_08 database (selected for Homo sapiens, unknown version, 20204 entries)
			Digestion Enzyme: Trypsin
			Max Missed Cleavages: 2
			Probability Model:
				281474976711829 (F002821): Peptide Prophet [+1,+2,+3,+4,+5,+6 and above]
				281474976711858 (F002865): Peptide Prophet [+1,+2,+3,+4,+5,+6 and above]
				281474976711821 (F002813): Peptide Prophet [+1,+2,+3,+4,+5,+6 and above]
				281474976711817 (F002809): Peptide Prophet [+1,+2,+3,+4,+5,+6 and above]
				281474976711856 (F002860): Peptide Prophet [+1,+2,+3,+4,+5,+6 and above]
		Search Engine: Mascot
			Version: Mascot
			Samples: 281474976711167 (F003397), 281474976711164 (F003395), 281474976711162 (F003392)
			Fragment Tolerance: 0,050 Da (Monoisotopic)
			Parent Tolerance: 7,0 PPM (Monoisotopic)
			Fixed Modifications: +18 on O (O+18), +57 on C (Carbamidomethyl)
			Variable Modifications: +1 on NQ (Deamidated), +16 on M (Oxidation)
			Database: the SwissProt_2015_08 database (selected for Homo sapiens, unknown version, 20204 entries)
			Digestion Enzyme: Trypsin
			Max Missed Cleavages: 2
			Probability Model:
				281474976711167 (F003397): Peptide Prophet [+1,+2,+3,+4,+5,+6 and above]
				281474976711164 (F003395): Peptide Prophet [+1,+2,+3,+4,+5,+6 and above]
				281474976711162 (F003392): Peptide Prophet [+1,+2,+3,+4,+5,+6 and above]
		Search Engine: X! Tandem
			Version: 2007.01.01.1
			Samples: 281474976711167 (F003397), 281474976711164 (F003395), 281474976711162 (F003392)
			Fragment Tolerance: 0,050 Da (Monoisotopic)
			Parent Tolerance: 7,0 PPM (Monoisotopic)
			Fixed Modifications: +18 on O (O+18), +57 on C (Carbamidomethyl)
			Variable Modifications: +1 on NQ (Deamidated), +16 on M (Oxidation)
			Database: a subset of the SwissProt_2014_08 database
			Digestion Enzyme: Trypsin
			Max Missed Cleavages: 2
			Probability Model:
				281474976711167 (F003397): Peptide Prophet [+1,+2,+3,+4 and above]
				281474976711164 (F003395): Peptide Prophet [+1,+2,+3,+4 and above]
				281474976711162 (F003392): Peptide Prophet [+1,+2,+3,+4 and above]
		Search Engine: X! Tandem
			Version: CYCLONE (2010.12.01.1)
			Samples: 281474976711829 (F002821), 281474976711858 (F002865), 281474976711821 (F002813), 281474976711817 (F002809), 281474976711856 (F002860)
			Fragment Tolerance: 0,050 Da (Monoisotopic)
			Parent Tolerance: 7,0 PPM (Monoisotopic)
			Fixed Modifications: +18 on O (O+18), +57 on C (Carbamidomethyl)
			Variable Modifications: +1 on NQ (Deamidated), +16 on M (Oxidation), +40 on n (Pyro-carbamidomethyl)
			Database: a subset of the SwissProt_2015_08 database
			Digestion Enzyme: Trypsin
			Max Missed Cleavages: 2
			Probability Model:
				281474976711829 (F002821): Peptide Prophet [+1,+2,+3,+4 and above]
				281474976711858 (F002865): Peptide Prophet [+1,+2,+3,+4 and above]
				281474976711821 (F002813): Peptide Prophet [+1,+2,+3,+4 and above]
				281474976711817 (F002809): Peptide Prophet [+1,+2,+3,+4 and above]
				281474976711856 (F002860): Peptide Prophet [+1,+2,+3,+4 and above]
	Scaffold: Version: Scaffold_4.5.1
		Modification Metadata Set: Unknown modifications
			Source: Unknown
			Comment:
		Protein Grouping Strategy: Experiment-wide grouping with binary peptide-protein weights
		Peptide Thresholds: 95,0% minimum
		Protein Thresholds: 99,0% minimum and 2 peptides minimum
		Peptide FDR: 0,0% (Decoy)
		Protein FDR: 0,0% (Decoy)
		GO Annotation Source(s):
Experiment name	Biological sample category	Biological sample name	MS/MS sample name	Protein name	Protein accession numbers	Database sources	Protein molecular weight (Da)	Protein identification probability	Exclusive unique peptide count	Exclusive unique spectrum count	Exclusive spectrum count	Percentage of total spectra	Percentage sequence coverage
apoptotic merged	MV_apoptotic	MV_apoptotic	281474976711829 (F002821)	Proteasome subunit alpha type-7 OS=Homo sapiens GN=PSMA7 PE=1 SV=1	PSA7_HUMAN	SwissProt_2015_08.fasta	27 887,2	1	2	2	2	0.0001	0.117
apoptotic merged	MV_apoptotic	MV_apoptotic	281474976711829 (F002821)	Guanine nucleotide-binding protein G(I)/G(S)/G(T) subunit beta-2 OS=Homo sapiens GN=GNB2 PE=1 SV=3	GBB2_HUMAN	SwissProt_2015_08.fasta	37 331,8	1	7	7	11	0.0004	0.344
apoptotic merged	MV_apoptotic	MV_apoptotic	281474976711829 (F002821)	Large neutral amino acids transporter small subunit 1 OS=Homo sapiens GN=SLC7A5 PE=1 SV=2	LAT1_HUMAN	SwissProt_2015_08.fasta	55 012,1	1	2	2	5	0.0002	0.0927
apoptotic merged	MV_apoptotic	MV_apoptotic	281474976711829 (F002821)	Neutral amino acid transporter B(0) OS=Homo sapiens GN=SLC1A5 PE=1 SV=2	AAAT_HUMAN	SwissProt_2015_08.fasta	56 599,8	1	3	4	6	0.0002	0.0795
apoptotic merged	MV_apoptotic	MV_apoptotic	281474976711829 (F002821)	14-3-3 protein gamma OS=Homo sapiens GN=YWHAG PE=1 SV=2	1433G_HUMAN	SwissProt_2015_08.fasta	28 303,1	1	2	2	3	0.0001	0.166
apoptotic merged	MV_apoptotic	MV_apoptotic	281474976711829 (F002821)	Glycogen [starch] synthase, muscle OS=Homo sapiens GN=GYS1 PE=1 SV=2	GYS1_HUMAN	SwissProt_2015_08.fasta	83 787,1	1	3	3	4	0.0001	0.0611
apoptotic merged	MV_apoptotic	MV_apoptotic	281474976711829 (F002821)	6-phosphogluconate dehydrogenase, decarboxylating OS=Homo sapiens GN=PGD PE=1 SV=3	6PGD_HUMAN	SwissProt_2015_08.fasta	53 141,9	1	3	3	3	0.0001	0.0994
apoptotic merged	MV_apoptotic	MV_apoptotic	281474976711829 (F002821)	Adenosine deaminase OS=Homo sapiens GN=ADA PE=1 SV=3	ADA_HUMAN	SwissProt_2015_08.fasta	40 765,1	1	2	2	4	0.0001	0.132
apoptotic merged	MV_apoptotic	MV_apoptotic	281474976711829 (F002821)	Moesin OS=Homo sapiens GN=MSN PE=1 SV=3	MOES_HUMAN	SwissProt_2015_08.fasta	67 821,8	1	11	14	28	0.001	0.307
apoptotic merged	MV_apoptotic	MV_apoptotic	281474976711829 (F002821)	Actin, alpha cardiac muscle 1 OS=Homo sapiens GN=ACTC1 PE=1 SV=1	ACTC_HUMAN	SwissProt_2015_08.fasta	42 020,1	1	3	4	11	0.0004	0.316
apoptotic merged	MV_apoptotic	MV_apoptotic	281474976711829 (F002821)	Unconventional myosin-Ig OS=Homo sapiens GN=MYO1G PE=1 SV=2	MYO1G_HUMAN	SwissProt_2015_08.fasta	116 443,6	1	10	10	14	0.0005	0.133
apoptotic merged	MV_apoptotic	MV_apoptotic	281474976711829 (F002821)	Keratin, type II cytoskeletal 5 OS=Homo sapiens GN=KRT5 PE=1 SV=3	K2C5_HUMAN	SwissProt_2015_08.fasta	62 379,6	1	3	3	3	0.0001	0.0593
apoptotic merged	MV_apoptotic	MV_apoptotic	281474976711829 (F002821)	14-3-3 protein epsilon OS=Homo sapiens GN=YWHAE PE=1 SV=1	1433E_HUMAN	SwissProt_2015_08.fasta	29 175,0	1	6	6	8	0.0003	0.404
apoptotic merged	MV_apoptotic	MV_apoptotic	281474976711829 (F002821)	Na(+)/H(+) exchange regulatory cofactor NHE-RF1 OS=Homo sapiens GN=SLC9A3R1 PE=1 SV=4	NHRF1_HUMAN	SwissProt_2015_08.fasta	38 868,3	1	3	3	3	0.0001	0.151
apoptotic merged	MV_apoptotic	MV_apoptotic	281474976711829 (F002821)	Phosphoglycerate kinase 1 OS=Homo sapiens GN=PGK1 PE=1 SV=3	PGK1_HUMAN	SwissProt_2015_08.fasta	44 615,3	1	5	5	6	0.0002	0.189
apoptotic merged	MV_apoptotic	MV_apoptotic	281474976711829 (F002821)	Cell division control protein 42 homolog OS=Homo sapiens GN=CDC42 PE=1 SV=2	CDC42_HUMAN	SwissProt_2015_08.fasta	21 258,8	1	3	3	4	0.0001	0.162
apoptotic merged	MV_apoptotic	MV_apoptotic	281474976711829 (F002821)	Guanine nucleotide-binding protein G(k) subunit alpha OS=Homo sapiens GN=GNAI3 PE=1 SV=3	GNAI3_HUMAN	SwissProt_2015_08.fasta	40 533,5	1	2	2	2	0.0001	0.121
apoptotic merged	MV_apoptotic	MV_apoptotic	281474976711829 (F002821)	Band 4.1-like protein 2 OS=Homo sapiens GN=EPB41L2 PE=1 SV=1	E41L2_HUMAN	SwissProt_2015_08.fasta	112 587,8	1	3	3	3	0.0001	0.0418
apoptotic merged	MV_apoptotic	MV_apoptotic	281474976711829 (F002821)	HLA class I histocompatibility antigen, B-7 alpha chain OS=Homo sapiens GN=HLA-B PE=1 SV=3	1B07_HUMAN	SwissProt_2015_08.fasta	40 459,6	0.999	2	2	2	0.0001	0.138
apoptotic merged	MV_apoptotic	MV_apoptotic	281474976711829 (F002821)	D-3-phosphoglycerate dehydrogenase OS=Homo sapiens GN=PHGDH PE=1 SV=4	SERA_HUMAN	SwissProt_2015_08.fasta	56 650,6	1	2	2	4	0.0001	0.0694
apoptotic merged	MV_apoptotic	MV_apoptotic	281474976711829 (F002821)	Profilin-1 OS=Homo sapiens GN=PFN1 PE=1 SV=2	PROF1_HUMAN	SwissProt_2015_08.fasta	15 054,3	1	2	2	6	0.0002	0.214
apoptotic merged	MV_apoptotic	MV_apoptotic	281474976711829 (F002821)	ADP-ribosylation factor 1 OS=Homo sapiens GN=ARF1 PE=1 SV=2	ARF1_HUMAN	SwissProt_2015_08.fasta	20 697,6	1	4	5	9	0.0003	0.425
apoptotic merged	MV_apoptotic	MV_apoptotic	281474976711829 (F002821)	Fructose-bisphosphate aldolase A OS=Homo sapiens GN=ALDOA PE=1 SV=2	ALDOA_HUMAN	SwissProt_2015_08.fasta	39 420,6	1	5	7	8	0.0003	0.247
apoptotic merged	MV_apoptotic	MV_apoptotic	281474976711829 (F002821)	Ras-related protein Rap-1b OS=Homo sapiens GN=RAP1B PE=1 SV=1	RAP1B_HUMAN	SwissProt_2015_08.fasta	20 824,9	1	6	6	12	0.0004	0.543
apoptotic merged	MV_apoptotic	MV_apoptotic	281474976711829 (F002821)	Annexin A5 OS=Homo sapiens GN=ANXA5 PE=1 SV=2	ANXA5_HUMAN	SwissProt_2015_08.fasta	35 938,6	1	2	2	4	0.0001	0.0875
apoptotic merged	MV_apoptotic	MV_apoptotic	281474976711829 (F002821)	L-lactate dehydrogenase B chain OS=Homo sapiens GN=LDHB PE=1 SV=2	LDHB_HUMAN	SwissProt_2015_08.fasta	36 638,6	1	8	10	22	0.0008	0.347
apoptotic merged	MV_apoptotic	MV_apoptotic	281474976711829 (F002821)	Heterogeneous nuclear ribonucleoproteins A2/B1 OS=Homo sapiens GN=HNRNPA2B1 PE=1 SV=2	ROA2_HUMAN	SwissProt_2015_08.fasta	37 430,3	1	2	2	2	0.0001	0.0567
apoptotic merged	MV_apoptotic	MV_apoptotic	281474976711829 (F002821)	Tubulin beta-4B chain OS=Homo sapiens GN=TUBB4B PE=1 SV=1	TBB4B_HUMAN	SwissProt_2015_08.fasta	49 830,7	1	2	2	4	0.0001	0.362
apoptotic merged	MV_apoptotic	MV_apoptotic	281474976711829 (F002821)	WD repeat-containing protein 1 OS=Homo sapiens GN=WDR1 PE=1 SV=4	WDR1_HUMAN	SwissProt_2015_08.fasta	66 193,2	1	3	3	3	0.0001	0.0842
apoptotic merged	MV_apoptotic	MV_apoptotic	281474976711829 (F002821)	Keratin, type II cytoskeletal 2 epidermal OS=Homo sapiens GN=KRT2 PE=1 SV=2	K22E_HUMAN	SwissProt_2015_08.fasta	65 433,9	1	5	5	9	0.0003	0.156
apoptotic merged	MV_apoptotic	MV_apoptotic	281474976711829 (F002821)	Transforming protein RhoA OS=Homo sapiens GN=RHOA PE=1 SV=1	RHOA_HUMAN	SwissProt_2015_08.fasta	21 768,4	1	3	3	7	0.0003	0.275
apoptotic merged	MV_apoptotic	MV_apoptotic	281474976711829 (F002821)	Heat shock protein HSP 90-beta OS=Homo sapiens GN=HSP90AB1 PE=1 SV=4	HS90B_HUMAN	SwissProt_2015_08.fasta	83 267,3	1	13	13	16	0.0006	0.3
apoptotic merged	MV_apoptotic	MV_apoptotic	281474976711829 (F002821)	Keratin, type I cytoskeletal 9 OS=Homo sapiens GN=KRT9 PE=1 SV=3	K1C9_HUMAN	SwissProt_2015_08.fasta	62 065,9	1	17	20	59	0.0021	0.557
apoptotic merged	MV_apoptotic	MV_apoptotic	281474976711829 (F002821)	14-3-3 protein zeta/delta OS=Homo sapiens GN=YWHAZ PE=1 SV=1	1433Z_HUMAN	SwissProt_2015_08.fasta	27 745,9	1	7	7	14	0.0005	0.388
apoptotic merged	MV_apoptotic	MV_apoptotic	281474976711829 (F002821)	Glucose-6-phosphate isomerase OS=Homo sapiens GN=GPI PE=1 SV=4	G6PI_HUMAN	SwissProt_2015_08.fasta	63 148,5	1	3	3	6	0.0002	0.0842
apoptotic merged	MV_apoptotic	MV_apoptotic	281474976711829 (F002821)	Leukosialin OS=Homo sapiens GN=SPN PE=1 SV=1	LEUK_HUMAN	SwissProt_2015_08.fasta	40 321,6	1	2	2	2	0.0001	0.05
apoptotic merged	MV_apoptotic	MV_apoptotic	281474976711829 (F002821)	Tubulin alpha-1B chain OS=Homo sapiens GN=TUBA1B PE=1 SV=1	TBA1B_HUMAN	SwissProt_2015_08.fasta	50 151,7	1	12	14	23	0.0008	0.437
apoptotic merged	MV_apoptotic	MV_apoptotic	281474976711829 (F002821)	Alpha-enolase OS=Homo sapiens GN=ENO1 PE=1 SV=2	ENOA_HUMAN	SwissProt_2015_08.fasta	47 170,2	1	10	12	34	0.0012	0.387
apoptotic merged	MV_apoptotic	MV_apoptotic	281474976711829 (F002821)	Keratin, type I cytoskeletal 10 OS=Homo sapiens GN=KRT10 PE=1 SV=6	K1C10_HUMAN	SwissProt_2015_08.fasta	58 828,8	1	16	20	42	0.0015	0.43
apoptotic merged	MV_apoptotic	MV_apoptotic	281474976711829 (F002821)	Pyruvate kinase PKM OS=Homo sapiens GN=PKM PE=1 SV=4	KPYM_HUMAN	SwissProt_2015_08.fasta	57 937,5	1	8	9	11	0.0004	0.245
apoptotic merged	MV_apoptotic	MV_apoptotic	281474976711829 (F002821)	Basigin OS=Homo sapiens GN=BSG PE=1 SV=2	BASI_HUMAN	SwissProt_2015_08.fasta	42 199,7	1	4	4	5	0.0002	0.138
apoptotic merged	MV_apoptotic	MV_apoptotic	281474976711829 (F002821)	Glutathione S-transferase P OS=Homo sapiens GN=GSTP1 PE=1 SV=2	GSTP1_HUMAN	SwissProt_2015_08.fasta	23 356,7	1	4	5	12	0.0004	0.29
apoptotic merged	MV_apoptotic	MV_apoptotic	281474976711829 (F002821)	Chloride intracellular channel protein 1 OS=Homo sapiens GN=CLIC1 PE=1 SV=4	CLIC1_HUMAN	SwissProt_2015_08.fasta	26 923,3	1	4	4	6	0.0002	0.328
apoptotic merged	MV_apoptotic	MV_apoptotic	281474976711829 (F002821)	Ezrin OS=Homo sapiens GN=EZR PE=1 SV=4	EZRI_HUMAN	SwissProt_2015_08.fasta	69 414,7	1	3	3	3	0.0001	0.162
apoptotic merged	MV_apoptotic	MV_apoptotic	281474976711829 (F002821)	Keratin, type I cytoskeletal 14 OS=Homo sapiens GN=KRT14 PE=1 SV=4	K1C14_HUMAN	SwissProt_2015_08.fasta	51 562,5	1	3	3	3	0.0001	0.136
apoptotic merged	MV_apoptotic	MV_apoptotic	281474976711829 (F002821)	Elongation factor 1-alpha 1 OS=Homo sapiens GN=EEF1A1 PE=1 SV=1	EF1A1_HUMAN	SwissProt_2015_08.fasta	50 141,2	1	7	8	20	0.0007	0.346
apoptotic merged	MV_apoptotic	MV_apoptotic	281474976711829 (F002821)	MARCKS-related protein OS=Homo sapiens GN=MARCKSL1 PE=1 SV=2	MRP_HUMAN	SwissProt_2015_08.fasta	19 528,6	1	5	5	13	0.0005	0.687
apoptotic merged	MV_apoptotic	MV_apoptotic	281474976711829 (F002821)	Glyceraldehyde-3-phosphate dehydrogenase OS=Homo sapiens GN=GAPDH PE=1 SV=3	G3P_HUMAN	SwissProt_2015_08.fasta	36 053,4	1	8	11	33	0.0012	0.43
apoptotic merged	MV_apoptotic	MV_apoptotic	281474976711829 (F002821)	Rho-related GTP-binding protein RhoG OS=Homo sapiens GN=RHOG PE=1 SV=1	RHOG_HUMAN	SwissProt_2015_08.fasta	21 308,1	1	2	2	2	0.0001	0.188
apoptotic merged	MV_apoptotic	MV_apoptotic	281474976711829 (F002821)	HLA class I histocompatibility antigen, A-3 alpha chain OS=Homo sapiens GN=HLA-A PE=1 SV=2	1A03_HUMAN	SwissProt_2015_08.fasta	40 840,6	1	7	7	9	0.0003	0.26
apoptotic merged	MV_apoptotic	MV_apoptotic	281474976711829 (F002821)	4F2 cell-surface antigen heavy chain OS=Homo sapiens GN=SLC3A2 PE=1 SV=3	4F2_HUMAN	SwissProt_2015_08.fasta	67 996,4	1	13	14	27	0.001	0.287
apoptotic merged	MV_apoptotic	MV_apoptotic	281474976711829 (F002821)	Keratin, type II cytoskeletal 1 OS=Homo sapiens GN=KRT1 PE=1 SV=6	K2C1_HUMAN	SwissProt_2015_08.fasta	66 040,3	1	20	23	43	0.0016	0.46
apoptotic merged	MV_apoptotic	MV_apoptotic	281474976711829 (F002821)	Guanine nucleotide-binding protein G(q) subunit alpha OS=Homo sapiens GN=GNAQ PE=1 SV=4	GNAQ_HUMAN	SwissProt_2015_08.fasta	42 143,6	1	2	2	2	0.0001	0.0752
apoptotic merged	MV_apoptotic	MV_apoptotic	281474976711829 (F002821)	Ras GTPase-activating-like protein IQGAP1 OS=Homo sapiens GN=IQGAP1 PE=1 SV=1	IQGA1_HUMAN	SwissProt_2015_08.fasta	189 258,6	1	2	2	2	0.0001	0.0187
apoptotic merged	MV_apoptotic	MV_apoptotic	281474976711829 (F002821)	Synaptic vesicle membrane protein VAT-1 homolog OS=Homo sapiens GN=VAT1 PE=1 SV=2	VAT1_HUMAN	SwissProt_2015_08.fasta	41 919,8	1	7	8	13	0.0005	0.316
apoptotic merged	MV_apoptotic	MV_apoptotic	281474976711829 (F002821)	Sodium/potassium-transporting ATPase subunit alpha-1 OS=Homo sapiens GN=ATP1A1 PE=1 SV=1	AT1A1_HUMAN	SwissProt_2015_08.fasta	112 899,5	1	10	10	17	0.0006	0.165
apoptotic merged	MV_apoptotic	MV_apoptotic	281474976711829 (F002821)	Cofilin-1 OS=Homo sapiens GN=CFL1 PE=1 SV=3	COF1_HUMAN	SwissProt_2015_08.fasta	18 503,2	1	3	3	6	0.0002	0.271
apoptotic merged	MV_apoptotic	MV_apoptotic	281474976711829 (F002821)	Heat shock cognate 71 kDa protein OS=Homo sapiens GN=HSPA8 PE=1 SV=1	HSP7C_HUMAN	SwissProt_2015_08.fasta	70 899,8	1	9	11	26	0.0009	0.271
apoptotic merged	MV_apoptotic	MV_apoptotic	281474976711829 (F002821)	Eukaryotic translation initiation factor 5A-1 OS=Homo sapiens GN=EIF5A PE=1 SV=2	IF5A1_HUMAN	SwissProt_2015_08.fasta	16 832,7	1	2	2	9	0.0003	0.305
apoptotic merged	MV_apoptotic	MV_apoptotic	281474976711829 (F002821)	Keratin, type II cytoskeletal 6A OS=Homo sapiens GN=KRT6A PE=1 SV=3	K2C6A_HUMAN	SwissProt_2015_08.fasta	60 046,4	1	2	2	2	0.0001	0.094
apoptotic merged	MV_apoptotic	MV_apoptotic	281474976711829 (F002821)	Rab GDP dissociation inhibitor beta OS=Homo sapiens GN=GDI2 PE=1 SV=2	GDIB_HUMAN	SwissProt_2015_08.fasta	50 665,5	1	4	4	5	0.0002	0.139
apoptotic merged	MV_apoptotic	MV_apoptotic	281474976711829 (F002821)	14-3-3 protein beta/alpha OS=Homo sapiens GN=YWHAB PE=1 SV=3	1433B_HUMAN	SwissProt_2015_08.fasta	28 083,1	1	2	2	2	0.0001	0.183
apoptotic merged	MV_apoptotic	MV_apoptotic	281474976711829 (F002821)	Tubulin beta chain OS=Homo sapiens GN=TUBB PE=1 SV=2	TBB5_HUMAN	SwissProt_2015_08.fasta	49 670,6	1	10	10	16	0.0006	0.39
apoptotic merged	MV_apoptotic	MV_apoptotic	281474976711829 (F002821)	Receptor-type tyrosine-protein phosphatase C OS=Homo sapiens GN=PTPRC PE=1 SV=2	PTPRC_HUMAN	SwissProt_2015_08.fasta	147 255,9	1	5	5	5	0.0002	0.0767
apoptotic merged	MV_apoptotic	MV_apoptotic	281474976711829 (F002821)	Tyrosine-protein kinase Lck OS=Homo sapiens GN=LCK PE=1 SV=6	LCK_HUMAN	SwissProt_2015_08.fasta	58 002,0	1	9	10	19	0.0007	0.303
apoptotic merged	MV_apoptotic	MV_apoptotic	281474976711829 (F002821)	L-lactate dehydrogenase A chain OS=Homo sapiens GN=LDHA PE=1 SV=2	LDHA_HUMAN	SwissProt_2015_08.fasta	36 689,2	1	5	5	11	0.0004	0.25
apoptotic merged	MV_apoptotic	MV_apoptotic	281474976711829 (F002821)	Peroxiredoxin-1 OS=Homo sapiens GN=PRDX1 PE=1 SV=1	PRDX1_HUMAN	SwissProt_2015_08.fasta	22 110,9	1	3	3	3	0.0001	0.196
apoptotic merged	MV_apoptotic	MV_apoptotic	281474976711829 (F002821)	Heat shock protein HSP 90-alpha OS=Homo sapiens GN=HSP90AA1 PE=1 SV=5	HS90A_HUMAN	SwissProt_2015_08.fasta	84 663,2	1	6	6	9	0.0003	0.178
apoptotic merged	MV_apoptotic	MV_apoptotic	281474976711829 (F002821)	Annexin A2 OS=Homo sapiens GN=ANXA2 PE=1 SV=2	ANXA2_HUMAN	SwissProt_2015_08.fasta	38 606,1	1	2	2	2	0.0001	0.0855
apoptotic merged	MV_apoptotic	MV_apoptotic	281474976711829 (F002821)	Peptidyl-prolyl cis-trans isomerase A OS=Homo sapiens GN=PPIA PE=1 SV=2	PPIA_HUMAN	SwissProt_2015_08.fasta	18 012,9	1	5	5	10	0.0004	0.479
apoptotic merged	MV_apoptotic	MV_apoptotic	281474976711829 (F002821)	Integrin beta-1 OS=Homo sapiens GN=ITGB1 PE=1 SV=2	ITB1_HUMAN	SwissProt_2015_08.fasta	88 415,1	1	2	2	2	0.0001	0.0288
apoptotic merged	MV_apoptotic	MV_apoptotic	281474976711829 (F002821)	40S ribosomal protein SA OS=Homo sapiens GN=RPSA PE=1 SV=4	RSSA_HUMAN	SwissProt_2015_08.fasta	32 854,1	1	2	2	2	0.0001	0.102
apoptotic merged	MV_apoptotic	MV_apoptotic	281474976711829 (F002821)	Alpha-1-acid glycoprotein 1 OS=Homo sapiens GN=ORM1 PE=1 SV=1	A1AG1_HUMAN	SwissProt_2015_08.fasta	23 512,1	1	3	4	8	0.0003	0.174
apoptotic merged	MV_apoptotic	MV_apoptotic	281474976711829 (F002821)	Rho GDP-dissociation inhibitor 2 OS=Homo sapiens GN=ARHGDIB PE=1 SV=3	GDIR2_HUMAN	SwissProt_2015_08.fasta	22 988,4	1	5	6	11	0.0004	0.358
apoptotic merged	MV_apoptotic	MV_apoptotic	281474976711829 (F002821)	Annexin A6 OS=Homo sapiens GN=ANXA6 PE=1 SV=3	ANXA6_HUMAN	SwissProt_2015_08.fasta	75 877,5	1	8	8	12	0.0004	0.212
apoptotic merged	MV_apoptotic	MV_apoptotic	281474976711829 (F002821)	Elongation factor 2 OS=Homo sapiens GN=EEF2 PE=1 SV=4	EF2_HUMAN	SwissProt_2015_08.fasta	95 340,1	1	8	8	10	0.0004	0.141
apoptotic merged	MV_apoptotic	MV_apoptotic	281474976711829 (F002821)	Guanine nucleotide-binding protein G(I)/G(S)/G(T) subunit beta-1 OS=Homo sapiens GN=GNB1 PE=1 SV=3	GBB1_HUMAN	SwissProt_2015_08.fasta	37 377,5	1	6	7	9	0.0003	0.438
apoptotic merged	MV_apoptotic	MV_apoptotic	281474976711829 (F002821)	Guanine nucleotide-binding protein G(i) subunit alpha-2 OS=Homo sapiens GN=GNAI2 PE=1 SV=3	GNAI2_HUMAN	SwissProt_2015_08.fasta	40 452,0	1	8	9	15	0.0005	0.355
apoptotic merged	MV_apoptotic	MV_apoptotic	281474976711829 (F002821)	14-3-3 protein theta OS=Homo sapiens GN=YWHAQ PE=1 SV=1	1433T_HUMAN	SwissProt_2015_08.fasta	27 765,4	1	2	2	3	0.0001	0.167
apoptotic merged	MV_apoptotic	MV_apoptotic	281474976711829 (F002821)	Ras-related C3 botulinum toxin substrate 1 OS=Homo sapiens GN=RAC1 PE=1 SV=1	RAC1_HUMAN	SwissProt_2015_08.fasta	21 450,6	1	3	3	3	0.0001	0.24
apoptotic merged	MV_apoptotic	MV_apoptotic	281474976711829 (F002821)	Coronin-1A OS=Homo sapiens GN=CORO1A PE=1 SV=4	COR1A_HUMAN	SwissProt_2015_08.fasta	51 026,1	1	4	4	4	0.0001	0.111
apoptotic merged	MV_apoptotic	MV_apoptotic	281474976711829 (F002821)	Plastin-2 OS=Homo sapiens GN=LCP1 PE=1 SV=6	PLSL_HUMAN	SwissProt_2015_08.fasta	70 291,2	1	12	12	27	0.001	0.305
apoptotic merged	MV_apoptotic	MV_apoptotic	281474976711829 (F002821)	Guanine nucleotide-binding protein G(s) subunit alpha isoforms XLas OS=Homo sapiens GN=GNAS PE=1 SV=2	GNAS1_HUMAN,GNAS2_HUMAN	SwissProt_2015_08.fasta	111 026,3	1	2	3	6	0.0002	0.0521
apoptotic merged	MV_apoptotic	MV_apoptotic	281474976711829 (F002821)	Calmodulin OS=Homo sapiens GN=CALM1 PE=1 SV=2	CALM_HUMAN	SwissProt_2015_08.fasta	16 838,0	1	3	3	4	0.0001	0.51
apoptotic merged	MV_apoptotic	MV_apoptotic	281474976711829 (F002821)	Plasma membrane calcium-transporting ATPase 4 OS=Homo sapiens GN=ATP2B4 PE=1 SV=2	AT2B4_HUMAN	SwissProt_2015_08.fasta	137 923,7	1	3	3	3	0.0001	0.0355
apoptotic merged	MV_apoptotic	MV_apoptotic	281474976711829 (F002821)	Actin, cytoplasmic 1 OS=Homo sapiens GN=ACTB PE=1 SV=1	ACTB_HUMAN,ACTG_HUMAN	SwissProt_2015_08.fasta	41 737,8	1	16	22	95	0.0034	0.659
apoptotic merged	MV_apoptotic	MV_apoptotic	281474976711858 (F002865)	Ras GTPase-activating-like protein IQGAP1 OS=Homo sapiens GN=IQGAP1 PE=1 SV=1	IQGA1_HUMAN	SwissProt_2015_08.fasta	189 258,6	1	6	6	9	0.0003	0.0658
apoptotic merged	MV_apoptotic	MV_apoptotic	281474976711858 (F002865)	EH domain-containing protein 1 OS=Homo sapiens GN=EHD1 PE=1 SV=2	EHD1_HUMAN	SwissProt_2015_08.fasta	60 629,1	1	2	2	2	0.0001	0.0787
apoptotic merged	MV_apoptotic	MV_apoptotic	281474976711858 (F002865)	Alpha-actinin-4 OS=Homo sapiens GN=ACTN4 PE=1 SV=2	ACTN4_HUMAN	SwissProt_2015_08.fasta	104 857,2	1	7	7	11	0.0003	0.136
apoptotic merged	MV_apoptotic	MV_apoptotic	281474976711858 (F002865)	26S proteasome non-ATPase regulatory subunit 14 OS=Homo sapiens GN=PSMD14 PE=1 SV=1	PSDE_HUMAN	SwissProt_2015_08.fasta	34 576,6	1	2	2	2	0.0001	0.181
apoptotic merged	MV_apoptotic	MV_apoptotic	281474976711858 (F002865)	Keratin, type I cytoskeletal 17 OS=Homo sapiens GN=KRT17 PE=1 SV=2	K1C17_HUMAN	SwissProt_2015_08.fasta	48 106,7	1	2	2	3	0.0001	0.171
apoptotic merged	MV_apoptotic	MV_apoptotic	281474976711858 (F002865)	Calmodulin OS=Homo sapiens GN=CALM1 PE=1 SV=2	CALM_HUMAN	SwissProt_2015_08.fasta	16 838,0	1	4	7	17	0.0005	0.57
apoptotic merged	MV_apoptotic	MV_apoptotic	281474976711858 (F002865)	Tyrosine-protein kinase Lck OS=Homo sapiens GN=LCK PE=1 SV=6	LCK_HUMAN	SwissProt_2015_08.fasta	58 002,0	1	11	14	26	0.0008	0.33
apoptotic merged	MV_apoptotic	MV_apoptotic	281474976711858 (F002865)	Desmoplakin OS=Homo sapiens GN=DSP PE=1 SV=3	DESP_HUMAN	SwissProt_2015_08.fasta	331 781,4	1	2	2	2	0.0001	0.0077
apoptotic merged	MV_apoptotic	MV_apoptotic	281474976711858 (F002865)	CD82 antigen OS=Homo sapiens GN=CD82 PE=1 SV=1	CD82_HUMAN	SwissProt_2015_08.fasta	29 625,7	1	2	2	3	0.0001	0.0974
apoptotic merged	MV_apoptotic	MV_apoptotic	281474976711858 (F002865)	Cullin-2 OS=Homo sapiens GN=CUL2 PE=1 SV=2	CUL2_HUMAN	SwissProt_2015_08.fasta	86 985,4	1	2	2	2	0.0001	0.055
apoptotic merged	MV_apoptotic	MV_apoptotic	281474976711858 (F002865)	Phosphatidylinositol 4-phosphate 5-kinase type-1 alpha OS=Homo sapiens GN=PIP5K1A PE=1 SV=1	PI51A_HUMAN	SwissProt_2015_08.fasta	62 635,5	1	3	3	3	0.0001	0.0872
apoptotic merged	MV_apoptotic	MV_apoptotic	281474976711858 (F002865)	Ras-related protein Rab-5C OS=Homo sapiens GN=RAB5C PE=1 SV=2	RAB5C_HUMAN	SwissProt_2015_08.fasta	23 482,7	1	4	4	7	0.0002	0.287
apoptotic merged	MV_apoptotic	MV_apoptotic	281474976711858 (F002865)	Chloride intracellular channel protein 4 OS=Homo sapiens GN=CLIC4 PE=1 SV=4	CLIC4_HUMAN	SwissProt_2015_08.fasta	28 773,6	1	2	2	3	0.0001	0.15
apoptotic merged	MV_apoptotic	MV_apoptotic	281474976711858 (F002865)	Plasminogen activator inhibitor 1 RNA-binding protein OS=Homo sapiens GN=SERBP1 PE=1 SV=2	PAIRB_HUMAN	SwissProt_2015_08.fasta	44 965,8	1	3	3	3	0.0001	0.11
apoptotic merged	MV_apoptotic	MV_apoptotic	281474976711858 (F002865)	HLA class I histocompatibility antigen, B-7 alpha chain OS=Homo sapiens GN=HLA-B PE=1 SV=3	1B07_HUMAN	SwissProt_2015_08.fasta	40 459,6	1	6	6	7	0.0002	0.434
apoptotic merged	MV_apoptotic	MV_apoptotic	281474976711858 (F002865)	Neutral amino acid transporter A OS=Homo sapiens GN=SLC1A4 PE=1 SV=1	SATT_HUMAN	SwissProt_2015_08.fasta	55 724,4	1	6	7	9	0.0003	0.246
apoptotic merged	MV_apoptotic	MV_apoptotic	281474976711858 (F002865)	Aminopeptidase B OS=Homo sapiens GN=RNPEP PE=1 SV=2	AMPB_HUMAN	SwissProt_2015_08.fasta	72 597,4	1	2	2	3	0.0001	0.0892
apoptotic merged	MV_apoptotic	MV_apoptotic	281474976711858 (F002865)	AP-2 complex subunit beta OS=Homo sapiens GN=AP2B1 PE=1 SV=1	AP2B1_HUMAN	SwissProt_2015_08.fasta	104 555,3	1	2	3	4	0.0001	0.0619
apoptotic merged	MV_apoptotic	MV_apoptotic	281474976711858 (F002865)	Calponin-2 OS=Homo sapiens GN=CNN2 PE=1 SV=4	CNN2_HUMAN	SwissProt_2015_08.fasta	33 697,6	1	3	4	7	0.0002	0.282
apoptotic merged	MV_apoptotic	MV_apoptotic	281474976711858 (F002865)	Phosphatidylethanolamine-binding protein 1 OS=Homo sapiens GN=PEBP1 PE=1 SV=3	PEBP1_HUMAN	SwissProt_2015_08.fasta	21 056,9	1	2	2	3	0.0001	0.182
apoptotic merged	MV_apoptotic	MV_apoptotic	281474976711858 (F002865)	Heat shock protein HSP 90-alpha OS=Homo sapiens GN=HSP90AA1 PE=1 SV=5	HS90A_HUMAN	SwissProt_2015_08.fasta	84 663,2	1	11	14	22	0.0006	0.414
apoptotic merged	MV_apoptotic	MV_apoptotic	281474976711858 (F002865)	Calcium-binding protein 39 OS=Homo sapiens GN=CAB39 PE=1 SV=1	CAB39_HUMAN	SwissProt_2015_08.fasta	39 871,2	1	3	3	3	0.0001	0.214
apoptotic merged	MV_apoptotic	MV_apoptotic	281474976711858 (F002865)	F-actin-capping protein subunit beta OS=Homo sapiens GN=CAPZB PE=1 SV=4	CAPZB_HUMAN	SwissProt_2015_08.fasta	31 351,6	1	4	4	4	0.0001	0.238
apoptotic merged	MV_apoptotic	MV_apoptotic	281474976711858 (F002865)	60S acidic ribosomal protein P2 OS=Homo sapiens GN=RPLP2 PE=1 SV=1	RLA2_HUMAN	SwissProt_2015_08.fasta	11 665,5	1	2	2	2	0.0001	0.435
apoptotic merged	MV_apoptotic	MV_apoptotic	281474976711858 (F002865)	Spectrin beta chain, non-erythrocytic 1 OS=Homo sapiens GN=SPTBN1 PE=1 SV=2	SPTB2_HUMAN	SwissProt_2015_08.fasta	274 613,4	1	16	18	21	0.0006	0.111
apoptotic merged	MV_apoptotic	MV_apoptotic	281474976711858 (F002865)	Protein LAP2 OS=Homo sapiens GN=ERBB2IP PE=1 SV=2	LAP2_HUMAN	SwissProt_2015_08.fasta	158 301,7	1	5	6	8	0.0002	0.109
apoptotic merged	MV_apoptotic	MV_apoptotic	281474976711858 (F002865)	T-complex protein 1 subunit epsilon OS=Homo sapiens GN=CCT5 PE=1 SV=1	TCPE_HUMAN	SwissProt_2015_08.fasta	59 672,4	1	5	5	8	0.0002	0.177
apoptotic merged	MV_apoptotic	MV_apoptotic	281474976711858 (F002865)	L-lactate dehydrogenase B chain OS=Homo sapiens GN=LDHB PE=1 SV=2	LDHB_HUMAN	SwissProt_2015_08.fasta	36 638,6	1	15	19	45	0.0013	0.584
apoptotic merged	MV_apoptotic	MV_apoptotic	281474976711858 (F002865)	Neutral amino acid transporter B(0) OS=Homo sapiens GN=SLC1A5 PE=1 SV=2	AAAT_HUMAN	SwissProt_2015_08.fasta	56 599,8	1	7	9	12	0.0004	0.248
apoptotic merged	MV_apoptotic	MV_apoptotic	281474976711858 (F002865)	CD81 antigen OS=Homo sapiens GN=CD81 PE=1 SV=1	CD81_HUMAN	SwissProt_2015_08.fasta	25 809,8	1	4	6	9	0.0003	0.411
apoptotic merged	MV_apoptotic	MV_apoptotic	281474976711858 (F002865)	HLA class I histocompatibility antigen, A-3 alpha chain OS=Homo sapiens GN=HLA-A PE=1 SV=2	1A03_HUMAN	SwissProt_2015_08.fasta	40 840,6	1	13	16	24	0.0007	0.449
apoptotic merged	MV_apoptotic	MV_apoptotic	281474976711858 (F002865)	C-X-C chemokine receptor type 4 OS=Homo sapiens GN=CXCR4 PE=1 SV=1	CXCR4_HUMAN	SwissProt_2015_08.fasta	39 747,3	1	5	6	8	0.0002	0.298
apoptotic merged	MV_apoptotic	MV_apoptotic	281474976711858 (F002865)	Heat shock cognate 71 kDa protein OS=Homo sapiens GN=HSPA8 PE=1 SV=1	HSP7C_HUMAN	SwissProt_2015_08.fasta	70 899,8	1	19	24	41	0.0012	0.537
apoptotic merged	MV_apoptotic	MV_apoptotic	281474976711858 (F002865)	Myristoylated alanine-rich C-kinase substrate OS=Homo sapiens GN=MARCKS PE=1 SV=4	MARCS_HUMAN	SwissProt_2015_08.fasta	31 554,2	1	2	2	2	0.0001	0.111
apoptotic merged	MV_apoptotic	MV_apoptotic	281474976711858 (F002865)	Leucine-rich repeat flightless-interacting protein 1 OS=Homo sapiens GN=LRRFIP1 PE=1 SV=2	LRRF1_HUMAN	SwissProt_2015_08.fasta	89 252,6	1	2	2	3	0.0001	0.0371
apoptotic merged	MV_apoptotic	MV_apoptotic	281474976711858 (F002865)	Coronin-1C OS=Homo sapiens GN=CORO1C PE=1 SV=1	COR1C_HUMAN	SwissProt_2015_08.fasta	53 250,3	1	2	2	2	0.0001	0.0527
apoptotic merged	MV_apoptotic	MV_apoptotic	281474976711858 (F002865)	Eukaryotic translation initiation factor 5A-1 OS=Homo sapiens GN=EIF5A PE=1 SV=2	IF5A1_HUMAN	SwissProt_2015_08.fasta	16 832,7	1	3	4	8	0.0002	0.312
apoptotic merged	MV_apoptotic	MV_apoptotic	281474976711858 (F002865)	Purine nucleoside phosphorylase OS=Homo sapiens GN=PNP PE=1 SV=2	PNPH_HUMAN	SwissProt_2015_08.fasta	32 118,0	1	3	3	3	0.0001	0.0934
apoptotic merged	MV_apoptotic	MV_apoptotic	281474976711858 (F002865)	60S acidic ribosomal protein P1 OS=Homo sapiens GN=RPLP1 PE=1 SV=1	RLA1_HUMAN	SwissProt_2015_08.fasta	11 514,1	1	2	2	2	0.0001	0.667
apoptotic merged	MV_apoptotic	MV_apoptotic	281474976711858 (F002865)	Guanine nucleotide-binding protein G(s) subunit alpha isoforms XLas OS=Homo sapiens GN=GNAS PE=1 SV=2	GNAS1_HUMAN,GNAS2_HUMAN	SwissProt_2015_08.fasta	111 026,3	1	9	10	15	0.0004	0.163
apoptotic merged	MV_apoptotic	MV_apoptotic	281474976711858 (F002865)	Heterogeneous nuclear ribonucleoprotein K OS=Homo sapiens GN=HNRNPK PE=1 SV=1	HNRPK_HUMAN	SwissProt_2015_08.fasta	50 978,5	1	6	6	6	0.0002	0.201
apoptotic merged	MV_apoptotic	MV_apoptotic	281474976711858 (F002865)	Ras-related protein Rab-8A OS=Homo sapiens GN=RAB8A PE=1 SV=1	RAB8A_HUMAN	SwissProt_2015_08.fasta	23 669,7	1	3	3	4	0.0001	0.333
apoptotic merged	MV_apoptotic	MV_apoptotic	281474976711858 (F002865)	Programmed cell death 6-interacting protein OS=Homo sapiens GN=PDCD6IP PE=1 SV=1	PDC6I_HUMAN	SwissProt_2015_08.fasta	96 025,4	1	2	2	3	0.0001	0.0484
apoptotic merged	MV_apoptotic	MV_apoptotic	281474976711858 (F002865)	5'-AMP-activated protein kinase catalytic subunit alpha-1 OS=Homo sapiens GN=PRKAA1 PE=1 SV=4	AAPK1_HUMAN	SwissProt_2015_08.fasta	64 010,8	1	2	2	5	0.0001	0.116
apoptotic merged	MV_apoptotic	MV_apoptotic	281474976711858 (F002865)	Keratin, type I cytoskeletal 14 OS=Homo sapiens GN=KRT14 PE=1 SV=4	K1C14_HUMAN	SwissProt_2015_08.fasta	51 562,5	1	12	15	19	0.0006	0.4
apoptotic merged	MV_apoptotic	MV_apoptotic	281474976711858 (F002865)	Unconventional myosin-Ib OS=Homo sapiens GN=MYO1B PE=1 SV=3	MYO1B_HUMAN	SwissProt_2015_08.fasta	131 990,7	1	5	8	11	0.0003	0.0836
apoptotic merged	MV_apoptotic	MV_apoptotic	281474976711858 (F002865)	Transketolase OS=Homo sapiens GN=TKT PE=1 SV=3	TKT_HUMAN	SwissProt_2015_08.fasta	67 879,4	1	3	4	5	0.0001	0.128
apoptotic merged	MV_apoptotic	MV_apoptotic	281474976711858 (F002865)	Ubiquitin-conjugating enzyme E2 N OS=Homo sapiens GN=UBE2N PE=1 SV=1	UBE2N_HUMAN	SwissProt_2015_08.fasta	17 138,6	1	2	2	3	0.0001	0.257
apoptotic merged	MV_apoptotic	MV_apoptotic	281474976711858 (F002865)	SH3 domain-binding glutamic acid-rich-like protein 3 OS=Homo sapiens GN=SH3BGRL3 PE=1 SV=1	SH3L3_HUMAN	SwissProt_2015_08.fasta	10 437,8	1	2	3	3	0.0001	0.462
apoptotic merged	MV_apoptotic	MV_apoptotic	281474976711858 (F002865)	Charged multivesicular body protein 6 OS=Homo sapiens GN=CHMP6 PE=1 SV=3	CHMP6_HUMAN	SwissProt_2015_08.fasta	23 485,3	1	2	2	3	0.0001	0.318
apoptotic merged	MV_apoptotic	MV_apoptotic	281474976711858 (F002865)	Fatty acid synthase OS=Homo sapiens GN=FASN PE=1 SV=3	FAS_HUMAN	SwissProt_2015_08.fasta	273 427,1	1	16	17	21	0.0006	0.135
apoptotic merged	MV_apoptotic	MV_apoptotic	281474976711858 (F002865)	Cytosol aminopeptidase OS=Homo sapiens GN=LAP3 PE=1 SV=3	AMPL_HUMAN	SwissProt_2015_08.fasta	56 167,8	1	2	2	2	0.0001	0.0867
apoptotic merged	MV_apoptotic	MV_apoptotic	281474976711858 (F002865)	Acetyl-CoA acetyltransferase, cytosolic OS=Homo sapiens GN=ACAT2 PE=1 SV=2	THIC_HUMAN	SwissProt_2015_08.fasta	41 350,4	1	4	6	10	0.0003	0.272
apoptotic merged	MV_apoptotic	MV_apoptotic	281474976711858 (F002865)	Ras-related protein Rab-7a OS=Homo sapiens GN=RAB7A PE=1 SV=1	RAB7A_HUMAN	SwissProt_2015_08.fasta	23 490,0	1	2	2	5	0.0001	0.155
apoptotic merged	MV_apoptotic	MV_apoptotic	281474976711858 (F002865)	Bleomycin hydrolase OS=Homo sapiens GN=BLMH PE=1 SV=1	BLMH_HUMAN	SwissProt_2015_08.fasta	52 562,6	1	3	3	4	0.0001	0.119
apoptotic merged	MV_apoptotic	MV_apoptotic	281474976711858 (F002865)	Moesin OS=Homo sapiens GN=MSN PE=1 SV=3	MOES_HUMAN	SwissProt_2015_08.fasta	67 821,8	1	20	26	53	0.0016	0.433
apoptotic merged	MV_apoptotic	MV_apoptotic	281474976711858 (F002865)	Cyclin-dependent kinase 1 OS=Homo sapiens GN=CDK1 PE=1 SV=3	CDK1_HUMAN	SwissProt_2015_08.fasta	34 097,3	1	2	2	2	0.0001	0.141
apoptotic merged	MV_apoptotic	MV_apoptotic	281474976711858 (F002865)	Rho GDP-dissociation inhibitor 1 OS=Homo sapiens GN=ARHGDIA PE=1 SV=3	GDIR1_HUMAN	SwissProt_2015_08.fasta	23 207,5	1	2	2	6	0.0002	0.275
apoptotic merged	MV_apoptotic	MV_apoptotic	281474976711858 (F002865)	Amidophosphoribosyltransferase OS=Homo sapiens GN=PPAT PE=1 SV=1	PUR1_HUMAN	SwissProt_2015_08.fasta	57 399,3	1	2	2	2	0.0001	0.112
apoptotic merged	MV_apoptotic	MV_apoptotic	281474976711858 (F002865)	Multidrug resistance-associated protein 1 OS=Homo sapiens GN=ABCC1 PE=1 SV=3	MRP1_HUMAN	SwissProt_2015_08.fasta	171 595,5	1	2	2	2	0.0001	0.0248
apoptotic merged	MV_apoptotic	MV_apoptotic	281474976711858 (F002865)	Thioredoxin reductase 1, cytoplasmic OS=Homo sapiens GN=TXNRD1 PE=1 SV=3	TRXR1_HUMAN	SwissProt_2015_08.fasta	70 906,9	1	2	2	3	0.0001	0.0586
apoptotic merged	MV_apoptotic	MV_apoptotic	281474976711858 (F002865)	Keratin, type II cytoskeletal 5 OS=Homo sapiens GN=KRT5 PE=1 SV=3	K2C5_HUMAN	SwissProt_2015_08.fasta	62 379,6	1	7	7	11	0.0003	0.193
apoptotic merged	MV_apoptotic	MV_apoptotic	281474976711858 (F002865)	Na(+)/H(+) exchange regulatory cofactor NHE-RF1 OS=Homo sapiens GN=SLC9A3R1 PE=1 SV=4	NHRF1_HUMAN	SwissProt_2015_08.fasta	38 868,3	1	5	5	9	0.0003	0.229
apoptotic merged	MV_apoptotic	MV_apoptotic	281474976711858 (F002865)	Hypoxanthine-guanine phosphoribosyltransferase OS=Homo sapiens GN=HPRT1 PE=1 SV=2	HPRT_HUMAN	SwissProt_2015_08.fasta	24 580,2	1	2	2	3	0.0001	0.115
apoptotic merged	MV_apoptotic	MV_apoptotic	281474976711858 (F002865)	Ephrin type-B receptor 2 OS=Homo sapiens GN=EPHB2 PE=1 SV=5	EPHB2_HUMAN	SwissProt_2015_08.fasta	117 494,2	1	4	4	5	0.0001	0.0701
apoptotic merged	MV_apoptotic	MV_apoptotic	281474976711858 (F002865)	Serine/threonine-protein phosphatase PP1-alpha catalytic subunit OS=Homo sapiens GN=PPP1CA PE=1 SV=1	PP1A_HUMAN	SwissProt_2015_08.fasta	37 513,9	1	3	4	5	0.0001	0.227
apoptotic merged	MV_apoptotic	MV_apoptotic	281474976711858 (F002865)	Sodium/potassium-transporting ATPase subunit beta-3 OS=Homo sapiens GN=ATP1B3 PE=1 SV=1	AT1B3_HUMAN	SwissProt_2015_08.fasta	31 513,7	1	3	4	6	0.0002	0.211
apoptotic merged	MV_apoptotic	MV_apoptotic	281474976711858 (F002865)	Ras-related protein Rap-2b OS=Homo sapiens GN=RAP2B PE=1 SV=1	RAP2B_HUMAN	SwissProt_2015_08.fasta	20 504,4	1	2	2	2	0.0001	0.142
apoptotic merged	MV_apoptotic	MV_apoptotic	281474976711858 (F002865)	Transgelin-2 OS=Homo sapiens GN=TAGLN2 PE=1 SV=3	TAGL2_HUMAN	SwissProt_2015_08.fasta	22 391,9	1	4	4	9	0.0003	0.362
apoptotic merged	MV_apoptotic	MV_apoptotic	281474976711858 (F002865)	Solute carrier family 2, facilitated glucose transporter member 1 OS=Homo sapiens GN=SLC2A1 PE=1 SV=2	GTR1_HUMAN	SwissProt_2015_08.fasta	54 085,3	1	6	9	10	0.0003	0.429
apoptotic merged	MV_apoptotic	MV_apoptotic	281474976711858 (F002865)	Actin, cytoplasmic 1 OS=Homo sapiens GN=ACTB PE=1 SV=1	ACTB_HUMAN,ACTG_HUMAN	SwissProt_2015_08.fasta	41 737,8	1	20	36	135	0.004	0.688
apoptotic merged	MV_apoptotic	MV_apoptotic	281474976711858 (F002865)	Actin-related protein 2/3 complex subunit 3 OS=Homo sapiens GN=ARPC3 PE=1 SV=3	ARPC3_HUMAN	SwissProt_2015_08.fasta	20 547,8	1	2	2	2	0.0001	0.135
apoptotic merged	MV_apoptotic	MV_apoptotic	281474976711858 (F002865)	Proteasome subunit alpha type-1 OS=Homo sapiens GN=PSMA1 PE=1 SV=1	PSA1_HUMAN	SwissProt_2015_08.fasta	29 556,0	1	2	2	2	0.0001	0.076
apoptotic merged	MV_apoptotic	MV_apoptotic	281474976711858 (F002865)	T-complex protein 1 subunit eta OS=Homo sapiens GN=CCT7 PE=1 SV=2	TCPH_HUMAN	SwissProt_2015_08.fasta	59 367,8	1	6	7	8	0.0002	0.223
apoptotic merged	MV_apoptotic	MV_apoptotic	281474976711858 (F002865)	Transforming protein RhoA OS=Homo sapiens GN=RHOA PE=1 SV=1	RHOA_HUMAN	SwissProt_2015_08.fasta	21 768,4	1	6	8	12	0.0004	0.539
apoptotic merged	MV_apoptotic	MV_apoptotic	281474976711858 (F002865)	L-lactate dehydrogenase A chain OS=Homo sapiens GN=LDHA PE=1 SV=2	LDHA_HUMAN	SwissProt_2015_08.fasta	36 689,2	1	12	16	30	0.0009	0.479
apoptotic merged	MV_apoptotic	MV_apoptotic	281474976711858 (F002865)	Eukaryotic translation initiation factor 4B OS=Homo sapiens GN=EIF4B PE=1 SV=2	IF4B_HUMAN	SwissProt_2015_08.fasta	69 153,9	1	3	3	4	0.0001	0.0982
apoptotic merged	MV_apoptotic	MV_apoptotic	281474976711858 (F002865)	Golgi-associated plant pathogenesis-related protein 1 OS=Homo sapiens GN=GLIPR2 PE=1 SV=3	GAPR1_HUMAN	SwissProt_2015_08.fasta	17 218,2	1	3	3	5	0.0001	0.279
apoptotic merged	MV_apoptotic	MV_apoptotic	281474976711858 (F002865)	Protein deglycase DJ-1 OS=Homo sapiens GN=PARK7 PE=1 SV=2	PARK7_HUMAN	SwissProt_2015_08.fasta	19 891,2	1	2	3	5	0.0001	0.243
apoptotic merged	MV_apoptotic	MV_apoptotic	281474976711858 (F002865)	Heterogeneous nuclear ribonucleoprotein A3 OS=Homo sapiens GN=HNRNPA3 PE=1 SV=2	ROA3_HUMAN	SwissProt_2015_08.fasta	39 595,1	1	3	3	3	0.0001	0.108
apoptotic merged	MV_apoptotic	MV_apoptotic	281474976711858 (F002865)	Bifunctional glutamate/proline--tRNA ligase OS=Homo sapiens GN=EPRS PE=1 SV=5	SYEP_HUMAN	SwissProt_2015_08.fasta	170 593,2	1	2	2	3	0.0001	0.0192
apoptotic merged	MV_apoptotic	MV_apoptotic	281474976711858 (F002865)	Synaptosomal-associated protein 23 OS=Homo sapiens GN=SNAP23 PE=1 SV=1	SNP23_HUMAN	SwissProt_2015_08.fasta	23 354,8	1	2	2	2	0.0001	0.128
apoptotic merged	MV_apoptotic	MV_apoptotic	281474976711858 (F002865)	HLA class I histocompatibility antigen, B-35 alpha chain OS=Homo sapiens GN=HLA-B PE=1 SV=1	1B35_HUMAN,1B53_HUMAN	SwissProt_2015_08.fasta	40 454,8	1	4	5	5	0.0001	0.464
apoptotic merged	MV_apoptotic	MV_apoptotic	281474976711858 (F002865)	CD99 antigen OS=Homo sapiens GN=CD99 PE=1 SV=1	CD99_HUMAN	SwissProt_2015_08.fasta	18 848,2	1	5	6	6	0.0002	0.324
apoptotic merged	MV_apoptotic	MV_apoptotic	281474976711858 (F002865)	Protein disulfide-isomerase A3 OS=Homo sapiens GN=PDIA3 PE=1 SV=4	PDIA3_HUMAN	SwissProt_2015_08.fasta	56 784,6	1	2	2	3	0.0001	0.0475
apoptotic merged	MV_apoptotic	MV_apoptotic	281474976711858 (F002865)	MARCKS-related protein OS=Homo sapiens GN=MARCKSL1 PE=1 SV=2	MRP_HUMAN	SwissProt_2015_08.fasta	19 528,6	1	6	8	24	0.0007	0.692
apoptotic merged	MV_apoptotic	MV_apoptotic	281474976711858 (F002865)	Myeloid-associated differentiation marker OS=Homo sapiens GN=MYADM PE=1 SV=2	MYADM_HUMAN	SwissProt_2015_08.fasta	35 274,2	1	3	4	4	0.0001	0.239
apoptotic merged	MV_apoptotic	MV_apoptotic	281474976711858 (F002865)	Glyceraldehyde-3-phosphate dehydrogenase OS=Homo sapiens GN=GAPDH PE=1 SV=3	G3P_HUMAN	SwissProt_2015_08.fasta	36 053,4	1	15	22	56	0.0016	0.704
apoptotic merged	MV_apoptotic	MV_apoptotic	281474976711858 (F002865)	60S acidic ribosomal protein P0 OS=Homo sapiens GN=RPLP0 PE=1 SV=1	RLA0_HUMAN	SwissProt_2015_08.fasta	34 274,3	1	2	3	4	0.0001	0.205
apoptotic merged	MV_apoptotic	MV_apoptotic	281474976711858 (F002865)	Pyruvate kinase PKM OS=Homo sapiens GN=PKM PE=1 SV=4	KPYM_HUMAN	SwissProt_2015_08.fasta	57 937,5	1	14	18	30	0.0009	0.407
apoptotic merged	MV_apoptotic	MV_apoptotic	281474976711858 (F002865)	Keratin, type I cytoskeletal 13 OS=Homo sapiens GN=KRT13 PE=1 SV=4	K1C13_HUMAN	SwissProt_2015_08.fasta	49 589,3	1	3	3	4	0.0001	0.168
apoptotic merged	MV_apoptotic	MV_apoptotic	281474976711858 (F002865)	40S ribosomal protein S3 OS=Homo sapiens GN=RPS3 PE=1 SV=2	RS3_HUMAN	SwissProt_2015_08.fasta	26 688,6	1	3	3	3	0.0001	0.169
apoptotic merged	MV_apoptotic	MV_apoptotic	281474976711858 (F002865)	V-type proton ATPase subunit F OS=Homo sapiens GN=ATP6V1F PE=1 SV=2	VATF_HUMAN	SwissProt_2015_08.fasta	13 370,9	1	2	2	2	0.0001	0.345
apoptotic merged	MV_apoptotic	MV_apoptotic	281474976711858 (F002865)	Glycogen [starch] synthase, muscle OS=Homo sapiens GN=GYS1 PE=1 SV=2	GYS1_HUMAN	SwissProt_2015_08.fasta	83 787,1	1	7	8	16	0.0005	0.193
apoptotic merged	MV_apoptotic	MV_apoptotic	281474976711858 (F002865)	Elongation factor 1-gamma OS=Homo sapiens GN=EEF1G PE=1 SV=3	EF1G_HUMAN	SwissProt_2015_08.fasta	50 119,4	1	6	6	9	0.0003	0.277
apoptotic merged	MV_apoptotic	MV_apoptotic	281474976711858 (F002865)	Eukaryotic translation initiation factor 3 subunit I OS=Homo sapiens GN=EIF3I PE=1 SV=1	EIF3I_HUMAN	SwissProt_2015_08.fasta	36 502,0	0.999	2	2	2	0.0001	0.0769
apoptotic merged	MV_apoptotic	MV_apoptotic	281474976711858 (F002865)	UMP-CMP kinase OS=Homo sapiens GN=CMPK1 PE=1 SV=3	KCY_HUMAN	SwissProt_2015_08.fasta	22 223,0	1	2	2	4	0.0001	0.148
apoptotic merged	MV_apoptotic	MV_apoptotic	281474976711858 (F002865)	Ras suppressor protein 1 OS=Homo sapiens GN=RSU1 PE=1 SV=3	RSU1_HUMAN	SwissProt_2015_08.fasta	31 542,2	1	2	2	3	0.0001	0.209
apoptotic merged	MV_apoptotic	MV_apoptotic	281474976711858 (F002865)	Hornerin OS=Homo sapiens GN=HRNR PE=1 SV=2	HORN_HUMAN	SwissProt_2015_08.fasta	282 372,7	1	2	2	3	0.0001	0.0091
apoptotic merged	MV_apoptotic	MV_apoptotic	281474976711858 (F002865)	14-3-3 protein gamma OS=Homo sapiens GN=YWHAG PE=1 SV=2	1433G_HUMAN	SwissProt_2015_08.fasta	28 303,1	1	8	10	16	0.0005	0.478
apoptotic merged	MV_apoptotic	MV_apoptotic	281474976711858 (F002865)	Heterogeneous nuclear ribonucleoproteins A2/B1 OS=Homo sapiens GN=HNRNPA2B1 PE=1 SV=2	ROA2_HUMAN	SwissProt_2015_08.fasta	37 430,3	1	3	4	6	0.0002	0.142
apoptotic merged	MV_apoptotic	MV_apoptotic	281474976711858 (F002865)	Ig kappa chain C region OS=Homo sapiens GN=IGKC PE=1 SV=1	IGKC_HUMAN	SwissProt_2015_08.fasta	11 608,6	1	3	3	3	0.0001	0.509
apoptotic merged	MV_apoptotic	MV_apoptotic	281474976711858 (F002865)	Elongation factor 1-alpha 1 OS=Homo sapiens GN=EEF1A1 PE=1 SV=1	EF1A1_HUMAN	SwissProt_2015_08.fasta	50 141,2	1	8	10	33	0.001	0.372
apoptotic merged	MV_apoptotic	MV_apoptotic	281474976711858 (F002865)	Coronin-1A OS=Homo sapiens GN=CORO1A PE=1 SV=4	COR1A_HUMAN	SwissProt_2015_08.fasta	51 026,1	1	9	10	19	0.0006	0.336
apoptotic merged	MV_apoptotic	MV_apoptotic	281474976711858 (F002865)	Peroxiredoxin-2 OS=Homo sapiens GN=PRDX2 PE=1 SV=5	PRDX2_HUMAN	SwissProt_2015_08.fasta	21 892,4	1	3	4	6	0.0002	0.313
apoptotic merged	MV_apoptotic	MV_apoptotic	281474976711858 (F002865)	Glycine--tRNA ligase OS=Homo sapiens GN=GARS PE=1 SV=3	SYG_HUMAN	SwissProt_2015_08.fasta	83 167,6	1	6	6	6	0.0002	0.139
apoptotic merged	MV_apoptotic	MV_apoptotic	281474976711858 (F002865)	Glutamine--tRNA ligase OS=Homo sapiens GN=QARS PE=1 SV=1	SYQ_HUMAN	SwissProt_2015_08.fasta	87 799,9	1	3	3	3	0.0001	0.0684
apoptotic merged	MV_apoptotic	MV_apoptotic	281474976711858 (F002865)	BH3-interacting domain death agonist OS=Homo sapiens GN=BID PE=1 SV=1	BID_HUMAN	SwissProt_2015_08.fasta	21 995,3	1	2	2	2	0.0001	0.144
apoptotic merged	MV_apoptotic	MV_apoptotic	281474976711858 (F002865)	Nuclease-sensitive element-binding protein 1 OS=Homo sapiens GN=YBX1 PE=1 SV=3	YBOX1_HUMAN	SwissProt_2015_08.fasta	35 923,8	1	5	8	8	0.0002	0.281
apoptotic merged	MV_apoptotic	MV_apoptotic	281474976711858 (F002865)	Phosphatidylinositol 4-kinase alpha OS=Homo sapiens GN=PI4KA PE=1 SV=3	PI4KA_HUMAN	SwissProt_2015_08.fasta	231 327,0	1	2	2	2	0.0001	0.0142
apoptotic merged	MV_apoptotic	MV_apoptotic	281474976711858 (F002865)	Drebrin-like protein OS=Homo sapiens GN=DBNL PE=1 SV=1	DBNL_HUMAN	SwissProt_2015_08.fasta	48 206,3	1	4	4	5	0.0001	0.116
apoptotic merged	MV_apoptotic	MV_apoptotic	281474976711858 (F002865)	Mitogen-activated protein kinase kinase kinase kinase 4 OS=Homo sapiens GN=MAP4K4 PE=1 SV=2	M4K4_HUMAN	SwissProt_2015_08.fasta	142 101,1	1	6	7	7	0.0002	0.0977
apoptotic merged	MV_apoptotic	MV_apoptotic	281474976711858 (F002865)	14-3-3 protein eta OS=Homo sapiens GN=YWHAH PE=1 SV=4	1433F_HUMAN	SwissProt_2015_08.fasta	28 219,6	1	3	3	3	0.0001	0.28
apoptotic merged	MV_apoptotic	MV_apoptotic	281474976711858 (F002865)	6-phosphogluconate dehydrogenase, decarboxylating OS=Homo sapiens GN=PGD PE=1 SV=3	6PGD_HUMAN	SwissProt_2015_08.fasta	53 141,9	1	9	10	16	0.0005	0.306
apoptotic merged	MV_apoptotic	MV_apoptotic	281474976711858 (F002865)	Peptidyl-prolyl cis-trans isomerase FKBP4 OS=Homo sapiens GN=FKBP4 PE=1 SV=3	FKBP4_HUMAN	SwissProt_2015_08.fasta	51 805,9	1	5	5	5	0.0001	0.148
apoptotic merged	MV_apoptotic	MV_apoptotic	281474976711858 (F002865)	Alpha-actinin-1 OS=Homo sapiens GN=ACTN1 PE=1 SV=2	ACTN1_HUMAN	SwissProt_2015_08.fasta	103 061,1	1	3	3	4	0.0001	0.147
apoptotic merged	MV_apoptotic	MV_apoptotic	281474976711858 (F002865)	Actin-related protein 2/3 complex subunit 2 OS=Homo sapiens GN=ARPC2 PE=1 SV=1	ARPC2_HUMAN	SwissProt_2015_08.fasta	34 333,7	1	3	3	3	0.0001	0.193
apoptotic merged	MV_apoptotic	MV_apoptotic	281474976711858 (F002865)	Stathmin OS=Homo sapiens GN=STMN1 PE=1 SV=3	STMN1_HUMAN	SwissProt_2015_08.fasta	17 303,0	1	4	4	5	0.0001	0.282
apoptotic merged	MV_apoptotic	MV_apoptotic	281474976711858 (F002865)	T-complex protein 1 subunit gamma OS=Homo sapiens GN=CCT3 PE=1 SV=4	TCPG_HUMAN	SwissProt_2015_08.fasta	60 535,4	1	2	3	3	0.0001	0.128
apoptotic merged	MV_apoptotic	MV_apoptotic	281474976711858 (F002865)	Tetraspanin-14 OS=Homo sapiens GN=TSPAN14 PE=1 SV=1	TSN14_HUMAN	SwissProt_2015_08.fasta	30 691,4	1	2	2	3	0.0001	0.174
apoptotic merged	MV_apoptotic	MV_apoptotic	281474976711858 (F002865)	Farnesyl pyrophosphate synthase OS=Homo sapiens GN=FDPS PE=1 SV=4	FPPS_HUMAN	SwissProt_2015_08.fasta	48 276,8	1	8	10	17	0.0005	0.341
apoptotic merged	MV_apoptotic	MV_apoptotic	281474976711858 (F002865)	Coactosin-like protein OS=Homo sapiens GN=COTL1 PE=1 SV=3	COTL1_HUMAN	SwissProt_2015_08.fasta	15 945,2	1	2	3	3	0.0001	0.176
apoptotic merged	MV_apoptotic	MV_apoptotic	281474976711858 (F002865)	T-complex protein 1 subunit theta OS=Homo sapiens GN=CCT8 PE=1 SV=4	TCPQ_HUMAN	SwissProt_2015_08.fasta	59 621,0	1	5	5	5	0.0001	0.159
apoptotic merged	MV_apoptotic	MV_apoptotic	281474976711858 (F002865)	ADP-ribosylation factor 1 OS=Homo sapiens GN=ARF1 PE=1 SV=2	ARF1_HUMAN	SwissProt_2015_08.fasta	20 697,6	1	7	8	14	0.0004	0.586
apoptotic merged	MV_apoptotic	MV_apoptotic	281474976711858 (F002865)	Histone H4 OS=Homo sapiens GN=HIST1H4A PE=1 SV=2	H4_HUMAN	SwissProt_2015_08.fasta	11 367,7	1	2	2	3	0.0001	0.214
apoptotic merged	MV_apoptotic	MV_apoptotic	281474976711858 (F002865)	Bifunctional purine biosynthesis protein PURH OS=Homo sapiens GN=ATIC PE=1 SV=3	PUR9_HUMAN	SwissProt_2015_08.fasta	64 616,5	1	6	6	7	0.0002	0.186
apoptotic merged	MV_apoptotic	MV_apoptotic	281474976711858 (F002865)	Ras-related protein Rab-11A OS=Homo sapiens GN=RAB11A PE=1 SV=3	RB11A_HUMAN	SwissProt_2015_08.fasta	24 393,9	1	3	4	9	0.0003	0.222
apoptotic merged	MV_apoptotic	MV_apoptotic	281474976711858 (F002865)	Eukaryotic translation initiation factor 2 subunit 1 OS=Homo sapiens GN=EIF2S1 PE=1 SV=3	IF2A_HUMAN	SwissProt_2015_08.fasta	36 112,7	1	2	2	3	0.0001	0.143
apoptotic merged	MV_apoptotic	MV_apoptotic	281474976711858 (F002865)	Chloride intracellular channel protein 1 OS=Homo sapiens GN=CLIC1 PE=1 SV=4	CLIC1_HUMAN	SwissProt_2015_08.fasta	26 923,3	1	6	7	12	0.0004	0.432
apoptotic merged	MV_apoptotic	MV_apoptotic	281474976711858 (F002865)	Hydroxymethylglutaryl-CoA synthase, cytoplasmic OS=Homo sapiens GN=HMGCS1 PE=1 SV=2	HMCS1_HUMAN	SwissProt_2015_08.fasta	57 295,0	1	3	3	3	0.0001	0.133
apoptotic merged	MV_apoptotic	MV_apoptotic	281474976711858 (F002865)	Syntaxin-binding protein 3 OS=Homo sapiens GN=STXBP3 PE=1 SV=2	STXB3_HUMAN	SwissProt_2015_08.fasta	67 766,9	1	5	6	8	0.0002	0.157
apoptotic merged	MV_apoptotic	MV_apoptotic	281474976711858 (F002865)	Rab GDP dissociation inhibitor beta OS=Homo sapiens GN=GDI2 PE=1 SV=2	GDIB_HUMAN	SwissProt_2015_08.fasta	50 665,5	1	6	8	15	0.0004	0.231
apoptotic merged	MV_apoptotic	MV_apoptotic	281474976711858 (F002865)	Ribonuclease inhibitor OS=Homo sapiens GN=RNH1 PE=1 SV=2	RINI_HUMAN	SwissProt_2015_08.fasta	49 974,4	1	3	3	3	0.0001	0.108
apoptotic merged	MV_apoptotic	MV_apoptotic	281474976711858 (F002865)	N(G),N(G)-dimethylarginine dimethylaminohydrolase 2 OS=Homo sapiens GN=DDAH2 PE=1 SV=1	DDAH2_HUMAN	SwissProt_2015_08.fasta	29 644,3	1	5	5	7	0.0002	0.302
apoptotic merged	MV_apoptotic	MV_apoptotic	281474976711858 (F002865)	4F2 cell-surface antigen heavy chain OS=Homo sapiens GN=SLC3A2 PE=1 SV=3	4F2_HUMAN	SwissProt_2015_08.fasta	67 996,4	1	15	18	38	0.0011	0.335
apoptotic merged	MV_apoptotic	MV_apoptotic	281474976711858 (F002865)	Heat shock 70 kDa protein 4 OS=Homo sapiens GN=HSPA4 PE=1 SV=4	HSP74_HUMAN	SwissProt_2015_08.fasta	94 331,9	1	10	11	12	0.0004	0.185
apoptotic merged	MV_apoptotic	MV_apoptotic	281474976711858 (F002865)	Myosin regulatory light chain 12A OS=Homo sapiens GN=MYL12A PE=1 SV=2	ML12A_HUMAN	SwissProt_2015_08.fasta	19 795,3	1	3	3	7	0.0002	0.345
apoptotic merged	MV_apoptotic	MV_apoptotic	281474976711858 (F002865)	GTP-binding nuclear protein Ran OS=Homo sapiens GN=RAN PE=1 SV=3	RAN_HUMAN	SwissProt_2015_08.fasta	24 423,1	1	4	4	5	0.0001	0.389
apoptotic merged	MV_apoptotic	MV_apoptotic	281474976711858 (F002865)	Basigin OS=Homo sapiens GN=BSG PE=1 SV=2	BASI_HUMAN	SwissProt_2015_08.fasta	42 199,7	1	4	5	9	0.0003	0.19
apoptotic merged	MV_apoptotic	MV_apoptotic	281474976711858 (F002865)	THO complex subunit 4 OS=Homo sapiens GN=ALYREF PE=1 SV=3	THOC4_HUMAN	SwissProt_2015_08.fasta	26 888,7	1	2	2	2	0.0001	0.105
apoptotic merged	MV_apoptotic	MV_apoptotic	281474976711858 (F002865)	Prothymosin alpha OS=Homo sapiens GN=PTMA PE=1 SV=2	PTMA_HUMAN	SwissProt_2015_08.fasta	12 202,5	1	3	3	4	0.0001	0.225
apoptotic merged	MV_apoptotic	MV_apoptotic	281474976711858 (F002865)	Ubiquitin carboxyl-terminal hydrolase 14 OS=Homo sapiens GN=USP14 PE=1 SV=3	UBP14_HUMAN	SwissProt_2015_08.fasta	56 070,3	1	5	5	5	0.0001	0.115
apoptotic merged	MV_apoptotic	MV_apoptotic	281474976711858 (F002865)	Serine/threonine-protein kinase OSR1 OS=Homo sapiens GN=OXSR1 PE=1 SV=1	OXSR1_HUMAN	SwissProt_2015_08.fasta	58 023,4	1	3	3	3	0.0001	0.104
apoptotic merged	MV_apoptotic	MV_apoptotic	281474976711858 (F002865)	Nck-associated protein 1-like OS=Homo sapiens GN=NCKAP1L PE=1 SV=3	NCKPL_HUMAN	SwissProt_2015_08.fasta	128 158,3	1	2	2	2	0.0001	0.0346
apoptotic merged	MV_apoptotic	MV_apoptotic	281474976711858 (F002865)	Keratin, type I cytoskeletal 9 OS=Homo sapiens GN=KRT9 PE=1 SV=3	K1C9_HUMAN	SwissProt_2015_08.fasta	62 065,9	1	25	36	74	0.0022	0.716
apoptotic merged	MV_apoptotic	MV_apoptotic	281474976711858 (F002865)	Ras-related protein Ral-A OS=Homo sapiens GN=RALA PE=1 SV=1	RALA_HUMAN	SwissProt_2015_08.fasta	23 567,2	1	4	4	7	0.0002	0.34
apoptotic merged	MV_apoptotic	MV_apoptotic	281474976711858 (F002865)	Intercellular adhesion molecule 3 OS=Homo sapiens GN=ICAM3 PE=1 SV=2	ICAM3_HUMAN	SwissProt_2015_08.fasta	59 539,0	1	3	3	3	0.0001	0.0804
apoptotic merged	MV_apoptotic	MV_apoptotic	281474976711858 (F002865)	Sodium/potassium-transporting ATPase subunit alpha-1 OS=Homo sapiens GN=ATP1A1 PE=1 SV=1	AT1A1_HUMAN	SwissProt_2015_08.fasta	112 899,5	1	16	16	26	0.0008	0.307
apoptotic merged	MV_apoptotic	MV_apoptotic	281474976711858 (F002865)	Tubulin beta chain OS=Homo sapiens GN=TUBB PE=1 SV=2	TBB5_HUMAN	SwissProt_2015_08.fasta	49 670,6	1	19	20	44	0.0013	0.775
apoptotic merged	MV_apoptotic	MV_apoptotic	281474976711858 (F002865)	Proliferation-associated protein 2G4 OS=Homo sapiens GN=PA2G4 PE=1 SV=3	PA2G4_HUMAN	SwissProt_2015_08.fasta	43 786,7	1	3	3	4	0.0001	0.102
apoptotic merged	MV_apoptotic	MV_apoptotic	281474976711858 (F002865)	Exocyst complex component 4 OS=Homo sapiens GN=EXOC4 PE=1 SV=1	EXOC4_HUMAN	SwissProt_2015_08.fasta	110 502,5	1	2	2	2	0.0001	0.0359
apoptotic merged	MV_apoptotic	MV_apoptotic	281474976711858 (F002865)	Heterogeneous nuclear ribonucleoprotein A1 OS=Homo sapiens GN=HNRNPA1 PE=1 SV=5	ROA1_HUMAN	SwissProt_2015_08.fasta	38 747,0	1	2	3	5	0.0001	0.0753
apoptotic merged	MV_apoptotic	MV_apoptotic	281474976711858 (F002865)	14-3-3 protein zeta/delta OS=Homo sapiens GN=YWHAZ PE=1 SV=1	1433Z_HUMAN	SwissProt_2015_08.fasta	27 745,9	1	14	16	38	0.0011	0.673
apoptotic merged	MV_apoptotic	MV_apoptotic	281474976711858 (F002865)	Peroxiredoxin-1 OS=Homo sapiens GN=PRDX1 PE=1 SV=1	PRDX1_HUMAN	SwissProt_2015_08.fasta	22 110,9	1	5	6	10	0.0003	0.327
apoptotic merged	MV_apoptotic	MV_apoptotic	281474976711858 (F002865)	Elongation factor 2 OS=Homo sapiens GN=EEF2 PE=1 SV=4	EF2_HUMAN	SwissProt_2015_08.fasta	95 340,1	1	14	15	20	0.0006	0.312
apoptotic merged	MV_apoptotic	MV_apoptotic	281474976711858 (F002865)	CD97 antigen OS=Homo sapiens GN=CD97 PE=1 SV=4	CD97_HUMAN	SwissProt_2015_08.fasta	91 869,9	1	2	2	2	0.0001	0.0431
apoptotic merged	MV_apoptotic	MV_apoptotic	281474976711858 (F002865)	Protein XRP2 OS=Homo sapiens GN=RP2 PE=1 SV=4	XRP2_HUMAN	SwissProt_2015_08.fasta	39 641,3	1	2	3	3	0.0001	0.14
apoptotic merged	MV_apoptotic	MV_apoptotic	281474976711858 (F002865)	Protein disulfide-isomerase OS=Homo sapiens GN=P4HB PE=1 SV=3	PDIA1_HUMAN	SwissProt_2015_08.fasta	57 118,1	1	2	2	3	0.0001	0.0906
apoptotic merged	MV_apoptotic	MV_apoptotic	281474976711858 (F002865)	Alpha-enolase OS=Homo sapiens GN=ENO1 PE=1 SV=2	ENOA_HUMAN	SwissProt_2015_08.fasta	47 170,2	1	13	20	44	0.0013	0.512
apoptotic merged	MV_apoptotic	MV_apoptotic	281474976711858 (F002865)	Ras-related C3 botulinum toxin substrate 1 OS=Homo sapiens GN=RAC1 PE=1 SV=1	RAC1_HUMAN	SwissProt_2015_08.fasta	21 450,6	1	4	5	12	0.0004	0.37
apoptotic merged	MV_apoptotic	MV_apoptotic	281474976711858 (F002865)	Guanine nucleotide-binding protein G(I)/G(S)/G(T) subunit beta-2 OS=Homo sapiens GN=GNB2 PE=1 SV=3	GBB2_HUMAN	SwissProt_2015_08.fasta	37 331,8	1	11	15	29	0.0009	0.668
apoptotic merged	MV_apoptotic	MV_apoptotic	281474976711858 (F002865)	Macrophage-capping protein OS=Homo sapiens GN=CAPG PE=1 SV=2	CAPG_HUMAN	SwissProt_2015_08.fasta	38 498,9	1	3	3	3	0.0001	0.149
apoptotic merged	MV_apoptotic	MV_apoptotic	281474976711858 (F002865)	Tripeptidyl-peptidase 2 OS=Homo sapiens GN=TPP2 PE=1 SV=4	TPP2_HUMAN	SwissProt_2015_08.fasta	138 352,9	1	2	2	2	0.0001	0.032
apoptotic merged	MV_apoptotic	MV_apoptotic	281474976711858 (F002865)	Serine/threonine-protein kinase 26 OS=Homo sapiens GN=STK26 PE=1 SV=2	STK26_HUMAN	SwissProt_2015_08.fasta	46 530,4	1	4	5	5	0.0001	0.19
apoptotic merged	MV_apoptotic	MV_apoptotic	281474976711858 (F002865)	Beta-2-microglobulin OS=Homo sapiens GN=B2M PE=1 SV=1	B2MG_HUMAN	SwissProt_2015_08.fasta	13 714,9	1	2	3	7	0.0002	0.328
apoptotic merged	MV_apoptotic	MV_apoptotic	281474976711858 (F002865)	Ezrin OS=Homo sapiens GN=EZR PE=1 SV=4	EZRI_HUMAN	SwissProt_2015_08.fasta	69 414,7	1	7	8	12	0.0004	0.237
apoptotic merged	MV_apoptotic	MV_apoptotic	281474976711858 (F002865)	Glucose-6-phosphate isomerase OS=Homo sapiens GN=GPI PE=1 SV=4	G6PI_HUMAN	SwissProt_2015_08.fasta	63 148,5	1	5	5	8	0.0002	0.183
apoptotic merged	MV_apoptotic	MV_apoptotic	281474976711858 (F002865)	Ras-related protein Rab-1A OS=Homo sapiens GN=RAB1A PE=1 SV=3	RAB1A_HUMAN	SwissProt_2015_08.fasta	22 678,5	1	5	5	5	0.0001	0.337
apoptotic merged	MV_apoptotic	MV_apoptotic	281474976711858 (F002865)	Tyrosine-protein kinase JAK1 OS=Homo sapiens GN=JAK1 PE=1 SV=2	JAK1_HUMAN	SwissProt_2015_08.fasta	133 281,6	1	3	3	3	0.0001	0.0364
apoptotic merged	MV_apoptotic	MV_apoptotic	281474976711858 (F002865)	Platelet-activating factor acetylhydrolase IB subunit beta OS=Homo sapiens GN=PAFAH1B2 PE=1 SV=1	PA1B2_HUMAN	SwissProt_2015_08.fasta	25 569,5	1	2	3	4	0.0001	0.245
apoptotic merged	MV_apoptotic	MV_apoptotic	281474976711858 (F002865)	Superoxide dismutase [Cu-Zn] OS=Homo sapiens GN=SOD1 PE=1 SV=2	SODC_HUMAN	SwissProt_2015_08.fasta	15 935,3	1	2	2	2	0.0001	0.325
apoptotic merged	MV_apoptotic	MV_apoptotic	281474976711858 (F002865)	Guanine nucleotide-binding protein G(q) subunit alpha OS=Homo sapiens GN=GNAQ PE=1 SV=4	GNAQ_HUMAN	SwissProt_2015_08.fasta	42 143,6	1	7	8	11	0.0003	0.329
apoptotic merged	MV_apoptotic	MV_apoptotic	281474976711858 (F002865)	14-3-3 protein epsilon OS=Homo sapiens GN=YWHAE PE=1 SV=1	1433E_HUMAN	SwissProt_2015_08.fasta	29 175,0	1	8	10	23	0.0007	0.478
apoptotic merged	MV_apoptotic	MV_apoptotic	281474976711858 (F002865)	Serine/threonine-protein phosphatase 2A catalytic subunit alpha isoform OS=Homo sapiens GN=PPP2CA PE=1 SV=1	PP2AA_HUMAN,PP2AB_HUMAN	SwissProt_2015_08.fasta	35 594,5	1	3	4	4	0.0001	0.194
apoptotic merged	MV_apoptotic	MV_apoptotic	281474976711858 (F002865)	Ubiquitin-like modifier-activating enzyme 1 OS=Homo sapiens GN=UBA1 PE=1 SV=3	UBA1_HUMAN	SwissProt_2015_08.fasta	117 850,3	1	7	9	12	0.0004	0.158
apoptotic merged	MV_apoptotic	MV_apoptotic	281474976711858 (F002865)	60S ribosomal protein L12 OS=Homo sapiens GN=RPL12 PE=1 SV=1	RL12_HUMAN	SwissProt_2015_08.fasta	17 819,1	1	2	2	2	0.0001	0.188
apoptotic merged	MV_apoptotic	MV_apoptotic	281474976711858 (F002865)	Tubulin alpha-1B chain OS=Homo sapiens GN=TUBA1B PE=1 SV=1	TBA1B_HUMAN	SwissProt_2015_08.fasta	50 151,7	1	19	24	51	0.0015	0.734
apoptotic merged	MV_apoptotic	MV_apoptotic	281474976711858 (F002865)	Dedicator of cytokinesis protein 2 OS=Homo sapiens GN=DOCK2 PE=1 SV=2	DOCK2_HUMAN	SwissProt_2015_08.fasta	211 955,5	1	4	4	4	0.0001	0.0508
apoptotic merged	MV_apoptotic	MV_apoptotic	281474976711858 (F002865)	Ras-related protein Rap-1b OS=Homo sapiens GN=RAP1B PE=1 SV=1	RAP1B_HUMAN	SwissProt_2015_08.fasta	20 824,9	1	9	10	22	0.0006	0.647
apoptotic merged	MV_apoptotic	MV_apoptotic	281474976711858 (F002865)	Ras-related C3 botulinum toxin substrate 2 OS=Homo sapiens GN=RAC2 PE=1 SV=1	RAC2_HUMAN	SwissProt_2015_08.fasta	21 429,2	1	2	2	2	0.0001	0.344
apoptotic merged	MV_apoptotic	MV_apoptotic	281474976711858 (F002865)	High affinity cationic amino acid transporter 1 OS=Homo sapiens GN=SLC7A1 PE=1 SV=1	CTR1_HUMAN	SwissProt_2015_08.fasta	67 640,4	1	5	6	9	0.0003	0.262
apoptotic merged	MV_apoptotic	MV_apoptotic	281474976711858 (F002865)	Filamin-B OS=Homo sapiens GN=FLNB PE=1 SV=2	FLNB_HUMAN	SwissProt_2015_08.fasta	278 158,8	1	3	3	3	0.0001	0.0219
apoptotic merged	MV_apoptotic	MV_apoptotic	281474976711858 (F002865)	Ig mu chain C region OS=Homo sapiens GN=IGHM PE=1 SV=3	IGHM_HUMAN	SwissProt_2015_08.fasta	49 305,7	1	7	9	11	0.0003	0.219
apoptotic merged	MV_apoptotic	MV_apoptotic	281474976711858 (F002865)	Myelin protein zero-like protein 1 OS=Homo sapiens GN=MPZL1 PE=1 SV=1	MPZL1_HUMAN	SwissProt_2015_08.fasta	29 082,2	1	2	2	2	0.0001	0.216
apoptotic merged	MV_apoptotic	MV_apoptotic	281474976711858 (F002865)	Keratin, type II cytoskeletal 2 epidermal OS=Homo sapiens GN=KRT2 PE=1 SV=2	K22E_HUMAN	SwissProt_2015_08.fasta	65 433,9	1	21	21	31	0.0009	0.499
apoptotic merged	MV_apoptotic	MV_apoptotic	281474976711858 (F002865)	Tumor necrosis factor receptor superfamily member 6 OS=Homo sapiens GN=FAS PE=1 SV=1	TNR6_HUMAN	SwissProt_2015_08.fasta	37 732,0	1	3	3	3	0.0001	0.122
apoptotic merged	MV_apoptotic	MV_apoptotic	281474976711858 (F002865)	Sodium bicarbonate cotransporter 3 OS=Homo sapiens GN=SLC4A7 PE=1 SV=2	S4A7_HUMAN	SwissProt_2015_08.fasta	136 049,3	1	11	11	16	0.0005	0.206
apoptotic merged	MV_apoptotic	MV_apoptotic	281474976711858 (F002865)	Nuclear migration protein nudC OS=Homo sapiens GN=NUDC PE=1 SV=1	NUDC_HUMAN	SwissProt_2015_08.fasta	38 243,7	1	5	5	5	0.0001	0.272
apoptotic merged	MV_apoptotic	MV_apoptotic	281474976711858 (F002865)	Phosphoserine aminotransferase OS=Homo sapiens GN=PSAT1 PE=1 SV=2	SERC_HUMAN	SwissProt_2015_08.fasta	40 423,3	1	4	5	5	0.0001	0.192
apoptotic merged	MV_apoptotic	MV_apoptotic	281474976711858 (F002865)	Presenilin-1 OS=Homo sapiens GN=PSEN1 PE=1 SV=1	PSN1_HUMAN	SwissProt_2015_08.fasta	52 668,8	1	3	3	3	0.0001	0.113
apoptotic merged	MV_apoptotic	MV_apoptotic	281474976711858 (F002865)	Formin-binding protein 1 OS=Homo sapiens GN=FNBP1 PE=1 SV=2	FNBP1_HUMAN	SwissProt_2015_08.fasta	71 308,2	1	2	2	2	0.0001	0.047
apoptotic merged	MV_apoptotic	MV_apoptotic	281474976711858 (F002865)	Guanine nucleotide-binding protein subunit alpha-15 OS=Homo sapiens GN=GNA15 PE=1 SV=2	GNA15_HUMAN	SwissProt_2015_08.fasta	43 569,6	1	3	3	3	0.0001	0.0963
apoptotic merged	MV_apoptotic	MV_apoptotic	281474976711858 (F002865)	Guanine nucleotide-binding protein G(k) subunit alpha OS=Homo sapiens GN=GNAI3 PE=1 SV=3	GNAI3_HUMAN	SwissProt_2015_08.fasta	40 533,5	1	7	9	10	0.0003	0.438
apoptotic merged	MV_apoptotic	MV_apoptotic	281474976711858 (F002865)	Cytoplasmic dynein 1 heavy chain 1 OS=Homo sapiens GN=DYNC1H1 PE=1 SV=5	DYHC1_HUMAN	SwissProt_2015_08.fasta	532 405,6	1	3	3	3	0.0001	0.0123
apoptotic merged	MV_apoptotic	MV_apoptotic	281474976711858 (F002865)	Phosphoglucomutase-1 OS=Homo sapiens GN=PGM1 PE=1 SV=3	PGM1_HUMAN	SwissProt_2015_08.fasta	61 451,1	1	4	4	4	0.0001	0.114
apoptotic merged	MV_apoptotic	MV_apoptotic	281474976711858 (F002865)	Alcohol dehydrogenase class-3 OS=Homo sapiens GN=ADH5 PE=1 SV=4	ADHX_HUMAN	SwissProt_2015_08.fasta	39 723,8	1	3	3	3	0.0001	0.257
apoptotic merged	MV_apoptotic	MV_apoptotic	281474976711858 (F002865)	Fructose-bisphosphate aldolase A OS=Homo sapiens GN=ALDOA PE=1 SV=2	ALDOA_HUMAN	SwissProt_2015_08.fasta	39 420,6	1	11	12	17	0.0005	0.475
apoptotic merged	MV_apoptotic	MV_apoptotic	281474976711858 (F002865)	T-complex protein 1 subunit zeta OS=Homo sapiens GN=CCT6A PE=1 SV=3	TCPZ_HUMAN	SwissProt_2015_08.fasta	58 025,3	1	4	4	6	0.0002	0.143
apoptotic merged	MV_apoptotic	MV_apoptotic	281474976711858 (F002865)	Vesicle-fusing ATPase OS=Homo sapiens GN=NSF PE=1 SV=3	NSF_HUMAN	SwissProt_2015_08.fasta	82 597,4	1	2	2	2	0.0001	0.0524
apoptotic merged	MV_apoptotic	MV_apoptotic	281474976711858 (F002865)	Dihydropyrimidinase-related protein 2 OS=Homo sapiens GN=DPYSL2 PE=1 SV=1	DPYL2_HUMAN	SwissProt_2015_08.fasta	62 294,0	1	3	4	4	0.0001	0.0874
apoptotic merged	MV_apoptotic	MV_apoptotic	281474976711858 (F002865)	Spectrin alpha chain, non-erythrocytic 1 OS=Homo sapiens GN=SPTAN1 PE=1 SV=3	SPTN1_HUMAN	SwissProt_2015_08.fasta	284 542,7	1	9	10	12	0.0004	0.0639
apoptotic merged	MV_apoptotic	MV_apoptotic	281474976711858 (F002865)	Leucine--tRNA ligase, cytoplasmic OS=Homo sapiens GN=LARS PE=1 SV=2	SYLC_HUMAN	SwissProt_2015_08.fasta	134 470,8	1	2	2	2	0.0001	0.0255
apoptotic merged	MV_apoptotic	MV_apoptotic	281474976711858 (F002865)	Serum albumin OS=Homo sapiens GN=ALB PE=1 SV=2	ALBU_HUMAN	SwissProt_2015_08.fasta	69 366,9	1	3	3	3	0.0001	0.0558
apoptotic merged	MV_apoptotic	MV_apoptotic	281474976711858 (F002865)	Keratin, type II cytoskeletal 1 OS=Homo sapiens GN=KRT1 PE=1 SV=6	K2C1_HUMAN	SwissProt_2015_08.fasta	66 040,3	1	23	32	90	0.0026	0.682
apoptotic merged	MV_apoptotic	MV_apoptotic	281474976711858 (F002865)	Elongation factor 1-beta OS=Homo sapiens GN=EEF1B2 PE=1 SV=3	EF1B_HUMAN	SwissProt_2015_08.fasta	24 764,2	1	4	4	6	0.0002	0.378
apoptotic merged	MV_apoptotic	MV_apoptotic	281474976711858 (F002865)	Protein kinase C alpha type OS=Homo sapiens GN=PRKCA PE=1 SV=4	KPCA_HUMAN	SwissProt_2015_08.fasta	76 751,1	1	4	5	7	0.0002	0.122
apoptotic merged	MV_apoptotic	MV_apoptotic	281474976711858 (F002865)	Intercellular adhesion molecule 2 OS=Homo sapiens GN=ICAM2 PE=1 SV=2	ICAM2_HUMAN	SwissProt_2015_08.fasta	30 653,9	1	2	3	5	0.0001	0.0945
apoptotic merged	MV_apoptotic	MV_apoptotic	281474976711858 (F002865)	Rho GDP-dissociation inhibitor 2 OS=Homo sapiens GN=ARHGDIB PE=1 SV=3	GDIR2_HUMAN	SwissProt_2015_08.fasta	22 988,4	1	7	8	20	0.0006	0.512
apoptotic merged	MV_apoptotic	MV_apoptotic	281474976711858 (F002865)	Plasma membrane calcium-transporting ATPase 4 OS=Homo sapiens GN=ATP2B4 PE=1 SV=2	AT2B4_HUMAN	SwissProt_2015_08.fasta	137 923,7	1	10	11	14	0.0004	0.159
apoptotic merged	MV_apoptotic	MV_apoptotic	281474976711858 (F002865)	Syntaxin-binding protein 1 OS=Homo sapiens GN=STXBP1 PE=1 SV=1	STXB1_HUMAN	SwissProt_2015_08.fasta	67 571,8	1	3	3	3	0.0001	0.064
apoptotic merged	MV_apoptotic	MV_apoptotic	281474976711858 (F002865)	STE20-like serine/threonine-protein kinase OS=Homo sapiens GN=SLK PE=1 SV=1	SLK_HUMAN	SwissProt_2015_08.fasta	142 697,8	1	2	2	2	0.0001	0.0291
apoptotic merged	MV_apoptotic	MV_apoptotic	281474976711858 (F002865)	Guanine nucleotide-binding protein G(i) subunit alpha-2 OS=Homo sapiens GN=GNAI2 PE=1 SV=3	GNAI2_HUMAN	SwissProt_2015_08.fasta	40 452,0	1	14	18	32	0.0009	0.569
apoptotic merged	MV_apoptotic	MV_apoptotic	281474976711858 (F002865)	Annexin A6 OS=Homo sapiens GN=ANXA6 PE=1 SV=3	ANXA6_HUMAN	SwissProt_2015_08.fasta	75 877,5	1	14	15	23	0.0007	0.311
apoptotic merged	MV_apoptotic	MV_apoptotic	281474976711858 (F002865)	Ras-related protein Rab-35 OS=Homo sapiens GN=RAB35 PE=1 SV=1	RAB35_HUMAN	SwissProt_2015_08.fasta	23 025,3	1	5	6	8	0.0002	0.433
apoptotic merged	MV_apoptotic	MV_apoptotic	281474976711858 (F002865)	Actin, alpha cardiac muscle 1 OS=Homo sapiens GN=ACTC1 PE=1 SV=1	ACTC_HUMAN	SwissProt_2015_08.fasta	42 020,1	1	3	6	12	0.0004	0.345
apoptotic merged	MV_apoptotic	MV_apoptotic	281474976711858 (F002865)	Guanine nucleotide-binding protein G(I)/G(S)/G(T) subunit beta-1 OS=Homo sapiens GN=GNB1 PE=1 SV=3	GBB1_HUMAN	SwissProt_2015_08.fasta	37 377,5	1	7	7	21	0.0006	0.574
apoptotic merged	MV_apoptotic	MV_apoptotic	281474976711858 (F002865)	Stress-induced-phosphoprotein 1 OS=Homo sapiens GN=STIP1 PE=1 SV=1	STIP1_HUMAN	SwissProt_2015_08.fasta	62 642,1	1	4	4	6	0.0002	0.101
apoptotic merged	MV_apoptotic	MV_apoptotic	281474976711858 (F002865)	Keratin, type I cytoskeletal 10 OS=Homo sapiens GN=KRT10 PE=1 SV=6	K1C10_HUMAN	SwissProt_2015_08.fasta	58 828,8	1	22	36	80	0.0024	0.519
apoptotic merged	MV_apoptotic	MV_apoptotic	281474976711858 (F002865)	Immunoglobulin superfamily member 8 OS=Homo sapiens GN=IGSF8 PE=1 SV=1	IGSF8_HUMAN	SwissProt_2015_08.fasta	65 032,8	1	5	6	7	0.0002	0.129
apoptotic merged	MV_apoptotic	MV_apoptotic	281474976711858 (F002865)	Proteasome subunit alpha type-7 OS=Homo sapiens GN=PSMA7 PE=1 SV=1	PSA7_HUMAN	SwissProt_2015_08.fasta	27 887,2	1	3	3	4	0.0001	0.194
apoptotic merged	MV_apoptotic	MV_apoptotic	281474976711858 (F002865)	Rho-related GTP-binding protein RhoG OS=Homo sapiens GN=RHOG PE=1 SV=1	RHOG_HUMAN	SwissProt_2015_08.fasta	21 308,1	1	4	4	5	0.0001	0.403
apoptotic merged	MV_apoptotic	MV_apoptotic	281474976711858 (F002865)	Integrin alpha-5 OS=Homo sapiens GN=ITGA5 PE=1 SV=2	ITA5_HUMAN	SwissProt_2015_08.fasta	114 538,5	1	4	4	4	0.0001	0.0982
apoptotic merged	MV_apoptotic	MV_apoptotic	281474976711858 (F002865)	Keratin, type II cytoskeletal 6A OS=Homo sapiens GN=KRT6A PE=1 SV=3	K2C6A_HUMAN	SwissProt_2015_08.fasta	60 046,4	1	4	4	5	0.0001	0.22
apoptotic merged	MV_apoptotic	MV_apoptotic	281474976711858 (F002865)	Clathrin heavy chain 1 OS=Homo sapiens GN=CLTC PE=1 SV=5	CLH1_HUMAN	SwissProt_2015_08.fasta	191 618,9	1	5	7	11	0.0003	0.0716
apoptotic merged	MV_apoptotic	MV_apoptotic	281474976711858 (F002865)	Neutral alpha-glucosidase AB OS=Homo sapiens GN=GANAB PE=1 SV=3	GANAB_HUMAN	SwissProt_2015_08.fasta	106 875,9	1	3	3	3	0.0001	0.0689
apoptotic merged	MV_apoptotic	MV_apoptotic	281474976711858 (F002865)	V-type proton ATPase subunit E 1 OS=Homo sapiens GN=ATP6V1E1 PE=1 SV=1	VATE1_HUMAN	SwissProt_2015_08.fasta	26 146,2	1	2	2	2	0.0001	0.128
apoptotic merged	MV_apoptotic	MV_apoptotic	281474976711858 (F002865)	Heat shock protein 105 kDa OS=Homo sapiens GN=HSPH1 PE=1 SV=1	HS105_HUMAN	SwissProt_2015_08.fasta	96 865,8	1	2	2	2	0.0001	0.042
apoptotic merged	MV_apoptotic	MV_apoptotic	281474976711858 (F002865)	Equilibrative nucleoside transporter 1 OS=Homo sapiens GN=SLC29A1 PE=1 SV=3	S29A1_HUMAN	SwissProt_2015_08.fasta	50 222,0	1	3	4	4	0.0001	0.107
apoptotic merged	MV_apoptotic	MV_apoptotic	281474976711858 (F002865)	Septin-7 OS=Homo sapiens GN=SEPT7 PE=1 SV=2	SEPT7_HUMAN	SwissProt_2015_08.fasta	50 680,3	1	2	2	3	0.0001	0.112
apoptotic merged	MV_apoptotic	MV_apoptotic	281474976711858 (F002865)	Filamin-A OS=Homo sapiens GN=FLNA PE=1 SV=4	FLNA_HUMAN	SwissProt_2015_08.fasta	280 729,4	1	16	17	21	0.0006	0.111
apoptotic merged	MV_apoptotic	MV_apoptotic	281474976711858 (F002865)	Adenylyl cyclase-associated protein 1 OS=Homo sapiens GN=CAP1 PE=1 SV=5	CAP1_HUMAN	SwissProt_2015_08.fasta	51 901,6	1	4	6	7	0.0002	0.141
apoptotic merged	MV_apoptotic	MV_apoptotic	281474976711858 (F002865)	Calreticulin OS=Homo sapiens GN=CALR PE=1 SV=1	CALR_HUMAN	SwissProt_2015_08.fasta	48 142,9	1	5	5	9	0.0003	0.249
apoptotic merged	MV_apoptotic	MV_apoptotic	281474976711858 (F002865)	WD repeat-containing protein 1 OS=Homo sapiens GN=WDR1 PE=1 SV=4	WDR1_HUMAN	SwissProt_2015_08.fasta	66 193,2	1	8	9	15	0.0004	0.29
apoptotic merged	MV_apoptotic	MV_apoptotic	281474976711858 (F002865)	Ataxin-10 OS=Homo sapiens GN=ATXN10 PE=1 SV=1	ATX10_HUMAN	SwissProt_2015_08.fasta	53 490,8	1	2	2	3	0.0001	0.0674
apoptotic merged	MV_apoptotic	MV_apoptotic	281474976711858 (F002865)	Band 4.1-like protein 2 OS=Homo sapiens GN=EPB41L2 PE=1 SV=1	E41L2_HUMAN	SwissProt_2015_08.fasta	112 587,8	1	11	11	15	0.0004	0.151
apoptotic merged	MV_apoptotic	MV_apoptotic	281474976711858 (F002865)	Unconventional myosin-Ig OS=Homo sapiens GN=MYO1G PE=1 SV=2	MYO1G_HUMAN	SwissProt_2015_08.fasta	116 443,6	1	19	20	36	0.0011	0.288
apoptotic merged	MV_apoptotic	MV_apoptotic	281474976711858 (F002865)	Annexin A2 OS=Homo sapiens GN=ANXA2 PE=1 SV=2	ANXA2_HUMAN	SwissProt_2015_08.fasta	38 606,1	1	5	6	6	0.0002	0.224
apoptotic merged	MV_apoptotic	MV_apoptotic	281474976711858 (F002865)	CD48 antigen OS=Homo sapiens GN=CD48 PE=1 SV=2	CD48_HUMAN	SwissProt_2015_08.fasta	27 683,4	1	2	2	3	0.0001	0.0988
apoptotic merged	MV_apoptotic	MV_apoptotic	281474976711858 (F002865)	Osteoclast-stimulating factor 1 OS=Homo sapiens GN=OSTF1 PE=1 SV=2	OSTF1_HUMAN	SwissProt_2015_08.fasta	23 787,7	1	2	2	3	0.0001	0.206
apoptotic merged	MV_apoptotic	MV_apoptotic	281474976711858 (F002865)	RAC-beta serine/threonine-protein kinase OS=Homo sapiens GN=AKT2 PE=1 SV=2	AKT2_HUMAN	SwissProt_2015_08.fasta	55 770,3	1	2	2	2	0.0001	0.0769
apoptotic merged	MV_apoptotic	MV_apoptotic	281474976711858 (F002865)	Macrophage migration inhibitory factor OS=Homo sapiens GN=MIF PE=1 SV=4	MIF_HUMAN	SwissProt_2015_08.fasta	12 476,5	1	3	3	4	0.0001	0.739
apoptotic merged	MV_apoptotic	MV_apoptotic	281474976711858 (F002865)	Actin-related protein 3 OS=Homo sapiens GN=ACTR3 PE=1 SV=3	ARP3_HUMAN	SwissProt_2015_08.fasta	47 371,9	1	4	4	6	0.0002	0.227
apoptotic merged	MV_apoptotic	MV_apoptotic	281474976711858 (F002865)	Exportin-2 OS=Homo sapiens GN=CSE1L PE=1 SV=3	XPO2_HUMAN	SwissProt_2015_08.fasta	110 421,9	1	2	3	3	0.0001	0.0463
apoptotic merged	MV_apoptotic	MV_apoptotic	281474976711858 (F002865)	Fermitin family homolog 3 OS=Homo sapiens GN=FERMT3 PE=1 SV=1	URP2_HUMAN	SwissProt_2015_08.fasta	75 954,9	1	6	6	8	0.0002	0.169
apoptotic merged	MV_apoptotic	MV_apoptotic	281474976711858 (F002865)	Plastin-2 OS=Homo sapiens GN=LCP1 PE=1 SV=6	PLSL_HUMAN	SwissProt_2015_08.fasta	70 291,2	1	19	23	39	0.0011	0.419
apoptotic merged	MV_apoptotic	MV_apoptotic	281474976711858 (F002865)	Nucleosome assembly protein 1-like 1 OS=Homo sapiens GN=NAP1L1 PE=1 SV=1	NP1L1_HUMAN	SwissProt_2015_08.fasta	45 375,0	1	2	2	3	0.0001	0.174
apoptotic merged	MV_apoptotic	MV_apoptotic	281474976711858 (F002865)	T-complex protein 1 subunit delta OS=Homo sapiens GN=CCT4 PE=1 SV=4	TCPD_HUMAN	SwissProt_2015_08.fasta	57 926,0	1	7	8	8	0.0002	0.241
apoptotic merged	MV_apoptotic	MV_apoptotic	281474976711858 (F002865)	Multifunctional protein ADE2 OS=Homo sapiens GN=PAICS PE=1 SV=3	PUR6_HUMAN	SwissProt_2015_08.fasta	47 080,0	1	5	6	7	0.0002	0.256
apoptotic merged	MV_apoptotic	MV_apoptotic	281474976711858 (F002865)	Phosphoglycerate kinase 1 OS=Homo sapiens GN=PGK1 PE=1 SV=3	PGK1_HUMAN	SwissProt_2015_08.fasta	44 615,3	1	13	16	25	0.0007	0.468
apoptotic merged	MV_apoptotic	MV_apoptotic	281474976711858 (F002865)	Calcium and integrin-binding protein 1 OS=Homo sapiens GN=CIB1 PE=1 SV=4	CIB1_HUMAN	SwissProt_2015_08.fasta	21 704,6	1	2	2	2	0.0001	0.194
apoptotic merged	MV_apoptotic	MV_apoptotic	281474976711858 (F002865)	Destrin OS=Homo sapiens GN=DSTN PE=1 SV=3	DEST_HUMAN	SwissProt_2015_08.fasta	18 506,2	1	3	3	4	0.0001	0.182
apoptotic merged	MV_apoptotic	MV_apoptotic	281474976711858 (F002865)	Junction plakoglobin OS=Homo sapiens GN=JUP PE=1 SV=3	PLAK_HUMAN	SwissProt_2015_08.fasta	81 745,9	1	2	2	2	0.0001	0.051
apoptotic merged	MV_apoptotic	MV_apoptotic	281474976711858 (F002865)	Synaptic vesicle membrane protein VAT-1 homolog OS=Homo sapiens GN=VAT1 PE=1 SV=2	VAT1_HUMAN	SwissProt_2015_08.fasta	41 919,8	1	10	11	24	0.0007	0.407
apoptotic merged	MV_apoptotic	MV_apoptotic	281474976711858 (F002865)	Tubulin beta-4B chain OS=Homo sapiens GN=TUBB4B PE=1 SV=1	TBB4B_HUMAN	SwissProt_2015_08.fasta	49 830,7	1	3	3	5	0.0001	0.649
apoptotic merged	MV_apoptotic	MV_apoptotic	281474976711858 (F002865)	Leukocyte surface antigen CD47 OS=Homo sapiens GN=CD47 PE=1 SV=1	CD47_HUMAN	SwissProt_2015_08.fasta	35 214,9	1	2	4	6	0.0002	0.102
apoptotic merged	MV_apoptotic	MV_apoptotic	281474976711858 (F002865)	Annexin A5 OS=Homo sapiens GN=ANXA5 PE=1 SV=2	ANXA5_HUMAN	SwissProt_2015_08.fasta	35 938,6	1	8	8	11	0.0003	0.425
apoptotic merged	MV_apoptotic	MV_apoptotic	281474976711858 (F002865)	Aldose reductase OS=Homo sapiens GN=AKR1B1 PE=1 SV=3	ALDR_HUMAN	SwissProt_2015_08.fasta	35 853,9	1	2	4	4	0.0001	0.171
apoptotic merged	MV_apoptotic	MV_apoptotic	281474976711858 (F002865)	Actin-related protein 2 OS=Homo sapiens GN=ACTR2 PE=1 SV=1	ARP2_HUMAN	SwissProt_2015_08.fasta	44 761,7	1	3	4	6	0.0002	0.168
apoptotic merged	MV_apoptotic	MV_apoptotic	281474976711858 (F002865)	Eukaryotic initiation factor 4A-I OS=Homo sapiens GN=EIF4A1 PE=1 SV=1	IF4A1_HUMAN	SwissProt_2015_08.fasta	46 155,3	1	4	5	7	0.0002	0.232
apoptotic merged	MV_apoptotic	MV_apoptotic	281474976711858 (F002865)	Ribose-phosphate pyrophosphokinase 1 OS=Homo sapiens GN=PRPS1 PE=1 SV=2	PRPS1_HUMAN	SwissProt_2015_08.fasta	34 834,7	1	2	3	3	0.0001	0.0881
apoptotic merged	MV_apoptotic	MV_apoptotic	281474976711858 (F002865)	Formin-like protein 1 OS=Homo sapiens GN=FMNL1 PE=1 SV=3	FMNL1_HUMAN	SwissProt_2015_08.fasta	121 858,2	1	4	4	7	0.0002	0.0655
apoptotic merged	MV_apoptotic	MV_apoptotic	281474976711858 (F002865)	Fermitin family homolog 2 OS=Homo sapiens GN=FERMT2 PE=1 SV=1	FERM2_HUMAN	SwissProt_2015_08.fasta	77 863,9	1	2	2	2	0.0001	0.05
apoptotic merged	MV_apoptotic	MV_apoptotic	281474976711858 (F002865)	Proteasome subunit alpha type-6 OS=Homo sapiens GN=PSMA6 PE=1 SV=1	PSA6_HUMAN	SwissProt_2015_08.fasta	27 399,5	1	2	2	2	0.0001	0.122
apoptotic merged	MV_apoptotic	MV_apoptotic	281474976711858 (F002865)	V-type proton ATPase 16 kDa proteolipid subunit OS=Homo sapiens GN=ATP6V0C PE=1 SV=1	VATL_HUMAN	SwissProt_2015_08.fasta	15 736,6	1	2	2	2	0.0001	0.432
apoptotic merged	MV_apoptotic	MV_apoptotic	281474976711858 (F002865)	Integrin alpha-4 OS=Homo sapiens GN=ITGA4 PE=1 SV=3	ITA4_HUMAN	SwissProt_2015_08.fasta	114 901,8	1	6	6	9	0.0003	0.111
apoptotic merged	MV_apoptotic	MV_apoptotic	281474976711858 (F002865)	Myosin-9 OS=Homo sapiens GN=MYH9 PE=1 SV=4	MYH9_HUMAN	SwissProt_2015_08.fasta	226 537,5	1	16	17	21	0.0006	0.122
apoptotic merged	MV_apoptotic	MV_apoptotic	281474976711858 (F002865)	Transitional endoplasmic reticulum ATPase OS=Homo sapiens GN=VCP PE=1 SV=4	TERA_HUMAN	SwissProt_2015_08.fasta	89 324,8	1	10	10	13	0.0004	0.231
apoptotic merged	MV_apoptotic	MV_apoptotic	281474976711858 (F002865)	Zinc finger CCCH-type antiviral protein 1 OS=Homo sapiens GN=ZC3HAV1 PE=1 SV=3	ZCCHV_HUMAN	SwissProt_2015_08.fasta	101 432,6	1	6	7	8	0.0002	0.111
apoptotic merged	MV_apoptotic	MV_apoptotic	281474976711858 (F002865)	Solute carrier family 43 member 3 OS=Homo sapiens GN=SLC43A3 PE=1 SV=2	S43A3_HUMAN	SwissProt_2015_08.fasta	54 531,9	1	2	2	2	0.0001	0.106
apoptotic merged	MV_apoptotic	MV_apoptotic	281474976711858 (F002865)	Monocarboxylate transporter 1 OS=Homo sapiens GN=SLC16A1 PE=1 SV=3	MOT1_HUMAN	SwissProt_2015_08.fasta	53 946,0	1	7	7	8	0.0002	0.31
apoptotic merged	MV_apoptotic	MV_apoptotic	281474976711858 (F002865)	Poly(rC)-binding protein 2 OS=Homo sapiens GN=PCBP2 PE=1 SV=1	PCBP2_HUMAN	SwissProt_2015_08.fasta	38 580,9	1	2	2	2	0.0001	0.2
apoptotic merged	MV_apoptotic	MV_apoptotic	281474976711858 (F002865)	Annexin A4 OS=Homo sapiens GN=ANXA4 PE=1 SV=4	ANXA4_HUMAN	SwissProt_2015_08.fasta	35 884,3	1	4	4	6	0.0002	0.219
apoptotic merged	MV_apoptotic	MV_apoptotic	281474976711858 (F002865)	Anoctamin-6 OS=Homo sapiens GN=ANO6 PE=1 SV=2	ANO6_HUMAN	SwissProt_2015_08.fasta	106 169,4	1	3	4	7	0.0002	0.0956
apoptotic merged	MV_apoptotic	MV_apoptotic	281474976711858 (F002865)	D-3-phosphoglycerate dehydrogenase OS=Homo sapiens GN=PHGDH PE=1 SV=4	SERA_HUMAN	SwissProt_2015_08.fasta	56 650,6	1	11	13	16	0.0005	0.441
apoptotic merged	MV_apoptotic	MV_apoptotic	281474976711858 (F002865)	V-type proton ATPase catalytic subunit A OS=Homo sapiens GN=ATP6V1A PE=1 SV=2	VATA_HUMAN	SwissProt_2015_08.fasta	68 305,5	1	2	2	4	0.0001	0.0616
apoptotic merged	MV_apoptotic	MV_apoptotic	281474976711858 (F002865)	CTP synthase 1 OS=Homo sapiens GN=CTPS1 PE=1 SV=2	PYRG1_HUMAN	SwissProt_2015_08.fasta	66 690,7	1	2	3	3	0.0001	0.0931
apoptotic merged	MV_apoptotic	MV_apoptotic	281474976711858 (F002865)	Epithelial membrane protein 3 OS=Homo sapiens GN=EMP3 PE=1 SV=1	EMP3_HUMAN	SwissProt_2015_08.fasta	18 429,9	1	5	7	10	0.0003	0.607
apoptotic merged	MV_apoptotic	MV_apoptotic	281474976711858 (F002865)	Alanine--tRNA ligase, cytoplasmic OS=Homo sapiens GN=AARS PE=1 SV=2	SYAC_HUMAN	SwissProt_2015_08.fasta	106 813,2	1	4	4	4	0.0001	0.0775
apoptotic merged	MV_apoptotic	MV_apoptotic	281474976711858 (F002865)	Long-chain-fatty-acid--CoA ligase 4 OS=Homo sapiens GN=ACSL4 PE=1 SV=2	ACSL4_HUMAN	SwissProt_2015_08.fasta	79 191,5	1	3	3	4	0.0001	0.0759
apoptotic merged	MV_apoptotic	MV_apoptotic	281474976711858 (F002865)	14-3-3 protein beta/alpha OS=Homo sapiens GN=YWHAB PE=1 SV=3	1433B_HUMAN	SwissProt_2015_08.fasta	28 083,1	1	7	9	13	0.0004	0.654
apoptotic merged	MV_apoptotic	MV_apoptotic	281474976711858 (F002865)	Drebrin OS=Homo sapiens GN=DBN1 PE=1 SV=4	DREB_HUMAN	SwissProt_2015_08.fasta	71 428,6	1	4	4	6	0.0002	0.126
apoptotic merged	MV_apoptotic	MV_apoptotic	281474976711858 (F002865)	Poly(rC)-binding protein 1 OS=Homo sapiens GN=PCBP1 PE=1 SV=2	PCBP1_HUMAN	SwissProt_2015_08.fasta	37 498,2	1	3	3	3	0.0001	0.174
apoptotic merged	MV_apoptotic	MV_apoptotic	281474976711858 (F002865)	CAD protein OS=Homo sapiens GN=CAD PE=1 SV=3	PYR1_HUMAN	SwissProt_2015_08.fasta	242 982,5	1	2	2	2	0.0001	0.0117
apoptotic merged	MV_apoptotic	MV_apoptotic	281474976711858 (F002865)	Profilin-2 OS=Homo sapiens GN=PFN2 PE=1 SV=3	PROF2_HUMAN	SwissProt_2015_08.fasta	15 046,2	1	2	2	2	0.0001	0.279
apoptotic merged	MV_apoptotic	MV_apoptotic	281474976711858 (F002865)	Serine--tRNA ligase, cytoplasmic OS=Homo sapiens GN=SARS PE=1 SV=3	SYSC_HUMAN	SwissProt_2015_08.fasta	58 778,7	1	2	2	2	0.0001	0.132
apoptotic merged	MV_apoptotic	MV_apoptotic	281474976711858 (F002865)	Myosin light polypeptide 6 OS=Homo sapiens GN=MYL6 PE=1 SV=2	MYL6_HUMAN	SwissProt_2015_08.fasta	16 929,8	1	3	3	4	0.0001	0.238
apoptotic merged	MV_apoptotic	MV_apoptotic	281474976711858 (F002865)	Tropomyosin alpha-4 chain OS=Homo sapiens GN=TPM4 PE=1 SV=3	TPM4_HUMAN	SwissProt_2015_08.fasta	28 522,4	1	4	5	6	0.0002	0.165
apoptotic merged	MV_apoptotic	MV_apoptotic	281474976711858 (F002865)	Protein diaphanous homolog 1 OS=Homo sapiens GN=DIAPH1 PE=1 SV=2	DIAP1_HUMAN	SwissProt_2015_08.fasta	141 352,9	1	4	5	5	0.0001	0.0731
apoptotic merged	MV_apoptotic	MV_apoptotic	281474976711858 (F002865)	Nucleoside diphosphate kinase B OS=Homo sapiens GN=NME2 PE=1 SV=1	NDKB_HUMAN	SwissProt_2015_08.fasta	17 298,3	1	2	2	2	0.0001	0.224
apoptotic merged	MV_apoptotic	MV_apoptotic	281474976711858 (F002865)	Receptor-type tyrosine-protein phosphatase C OS=Homo sapiens GN=PTPRC PE=1 SV=2	PTPRC_HUMAN	SwissProt_2015_08.fasta	147 255,9	1	17	19	24	0.0007	0.222
apoptotic merged	MV_apoptotic	MV_apoptotic	281474976711858 (F002865)	Glutamine--fructose-6-phosphate aminotransferase [isomerizing] 1 OS=Homo sapiens GN=GFPT1 PE=1 SV=3	GFPT1_HUMAN	SwissProt_2015_08.fasta	78 807,7	1	4	4	4	0.0001	0.113
apoptotic merged	MV_apoptotic	MV_apoptotic	281474976711858 (F002865)	ATP-citrate synthase OS=Homo sapiens GN=ACLY PE=1 SV=3	ACLY_HUMAN	SwissProt_2015_08.fasta	120 842,8	1	15	16	27	0.0008	0.29
apoptotic merged	MV_apoptotic	MV_apoptotic	281474976711858 (F002865)	T-complex protein 1 subunit beta OS=Homo sapiens GN=CCT2 PE=1 SV=4	TCPB_HUMAN	SwissProt_2015_08.fasta	57 489,9	1	5	5	5	0.0001	0.15
apoptotic merged	MV_apoptotic	MV_apoptotic	281474976711858 (F002865)	Fatty acid-binding protein, epidermal OS=Homo sapiens GN=FABP5 PE=1 SV=3	FABP5_HUMAN	SwissProt_2015_08.fasta	15 164,4	1	2	2	3	0.0001	0.17
apoptotic merged	MV_apoptotic	MV_apoptotic	281474976711858 (F002865)	ADP-ribosylation factor 6 OS=Homo sapiens GN=ARF6 PE=1 SV=2	ARF6_HUMAN	SwissProt_2015_08.fasta	20 083,0	1	3	3	4	0.0001	0.337
apoptotic merged	MV_apoptotic	MV_apoptotic	281474976711858 (F002865)	DNA replication licensing factor MCM3 OS=Homo sapiens GN=MCM3 PE=1 SV=3	MCM3_HUMAN	SwissProt_2015_08.fasta	90 982,6	1	2	2	2	0.0001	0.0384
apoptotic merged	MV_apoptotic	MV_apoptotic	281474976711858 (F002865)	MAGUK p55 subfamily member 6 OS=Homo sapiens GN=MPP6 PE=1 SV=2	MPP6_HUMAN	SwissProt_2015_08.fasta	61 118,8	1	2	2	2	0.0001	0.0556
apoptotic merged	MV_apoptotic	MV_apoptotic	281474976711858 (F002865)	Lamin-B1 OS=Homo sapiens GN=LMNB1 PE=1 SV=2	LMNB1_HUMAN	SwissProt_2015_08.fasta	66 409,6	1	5	5	6	0.0002	0.13
apoptotic merged	MV_apoptotic	MV_apoptotic	281474976711858 (F002865)	Integrin beta-2 OS=Homo sapiens GN=ITGB2 PE=1 SV=2	ITB2_HUMAN	SwissProt_2015_08.fasta	84 782,0	1	3	3	4	0.0001	0.0533
apoptotic merged	MV_apoptotic	MV_apoptotic	281474976711858 (F002865)	Eukaryotic translation initiation factor 5B OS=Homo sapiens GN=EIF5B PE=1 SV=4	IF2P_HUMAN	SwissProt_2015_08.fasta	138 831,5	1	2	2	2	0.0001	0.041
apoptotic merged	MV_apoptotic	MV_apoptotic	281474976711858 (F002865)	C2 domain-containing protein 5 OS=Homo sapiens GN=C2CD5 PE=1 SV=1	C2CD5_HUMAN	SwissProt_2015_08.fasta	110 448,7	1	2	2	2	0.0001	0.041
apoptotic merged	MV_apoptotic	MV_apoptotic	281474976711858 (F002865)	Platelet endothelial cell adhesion molecule OS=Homo sapiens GN=PECAM1 PE=1 SV=1	PECA1_HUMAN	SwissProt_2015_08.fasta	82 536,0	1	3	3	3	0.0001	0.061
apoptotic merged	MV_apoptotic	MV_apoptotic	281474976711858 (F002865)	X-ray repair cross-complementing protein 5 OS=Homo sapiens GN=XRCC5 PE=1 SV=3	XRCC5_HUMAN	SwissProt_2015_08.fasta	82 707,1	1	2	2	2	0.0001	0.0546
apoptotic merged	MV_apoptotic	MV_apoptotic	281474976711858 (F002865)	CapZ-interacting protein OS=Homo sapiens GN=RCSD1 PE=1 SV=1	CPZIP_HUMAN	SwissProt_2015_08.fasta	44 503,1	1	2	2	2	0.0001	0.0673
apoptotic merged	MV_apoptotic	MV_apoptotic	281474976711858 (F002865)	Phosphoglycerate mutase 1 OS=Homo sapiens GN=PGAM1 PE=1 SV=2	PGAM1_HUMAN	SwissProt_2015_08.fasta	28 804,8	1	4	6	13	0.0004	0.295
apoptotic merged	MV_apoptotic	MV_apoptotic	281474976711858 (F002865)	Tubulin-specific chaperone D OS=Homo sapiens GN=TBCD PE=1 SV=2	TBCD_HUMAN	SwissProt_2015_08.fasta	132 602,6	1	2	2	2	0.0001	0.0436
apoptotic merged	MV_apoptotic	MV_apoptotic	281474976711858 (F002865)	S-phase kinase-associated protein 1 OS=Homo sapiens GN=SKP1 PE=1 SV=2	SKP1_HUMAN	SwissProt_2015_08.fasta	18 658,4	1	2	3	3	0.0001	0.19
apoptotic merged	MV_apoptotic	MV_apoptotic	281474976711858 (F002865)	Protein lin-7 homolog C OS=Homo sapiens GN=LIN7C PE=1 SV=1	LIN7C_HUMAN	SwissProt_2015_08.fasta	21 833,6	0.999	2	2	2	0.0001	0.0914
apoptotic merged	MV_apoptotic	MV_apoptotic	281474976711858 (F002865)	Tyrosine-protein kinase ZAP-70 OS=Homo sapiens GN=ZAP70 PE=1 SV=1	ZAP70_HUMAN	SwissProt_2015_08.fasta	69 874,3	1	3	3	4	0.0001	0.0517
apoptotic merged	MV_apoptotic	MV_apoptotic	281474976711858 (F002865)	Protein ITFG3 OS=Homo sapiens GN=ITFG3 PE=1 SV=1	ITFG3_HUMAN	SwissProt_2015_08.fasta	59 660,0	1	3	3	3	0.0001	0.127
apoptotic merged	MV_apoptotic	MV_apoptotic	281474976711858 (F002865)	Vacuolar protein sorting-associated protein 35 OS=Homo sapiens GN=VPS35 PE=1 SV=2	VPS35_HUMAN	SwissProt_2015_08.fasta	91 710,0	1	2	2	2	0.0001	0.0754
apoptotic merged	MV_apoptotic	MV_apoptotic	281474976711858 (F002865)	TBC1 domain family member 10A OS=Homo sapiens GN=TBC1D10A PE=1 SV=1	TB10A_HUMAN	SwissProt_2015_08.fasta	57 118,5	1	2	2	2	0.0001	0.0551
apoptotic merged	MV_apoptotic	MV_apoptotic	281474976711858 (F002865)	Integrin beta-1 OS=Homo sapiens GN=ITGB1 PE=1 SV=2	ITB1_HUMAN	SwissProt_2015_08.fasta	88 415,1	1	14	15	20	0.0006	0.256
apoptotic merged	MV_apoptotic	MV_apoptotic	281474976711858 (F002865)	Cell cycle control protein 50A OS=Homo sapiens GN=TMEM30A PE=1 SV=1	CC50A_HUMAN	SwissProt_2015_08.fasta	40 685,9	1	3	3	3	0.0001	0.199
apoptotic merged	MV_apoptotic	MV_apoptotic	281474976711858 (F002865)	Triosephosphate isomerase OS=Homo sapiens GN=TPI1 PE=1 SV=3	TPIS_HUMAN	SwissProt_2015_08.fasta	30 790,8	1	5	6	7	0.0002	0.245
apoptotic merged	MV_apoptotic	MV_apoptotic	281474976711858 (F002865)	Profilin-1 OS=Homo sapiens GN=PFN1 PE=1 SV=2	PROF1_HUMAN	SwissProt_2015_08.fasta	15 054,3	1	4	4	8	0.0002	0.4
apoptotic merged	MV_apoptotic	MV_apoptotic	281474976711858 (F002865)	Erythrocyte band 7 integral membrane protein OS=Homo sapiens GN=STOM PE=1 SV=3	STOM_HUMAN	SwissProt_2015_08.fasta	31 732,1	1	2	2	2	0.0001	0.135
apoptotic merged	MV_apoptotic	MV_apoptotic	281474976711858 (F002865)	Syntaxin-4 OS=Homo sapiens GN=STX4 PE=1 SV=2	STX4_HUMAN	SwissProt_2015_08.fasta	34 179,7	1	3	3	3	0.0001	0.195
apoptotic merged	MV_apoptotic	MV_apoptotic	281474976711858 (F002865)	TRAF2 and NCK-interacting protein kinase OS=Homo sapiens GN=TNIK PE=1 SV=1	TNIK_HUMAN	SwissProt_2015_08.fasta	154 945,0	1	2	2	2	0.0001	0.0588
apoptotic merged	MV_apoptotic	MV_apoptotic	281474976711858 (F002865)	Heat shock protein HSP 90-beta OS=Homo sapiens GN=HSP90AB1 PE=1 SV=4	HS90B_HUMAN	SwissProt_2015_08.fasta	83 267,3	1	27	30	62	0.0018	0.576
apoptotic merged	MV_apoptotic	MV_apoptotic	281474976711858 (F002865)	2',3'-cyclic-nucleotide 3'-phosphodiesterase OS=Homo sapiens GN=CNP PE=1 SV=2	CN37_HUMAN	SwissProt_2015_08.fasta	47 580,6	1	8	9	13	0.0004	0.295
apoptotic merged	MV_apoptotic	MV_apoptotic	281474976711858 (F002865)	Disintegrin and metalloproteinase domain-containing protein 10 OS=Homo sapiens GN=ADAM10 PE=1 SV=1	ADA10_HUMAN	SwissProt_2015_08.fasta	84 143,0	1	6	6	10	0.0003	0.134
apoptotic merged	MV_apoptotic	MV_apoptotic	281474976711858 (F002865)	78 kDa glucose-regulated protein OS=Homo sapiens GN=HSPA5 PE=1 SV=2	GRP78_HUMAN	SwissProt_2015_08.fasta	72 334,7	1	4	4	6	0.0002	0.179
apoptotic merged	MV_apoptotic	MV_apoptotic	281474976711858 (F002865)	Myosin-10 OS=Homo sapiens GN=MYH10 PE=1 SV=3	MYH10_HUMAN	SwissProt_2015_08.fasta	229 005,3	1	6	6	6	0.0002	0.0754
apoptotic merged	MV_apoptotic	MV_apoptotic	281474976711858 (F002865)	Copine-3 OS=Homo sapiens GN=CPNE3 PE=1 SV=1	CPNE3_HUMAN	SwissProt_2015_08.fasta	60 131,6	1	2	2	2	0.0001	0.123
apoptotic merged	MV_apoptotic	MV_apoptotic	281474976711858 (F002865)	C-1-tetrahydrofolate synthase, cytoplasmic OS=Homo sapiens GN=MTHFD1 PE=1 SV=3	C1TC_HUMAN	SwissProt_2015_08.fasta	101 561,5	1	4	4	6	0.0002	0.0898
apoptotic merged	MV_apoptotic	MV_apoptotic	281474976711858 (F002865)	Keratin, type I cytoskeletal 16 OS=Homo sapiens GN=KRT16 PE=1 SV=4	K1C16_HUMAN	SwissProt_2015_08.fasta	51 269,0	1	4	5	7	0.0002	0.283
apoptotic merged	MV_apoptotic	MV_apoptotic	281474976711858 (F002865)	Glucose-6-phosphate 1-dehydrogenase OS=Homo sapiens GN=G6PD PE=1 SV=4	G6PD_HUMAN	SwissProt_2015_08.fasta	59 258,1	1	2	2	2	0.0001	0.0505
apoptotic merged	MV_apoptotic	MV_apoptotic	281474976711858 (F002865)	DnaJ homolog subfamily A member 2 OS=Homo sapiens GN=DNAJA2 PE=1 SV=1	DNJA2_HUMAN	SwissProt_2015_08.fasta	45 745,7	1	2	2	2	0.0001	0.104
apoptotic merged	MV_apoptotic	MV_apoptotic	281474976711858 (F002865)	Eukaryotic translation initiation factor 3 subunit B OS=Homo sapiens GN=EIF3B PE=1 SV=3	EIF3B_HUMAN	SwissProt_2015_08.fasta	92 482,8	1	2	2	3	0.0001	0.0516
apoptotic merged	MV_apoptotic	MV_apoptotic	281474976711858 (F002865)	Differentially expressed in FDCP 6 homolog OS=Homo sapiens GN=DEF6 PE=1 SV=1	DEFI6_HUMAN	SwissProt_2015_08.fasta	73 910,8	1	3	3	4	0.0001	0.0666
apoptotic merged	MV_apoptotic	MV_apoptotic	281474976711858 (F002865)	Large neutral amino acids transporter small subunit 1 OS=Homo sapiens GN=SLC7A5 PE=1 SV=2	LAT1_HUMAN	SwissProt_2015_08.fasta	55 012,1	1	4	5	5	0.0001	0.245
apoptotic merged	MV_apoptotic	MV_apoptotic	281474976711858 (F002865)	Peptidyl-prolyl cis-trans isomerase A OS=Homo sapiens GN=PPIA PE=1 SV=2	PPIA_HUMAN	SwissProt_2015_08.fasta	18 012,9	1	5	5	13	0.0004	0.479
apoptotic merged	MV_apoptotic	MV_apoptotic	281474976711858 (F002865)	Cofilin-1 OS=Homo sapiens GN=CFL1 PE=1 SV=3	COF1_HUMAN	SwissProt_2015_08.fasta	18 503,2	1	4	4	13	0.0004	0.337
apoptotic merged	MV_apoptotic	MV_apoptotic	281474976711858 (F002865)	Transferrin receptor protein 1 OS=Homo sapiens GN=TFRC PE=1 SV=2	TFR1_HUMAN	SwissProt_2015_08.fasta	84 873,6	1	4	4	6	0.0002	0.112
apoptotic merged	MV_apoptotic	MV_apoptotic	281474976711858 (F002865)	Adenosine deaminase OS=Homo sapiens GN=ADA PE=1 SV=3	ADA_HUMAN	SwissProt_2015_08.fasta	40 765,1	1	3	3	7	0.0002	0.163
apoptotic merged	MV_apoptotic	MV_apoptotic	281474976711858 (F002865)	Glutathione S-transferase P OS=Homo sapiens GN=GSTP1 PE=1 SV=2	GSTP1_HUMAN	SwissProt_2015_08.fasta	23 356,7	1	9	12	21	0.0006	0.771
apoptotic merged	MV_apoptotic	MV_apoptotic	281474976711858 (F002865)	14-3-3 protein theta OS=Homo sapiens GN=YWHAQ PE=1 SV=1	1433T_HUMAN	SwissProt_2015_08.fasta	27 765,4	1	8	9	14	0.0004	0.649
apoptotic merged	MV_apoptotic	MV_apoptotic	281474976711858 (F002865)	Proteasome activator complex subunit 2 OS=Homo sapiens GN=PSME2 PE=1 SV=4	PSME2_HUMAN	SwissProt_2015_08.fasta	27 402,3	1	2	2	2	0.0001	0.146
apoptotic merged	MV_apoptotic	MV_apoptotic	281474976711858 (F002865)	Thioredoxin OS=Homo sapiens GN=TXN PE=1 SV=3	THIO_HUMAN	SwissProt_2015_08.fasta	11 737,3	1	4	4	5	0.0001	0.581
apoptotic merged	MV_apoptotic	MV_apoptotic	281474976711858 (F002865)	Cell division control protein 42 homolog OS=Homo sapiens GN=CDC42 PE=1 SV=2	CDC42_HUMAN	SwissProt_2015_08.fasta	21 258,8	1	6	8	17	0.0005	0.618
apoptotic merged	MV_apoptotic	MV_apoptotic	281474976711858 (F002865)	Tyrosine-protein kinase ITK/TSK OS=Homo sapiens GN=ITK PE=1 SV=1	ITK_HUMAN	SwissProt_2015_08.fasta	71 831,8	1	5	5	6	0.0002	0.176
apoptotic merged	MV_apoptotic	MV_apoptotic	281474976711858 (F002865)	T-complex protein 1 subunit alpha OS=Homo sapiens GN=TCP1 PE=1 SV=1	TCPA_HUMAN	SwissProt_2015_08.fasta	60 345,2	1	8	9	12	0.0004	0.288
apoptotic merged	MV_apoptotic	MV_apoptotic	281474976711858 (F002865)	Cullin-associated NEDD8-dissociated protein 1 OS=Homo sapiens GN=CAND1 PE=1 SV=2	CAND1_HUMAN	SwissProt_2015_08.fasta	136 381,1	1	2	2	2	0.0001	0.0374
apoptotic merged	MV_apoptotic	MV_apoptotic	281474976711858 (F002865)	Malate dehydrogenase, cytoplasmic OS=Homo sapiens GN=MDH1 PE=1 SV=4	MDHC_HUMAN	SwissProt_2015_08.fasta	36 426,9	1	3	3	4	0.0001	0.195
apoptotic merged	MV_apoptotic	MV_apoptotic	281474976711858 (F002865)	Ras-related protein Rab-8B OS=Homo sapiens GN=RAB8B PE=1 SV=2	RAB8B_HUMAN	SwissProt_2015_08.fasta	23 585,9	1	2	3	4	0.0001	0.266
apoptotic merged	MV_apoptotic	MV_apoptotic	281474976711858 (F002865)	ADP-ribosylation factor 5 OS=Homo sapiens GN=ARF5 PE=1 SV=2	ARF5_HUMAN	SwissProt_2015_08.fasta	20 530,1	1	2	2	2	0.0001	0.317
apoptotic merged	MV_apoptotic	MV_apoptotic	281474976711858 (F002865)	Calnexin OS=Homo sapiens GN=CANX PE=1 SV=2	CALX_HUMAN	SwissProt_2015_08.fasta	67 570,2	1	2	2	2	0.0001	0.0963
apoptotic merged	MV_apoptotic	MV_apoptotic	281474976711858 (F002865)	Engulfment and cell motility protein 1 OS=Homo sapiens GN=ELMO1 PE=1 SV=2	ELMO1_HUMAN	SwissProt_2015_08.fasta	83 833,2	1	3	3	3	0.0001	0.0977
apoptotic merged	MV_apoptotic	MV_apoptotic	281474976711858 (F002865)	Biliverdin reductase A OS=Homo sapiens GN=BLVRA PE=1 SV=2	BIEA_HUMAN	SwissProt_2015_08.fasta	33 429,0	1	2	3	3	0.0001	0.155
apoptotic merged	MV_apoptotic	MV_apoptotic	281474976711858 (F002865)	Leukosialin OS=Homo sapiens GN=SPN PE=1 SV=1	LEUK_HUMAN	SwissProt_2015_08.fasta	40 321,6	1	2	2	2	0.0001	0.05
apoptotic merged	MV_apoptotic	MV_apoptotic	281474976711858 (F002865)	Importin subunit beta-1 OS=Homo sapiens GN=KPNB1 PE=1 SV=2	IMB1_HUMAN	SwissProt_2015_08.fasta	97 171,3	1	8	8	8	0.0002	0.178
apoptotic merged	MV_apoptotic	MV_apoptotic	281474976711858 (F002865)	26S proteasome non-ATPase regulatory subunit 2 OS=Homo sapiens GN=PSMD2 PE=1 SV=3	PSMD2_HUMAN	SwissProt_2015_08.fasta	100 202,2	1	5	7	8	0.0002	0.12
apoptotic merged	EXO_apoptotic	EXO_apoptotic	281474976711821 (F002813)	Large neutral amino acids transporter small subunit 1 OS=Homo sapiens GN=SLC7A5 PE=1 SV=2	LAT1_HUMAN	SwissProt_2015_08.fasta	55 012,1	1	3	3	11	0.0004	0.0927
apoptotic merged	EXO_apoptotic	EXO_apoptotic	281474976711821 (F002813)	60S ribosomal protein L19 OS=Homo sapiens GN=RPL19 PE=1 SV=1	RL19_HUMAN	SwissProt_2015_08.fasta	23 467,4	1	2	2	2	0.0001	0.133
apoptotic merged	EXO_apoptotic	EXO_apoptotic	281474976711821 (F002813)	40S ribosomal protein S6 OS=Homo sapiens GN=RPS6 PE=1 SV=1	RS6_HUMAN	SwissProt_2015_08.fasta	28 681,7	1	3	3	3	0.0001	0.141
apoptotic merged	EXO_apoptotic	EXO_apoptotic	281474976711821 (F002813)	14-3-3 protein gamma OS=Homo sapiens GN=YWHAG PE=1 SV=2	1433G_HUMAN	SwissProt_2015_08.fasta	28 303,1	1	4	4	5	0.0002	0.219
apoptotic merged	EXO_apoptotic	EXO_apoptotic	281474976711821 (F002813)	Immunoglobulin superfamily member 8 OS=Homo sapiens GN=IGSF8 PE=1 SV=1	IGSF8_HUMAN	SwissProt_2015_08.fasta	65 032,8	1	4	5	14	0.0005	0.103
apoptotic merged	EXO_apoptotic	EXO_apoptotic	281474976711821 (F002813)	Glycogen [starch] synthase, muscle OS=Homo sapiens GN=GYS1 PE=1 SV=2	GYS1_HUMAN	SwissProt_2015_08.fasta	83 787,1	1	2	2	2	0.0001	0.057
apoptotic merged	EXO_apoptotic	EXO_apoptotic	281474976711821 (F002813)	Histone H2B type 1-B OS=Homo sapiens GN=HIST1H2BB PE=1 SV=2	H2B1B_HUMAN,H2B1J_HUMAN,H2B1O_HUMAN,H2B2E_HUMAN	SwissProt_2015_08.fasta	13 950,8	1	4	8	41	0.0014	0.333
apoptotic merged	EXO_apoptotic	EXO_apoptotic	281474976711821 (F002813)	Core histone macro-H2A.1 OS=Homo sapiens GN=H2AFY PE=1 SV=4	H2AY_HUMAN	SwissProt_2015_08.fasta	39 618,9	1	3	3	6	0.0002	0.167
apoptotic merged	EXO_apoptotic	EXO_apoptotic	281474976711821 (F002813)	Moesin OS=Homo sapiens GN=MSN PE=1 SV=3	MOES_HUMAN	SwissProt_2015_08.fasta	67 821,8	1	6	6	8	0.0003	0.156
apoptotic merged	EXO_apoptotic	EXO_apoptotic	281474976711821 (F002813)	Actin, alpha cardiac muscle 1 OS=Homo sapiens GN=ACTC1 PE=1 SV=1	ACTC_HUMAN	SwissProt_2015_08.fasta	42 020,1	1	2	6	29	0.001	0.273
apoptotic merged	EXO_apoptotic	EXO_apoptotic	281474976711821 (F002813)	Unconventional myosin-Ig OS=Homo sapiens GN=MYO1G PE=1 SV=2	MYO1G_HUMAN	SwissProt_2015_08.fasta	116 443,6	1	2	2	2	0.0001	0.0324
apoptotic merged	EXO_apoptotic	EXO_apoptotic	281474976711821 (F002813)	14-3-3 protein epsilon OS=Homo sapiens GN=YWHAE PE=1 SV=1	1433E_HUMAN	SwissProt_2015_08.fasta	29 175,0	1	2	2	3	0.0001	0.129
apoptotic merged	EXO_apoptotic	EXO_apoptotic	281474976711821 (F002813)	60S ribosomal protein L30 OS=Homo sapiens GN=RPL30 PE=1 SV=2	RL30_HUMAN	SwissProt_2015_08.fasta	12 784,7	0.999	2	2	2	0.0001	0.217
apoptotic merged	EXO_apoptotic	EXO_apoptotic	281474976711821 (F002813)	Elongation factor 1-alpha 1 OS=Homo sapiens GN=EEF1A1 PE=1 SV=1	EF1A1_HUMAN	SwissProt_2015_08.fasta	50 141,2	1	2	3	11	0.0004	0.123
apoptotic merged	EXO_apoptotic	EXO_apoptotic	281474976711821 (F002813)	40S ribosomal protein S4, X isoform OS=Homo sapiens GN=RPS4X PE=1 SV=2	RS4X_HUMAN	SwissProt_2015_08.fasta	29 599,3	1	2	2	2	0.0001	0.0875
apoptotic merged	EXO_apoptotic	EXO_apoptotic	281474976711821 (F002813)	ADP-ribosylation factor 1 OS=Homo sapiens GN=ARF1 PE=1 SV=2	ARF1_HUMAN	SwissProt_2015_08.fasta	20 697,6	1	2	2	2	0.0001	0.193
apoptotic merged	EXO_apoptotic	EXO_apoptotic	281474976711821 (F002813)	Fructose-bisphosphate aldolase A OS=Homo sapiens GN=ALDOA PE=1 SV=2	ALDOA_HUMAN	SwissProt_2015_08.fasta	39 420,6	1	4	4	6	0.0002	0.247
apoptotic merged	EXO_apoptotic	EXO_apoptotic	281474976711821 (F002813)	Ras-related protein Rap-1b OS=Homo sapiens GN=RAP1B PE=1 SV=1	RAP1B_HUMAN	SwissProt_2015_08.fasta	20 824,9	1	7	7	14	0.0005	0.582
apoptotic merged	EXO_apoptotic	EXO_apoptotic	281474976711821 (F002813)	Clathrin heavy chain 1 OS=Homo sapiens GN=CLTC PE=1 SV=5	CLH1_HUMAN	SwissProt_2015_08.fasta	191 618,9	1	8	10	13	0.0005	0.0806
apoptotic merged	EXO_apoptotic	EXO_apoptotic	281474976711821 (F002813)	Annexin A5 OS=Homo sapiens GN=ANXA5 PE=1 SV=2	ANXA5_HUMAN	SwissProt_2015_08.fasta	35 938,6	1	2	2	4	0.0001	0.0875
apoptotic merged	EXO_apoptotic	EXO_apoptotic	281474976711821 (F002813)	L-lactate dehydrogenase B chain OS=Homo sapiens GN=LDHB PE=1 SV=2	LDHB_HUMAN	SwissProt_2015_08.fasta	36 638,6	1	3	4	5	0.0002	0.144
apoptotic merged	EXO_apoptotic	EXO_apoptotic	281474976711821 (F002813)	Keratin, type II cytoskeletal 2 epidermal OS=Homo sapiens GN=KRT2 PE=1 SV=2	K22E_HUMAN	SwissProt_2015_08.fasta	65 433,9	1	10	10	16	0.0006	0.264
apoptotic merged	EXO_apoptotic	EXO_apoptotic	281474976711821 (F002813)	60S ribosomal protein L3 OS=Homo sapiens GN=RPL3 PE=1 SV=2	RL3_HUMAN	SwissProt_2015_08.fasta	46 109,5	1	3	3	4	0.0001	0.0943
apoptotic merged	EXO_apoptotic	EXO_apoptotic	281474976711821 (F002813)	Proteasome subunit beta type-6 OS=Homo sapiens GN=PSMB6 PE=1 SV=4	PSB6_HUMAN	SwissProt_2015_08.fasta	25 357,9	1	2	2	3	0.0001	0.0879
apoptotic merged	EXO_apoptotic	EXO_apoptotic	281474976711821 (F002813)	Syntenin-1 OS=Homo sapiens GN=SDCBP PE=1 SV=1	SDCB1_HUMAN	SwissProt_2015_08.fasta	32 445,3	1	5	5	7	0.0002	0.393
apoptotic merged	EXO_apoptotic	EXO_apoptotic	281474976711821 (F002813)	Heat shock protein HSP 90-beta OS=Homo sapiens GN=HSP90AB1 PE=1 SV=4	HS90B_HUMAN	SwissProt_2015_08.fasta	83 267,3	1	6	8	11	0.0004	0.163
apoptotic merged	EXO_apoptotic	EXO_apoptotic	281474976711821 (F002813)	Keratin, type I cytoskeletal 9 OS=Homo sapiens GN=KRT9 PE=1 SV=3	K1C9_HUMAN	SwissProt_2015_08.fasta	62 065,9	1	18	20	41	0.0014	0.549
apoptotic merged	EXO_apoptotic	EXO_apoptotic	281474976711821 (F002813)	14-3-3 protein zeta/delta OS=Homo sapiens GN=YWHAZ PE=1 SV=1	1433Z_HUMAN	SwissProt_2015_08.fasta	27 745,9	1	4	4	8	0.0003	0.31
apoptotic merged	EXO_apoptotic	EXO_apoptotic	281474976711821 (F002813)	Sodium/potassium-transporting ATPase subunit alpha-1 OS=Homo sapiens GN=ATP1A1 PE=1 SV=1	AT1A1_HUMAN	SwissProt_2015_08.fasta	112 899,5	1	3	3	3	0.0001	0.0391
apoptotic merged	EXO_apoptotic	EXO_apoptotic	281474976711821 (F002813)	Integrin alpha-4 OS=Homo sapiens GN=ITGA4 PE=1 SV=3	ITA4_HUMAN	SwissProt_2015_08.fasta	114 901,8	1	3	3	6	0.0002	0.0581
apoptotic merged	EXO_apoptotic	EXO_apoptotic	281474976711821 (F002813)	14-3-3 protein theta OS=Homo sapiens GN=YWHAQ PE=1 SV=1	1433T_HUMAN	SwissProt_2015_08.fasta	27 765,4	1	2	2	4	0.0001	0.151
apoptotic merged	EXO_apoptotic	EXO_apoptotic	281474976711821 (F002813)	Tubulin alpha-1B chain OS=Homo sapiens GN=TUBA1B PE=1 SV=1	TBA1B_HUMAN	SwissProt_2015_08.fasta	50 151,7	1	8	8	16	0.0006	0.406
apoptotic merged	EXO_apoptotic	EXO_apoptotic	281474976711821 (F002813)	Annexin A6 OS=Homo sapiens GN=ANXA6 PE=1 SV=3	ANXA6_HUMAN	SwissProt_2015_08.fasta	75 877,5	1	5	5	5	0.0002	0.125
apoptotic merged	EXO_apoptotic	EXO_apoptotic	281474976711821 (F002813)	Keratin, type I cytoskeletal 10 OS=Homo sapiens GN=KRT10 PE=1 SV=6	K1C10_HUMAN	SwissProt_2015_08.fasta	58 828,8	1	15	19	36	0.0013	0.377
apoptotic merged	EXO_apoptotic	EXO_apoptotic	281474976711821 (F002813)	Poly [ADP-ribose] polymerase 1 OS=Homo sapiens GN=PARP1 PE=1 SV=4	PARP1_HUMAN	SwissProt_2015_08.fasta	113 087,8	1	7	7	13	0.0005	0.11
apoptotic merged	EXO_apoptotic	EXO_apoptotic	281474976711821 (F002813)	Guanine nucleotide-binding protein G(I)/G(S)/G(T) subunit beta-2 OS=Homo sapiens GN=GNB2 PE=1 SV=3	GBB2_HUMAN	SwissProt_2015_08.fasta	37 331,8	1	4	4	6	0.0002	0.294
apoptotic merged	EXO_apoptotic	EXO_apoptotic	281474976711821 (F002813)	Keratin, type I cytoskeletal 14 OS=Homo sapiens GN=KRT14 PE=1 SV=4	K1C14_HUMAN	SwissProt_2015_08.fasta	51 562,5	1	6	6	7	0.0002	0.169
apoptotic merged	EXO_apoptotic	EXO_apoptotic	281474976711821 (F002813)	MARCKS-related protein OS=Homo sapiens GN=MARCKSL1 PE=1 SV=2	MRP_HUMAN	SwissProt_2015_08.fasta	19 528,6	1	5	6	20	0.0007	0.687
apoptotic merged	EXO_apoptotic	EXO_apoptotic	281474976711821 (F002813)	Programmed cell death 6-interacting protein OS=Homo sapiens GN=PDCD6IP PE=1 SV=1	PDC6I_HUMAN	SwissProt_2015_08.fasta	96 025,4	1	6	7	13	0.0005	0.145
apoptotic merged	EXO_apoptotic	EXO_apoptotic	281474976711821 (F002813)	Glyceraldehyde-3-phosphate dehydrogenase OS=Homo sapiens GN=GAPDH PE=1 SV=3	G3P_HUMAN	SwissProt_2015_08.fasta	36 053,4	1	9	10	20	0.0007	0.442
apoptotic merged	EXO_apoptotic	EXO_apoptotic	281474976711821 (F002813)	Ubiquitin-40S ribosomal protein S27a OS=Homo sapiens GN=RPS27A PE=1 SV=2	RS27A_HUMAN	SwissProt_2015_08.fasta	17 965,6	1	2	2	4	0.0001	0.186
apoptotic merged	EXO_apoptotic	EXO_apoptotic	281474976711821 (F002813)	4F2 cell-surface antigen heavy chain OS=Homo sapiens GN=SLC3A2 PE=1 SV=3	4F2_HUMAN	SwissProt_2015_08.fasta	67 996,4	1	2	2	3	0.0001	0.0698
apoptotic merged	EXO_apoptotic	EXO_apoptotic	281474976711821 (F002813)	60S ribosomal protein L10 OS=Homo sapiens GN=RPL10 PE=1 SV=4	RL10_HUMAN	SwissProt_2015_08.fasta	24 604,6	1	2	2	3	0.0001	0.168
apoptotic merged	EXO_apoptotic	EXO_apoptotic	281474976711821 (F002813)	Keratin, type II cytoskeletal 1 OS=Homo sapiens GN=KRT1 PE=1 SV=6	K2C1_HUMAN	SwissProt_2015_08.fasta	66 040,3	1	19	21	50	0.0017	0.481
apoptotic merged	EXO_apoptotic	EXO_apoptotic	281474976711821 (F002813)	Synaptic vesicle membrane protein VAT-1 homolog OS=Homo sapiens GN=VAT1 PE=1 SV=2	VAT1_HUMAN	SwissProt_2015_08.fasta	41 919,8	1	3	3	3	0.0001	0.107
apoptotic merged	EXO_apoptotic	EXO_apoptotic	281474976711821 (F002813)	Heat shock cognate 71 kDa protein OS=Homo sapiens GN=HSPA8 PE=1 SV=1	HSP7C_HUMAN	SwissProt_2015_08.fasta	70 899,8	1	6	7	10	0.0003	0.262
apoptotic merged	EXO_apoptotic	EXO_apoptotic	281474976711821 (F002813)	Golgi-associated plant pathogenesis-related protein 1 OS=Homo sapiens GN=GLIPR2 PE=1 SV=3	GAPR1_HUMAN	SwissProt_2015_08.fasta	17 218,2	1	2	2	2	0.0001	0.169
apoptotic merged	EXO_apoptotic	EXO_apoptotic	281474976711821 (F002813)	Histone H2B type 1-C/E/F/G/I OS=Homo sapiens GN=HIST1H2BC PE=1 SV=4	H2B1C_HUMAN,H2B1D_HUMAN,H2B1H_HUMAN,H2B1K_HUMAN,H2B1M_HUMAN,H2B1N_HUMAN,H2B2F_HUMAN	SwissProt_2015_08.fasta	13 906,6	1	2	2	3	0.0001	0.341
apoptotic merged	EXO_apoptotic	EXO_apoptotic	281474976711821 (F002813)	Tubulin beta chain OS=Homo sapiens GN=TUBB PE=1 SV=2	TBB5_HUMAN	SwissProt_2015_08.fasta	49 670,6	1	8	8	12	0.0004	0.419
apoptotic merged	EXO_apoptotic	EXO_apoptotic	281474976711821 (F002813)	60S ribosomal protein L18 OS=Homo sapiens GN=RPL18 PE=1 SV=2	RL18_HUMAN	SwissProt_2015_08.fasta	21 635,2	1	3	3	6	0.0002	0.197
apoptotic merged	EXO_apoptotic	EXO_apoptotic	281474976711821 (F002813)	Non-histone chromosomal protein HMG-17 OS=Homo sapiens GN=HMGN2 PE=1 SV=3	HMGN2_HUMAN	SwissProt_2015_08.fasta	9 393,1	1	3	4	4	0.0001	0.256
apoptotic merged	EXO_apoptotic	EXO_apoptotic	281474976711821 (F002813)	DNA topoisomerase 1 OS=Homo sapiens GN=TOP1 PE=1 SV=2	TOP1_HUMAN	SwissProt_2015_08.fasta	90 729,7	1	2	2	2	0.0001	0.0418
apoptotic merged	EXO_apoptotic	EXO_apoptotic	281474976711821 (F002813)	Tyrosine-protein kinase Lck OS=Homo sapiens GN=LCK PE=1 SV=6	LCK_HUMAN	SwissProt_2015_08.fasta	58 002,0	1	5	5	7	0.0002	0.151
apoptotic merged	EXO_apoptotic	EXO_apoptotic	281474976711821 (F002813)	Nuclease-sensitive element-binding protein 1 OS=Homo sapiens GN=YBX1 PE=1 SV=3	YBOX1_HUMAN	SwissProt_2015_08.fasta	35 923,8	1	2	2	2	0.0001	0.12
apoptotic merged	EXO_apoptotic	EXO_apoptotic	281474976711821 (F002813)	Alpha-enolase OS=Homo sapiens GN=ENO1 PE=1 SV=2	ENOA_HUMAN	SwissProt_2015_08.fasta	47 170,2	1	6	7	10	0.0003	0.24
apoptotic merged	EXO_apoptotic	EXO_apoptotic	281474976711821 (F002813)	Heat shock protein HSP 90-alpha OS=Homo sapiens GN=HSP90AA1 PE=1 SV=5	HS90A_HUMAN	SwissProt_2015_08.fasta	84 663,2	1	2	2	3	0.0001	0.135
apoptotic merged	EXO_apoptotic	EXO_apoptotic	281474976711821 (F002813)	Histone H2AX OS=Homo sapiens GN=H2AFX PE=1 SV=2	H2AX_HUMAN	SwissProt_2015_08.fasta	15 145,1	1	7	11	69	0.0024	0.524
apoptotic merged	EXO_apoptotic	EXO_apoptotic	281474976711821 (F002813)	CD81 antigen OS=Homo sapiens GN=CD81 PE=1 SV=1	CD81_HUMAN	SwissProt_2015_08.fasta	25 809,8	1	2	3	9	0.0003	0.182
apoptotic merged	EXO_apoptotic	EXO_apoptotic	281474976711821 (F002813)	Integrin beta-1 OS=Homo sapiens GN=ITGB1 PE=1 SV=2	ITB1_HUMAN	SwissProt_2015_08.fasta	88 415,1	1	5	5	5	0.0002	0.0865
apoptotic merged	EXO_apoptotic	EXO_apoptotic	281474976711821 (F002813)	Alpha-1-acid glycoprotein 1 OS=Homo sapiens GN=ORM1 PE=1 SV=1	A1AG1_HUMAN	SwissProt_2015_08.fasta	23 512,1	1	3	3	4	0.0001	0.174
apoptotic merged	EXO_apoptotic	EXO_apoptotic	281474976711821 (F002813)	Histone H1.5 OS=Homo sapiens GN=HIST1H1B PE=1 SV=3	H15_HUMAN	SwissProt_2015_08.fasta	22 581,7	1	4	4	6	0.0002	0.177
apoptotic merged	EXO_apoptotic	EXO_apoptotic	281474976711821 (F002813)	Guanine nucleotide-binding protein G(I)/G(S)/G(T) subunit beta-1 OS=Homo sapiens GN=GNB1 PE=1 SV=3	GBB1_HUMAN	SwissProt_2015_08.fasta	37 377,5	1	3	3	4	0.0001	0.329
apoptotic merged	EXO_apoptotic	EXO_apoptotic	281474976711821 (F002813)	40S ribosomal protein S14 OS=Homo sapiens GN=RPS14 PE=1 SV=3	RS14_HUMAN	SwissProt_2015_08.fasta	16 272,9	1	2	2	2	0.0001	0.159
apoptotic merged	EXO_apoptotic	EXO_apoptotic	281474976711821 (F002813)	Guanine nucleotide-binding protein G(i) subunit alpha-2 OS=Homo sapiens GN=GNAI2 PE=1 SV=3	GNAI2_HUMAN	SwissProt_2015_08.fasta	40 452,0	1	4	4	6	0.0002	0.183
apoptotic merged	EXO_apoptotic	EXO_apoptotic	281474976711821 (F002813)	Histone H1.4 OS=Homo sapiens GN=HIST1H1E PE=1 SV=2	H14_HUMAN	SwissProt_2015_08.fasta	21 866,9	1	2	2	5	0.0002	0.11
apoptotic merged	EXO_apoptotic	EXO_apoptotic	281474976711821 (F002813)	Histone H3.2 OS=Homo sapiens GN=HIST2H3A PE=1 SV=3	H32_HUMAN	SwissProt_2015_08.fasta	15 388,7	1	5	6	17	0.0006	0.434
apoptotic merged	EXO_apoptotic	EXO_apoptotic	281474976711821 (F002813)	Tripeptidyl-peptidase 2 OS=Homo sapiens GN=TPP2 PE=1 SV=4	TPP2_HUMAN	SwissProt_2015_08.fasta	138 352,9	1	3	3	6	0.0002	0.0496
apoptotic merged	EXO_apoptotic	EXO_apoptotic	281474976711821 (F002813)	Histone H4 OS=Homo sapiens GN=HIST1H4A PE=1 SV=2	H4_HUMAN	SwissProt_2015_08.fasta	11 367,7	1	8	12	52	0.0018	0.534
apoptotic merged	EXO_apoptotic	EXO_apoptotic	281474976711821 (F002813)	Monocarboxylate transporter 1 OS=Homo sapiens GN=SLC16A1 PE=1 SV=3	MOT1_HUMAN	SwissProt_2015_08.fasta	53 946,0	1	2	2	14	0.0005	0.166
apoptotic merged	EXO_apoptotic	EXO_apoptotic	281474976711821 (F002813)	Actin, cytoplasmic 1 OS=Homo sapiens GN=ACTB PE=1 SV=1	ACTB_HUMAN,ACTG_HUMAN	SwissProt_2015_08.fasta	41 737,8	1	14	20	91	0.0032	0.581
apoptotic merged	EXO_apoptotic	EXO_apoptotic	281474976711821 (F002813)	Disco-interacting protein 2 homolog B OS=Homo sapiens GN=DIP2B PE=1 SV=3	DIP2B_HUMAN	SwissProt_2015_08.fasta	171 491,0	1	2	2	3	0.0001	0.0209
apoptotic merged	APO_apoptotic	APO_apoptotic	281474976711817 (F002809)	Cofilin-1 OS=Homo sapiens GN=CFL1 PE=1 SV=3	COF1_HUMAN	SwissProt_2015_08.fasta	18 503,2	1	5	5	8	0.0003	0.337
apoptotic merged	APO_apoptotic	APO_apoptotic	281474976711817 (F002809)	Complement component 1 Q subcomponent-binding protein, mitochondrial OS=Homo sapiens GN=C1QBP PE=1 SV=1	C1QBP_HUMAN	SwissProt_2015_08.fasta	31 362,6	1	6	6	7	0.0002	0.408
apoptotic merged	APO_apoptotic	APO_apoptotic	281474976711817 (F002809)	Nuclease-sensitive element-binding protein 1 OS=Homo sapiens GN=YBX1 PE=1 SV=3	YBOX1_HUMAN	SwissProt_2015_08.fasta	35 923,8	1	6	9	12	0.0004	0.373
apoptotic merged	APO_apoptotic	APO_apoptotic	281474976711817 (F002809)	WD repeat-containing protein 1 OS=Homo sapiens GN=WDR1 PE=1 SV=4	WDR1_HUMAN	SwissProt_2015_08.fasta	66 193,2	1	5	5	8	0.0003	0.175
apoptotic merged	APO_apoptotic	APO_apoptotic	281474976711817 (F002809)	60S acidic ribosomal protein P1 OS=Homo sapiens GN=RPLP1 PE=1 SV=1	RLA1_HUMAN	SwissProt_2015_08.fasta	11 514,1	1	2	3	5	0.0002	0.667
apoptotic merged	APO_apoptotic	APO_apoptotic	281474976711817 (F002809)	Pyruvate kinase PKM OS=Homo sapiens GN=PKM PE=1 SV=4	KPYM_HUMAN	SwissProt_2015_08.fasta	57 937,5	1	12	14	22	0.0007	0.377
apoptotic merged	APO_apoptotic	APO_apoptotic	281474976711817 (F002809)	Hypoxia up-regulated protein 1 OS=Homo sapiens GN=HYOU1 PE=1 SV=1	HYOU1_HUMAN	SwissProt_2015_08.fasta	111 336,8	1	4	4	5	0.0002	0.0851
apoptotic merged	APO_apoptotic	APO_apoptotic	281474976711817 (F002809)	Filamin-A OS=Homo sapiens GN=FLNA PE=1 SV=4	FLNA_HUMAN	SwissProt_2015_08.fasta	280 729,4	1	22	23	30	0.001	0.165
apoptotic merged	APO_apoptotic	APO_apoptotic	281474976711817 (F002809)	26S proteasome non-ATPase regulatory subunit 12 OS=Homo sapiens GN=PSMD12 PE=1 SV=3	PSD12_HUMAN	SwissProt_2015_08.fasta	52 906,2	1	2	2	2	0.0001	0.0614
apoptotic merged	APO_apoptotic	APO_apoptotic	281474976711817 (F002809)	Proteasome subunit alpha type-5 OS=Homo sapiens GN=PSMA5 PE=1 SV=3	PSA5_HUMAN	SwissProt_2015_08.fasta	26 411,3	1	2	2	2	0.0001	0.133
apoptotic merged	APO_apoptotic	APO_apoptotic	281474976711817 (F002809)	Actin-related protein 3 OS=Homo sapiens GN=ACTR3 PE=1 SV=3	ARP3_HUMAN	SwissProt_2015_08.fasta	47 371,9	1	3	3	4	0.0001	0.148
apoptotic merged	APO_apoptotic	APO_apoptotic	281474976711817 (F002809)	CAD protein OS=Homo sapiens GN=CAD PE=1 SV=3	PYR1_HUMAN	SwissProt_2015_08.fasta	242 982,5	1	5	5	5	0.0002	0.0449
apoptotic merged	APO_apoptotic	APO_apoptotic	281474976711817 (F002809)	MARCKS-related protein OS=Homo sapiens GN=MARCKSL1 PE=1 SV=2	MRP_HUMAN	SwissProt_2015_08.fasta	19 528,6	1	6	8	16	0.0005	0.692
apoptotic merged	APO_apoptotic	APO_apoptotic	281474976711817 (F002809)	Isocitrate dehydrogenase [NADP], mitochondrial OS=Homo sapiens GN=IDH2 PE=1 SV=2	IDHP_HUMAN	SwissProt_2015_08.fasta	50 910,4	1	3	3	3	0.0001	0.131
apoptotic merged	APO_apoptotic	APO_apoptotic	281474976711817 (F002809)	Eukaryotic initiation factor 4A-I OS=Homo sapiens GN=EIF4A1 PE=1 SV=1	IF4A1_HUMAN	SwissProt_2015_08.fasta	46 155,3	1	9	9	14	0.0005	0.433
apoptotic merged	APO_apoptotic	APO_apoptotic	281474976711817 (F002809)	10 kDa heat shock protein, mitochondrial OS=Homo sapiens GN=HSPE1 PE=1 SV=2	CH10_HUMAN	SwissProt_2015_08.fasta	10 931,8	1	2	2	2	0.0001	0.235
apoptotic merged	APO_apoptotic	APO_apoptotic	281474976711817 (F002809)	Transketolase OS=Homo sapiens GN=TKT PE=1 SV=3	TKT_HUMAN	SwissProt_2015_08.fasta	67 879,4	1	4	5	5	0.0002	0.128
apoptotic merged	APO_apoptotic	APO_apoptotic	281474976711817 (F002809)	40S ribosomal protein S23 OS=Homo sapiens GN=RPS23 PE=1 SV=3	RS23_HUMAN	SwissProt_2015_08.fasta	15 807,7	1	2	2	3	0.0001	0.266
apoptotic merged	APO_apoptotic	APO_apoptotic	281474976711817 (F002809)	N-alpha-acetyltransferase 15, NatA auxiliary subunit OS=Homo sapiens GN=NAA15 PE=1 SV=1	NAA15_HUMAN	SwissProt_2015_08.fasta	101 277,9	1	3	3	3	0.0001	0.0566
apoptotic merged	APO_apoptotic	APO_apoptotic	281474976711817 (F002809)	Lysine--tRNA ligase OS=Homo sapiens GN=KARS PE=1 SV=3	SYK_HUMAN	SwissProt_2015_08.fasta	68 050,4	1	4	4	4	0.0001	0.144
apoptotic merged	APO_apoptotic	APO_apoptotic	281474976711817 (F002809)	Ubiquitin-40S ribosomal protein S27a OS=Homo sapiens GN=RPS27A PE=1 SV=2	RS27A_HUMAN	SwissProt_2015_08.fasta	17 965,6	1	2	2	5	0.0002	0.224
apoptotic merged	APO_apoptotic	APO_apoptotic	281474976711817 (F002809)	Multifunctional protein ADE2 OS=Homo sapiens GN=PAICS PE=1 SV=3	PUR6_HUMAN	SwissProt_2015_08.fasta	47 080,0	1	7	8	9	0.0003	0.273
apoptotic merged	APO_apoptotic	APO_apoptotic	281474976711817 (F002809)	Tubulin alpha-1C chain OS=Homo sapiens GN=TUBA1C PE=1 SV=1	TBA1C_HUMAN	SwissProt_2015_08.fasta	49 895,5	1	2	2	3	0.0001	0.537
apoptotic merged	APO_apoptotic	APO_apoptotic	281474976711817 (F002809)	26S proteasome non-ATPase regulatory subunit 1 OS=Homo sapiens GN=PSMD1 PE=1 SV=2	PSMD1_HUMAN	SwissProt_2015_08.fasta	105 839,2	1	3	3	3	0.0001	0.0556
apoptotic merged	APO_apoptotic	APO_apoptotic	281474976711817 (F002809)	Receptor-type tyrosine-protein phosphatase C OS=Homo sapiens GN=PTPRC PE=1 SV=2	PTPRC_HUMAN	SwissProt_2015_08.fasta	147 255,9	1	8	8	15	0.0005	0.0966
apoptotic merged	APO_apoptotic	APO_apoptotic	281474976711817 (F002809)	Tubulin beta-4A chain OS=Homo sapiens GN=TUBB4A PE=1 SV=2	TBB4A_HUMAN	SwissProt_2015_08.fasta	49 585,5	1	2	2	2	0.0001	0.662
apoptotic merged	APO_apoptotic	APO_apoptotic	281474976711817 (F002809)	Importin subunit beta-1 OS=Homo sapiens GN=KPNB1 PE=1 SV=2	IMB1_HUMAN	SwissProt_2015_08.fasta	97 171,3	1	8	8	12	0.0004	0.193
apoptotic merged	APO_apoptotic	APO_apoptotic	281474976711817 (F002809)	40S ribosomal protein S15 OS=Homo sapiens GN=RPS15 PE=1 SV=2	RS15_HUMAN	SwissProt_2015_08.fasta	17 040,8	1	2	3	5	0.0002	0.283
apoptotic merged	APO_apoptotic	APO_apoptotic	281474976711817 (F002809)	26S proteasome non-ATPase regulatory subunit 2 OS=Homo sapiens GN=PSMD2 PE=1 SV=3	PSMD2_HUMAN	SwissProt_2015_08.fasta	100 202,2	1	5	5	9	0.0003	0.0969
apoptotic merged	APO_apoptotic	APO_apoptotic	281474976711817 (F002809)	Malate dehydrogenase, cytoplasmic OS=Homo sapiens GN=MDH1 PE=1 SV=4	MDHC_HUMAN	SwissProt_2015_08.fasta	36 426,9	1	2	2	2	0.0001	0.153
apoptotic merged	APO_apoptotic	APO_apoptotic	281474976711817 (F002809)	ATP-dependent 6-phosphofructokinase, platelet type OS=Homo sapiens GN=PFKP PE=1 SV=2	PFKAP_HUMAN	SwissProt_2015_08.fasta	85 597,4	1	2	2	2	0.0001	0.0804
apoptotic merged	APO_apoptotic	APO_apoptotic	281474976711817 (F002809)	ATP-citrate synthase OS=Homo sapiens GN=ACLY PE=1 SV=3	ACLY_HUMAN	SwissProt_2015_08.fasta	120 842,8	1	17	18	27	0.0009	0.245
apoptotic merged	APO_apoptotic	APO_apoptotic	281474976711817 (F002809)	T-complex protein 1 subunit eta OS=Homo sapiens GN=CCT7 PE=1 SV=2	TCPH_HUMAN	SwissProt_2015_08.fasta	59 367,8	1	8	10	10	0.0003	0.306
apoptotic merged	APO_apoptotic	APO_apoptotic	281474976711817 (F002809)	Septin-7 OS=Homo sapiens GN=SEPT7 PE=1 SV=2	SEPT7_HUMAN	SwissProt_2015_08.fasta	50 680,3	1	2	3	3	0.0001	0.112
apoptotic merged	APO_apoptotic	APO_apoptotic	281474976711817 (F002809)	Neutral alpha-glucosidase AB OS=Homo sapiens GN=GANAB PE=1 SV=3	GANAB_HUMAN	SwissProt_2015_08.fasta	106 875,9	1	7	7	7	0.0002	0.113
apoptotic merged	APO_apoptotic	APO_apoptotic	281474976711817 (F002809)	Eukaryotic translation initiation factor 3 subunit M OS=Homo sapiens GN=EIF3M PE=1 SV=1	EIF3M_HUMAN	SwissProt_2015_08.fasta	42 503,9	1	3	4	5	0.0002	0.158
apoptotic merged	APO_apoptotic	APO_apoptotic	281474976711817 (F002809)	Voltage-dependent anion-selective channel protein 2 OS=Homo sapiens GN=VDAC2 PE=1 SV=2	VDAC2_HUMAN	SwissProt_2015_08.fasta	31 567,3	1	3	3	4	0.0001	0.218
apoptotic merged	APO_apoptotic	APO_apoptotic	281474976711817 (F002809)	Alpha-actinin-4 OS=Homo sapiens GN=ACTN4 PE=1 SV=2	ACTN4_HUMAN	SwissProt_2015_08.fasta	104 857,2	1	9	9	10	0.0003	0.131
apoptotic merged	APO_apoptotic	APO_apoptotic	281474976711817 (F002809)	60 kDa heat shock protein, mitochondrial OS=Homo sapiens GN=HSPD1 PE=1 SV=2	CH60_HUMAN	SwissProt_2015_08.fasta	61 055,7	1	17	21	38	0.0013	0.433
apoptotic merged	APO_apoptotic	APO_apoptotic	281474976711817 (F002809)	GTP-binding nuclear protein Ran OS=Homo sapiens GN=RAN PE=1 SV=3	RAN_HUMAN	SwissProt_2015_08.fasta	24 423,1	1	4	5	6	0.0002	0.347
apoptotic merged	APO_apoptotic	APO_apoptotic	281474976711817 (F002809)	60S ribosomal protein L7a OS=Homo sapiens GN=RPL7A PE=1 SV=2	RL7A_HUMAN	SwissProt_2015_08.fasta	29 996,3	1	4	4	6	0.0002	0.256
apoptotic merged	APO_apoptotic	APO_apoptotic	281474976711817 (F002809)	Glyceraldehyde-3-phosphate dehydrogenase OS=Homo sapiens GN=GAPDH PE=1 SV=3	G3P_HUMAN	SwissProt_2015_08.fasta	36 053,4	1	12	18	36	0.0012	0.642
apoptotic merged	APO_apoptotic	APO_apoptotic	281474976711817 (F002809)	Phosphoglycerate kinase 1 OS=Homo sapiens GN=PGK1 PE=1 SV=3	PGK1_HUMAN	SwissProt_2015_08.fasta	44 615,3	1	9	10	13	0.0004	0.372
apoptotic merged	APO_apoptotic	APO_apoptotic	281474976711817 (F002809)	Elongation factor 1-alpha 1 OS=Homo sapiens GN=EEF1A1 PE=1 SV=1	EF1A1_HUMAN	SwissProt_2015_08.fasta	50 141,2	1	6	8	27	0.0009	0.329
apoptotic merged	APO_apoptotic	APO_apoptotic	281474976711817 (F002809)	Glucosidase 2 subunit beta OS=Homo sapiens GN=PRKCSH PE=1 SV=2	GLU2B_HUMAN	SwissProt_2015_08.fasta	59 425,8	1	4	4	4	0.0001	0.17
apoptotic merged	APO_apoptotic	APO_apoptotic	281474976711817 (F002809)	Purine nucleoside phosphorylase OS=Homo sapiens GN=PNP PE=1 SV=2	PNPH_HUMAN	SwissProt_2015_08.fasta	32 118,0	1	3	3	3	0.0001	0.17
apoptotic merged	APO_apoptotic	APO_apoptotic	281474976711817 (F002809)	14-3-3 protein beta/alpha OS=Homo sapiens GN=YWHAB PE=1 SV=3	1433B_HUMAN	SwissProt_2015_08.fasta	28 083,1	1	4	4	5	0.0002	0.256
apoptotic merged	APO_apoptotic	APO_apoptotic	281474976711817 (F002809)	Heterogeneous nuclear ribonucleoprotein A3 OS=Homo sapiens GN=HNRNPA3 PE=1 SV=2	ROA3_HUMAN	SwissProt_2015_08.fasta	39 595,1	1	3	3	3	0.0001	0.124
apoptotic merged	APO_apoptotic	APO_apoptotic	281474976711817 (F002809)	Calreticulin OS=Homo sapiens GN=CALR PE=1 SV=1	CALR_HUMAN	SwissProt_2015_08.fasta	48 142,9	1	7	9	15	0.0005	0.357
apoptotic merged	APO_apoptotic	APO_apoptotic	281474976711817 (F002809)	HLA class I histocompatibility antigen, A-3 alpha chain OS=Homo sapiens GN=HLA-A PE=1 SV=2	1A03_HUMAN	SwissProt_2015_08.fasta	40 840,6	1	5	5	6	0.0002	0.17
apoptotic merged	APO_apoptotic	APO_apoptotic	281474976711817 (F002809)	Chloride intracellular channel protein 1 OS=Homo sapiens GN=CLIC1 PE=1 SV=4	CLIC1_HUMAN	SwissProt_2015_08.fasta	26 923,3	1	2	2	2	0.0001	0.162
apoptotic merged	APO_apoptotic	APO_apoptotic	281474976711817 (F002809)	Alanine--tRNA ligase, cytoplasmic OS=Homo sapiens GN=AARS PE=1 SV=2	SYAC_HUMAN	SwissProt_2015_08.fasta	106 813,2	1	8	8	8	0.0003	0.142
apoptotic merged	APO_apoptotic	APO_apoptotic	281474976711817 (F002809)	Heat shock protein HSP 90-alpha OS=Homo sapiens GN=HSP90AA1 PE=1 SV=5	HS90A_HUMAN	SwissProt_2015_08.fasta	84 663,2	1	14	17	41	0.0014	0.5
apoptotic merged	APO_apoptotic	APO_apoptotic	281474976711817 (F002809)	Actin-related protein 2/3 complex subunit 2 OS=Homo sapiens GN=ARPC2 PE=1 SV=1	ARPC2_HUMAN	SwissProt_2015_08.fasta	34 333,7	1	2	2	3	0.0001	0.127
apoptotic merged	APO_apoptotic	APO_apoptotic	281474976711817 (F002809)	Filamin-B OS=Homo sapiens GN=FLNB PE=1 SV=2	FLNB_HUMAN	SwissProt_2015_08.fasta	278 158,8	1	4	4	4	0.0001	0.0292
apoptotic merged	APO_apoptotic	APO_apoptotic	281474976711817 (F002809)	Alpha-1-acid glycoprotein 1 OS=Homo sapiens GN=ORM1 PE=1 SV=1	A1AG1_HUMAN	SwissProt_2015_08.fasta	23 512,1	1	5	6	6	0.0002	0.249
apoptotic merged	APO_apoptotic	APO_apoptotic	281474976711817 (F002809)	Hypoxanthine-guanine phosphoribosyltransferase OS=Homo sapiens GN=HPRT1 PE=1 SV=2	HPRT_HUMAN	SwissProt_2015_08.fasta	24 580,2	1	3	3	3	0.0001	0.174
apoptotic merged	APO_apoptotic	APO_apoptotic	281474976711817 (F002809)	Heterogeneous nuclear ribonucleoprotein A1 OS=Homo sapiens GN=HNRNPA1 PE=1 SV=5	ROA1_HUMAN	SwissProt_2015_08.fasta	38 747,0	1	4	4	6	0.0002	0.137
apoptotic merged	APO_apoptotic	APO_apoptotic	281474976711817 (F002809)	Fructose-bisphosphate aldolase A OS=Homo sapiens GN=ALDOA PE=1 SV=2	ALDOA_HUMAN	SwissProt_2015_08.fasta	39 420,6	1	8	11	21	0.0007	0.442
apoptotic merged	APO_apoptotic	APO_apoptotic	281474976711817 (F002809)	Proteasome activator complex subunit 2 OS=Homo sapiens GN=PSME2 PE=1 SV=4	PSME2_HUMAN	SwissProt_2015_08.fasta	27 402,3	1	2	4	4	0.0001	0.146
apoptotic merged	APO_apoptotic	APO_apoptotic	281474976711817 (F002809)	Phosphoserine aminotransferase OS=Homo sapiens GN=PSAT1 PE=1 SV=2	SERC_HUMAN	SwissProt_2015_08.fasta	40 423,3	1	2	2	2	0.0001	0.0946
apoptotic merged	APO_apoptotic	APO_apoptotic	281474976711817 (F002809)	Ras-related protein Rab-5C OS=Homo sapiens GN=RAB5C PE=1 SV=2	RAB5C_HUMAN	SwissProt_2015_08.fasta	23 482,7	1	2	2	2	0.0001	0.12
apoptotic merged	APO_apoptotic	APO_apoptotic	281474976711817 (F002809)	Dedicator of cytokinesis protein 2 OS=Homo sapiens GN=DOCK2 PE=1 SV=2	DOCK2_HUMAN	SwissProt_2015_08.fasta	211 955,5	1	2	2	2	0.0001	0.0158
apoptotic merged	APO_apoptotic	APO_apoptotic	281474976711817 (F002809)	Eukaryotic translation initiation factor 3 subunit C OS=Homo sapiens GN=EIF3C PE=1 SV=1	EIF3C_HUMAN	SwissProt_2015_08.fasta	105 347,2	1	2	2	2	0.0001	0.0285
apoptotic merged	APO_apoptotic	APO_apoptotic	281474976711817 (F002809)	Guanine nucleotide-binding protein G(I)/G(S)/G(T) subunit beta-1 OS=Homo sapiens GN=GNB1 PE=1 SV=3	GBB1_HUMAN	SwissProt_2015_08.fasta	37 377,5	1	3	3	3	0.0001	0.229
apoptotic merged	APO_apoptotic	APO_apoptotic	281474976711817 (F002809)	Eukaryotic translation initiation factor 2 subunit 3 OS=Homo sapiens GN=EIF2S3 PE=1 SV=3	IF2G_HUMAN	SwissProt_2015_08.fasta	51 110,2	1	2	2	3	0.0001	0.072
apoptotic merged	APO_apoptotic	APO_apoptotic	281474976711817 (F002809)	Acetyl-CoA acetyltransferase, cytosolic OS=Homo sapiens GN=ACAT2 PE=1 SV=2	THIC_HUMAN	SwissProt_2015_08.fasta	41 350,4	1	2	3	4	0.0001	0.146
apoptotic merged	APO_apoptotic	APO_apoptotic	281474976711817 (F002809)	Eukaryotic translation initiation factor 3 subunit A OS=Homo sapiens GN=EIF3A PE=1 SV=1	EIF3A_HUMAN	SwissProt_2015_08.fasta	166 574,9	1	4	4	6	0.0002	0.0449
apoptotic merged	APO_apoptotic	APO_apoptotic	281474976711817 (F002809)	40S ribosomal protein S4, X isoform OS=Homo sapiens GN=RPS4X PE=1 SV=2	RS4X_HUMAN	SwissProt_2015_08.fasta	29 599,3	1	6	6	7	0.0002	0.259
apoptotic merged	APO_apoptotic	APO_apoptotic	281474976711817 (F002809)	Bifunctional purine biosynthesis protein PURH OS=Homo sapiens GN=ATIC PE=1 SV=3	PUR9_HUMAN	SwissProt_2015_08.fasta	64 616,5	1	5	5	5	0.0002	0.16
apoptotic merged	APO_apoptotic	APO_apoptotic	281474976711817 (F002809)	Actin-related protein 2/3 complex subunit 1B OS=Homo sapiens GN=ARPC1B PE=1 SV=3	ARC1B_HUMAN	SwissProt_2015_08.fasta	40 949,8	1	3	3	4	0.0001	0.148
apoptotic merged	APO_apoptotic	APO_apoptotic	281474976711817 (F002809)	Spectrin beta chain, non-erythrocytic 1 OS=Homo sapiens GN=SPTBN1 PE=1 SV=2	SPTB2_HUMAN	SwissProt_2015_08.fasta	274 613,4	1	11	11	15	0.0005	0.0761
apoptotic merged	APO_apoptotic	APO_apoptotic	281474976711817 (F002809)	Exportin-2 OS=Homo sapiens GN=CSE1L PE=1 SV=3	XPO2_HUMAN	SwissProt_2015_08.fasta	110 421,9	1	3	3	3	0.0001	0.0556
apoptotic merged	APO_apoptotic	APO_apoptotic	281474976711817 (F002809)	Dihydropyrimidinase-related protein 2 OS=Homo sapiens GN=DPYSL2 PE=1 SV=1	DPYL2_HUMAN	SwissProt_2015_08.fasta	62 294,0	1	5	5	6	0.0002	0.154
apoptotic merged	APO_apoptotic	APO_apoptotic	281474976711817 (F002809)	Protein kinase C alpha type OS=Homo sapiens GN=PRKCA PE=1 SV=4	KPCA_HUMAN	SwissProt_2015_08.fasta	76 751,1	1	7	7	11	0.0004	0.173
apoptotic merged	APO_apoptotic	APO_apoptotic	281474976711817 (F002809)	Actin, cytoplasmic 1 OS=Homo sapiens GN=ACTB PE=1 SV=1	ACTB_HUMAN,ACTG_HUMAN	SwissProt_2015_08.fasta	41 737,8	1	16	26	102	0.0034	0.672
apoptotic merged	APO_apoptotic	APO_apoptotic	281474976711817 (F002809)	Sodium/potassium-transporting ATPase subunit alpha-1 OS=Homo sapiens GN=ATP1A1 PE=1 SV=1	AT1A1_HUMAN	SwissProt_2015_08.fasta	112 899,5	1	9	9	13	0.0004	0.155
apoptotic merged	APO_apoptotic	APO_apoptotic	281474976711817 (F002809)	Tubulin beta-4B chain OS=Homo sapiens GN=TUBB4B PE=1 SV=1	TBB4B_HUMAN	SwissProt_2015_08.fasta	49 830,7	1	4	4	5	0.0002	0.719
apoptotic merged	APO_apoptotic	APO_apoptotic	281474976711817 (F002809)	DNA replication licensing factor MCM3 OS=Homo sapiens GN=MCM3 PE=1 SV=3	MCM3_HUMAN	SwissProt_2015_08.fasta	90 982,6	0.998	2	2	2	0.0001	0.0309
apoptotic merged	APO_apoptotic	APO_apoptotic	281474976711817 (F002809)	Polyadenylate-binding protein 1 OS=Homo sapiens GN=PABPC1 PE=1 SV=2	PABP1_HUMAN	SwissProt_2015_08.fasta	70 671,3	1	3	3	3	0.0001	0.0676
apoptotic merged	APO_apoptotic	APO_apoptotic	281474976711817 (F002809)	T-complex protein 1 subunit theta OS=Homo sapiens GN=CCT8 PE=1 SV=4	TCPQ_HUMAN	SwissProt_2015_08.fasta	59 621,0	1	9	10	11	0.0004	0.312
apoptotic merged	APO_apoptotic	APO_apoptotic	281474976711817 (F002809)	Heat shock cognate 71 kDa protein OS=Homo sapiens GN=HSPA8 PE=1 SV=1	HSP7C_HUMAN	SwissProt_2015_08.fasta	70 899,8	1	19	22	52	0.0017	0.502
apoptotic merged	APO_apoptotic	APO_apoptotic	281474976711817 (F002809)	Elongation factor 2 OS=Homo sapiens GN=EEF2 PE=1 SV=4	EF2_HUMAN	SwissProt_2015_08.fasta	95 340,1	1	15	18	30	0.001	0.289
apoptotic merged	APO_apoptotic	APO_apoptotic	281474976711817 (F002809)	Elongation factor Tu, mitochondrial OS=Homo sapiens GN=TUFM PE=1 SV=2	EFTU_HUMAN	SwissProt_2015_08.fasta	49 542,4	0.999	2	2	2	0.0001	0.0819
apoptotic merged	APO_apoptotic	APO_apoptotic	281474976711817 (F002809)	F-actin-capping protein subunit alpha-1 OS=Homo sapiens GN=CAPZA1 PE=1 SV=3	CAZA1_HUMAN	SwissProt_2015_08.fasta	32 923,2	1	4	4	6	0.0002	0.266
apoptotic merged	APO_apoptotic	APO_apoptotic	281474976711817 (F002809)	Spectrin alpha chain, non-erythrocytic 1 OS=Homo sapiens GN=SPTAN1 PE=1 SV=3	SPTN1_HUMAN	SwissProt_2015_08.fasta	284 542,7	1	8	8	9	0.0003	0.0534
apoptotic merged	APO_apoptotic	APO_apoptotic	281474976711817 (F002809)	Tropomyosin alpha-4 chain OS=Homo sapiens GN=TPM4 PE=1 SV=3	TPM4_HUMAN	SwissProt_2015_08.fasta	28 522,4	1	2	2	3	0.0001	0.137
apoptotic merged	APO_apoptotic	APO_apoptotic	281474976711817 (F002809)	Leucine--tRNA ligase, cytoplasmic OS=Homo sapiens GN=LARS PE=1 SV=2	SYLC_HUMAN	SwissProt_2015_08.fasta	134 470,8	1	8	8	8	0.0003	0.11
apoptotic merged	APO_apoptotic	APO_apoptotic	281474976711817 (F002809)	14-3-3 protein zeta/delta OS=Homo sapiens GN=YWHAZ PE=1 SV=1	1433Z_HUMAN	SwissProt_2015_08.fasta	27 745,9	1	5	5	11	0.0004	0.306
apoptotic merged	APO_apoptotic	APO_apoptotic	281474976711817 (F002809)	60S ribosomal protein L3 OS=Homo sapiens GN=RPL3 PE=1 SV=2	RL3_HUMAN	SwissProt_2015_08.fasta	46 109,5	1	3	3	5	0.0002	0.0943
apoptotic merged	APO_apoptotic	APO_apoptotic	281474976711817 (F002809)	Voltage-dependent anion-selective channel protein 3 OS=Homo sapiens GN=VDAC3 PE=1 SV=1	VDAC3_HUMAN	SwissProt_2015_08.fasta	30 659,9	1	2	2	2	0.0001	0.102
apoptotic merged	APO_apoptotic	APO_apoptotic	281474976711817 (F002809)	40S ribosomal protein S3a OS=Homo sapiens GN=RPS3A PE=1 SV=2	RS3A_HUMAN	SwissProt_2015_08.fasta	29 945,3	1	2	2	2	0.0001	0.117
apoptotic merged	APO_apoptotic	APO_apoptotic	281474976711817 (F002809)	14-3-3 protein theta OS=Homo sapiens GN=YWHAQ PE=1 SV=1	1433T_HUMAN	SwissProt_2015_08.fasta	27 765,4	1	4	4	6	0.0002	0.257
apoptotic merged	APO_apoptotic	APO_apoptotic	281474976711817 (F002809)	V-type proton ATPase catalytic subunit A OS=Homo sapiens GN=ATP6V1A PE=1 SV=2	VATA_HUMAN	SwissProt_2015_08.fasta	68 305,5	1	3	3	4	0.0001	0.0713
apoptotic merged	APO_apoptotic	APO_apoptotic	281474976711817 (F002809)	T-complex protein 1 subunit delta OS=Homo sapiens GN=CCT4 PE=1 SV=4	TCPD_HUMAN	SwissProt_2015_08.fasta	57 926,0	1	9	10	14	0.0005	0.314
apoptotic merged	APO_apoptotic	APO_apoptotic	281474976711817 (F002809)	Alpha-enolase OS=Homo sapiens GN=ENO1 PE=1 SV=2	ENOA_HUMAN	SwissProt_2015_08.fasta	47 170,2	1	14	21	38	0.0013	0.555
apoptotic merged	APO_apoptotic	APO_apoptotic	281474976711817 (F002809)	60S ribosomal protein L6 OS=Homo sapiens GN=RPL6 PE=1 SV=3	RL6_HUMAN	SwissProt_2015_08.fasta	32 729,3	1	4	4	4	0.0001	0.177
apoptotic merged	APO_apoptotic	APO_apoptotic	281474976711817 (F002809)	Heterogeneous nuclear ribonucleoprotein F OS=Homo sapiens GN=HNRNPF PE=1 SV=3	HNRPF_HUMAN	SwissProt_2015_08.fasta	45 671,9	1	3	3	3	0.0001	0.183
apoptotic merged	APO_apoptotic	APO_apoptotic	281474976711817 (F002809)	Heterogeneous nuclear ribonucleoprotein D0 OS=Homo sapiens GN=HNRNPD PE=1 SV=1	HNRPD_HUMAN	SwissProt_2015_08.fasta	38 434,5	1	3	3	4	0.0001	0.13
apoptotic merged	APO_apoptotic	APO_apoptotic	281474976711817 (F002809)	Profilin-1 OS=Homo sapiens GN=PFN1 PE=1 SV=2	PROF1_HUMAN	SwissProt_2015_08.fasta	15 054,3	1	3	3	4	0.0001	0.3
apoptotic merged	APO_apoptotic	APO_apoptotic	281474976711817 (F002809)	Heat shock protein HSP 90-beta OS=Homo sapiens GN=HSP90AB1 PE=1 SV=4	HS90B_HUMAN	SwissProt_2015_08.fasta	83 267,3	1	25	29	68	0.0022	0.51
apoptotic merged	APO_apoptotic	APO_apoptotic	281474976711817 (F002809)	Ras-related protein Ral-A OS=Homo sapiens GN=RALA PE=1 SV=1	RALA_HUMAN	SwissProt_2015_08.fasta	23 567,2	1	2	2	2	0.0001	0.102
apoptotic merged	APO_apoptotic	APO_apoptotic	281474976711817 (F002809)	Stress-induced-phosphoprotein 1 OS=Homo sapiens GN=STIP1 PE=1 SV=1	STIP1_HUMAN	SwissProt_2015_08.fasta	62 642,1	1	3	3	4	0.0001	0.116
apoptotic merged	APO_apoptotic	APO_apoptotic	281474976711817 (F002809)	Peroxiredoxin-1 OS=Homo sapiens GN=PRDX1 PE=1 SV=1	PRDX1_HUMAN	SwissProt_2015_08.fasta	22 110,9	1	7	7	10	0.0003	0.417
apoptotic merged	APO_apoptotic	APO_apoptotic	281474976711817 (F002809)	Probable ATP-dependent RNA helicase DDX17 OS=Homo sapiens GN=DDX17 PE=1 SV=2	DDX17_HUMAN	SwissProt_2015_08.fasta	80 274,0	1	2	2	2	0.0001	0.0343
apoptotic merged	APO_apoptotic	APO_apoptotic	281474976711817 (F002809)	Heterogeneous nuclear ribonucleoproteins A2/B1 OS=Homo sapiens GN=HNRNPA2B1 PE=1 SV=2	ROA2_HUMAN	SwissProt_2015_08.fasta	37 430,3	1	4	4	8	0.0003	0.187
apoptotic merged	APO_apoptotic	APO_apoptotic	281474976711817 (F002809)	Ubiquitin-like modifier-activating enzyme 1 OS=Homo sapiens GN=UBA1 PE=1 SV=3	UBA1_HUMAN	SwissProt_2015_08.fasta	117 850,3	1	8	8	8	0.0003	0.169
apoptotic merged	APO_apoptotic	APO_apoptotic	281474976711817 (F002809)	Calmodulin OS=Homo sapiens GN=CALM1 PE=1 SV=2	CALM_HUMAN	SwissProt_2015_08.fasta	16 838,0	1	4	5	6	0.0002	0.617
apoptotic merged	APO_apoptotic	APO_apoptotic	281474976711817 (F002809)	Unconventional myosin-XVIIIa OS=Homo sapiens GN=MYO18A PE=1 SV=3	MY18A_HUMAN	SwissProt_2015_08.fasta	233 119,8	1	2	2	2	0.0001	0.0219
apoptotic merged	APO_apoptotic	APO_apoptotic	281474976711817 (F002809)	Tyrosine-protein kinase Lck OS=Homo sapiens GN=LCK PE=1 SV=6	LCK_HUMAN	SwissProt_2015_08.fasta	58 002,0	1	3	4	4	0.0001	0.12
apoptotic merged	APO_apoptotic	APO_apoptotic	281474976711817 (F002809)	Adenylyl cyclase-associated protein 1 OS=Homo sapiens GN=CAP1 PE=1 SV=5	CAP1_HUMAN	SwissProt_2015_08.fasta	51 901,6	1	5	6	7	0.0002	0.187
apoptotic merged	APO_apoptotic	APO_apoptotic	281474976711817 (F002809)	Glutamine--fructose-6-phosphate aminotransferase [isomerizing] 1 OS=Homo sapiens GN=GFPT1 PE=1 SV=3	GFPT1_HUMAN	SwissProt_2015_08.fasta	78 807,7	1	6	7	11	0.0004	0.134
apoptotic merged	APO_apoptotic	APO_apoptotic	281474976711817 (F002809)	Aspartate--tRNA ligase, cytoplasmic OS=Homo sapiens GN=DARS PE=1 SV=2	SYDC_HUMAN	SwissProt_2015_08.fasta	57 136,7	1	4	4	4	0.0001	0.108
apoptotic merged	APO_apoptotic	APO_apoptotic	281474976711817 (F002809)	60S ribosomal protein L30 OS=Homo sapiens GN=RPL30 PE=1 SV=2	RL30_HUMAN	SwissProt_2015_08.fasta	12 784,7	1	2	2	2	0.0001	0.217
apoptotic merged	APO_apoptotic	APO_apoptotic	281474976711817 (F002809)	Nucleosome assembly protein 1-like 1 OS=Homo sapiens GN=NAP1L1 PE=1 SV=1	NP1L1_HUMAN	SwissProt_2015_08.fasta	45 375,0	1	3	3	3	0.0001	0.143
apoptotic merged	APO_apoptotic	APO_apoptotic	281474976711817 (F002809)	Eukaryotic translation initiation factor 3 subunit H OS=Homo sapiens GN=EIF3H PE=1 SV=1	EIF3H_HUMAN	SwissProt_2015_08.fasta	39 930,6	1	2	2	2	0.0001	0.102
apoptotic merged	APO_apoptotic	APO_apoptotic	281474976711817 (F002809)	Glutathione S-transferase P OS=Homo sapiens GN=GSTP1 PE=1 SV=2	GSTP1_HUMAN	SwissProt_2015_08.fasta	23 356,7	1	10	10	16	0.0005	0.81
apoptotic merged	APO_apoptotic	APO_apoptotic	281474976711817 (F002809)	Heterogeneous nuclear ribonucleoprotein L OS=Homo sapiens GN=HNRNPL PE=1 SV=2	HNRPL_HUMAN	SwissProt_2015_08.fasta	64 132,8	1	2	2	7	0.0002	0.0832
apoptotic merged	APO_apoptotic	APO_apoptotic	281474976711817 (F002809)	Eukaryotic translation initiation factor 3 subunit F OS=Homo sapiens GN=EIF3F PE=1 SV=1	EIF3F_HUMAN	SwissProt_2015_08.fasta	37 563,5	1	3	3	4	0.0001	0.202
apoptotic merged	APO_apoptotic	APO_apoptotic	281474976711817 (F002809)	Zinc finger CCCH-type antiviral protein 1 OS=Homo sapiens GN=ZC3HAV1 PE=1 SV=3	ZCCHV_HUMAN	SwissProt_2015_08.fasta	101 432,6	1	2	3	3	0.0001	0.0399
apoptotic merged	APO_apoptotic	APO_apoptotic	281474976711817 (F002809)	Drebrin OS=Homo sapiens GN=DBN1 PE=1 SV=4	DREB_HUMAN	SwissProt_2015_08.fasta	71 428,6	1	3	3	3	0.0001	0.0986
apoptotic merged	APO_apoptotic	APO_apoptotic	281474976711817 (F002809)	Guanine nucleotide-binding protein G(I)/G(S)/G(T) subunit beta-2 OS=Homo sapiens GN=GNB2 PE=1 SV=3	GBB2_HUMAN	SwissProt_2015_08.fasta	37 331,8	1	3	4	6	0.0002	0.176
apoptotic merged	APO_apoptotic	APO_apoptotic	281474976711817 (F002809)	L-lactate dehydrogenase A chain OS=Homo sapiens GN=LDHA PE=1 SV=2	LDHA_HUMAN	SwissProt_2015_08.fasta	36 689,2	1	7	9	13	0.0004	0.361
apoptotic merged	APO_apoptotic	APO_apoptotic	281474976711817 (F002809)	Eukaryotic translation initiation factor 3 subunit B OS=Homo sapiens GN=EIF3B PE=1 SV=3	EIF3B_HUMAN	SwissProt_2015_08.fasta	92 482,8	1	7	7	7	0.0002	0.168
apoptotic merged	APO_apoptotic	APO_apoptotic	281474976711817 (F002809)	Elongation factor 1-delta OS=Homo sapiens GN=EEF1D PE=1 SV=5	EF1D_HUMAN	SwissProt_2015_08.fasta	31 121,9	1	5	5	6	0.0002	0.306
apoptotic merged	APO_apoptotic	APO_apoptotic	281474976711817 (F002809)	Nascent polypeptide-associated complex subunit alpha, muscle-specific form OS=Homo sapiens GN=NACA PE=1 SV=1	NACAM_HUMAN,NACA_HUMAN	SwissProt_2015_08.fasta	205 422,8	1	2	2	2	0.0001	0.0231
apoptotic merged	APO_apoptotic	APO_apoptotic	281474976711817 (F002809)	Spliceosome RNA helicase DDX39B OS=Homo sapiens GN=DDX39B PE=1 SV=1	DX39B_HUMAN	SwissProt_2015_08.fasta	48 992,0	1	3	3	3	0.0001	0.119
apoptotic merged	APO_apoptotic	APO_apoptotic	281474976711817 (F002809)	ATP synthase subunit alpha, mitochondrial OS=Homo sapiens GN=ATP5A1 PE=1 SV=1	ATPA_HUMAN	SwissProt_2015_08.fasta	59 752,1	1	7	7	8	0.0003	0.23
apoptotic merged	APO_apoptotic	APO_apoptotic	281474976711817 (F002809)	60S ribosomal protein L22 OS=Homo sapiens GN=RPL22 PE=1 SV=2	RL22_HUMAN	SwissProt_2015_08.fasta	14 787,3	1	2	2	4	0.0001	0.305
apoptotic merged	APO_apoptotic	APO_apoptotic	281474976711817 (F002809)	Malate dehydrogenase, mitochondrial OS=Homo sapiens GN=MDH2 PE=1 SV=3	MDHM_HUMAN	SwissProt_2015_08.fasta	35 503,7	1	5	5	8	0.0003	0.311
apoptotic merged	APO_apoptotic	APO_apoptotic	281474976711817 (F002809)	Heterogeneous nuclear ribonucleoprotein H OS=Homo sapiens GN=HNRNPH1 PE=1 SV=4	HNRH1_HUMAN	SwissProt_2015_08.fasta	49 229,8	1	5	5	7	0.0002	0.22
apoptotic merged	APO_apoptotic	APO_apoptotic	281474976711817 (F002809)	T-complex protein 1 subunit zeta OS=Homo sapiens GN=CCT6A PE=1 SV=3	TCPZ_HUMAN	SwissProt_2015_08.fasta	58 025,3	1	6	6	6	0.0002	0.218
apoptotic merged	APO_apoptotic	APO_apoptotic	281474976711817 (F002809)	Ras-related protein Rap-1b OS=Homo sapiens GN=RAP1B PE=1 SV=1	RAP1B_HUMAN	SwissProt_2015_08.fasta	20 824,9	1	4	4	7	0.0002	0.342
apoptotic merged	APO_apoptotic	APO_apoptotic	281474976711817 (F002809)	Delta(3,5)-Delta(2,4)-dienoyl-CoA isomerase, mitochondrial OS=Homo sapiens GN=ECH1 PE=1 SV=2	ECH1_HUMAN	SwissProt_2015_08.fasta	35 816,2	1	4	4	4	0.0001	0.216
apoptotic merged	APO_apoptotic	APO_apoptotic	281474976711817 (F002809)	Histone H4 OS=Homo sapiens GN=HIST1H4A PE=1 SV=2	H4_HUMAN	SwissProt_2015_08.fasta	11 367,7	1	2	2	2	0.0001	0.214
apoptotic merged	APO_apoptotic	APO_apoptotic	281474976711817 (F002809)	Stress-70 protein, mitochondrial OS=Homo sapiens GN=HSPA9 PE=1 SV=2	GRP75_HUMAN	SwissProt_2015_08.fasta	73 681,3	1	7	7	7	0.0002	0.172
apoptotic merged	APO_apoptotic	APO_apoptotic	281474976711817 (F002809)	Triosephosphate isomerase OS=Homo sapiens GN=TPI1 PE=1 SV=3	TPIS_HUMAN	SwissProt_2015_08.fasta	30 790,8	1	2	2	2	0.0001	0.0979
apoptotic merged	APO_apoptotic	APO_apoptotic	281474976711817 (F002809)	Glucose-6-phosphate 1-dehydrogenase OS=Homo sapiens GN=G6PD PE=1 SV=4	G6PD_HUMAN	SwissProt_2015_08.fasta	59 258,1	1	3	3	3	0.0001	0.0913
apoptotic merged	APO_apoptotic	APO_apoptotic	281474976711817 (F002809)	Isoleucine--tRNA ligase, cytoplasmic OS=Homo sapiens GN=IARS PE=1 SV=2	SYIC_HUMAN	SwissProt_2015_08.fasta	144 501,8	1	4	4	5	0.0002	0.0626
apoptotic merged	APO_apoptotic	APO_apoptotic	281474976711817 (F002809)	Phenylalanine--tRNA ligase alpha subunit OS=Homo sapiens GN=FARSA PE=1 SV=3	SYFA_HUMAN	SwissProt_2015_08.fasta	57 564,5	1	2	2	2	0.0001	0.0531
apoptotic merged	APO_apoptotic	APO_apoptotic	281474976711817 (F002809)	40S ribosomal protein S2 OS=Homo sapiens GN=RPS2 PE=1 SV=2	RS2_HUMAN	SwissProt_2015_08.fasta	31 325,2	1	2	2	4	0.0001	0.0922
apoptotic merged	APO_apoptotic	APO_apoptotic	281474976711817 (F002809)	Calponin-2 OS=Homo sapiens GN=CNN2 PE=1 SV=4	CNN2_HUMAN	SwissProt_2015_08.fasta	33 697,6	1	3	3	3	0.0001	0.139
apoptotic merged	APO_apoptotic	APO_apoptotic	281474976711817 (F002809)	26S protease regulatory subunit 7 OS=Homo sapiens GN=PSMC2 PE=1 SV=3	PRS7_HUMAN	SwissProt_2015_08.fasta	48 635,6	1	2	2	2	0.0001	0.067
apoptotic merged	APO_apoptotic	APO_apoptotic	281474976711817 (F002809)	Tubulin alpha-1B chain OS=Homo sapiens GN=TUBA1B PE=1 SV=1	TBA1B_HUMAN	SwissProt_2015_08.fasta	50 151,7	1	17	22	46	0.0015	0.636
apoptotic merged	APO_apoptotic	APO_apoptotic	281474976711817 (F002809)	Glucose-6-phosphate isomerase OS=Homo sapiens GN=GPI PE=1 SV=4	G6PI_HUMAN	SwissProt_2015_08.fasta	63 148,5	1	4	4	5	0.0002	0.143
apoptotic merged	APO_apoptotic	APO_apoptotic	281474976711817 (F002809)	Ras GTPase-activating protein-binding protein 1 OS=Homo sapiens GN=G3BP1 PE=1 SV=1	G3BP1_HUMAN	SwissProt_2015_08.fasta	52 162,8	1	2	2	2	0.0001	0.0923
apoptotic merged	APO_apoptotic	APO_apoptotic	281474976711817 (F002809)	T-complex protein 1 subunit alpha OS=Homo sapiens GN=TCP1 PE=1 SV=1	TCPA_HUMAN	SwissProt_2015_08.fasta	60 345,2	1	5	7	8	0.0003	0.176
apoptotic merged	APO_apoptotic	APO_apoptotic	281474976711817 (F002809)	Valine--tRNA ligase OS=Homo sapiens GN=VARS PE=1 SV=4	SYVC_HUMAN	SwissProt_2015_08.fasta	140 477,5	0.999	2	2	2	0.0001	0.0245
apoptotic merged	APO_apoptotic	APO_apoptotic	281474976711817 (F002809)	60S ribosomal protein L12 OS=Homo sapiens GN=RPL12 PE=1 SV=1	RL12_HUMAN	SwissProt_2015_08.fasta	17 819,1	1	3	3	4	0.0001	0.309
apoptotic merged	APO_apoptotic	APO_apoptotic	281474976711817 (F002809)	60S ribosomal protein L4 OS=Homo sapiens GN=RPL4 PE=1 SV=5	RL4_HUMAN	SwissProt_2015_08.fasta	47 699,1	1	3	3	3	0.0001	0.11
apoptotic merged	APO_apoptotic	APO_apoptotic	281474976711817 (F002809)	Unconventional myosin-Ig OS=Homo sapiens GN=MYO1G PE=1 SV=2	MYO1G_HUMAN	SwissProt_2015_08.fasta	116 443,6	1	8	8	11	0.0004	0.122
apoptotic merged	APO_apoptotic	APO_apoptotic	281474976711817 (F002809)	Plastin-2 OS=Homo sapiens GN=LCP1 PE=1 SV=6	PLSL_HUMAN	SwissProt_2015_08.fasta	70 291,2	1	18	19	33	0.0011	0.439
apoptotic merged	APO_apoptotic	APO_apoptotic	281474976711817 (F002809)	C-1-tetrahydrofolate synthase, cytoplasmic OS=Homo sapiens GN=MTHFD1 PE=1 SV=3	C1TC_HUMAN	SwissProt_2015_08.fasta	101 561,5	1	5	5	8	0.0003	0.0909
apoptotic merged	APO_apoptotic	APO_apoptotic	281474976711817 (F002809)	Extended synaptotagmin-2 OS=Homo sapiens GN=ESYT2 PE=1 SV=1	ESYT2_HUMAN	SwissProt_2015_08.fasta	102 360,9	1	2	2	2	0.0001	0.0304
apoptotic merged	APO_apoptotic	APO_apoptotic	281474976711817 (F002809)	Heterogeneous nuclear ribonucleoprotein M OS=Homo sapiens GN=HNRNPM PE=1 SV=3	HNRPM_HUMAN	SwissProt_2015_08.fasta	77 517,3	1	2	2	2	0.0001	0.0438
apoptotic merged	APO_apoptotic	APO_apoptotic	281474976711817 (F002809)	Stathmin OS=Homo sapiens GN=STMN1 PE=1 SV=3	STMN1_HUMAN	SwissProt_2015_08.fasta	17 303,0	1	2	2	2	0.0001	0.154
apoptotic merged	APO_apoptotic	APO_apoptotic	281474976711817 (F002809)	Transforming protein RhoA OS=Homo sapiens GN=RHOA PE=1 SV=1	RHOA_HUMAN	SwissProt_2015_08.fasta	21 768,4	1	3	4	9	0.0003	0.269
apoptotic merged	APO_apoptotic	APO_apoptotic	281474976711817 (F002809)	Cell division control protein 42 homolog OS=Homo sapiens GN=CDC42 PE=1 SV=2	CDC42_HUMAN	SwissProt_2015_08.fasta	21 258,8	1	2	2	3	0.0001	0.157
apoptotic merged	APO_apoptotic	APO_apoptotic	281474976711817 (F002809)	Transcription factor BTF3 OS=Homo sapiens GN=BTF3 PE=1 SV=1	BTF3_HUMAN	SwissProt_2015_08.fasta	22 168,3	1	2	2	2	0.0001	0.199
apoptotic merged	APO_apoptotic	APO_apoptotic	281474976711817 (F002809)	Annexin A6 OS=Homo sapiens GN=ANXA6 PE=1 SV=3	ANXA6_HUMAN	SwissProt_2015_08.fasta	75 877,5	1	13	14	19	0.0006	0.303
apoptotic merged	APO_apoptotic	APO_apoptotic	281474976711817 (F002809)	Transgelin-2 OS=Homo sapiens GN=TAGLN2 PE=1 SV=3	TAGL2_HUMAN	SwissProt_2015_08.fasta	22 391,9	1	2	2	4	0.0001	0.186
apoptotic merged	APO_apoptotic	APO_apoptotic	281474976711817 (F002809)	Cytoplasmic dynein 1 heavy chain 1 OS=Homo sapiens GN=DYNC1H1 PE=1 SV=5	DYHC1_HUMAN	SwissProt_2015_08.fasta	532 405,6	1	3	3	4	0.0001	0.0133
apoptotic merged	APO_apoptotic	APO_apoptotic	281474976711817 (F002809)	Peroxiredoxin-6 OS=Homo sapiens GN=PRDX6 PE=1 SV=3	PRDX6_HUMAN	SwissProt_2015_08.fasta	25 036,1	1	2	2	2	0.0001	0.112
apoptotic merged	APO_apoptotic	APO_apoptotic	281474976711817 (F002809)	Eukaryotic translation initiation factor 5A-1 OS=Homo sapiens GN=EIF5A PE=1 SV=2	IF5A1_HUMAN	SwissProt_2015_08.fasta	16 832,7	1	4	4	12	0.0004	0.422
apoptotic merged	APO_apoptotic	APO_apoptotic	281474976711817 (F002809)	Synaptic vesicle membrane protein VAT-1 homolog OS=Homo sapiens GN=VAT1 PE=1 SV=2	VAT1_HUMAN	SwissProt_2015_08.fasta	41 919,8	1	5	5	9	0.0003	0.237
apoptotic merged	APO_apoptotic	APO_apoptotic	281474976711817 (F002809)	Protein diaphanous homolog 1 OS=Homo sapiens GN=DIAPH1 PE=1 SV=2	DIAP1_HUMAN	SwissProt_2015_08.fasta	141 352,9	1	2	2	2	0.0001	0.0267
apoptotic merged	APO_apoptotic	APO_apoptotic	281474976711817 (F002809)	Calnexin OS=Homo sapiens GN=CANX PE=1 SV=2	CALX_HUMAN	SwissProt_2015_08.fasta	67 570,2	1	2	2	2	0.0001	0.0507
apoptotic merged	APO_apoptotic	APO_apoptotic	281474976711817 (F002809)	Peroxiredoxin-2 OS=Homo sapiens GN=PRDX2 PE=1 SV=5	PRDX2_HUMAN	SwissProt_2015_08.fasta	21 892,4	1	2	2	3	0.0001	0.268
apoptotic merged	APO_apoptotic	APO_apoptotic	281474976711817 (F002809)	Probable ATP-dependent RNA helicase DDX5 OS=Homo sapiens GN=DDX5 PE=1 SV=1	DDX5_HUMAN	SwissProt_2015_08.fasta	69 149,7	1	2	2	2	0.0001	0.07
apoptotic merged	APO_apoptotic	APO_apoptotic	281474976711817 (F002809)	ATP-dependent RNA helicase DDX3X OS=Homo sapiens GN=DDX3X PE=1 SV=3	DDX3X_HUMAN	SwissProt_2015_08.fasta	73 245,8	1	2	2	2	0.0001	0.0468
apoptotic merged	APO_apoptotic	APO_apoptotic	281474976711817 (F002809)	Clathrin heavy chain 1 OS=Homo sapiens GN=CLTC PE=1 SV=5	CLH1_HUMAN	SwissProt_2015_08.fasta	191 618,9	1	14	18	25	0.0008	0.164
apoptotic merged	APO_apoptotic	APO_apoptotic	281474976711817 (F002809)	Ezrin OS=Homo sapiens GN=EZR PE=1 SV=4	EZRI_HUMAN	SwissProt_2015_08.fasta	69 414,7	1	2	2	2	0.0001	0.106
apoptotic merged	APO_apoptotic	APO_apoptotic	281474976711817 (F002809)	Asparagine--tRNA ligase, cytoplasmic OS=Homo sapiens GN=NARS PE=1 SV=1	SYNC_HUMAN	SwissProt_2015_08.fasta	62 944,3	1	2	2	3	0.0001	0.0602
apoptotic merged	APO_apoptotic	APO_apoptotic	281474976711817 (F002809)	Destrin OS=Homo sapiens GN=DSTN PE=1 SV=3	DEST_HUMAN	SwissProt_2015_08.fasta	18 506,2	1	2	2	2	0.0001	0.2
apoptotic merged	APO_apoptotic	APO_apoptotic	281474976711817 (F002809)	60S ribosomal protein L31 OS=Homo sapiens GN=RPL31 PE=1 SV=1	RL31_HUMAN	SwissProt_2015_08.fasta	14 463,2	1	2	2	2	0.0001	0.184
apoptotic merged	APO_apoptotic	APO_apoptotic	281474976711817 (F002809)	Thioredoxin OS=Homo sapiens GN=TXN PE=1 SV=3	THIO_HUMAN	SwissProt_2015_08.fasta	11 737,3	1	2	2	2	0.0001	0.267
apoptotic merged	APO_apoptotic	APO_apoptotic	281474976711817 (F002809)	Myosin-10 OS=Homo sapiens GN=MYH10 PE=1 SV=3	MYH10_HUMAN	SwissProt_2015_08.fasta	229 005,3	1	16	17	17	0.0006	0.152
apoptotic merged	APO_apoptotic	APO_apoptotic	281474976711817 (F002809)	Aminoacyl tRNA synthase complex-interacting multifunctional protein 2 OS=Homo sapiens GN=AIMP2 PE=1 SV=2	AIMP2_HUMAN	SwissProt_2015_08.fasta	35 349,3	1	2	3	3	0.0001	0.225
apoptotic merged	APO_apoptotic	APO_apoptotic	281474976711817 (F002809)	Eukaryotic translation initiation factor 3 subunit I OS=Homo sapiens GN=EIF3I PE=1 SV=1	EIF3I_HUMAN	SwissProt_2015_08.fasta	36 502,0	1	2	2	2	0.0001	0.0831
apoptotic merged	APO_apoptotic	APO_apoptotic	281474976711817 (F002809)	F-actin-capping protein subunit beta OS=Homo sapiens GN=CAPZB PE=1 SV=4	CAPZB_HUMAN	SwissProt_2015_08.fasta	31 351,6	1	3	3	5	0.0002	0.191
apoptotic merged	APO_apoptotic	APO_apoptotic	281474976711817 (F002809)	Eukaryotic translation initiation factor 3 subunit G OS=Homo sapiens GN=EIF3G PE=1 SV=2	EIF3G_HUMAN	SwissProt_2015_08.fasta	35 612,0	1	2	2	3	0.0001	0.0719
apoptotic merged	APO_apoptotic	APO_apoptotic	281474976711817 (F002809)	Prohibitin-2 OS=Homo sapiens GN=PHB2 PE=1 SV=2	PHB2_HUMAN	SwissProt_2015_08.fasta	33 297,6	1	3	3	3	0.0001	0.134
apoptotic merged	APO_apoptotic	APO_apoptotic	281474976711817 (F002809)	Rho GDP-dissociation inhibitor 2 OS=Homo sapiens GN=ARHGDIB PE=1 SV=3	GDIR2_HUMAN	SwissProt_2015_08.fasta	22 988,4	1	3	3	4	0.0001	0.264
apoptotic merged	APO_apoptotic	APO_apoptotic	281474976711817 (F002809)	L-lactate dehydrogenase B chain OS=Homo sapiens GN=LDHB PE=1 SV=2	LDHB_HUMAN	SwissProt_2015_08.fasta	36 638,6	1	8	10	20	0.0007	0.41
apoptotic merged	APO_apoptotic	APO_apoptotic	281474976711817 (F002809)	Peptidyl-prolyl cis-trans isomerase A OS=Homo sapiens GN=PPIA PE=1 SV=2	PPIA_HUMAN	SwissProt_2015_08.fasta	18 012,9	1	6	6	9	0.0003	0.533
apoptotic merged	APO_apoptotic	APO_apoptotic	281474976711817 (F002809)	Cytosolic non-specific dipeptidase OS=Homo sapiens GN=CNDP2 PE=1 SV=2	CNDP2_HUMAN	SwissProt_2015_08.fasta	52 879,7	1	2	2	2	0.0001	0.0737
apoptotic merged	APO_apoptotic	APO_apoptotic	281474976711817 (F002809)	Glycine--tRNA ligase OS=Homo sapiens GN=GARS PE=1 SV=3	SYG_HUMAN	SwissProt_2015_08.fasta	83 167,6	1	7	7	9	0.0003	0.179
apoptotic merged	APO_apoptotic	APO_apoptotic	281474976711817 (F002809)	Transferrin receptor protein 1 OS=Homo sapiens GN=TFRC PE=1 SV=2	TFR1_HUMAN	SwissProt_2015_08.fasta	84 873,6	1	4	4	4	0.0001	0.0921
apoptotic merged	APO_apoptotic	APO_apoptotic	281474976711817 (F002809)	ADP/ATP translocase 2 OS=Homo sapiens GN=SLC25A5 PE=1 SV=7	ADT2_HUMAN	SwissProt_2015_08.fasta	32 853,5	1	2	2	2	0.0001	0.0772
apoptotic merged	APO_apoptotic	APO_apoptotic	281474976711817 (F002809)	Tubulin beta chain OS=Homo sapiens GN=TUBB PE=1 SV=2	TBB5_HUMAN	SwissProt_2015_08.fasta	49 670,6	1	20	24	42	0.0014	0.755
apoptotic merged	APO_apoptotic	APO_apoptotic	281474976711817 (F002809)	Serine/threonine-protein kinase PAK 2 OS=Homo sapiens GN=PAK2 PE=1 SV=3	PAK2_HUMAN	SwissProt_2015_08.fasta	58 044,1	1	2	2	2	0.0001	0.0668
apoptotic merged	APO_apoptotic	APO_apoptotic	281474976711817 (F002809)	ATP synthase subunit beta, mitochondrial OS=Homo sapiens GN=ATP5B PE=1 SV=3	ATPB_HUMAN	SwissProt_2015_08.fasta	56 560,6	1	10	11	13	0.0004	0.276
apoptotic merged	APO_apoptotic	APO_apoptotic	281474976711817 (F002809)	Peptidyl-prolyl cis-trans isomerase FKBP4 OS=Homo sapiens GN=FKBP4 PE=1 SV=3	FKBP4_HUMAN	SwissProt_2015_08.fasta	51 805,9	1	3	3	3	0.0001	0.111
apoptotic merged	APO_apoptotic	APO_apoptotic	281474976711817 (F002809)	Prosaposin OS=Homo sapiens GN=PSAP PE=1 SV=2	SAP_HUMAN	SwissProt_2015_08.fasta	58 112,0	1	2	2	7	0.0002	0.084
apoptotic merged	APO_apoptotic	APO_apoptotic	281474976711817 (F002809)	Fatty acid synthase OS=Homo sapiens GN=FASN PE=1 SV=3	FAS_HUMAN	SwissProt_2015_08.fasta	273 427,1	1	19	19	20	0.0007	0.139
apoptotic merged	APO_apoptotic	APO_apoptotic	281474976711817 (F002809)	Cytosol aminopeptidase OS=Homo sapiens GN=LAP3 PE=1 SV=3	AMPL_HUMAN	SwissProt_2015_08.fasta	56 167,8	1	2	2	2	0.0001	0.0539
apoptotic merged	APO_apoptotic	APO_apoptotic	281474976711817 (F002809)	Actin, alpha cardiac muscle 1 OS=Homo sapiens GN=ACTC1 PE=1 SV=1	ACTC_HUMAN	SwissProt_2015_08.fasta	42 020,1	1	2	3	16	0.0005	0.329
apoptotic merged	APO_apoptotic	APO_apoptotic	281474976711817 (F002809)	Hydroxymethylglutaryl-CoA synthase, cytoplasmic OS=Homo sapiens GN=HMGCS1 PE=1 SV=2	HMCS1_HUMAN	SwissProt_2015_08.fasta	57 295,0	1	3	4	4	0.0001	0.108
apoptotic merged	APO_apoptotic	APO_apoptotic	281474976711817 (F002809)	Lamin-B1 OS=Homo sapiens GN=LMNB1 PE=1 SV=2	LMNB1_HUMAN	SwissProt_2015_08.fasta	66 409,6	1	2	2	3	0.0001	0.0427
apoptotic merged	APO_apoptotic	APO_apoptotic	281474976711817 (F002809)	Cyclin-dependent kinase 6 OS=Homo sapiens GN=CDK6 PE=1 SV=1	CDK6_HUMAN	SwissProt_2015_08.fasta	36 938,8	1	2	2	2	0.0001	0.101
apoptotic merged	APO_apoptotic	APO_apoptotic	281474976711817 (F002809)	40S ribosomal protein S9 OS=Homo sapiens GN=RPS9 PE=1 SV=3	RS9_HUMAN	SwissProt_2015_08.fasta	22 592,5	1	2	2	3	0.0001	0.124
apoptotic merged	APO_apoptotic	APO_apoptotic	281474976711817 (F002809)	78 kDa glucose-regulated protein OS=Homo sapiens GN=HSPA5 PE=1 SV=2	GRP78_HUMAN	SwissProt_2015_08.fasta	72 334,7	1	9	9	10	0.0003	0.317
apoptotic merged	APO_apoptotic	APO_apoptotic	281474976711817 (F002809)	40S ribosomal protein S7 OS=Homo sapiens GN=RPS7 PE=1 SV=1	RS7_HUMAN	SwissProt_2015_08.fasta	22 127,5	1	2	2	4	0.0001	0.268
apoptotic merged	APO_apoptotic	APO_apoptotic	281474976711817 (F002809)	Polypyrimidine tract-binding protein 1 OS=Homo sapiens GN=PTBP1 PE=1 SV=1	PTBP1_HUMAN	SwissProt_2015_08.fasta	57 222,5	1	4	4	6	0.0002	0.171
apoptotic merged	APO_apoptotic	APO_apoptotic	281474976711817 (F002809)	Guanine nucleotide-binding protein G(s) subunit alpha isoforms XLas OS=Homo sapiens GN=GNAS PE=1 SV=2	GNAS1_HUMAN,GNAS2_HUMAN	SwissProt_2015_08.fasta	111 026,3	1	3	3	4	0.0001	0.0569
apoptotic merged	APO_apoptotic	APO_apoptotic	281474976711817 (F002809)	Cullin-associated NEDD8-dissociated protein 1 OS=Homo sapiens GN=CAND1 PE=1 SV=2	CAND1_HUMAN	SwissProt_2015_08.fasta	136 381,1	1	3	3	4	0.0001	0.0431
apoptotic merged	APO_apoptotic	APO_apoptotic	281474976711817 (F002809)	Neutral amino acid transporter B(0) OS=Homo sapiens GN=SLC1A5 PE=1 SV=2	AAAT_HUMAN	SwissProt_2015_08.fasta	56 599,8	1	2	2	2	0.0001	0.037
apoptotic merged	APO_apoptotic	APO_apoptotic	281474976711817 (F002809)	Tyrosine-protein kinase ZAP-70 OS=Homo sapiens GN=ZAP70 PE=1 SV=1	ZAP70_HUMAN	SwissProt_2015_08.fasta	69 874,3	1	2	2	2	0.0001	0.0436
apoptotic merged	APO_apoptotic	APO_apoptotic	281474976711817 (F002809)	40S ribosomal protein S3 OS=Homo sapiens GN=RPS3 PE=1 SV=2	RS3_HUMAN	SwissProt_2015_08.fasta	26 688,6	1	4	4	4	0.0001	0.214
apoptotic merged	APO_apoptotic	APO_apoptotic	281474976711817 (F002809)	40S ribosomal protein S5 OS=Homo sapiens GN=RPS5 PE=1 SV=4	RS5_HUMAN	SwissProt_2015_08.fasta	22 877,0	1	3	4	4	0.0001	0.309
apoptotic merged	APO_apoptotic	APO_apoptotic	281474976711817 (F002809)	60S ribosomal protein L9 OS=Homo sapiens GN=RPL9 PE=1 SV=1	RL9_HUMAN	SwissProt_2015_08.fasta	21 863,7	1	4	6	7	0.0002	0.406
apoptotic merged	APO_apoptotic	APO_apoptotic	281474976711817 (F002809)	T-complex protein 1 subunit beta OS=Homo sapiens GN=CCT2 PE=1 SV=4	TCPB_HUMAN	SwissProt_2015_08.fasta	57 489,9	1	7	9	11	0.0004	0.23
apoptotic merged	APO_apoptotic	APO_apoptotic	281474976711817 (F002809)	Heterogeneous nuclear ribonucleoprotein K OS=Homo sapiens GN=HNRNPK PE=1 SV=1	HNRPK_HUMAN	SwissProt_2015_08.fasta	50 978,5	1	5	5	6	0.0002	0.171
apoptotic merged	APO_apoptotic	APO_apoptotic	281474976711817 (F002809)	60S ribosomal protein L13 OS=Homo sapiens GN=RPL13 PE=1 SV=4	RL13_HUMAN	SwissProt_2015_08.fasta	24 262,2	1	2	2	3	0.0001	0.114
apoptotic merged	APO_apoptotic	APO_apoptotic	281474976711817 (F002809)	60S ribosomal protein L5 OS=Homo sapiens GN=RPL5 PE=1 SV=3	RL5_HUMAN	SwissProt_2015_08.fasta	34 363,5	1	2	2	3	0.0001	0.104
apoptotic merged	APO_apoptotic	APO_apoptotic	281474976711817 (F002809)	Heat shock 70 kDa protein 4 OS=Homo sapiens GN=HSPA4 PE=1 SV=4	HSP74_HUMAN	SwissProt_2015_08.fasta	94 331,9	1	9	10	12	0.0004	0.192
apoptotic merged	APO_apoptotic	APO_apoptotic	281474976711817 (F002809)	Dolichyl-diphosphooligosaccharide--protein glycosyltransferase subunit 1 OS=Homo sapiens GN=RPN1 PE=1 SV=1	RPN1_HUMAN	SwissProt_2015_08.fasta	68 571,0	1	2	2	3	0.0001	0.0379
apoptotic merged	APO_apoptotic	APO_apoptotic	281474976711817 (F002809)	Ras GTPase-activating-like protein IQGAP1 OS=Homo sapiens GN=IQGAP1 PE=1 SV=1	IQGA1_HUMAN	SwissProt_2015_08.fasta	189 258,6	1	12	12	12	0.0004	0.131
apoptotic merged	APO_apoptotic	APO_apoptotic	281474976711817 (F002809)	Squalene synthase OS=Homo sapiens GN=FDFT1 PE=1 SV=1	FDFT_HUMAN	SwissProt_2015_08.fasta	48 116,4	1	2	2	3	0.0001	0.0791
apoptotic merged	APO_apoptotic	APO_apoptotic	281474976711817 (F002809)	F-actin-capping protein subunit alpha-2 OS=Homo sapiens GN=CAPZA2 PE=1 SV=3	CAZA2_HUMAN	SwissProt_2015_08.fasta	32 949,2	1	3	3	3	0.0001	0.21
apoptotic merged	APO_apoptotic	APO_apoptotic	281474976711817 (F002809)	Protein disulfide-isomerase A3 OS=Homo sapiens GN=PDIA3 PE=1 SV=4	PDIA3_HUMAN	SwissProt_2015_08.fasta	56 784,6	1	5	5	5	0.0002	0.125
apoptotic merged	APO_apoptotic	APO_apoptotic	281474976711817 (F002809)	Moesin OS=Homo sapiens GN=MSN PE=1 SV=3	MOES_HUMAN	SwissProt_2015_08.fasta	67 821,8	1	13	14	16	0.0005	0.345
apoptotic merged	APO_apoptotic	APO_apoptotic	281474976711817 (F002809)	14-3-3 protein gamma OS=Homo sapiens GN=YWHAG PE=1 SV=2	1433G_HUMAN	SwissProt_2015_08.fasta	28 303,1	1	3	3	4	0.0001	0.211
apoptotic merged	APO_apoptotic	APO_apoptotic	281474976711817 (F002809)	60S acidic ribosomal protein P2 OS=Homo sapiens GN=RPLP2 PE=1 SV=1	RLA2_HUMAN	SwissProt_2015_08.fasta	11 665,5	1	5	5	7	0.0002	0.817
apoptotic merged	APO_apoptotic	APO_apoptotic	281474976711817 (F002809)	14-3-3 protein epsilon OS=Homo sapiens GN=YWHAE PE=1 SV=1	1433E_HUMAN	SwissProt_2015_08.fasta	29 175,0	1	6	6	9	0.0003	0.325
apoptotic merged	APO_apoptotic	APO_apoptotic	281474976711817 (F002809)	Myosin light polypeptide 6 OS=Homo sapiens GN=MYL6 PE=1 SV=2	MYL6_HUMAN	SwissProt_2015_08.fasta	16 929,8	1	3	3	4	0.0001	0.238
apoptotic merged	APO_apoptotic	APO_apoptotic	281474976711817 (F002809)	Ubiquitin carboxyl-terminal hydrolase 14 OS=Homo sapiens GN=USP14 PE=1 SV=3	UBP14_HUMAN	SwissProt_2015_08.fasta	56 070,3	1	4	4	4	0.0001	0.103
apoptotic merged	APO_apoptotic	APO_apoptotic	281474976711817 (F002809)	60S acidic ribosomal protein P0 OS=Homo sapiens GN=RPLP0 PE=1 SV=1	RLA0_HUMAN	SwissProt_2015_08.fasta	34 274,3	1	3	4	7	0.0002	0.164
apoptotic merged	APO_apoptotic	APO_apoptotic	281474976711817 (F002809)	Protein disulfide-isomerase A6 OS=Homo sapiens GN=PDIA6 PE=1 SV=1	PDIA6_HUMAN	SwissProt_2015_08.fasta	48 122,3	1	4	4	4	0.0001	0.159
apoptotic merged	APO_apoptotic	APO_apoptotic	281474976711817 (F002809)	Poly(rC)-binding protein 1 OS=Homo sapiens GN=PCBP1 PE=1 SV=2	PCBP1_HUMAN	SwissProt_2015_08.fasta	37 498,2	1	4	4	4	0.0001	0.191
apoptotic merged	APO_apoptotic	APO_apoptotic	281474976711817 (F002809)	60S ribosomal protein L11 OS=Homo sapiens GN=RPL11 PE=1 SV=2	RL11_HUMAN	SwissProt_2015_08.fasta	20 253,2	1	2	2	2	0.0001	0.152
apoptotic merged	APO_apoptotic	APO_apoptotic	281474976711817 (F002809)	Guanine nucleotide-binding protein subunit beta-2-like 1 OS=Homo sapiens GN=GNB2L1 PE=1 SV=3	GBLP_HUMAN	SwissProt_2015_08.fasta	35 077,0	1	5	5	7	0.0002	0.271
apoptotic merged	APO_apoptotic	APO_apoptotic	281474976711817 (F002809)	Tripeptidyl-peptidase 2 OS=Homo sapiens GN=TPP2 PE=1 SV=4	TPP2_HUMAN	SwissProt_2015_08.fasta	138 352,9	1	2	2	3	0.0001	0.02
apoptotic merged	APO_apoptotic	APO_apoptotic	281474976711817 (F002809)	Proteasome subunit alpha type-6 OS=Homo sapiens GN=PSMA6 PE=1 SV=1	PSA6_HUMAN	SwissProt_2015_08.fasta	27 399,5	1	2	2	2	0.0001	0.122
apoptotic merged	APO_apoptotic	APO_apoptotic	281474976711817 (F002809)	Lanosterol synthase OS=Homo sapiens GN=LSS PE=1 SV=1	ERG7_HUMAN	SwissProt_2015_08.fasta	83 310,0	1	3	3	3	0.0001	0.056
apoptotic merged	APO_apoptotic	APO_apoptotic	281474976711817 (F002809)	Serine/threonine-protein phosphatase 2A 65 kDa regulatory subunit A alpha isoform OS=Homo sapiens GN=PPP2R1A PE=1 SV=4	2AAA_HUMAN	SwissProt_2015_08.fasta	65 309,7	1	3	3	4	0.0001	0.0781
apoptotic merged	APO_apoptotic	APO_apoptotic	281474976711817 (F002809)	Myosin-9 OS=Homo sapiens GN=MYH9 PE=1 SV=4	MYH9_HUMAN	SwissProt_2015_08.fasta	226 537,5	1	29	36	50	0.0017	0.229
apoptotic merged	APO_apoptotic	APO_apoptotic	281474976711817 (F002809)	Golgi-associated plant pathogenesis-related protein 1 OS=Homo sapiens GN=GLIPR2 PE=1 SV=3	GAPR1_HUMAN	SwissProt_2015_08.fasta	17 218,2	1	3	3	3	0.0001	0.279
apoptotic merged	APO_apoptotic	APO_apoptotic	281474976711817 (F002809)	Prostaglandin E synthase 3 OS=Homo sapiens GN=PTGES3 PE=1 SV=1	TEBP_HUMAN	SwissProt_2015_08.fasta	18 697,9	1	2	2	2	0.0001	0.175
apoptotic merged	APO_apoptotic	APO_apoptotic	281474976711817 (F002809)	D-3-phosphoglycerate dehydrogenase OS=Homo sapiens GN=PHGDH PE=1 SV=4	SERA_HUMAN	SwissProt_2015_08.fasta	56 650,6	1	6	7	10	0.0003	0.173
apoptotic merged	APO_apoptotic	APO_apoptotic	281474976711817 (F002809)	40S ribosomal protein SA OS=Homo sapiens GN=RPSA PE=1 SV=4	RSSA_HUMAN	SwissProt_2015_08.fasta	32 854,1	1	3	3	3	0.0001	0.214
apoptotic merged	APO_apoptotic	APO_apoptotic	281474976711817 (F002809)	Poly(rC)-binding protein 2 OS=Homo sapiens GN=PCBP2 PE=1 SV=1	PCBP2_HUMAN	SwissProt_2015_08.fasta	38 580,9	1	2	2	2	0.0001	0.181
apoptotic merged	APO_apoptotic	APO_apoptotic	281474976711817 (F002809)	Eukaryotic translation initiation factor 3 subunit L OS=Homo sapiens GN=EIF3L PE=1 SV=1	EIF3L_HUMAN	SwissProt_2015_08.fasta	66 729,3	1	4	4	4	0.0001	0.119
apoptotic merged	APO_apoptotic	APO_apoptotic	281474976711817 (F002809)	40S ribosomal protein S24 OS=Homo sapiens GN=RPS24 PE=1 SV=1	RS24_HUMAN	SwissProt_2015_08.fasta	15 423,8	1	2	2	4	0.0001	0.203
apoptotic merged	APO_apoptotic	APO_apoptotic	281474976711817 (F002809)	Phosphoglycerate mutase 1 OS=Homo sapiens GN=PGAM1 PE=1 SV=2	PGAM1_HUMAN	SwissProt_2015_08.fasta	28 804,8	1	2	2	4	0.0001	0.134
apoptotic merged	APO_apoptotic	APO_apoptotic	281474976711817 (F002809)	Proliferation-associated protein 2G4 OS=Homo sapiens GN=PA2G4 PE=1 SV=3	PA2G4_HUMAN	SwissProt_2015_08.fasta	43 786,7	1	6	7	7	0.0002	0.256
apoptotic merged	APO_apoptotic	APO_apoptotic	281474976711817 (F002809)	Nucleolin OS=Homo sapiens GN=NCL PE=1 SV=3	NUCL_HUMAN	SwissProt_2015_08.fasta	76 615,9	1	4	4	4	0.0001	0.0789
apoptotic merged	APO_apoptotic	APO_apoptotic	281474976711817 (F002809)	Eukaryotic translation initiation factor 2 subunit 1 OS=Homo sapiens GN=EIF2S1 PE=1 SV=3	IF2A_HUMAN	SwissProt_2015_08.fasta	36 112,7	1	3	3	4	0.0001	0.184
apoptotic merged	APO_apoptotic	APO_apoptotic	281474976711817 (F002809)	Inorganic pyrophosphatase OS=Homo sapiens GN=PPA1 PE=1 SV=2	IPYR_HUMAN	SwissProt_2015_08.fasta	32 660,6	1	3	3	3	0.0001	0.183
apoptotic merged	APO_apoptotic	APO_apoptotic	281474976711817 (F002809)	Adenosine deaminase OS=Homo sapiens GN=ADA PE=1 SV=3	ADA_HUMAN	SwissProt_2015_08.fasta	40 765,1	1	2	2	2	0.0001	0.0716
apoptotic merged	APO_apoptotic	APO_apoptotic	281474976711817 (F002809)	Protein disulfide-isomerase OS=Homo sapiens GN=P4HB PE=1 SV=3	PDIA1_HUMAN	SwissProt_2015_08.fasta	57 118,1	1	5	5	7	0.0002	0.23
apoptotic merged	APO_apoptotic	APO_apoptotic	281474976711817 (F002809)	Rab GDP dissociation inhibitor beta OS=Homo sapiens GN=GDI2 PE=1 SV=2	GDIB_HUMAN	SwissProt_2015_08.fasta	50 665,5	1	5	6	6	0.0002	0.204
apoptotic merged	APO_apoptotic	APO_apoptotic	281474976711817 (F002809)	Coronin-1C OS=Homo sapiens GN=CORO1C PE=1 SV=1	COR1C_HUMAN	SwissProt_2015_08.fasta	53 250,3	1	3	3	5	0.0002	0.0949
apoptotic merged	APO_apoptotic	APO_apoptotic	281474976711817 (F002809)	Elongation factor 1-gamma OS=Homo sapiens GN=EEF1G PE=1 SV=3	EF1G_HUMAN	SwissProt_2015_08.fasta	50 119,4	1	5	5	7	0.0002	0.162
apoptotic merged	APO_apoptotic	APO_apoptotic	281474976711817 (F002809)	Coronin-1A OS=Homo sapiens GN=CORO1A PE=1 SV=4	COR1A_HUMAN	SwissProt_2015_08.fasta	51 026,1	1	8	11	13	0.0004	0.334
apoptotic merged	APO_apoptotic	APO_apoptotic	281474976711817 (F002809)	60S ribosomal protein L15 OS=Homo sapiens GN=RPL15 PE=1 SV=2	RL15_HUMAN	SwissProt_2015_08.fasta	24 146,5	1	2	2	4	0.0001	0.113
apoptotic merged	APO_apoptotic	APO_apoptotic	281474976711817 (F002809)	Endoplasmin OS=Homo sapiens GN=HSP90B1 PE=1 SV=1	ENPL_HUMAN	SwissProt_2015_08.fasta	92 471,7	1	7	7	9	0.0003	0.168
apoptotic merged	APO_apoptotic	APO_apoptotic	281474976711817 (F002809)	60S ribosomal protein L24 OS=Homo sapiens GN=RPL24 PE=1 SV=1	RL24_HUMAN	SwissProt_2015_08.fasta	17 779,5	1	2	2	2	0.0001	0.14
apoptotic merged	APO_apoptotic	APO_apoptotic	281474976711817 (F002809)	Fermitin family homolog 3 OS=Homo sapiens GN=FERMT3 PE=1 SV=1	URP2_HUMAN	SwissProt_2015_08.fasta	75 954,9	1	2	2	2	0.0001	0.045
apoptotic merged	APO_apoptotic	APO_apoptotic	281474976711817 (F002809)	40S ribosomal protein S14 OS=Homo sapiens GN=RPS14 PE=1 SV=3	RS14_HUMAN	SwissProt_2015_08.fasta	16 272,9	1	3	3	3	0.0001	0.298
apoptotic merged	APO_apoptotic	APO_apoptotic	281474976711817 (F002809)	Transitional endoplasmic reticulum ATPase OS=Homo sapiens GN=VCP PE=1 SV=4	TERA_HUMAN	SwissProt_2015_08.fasta	89 324,8	1	8	9	11	0.0004	0.167
apoptotic merged	APO_apoptotic	APO_apoptotic	281474976711817 (F002809)	Histone H2AX OS=Homo sapiens GN=H2AFX PE=1 SV=2	H2AX_HUMAN	SwissProt_2015_08.fasta	15 145,1	1	2	2	17	0.0006	0.336
apoptotic merged	APO_apoptotic	APO_apoptotic	281474976711817 (F002809)	Annexin A2 OS=Homo sapiens GN=ANXA2 PE=1 SV=2	ANXA2_HUMAN	SwissProt_2015_08.fasta	38 606,1	1	3	3	3	0.0001	0.1
apoptotic merged	APO_apoptotic	APO_apoptotic	281474976711817 (F002809)	40S ribosomal protein S8 OS=Homo sapiens GN=RPS8 PE=1 SV=2	RS8_HUMAN	SwissProt_2015_08.fasta	24 206,4	1	3	3	3	0.0001	0.192
apoptotic merged	APO_apoptotic	APO_apoptotic	281474976711817 (F002809)	40S ribosomal protein S6 OS=Homo sapiens GN=RPS6 PE=1 SV=1	RS6_HUMAN	SwissProt_2015_08.fasta	28 681,7	1	2	2	2	0.0001	0.129
apoptotic merged	APO_apoptotic	APO_apoptotic	281474976711817 (F002809)	Guanine nucleotide-binding protein G(i) subunit alpha-2 OS=Homo sapiens GN=GNAI2 PE=1 SV=3	GNAI2_HUMAN	SwissProt_2015_08.fasta	40 452,0	1	6	7	8	0.0003	0.273
apoptotic merged	APO_apoptotic	APO_apoptotic	281474976711817 (F002809)	T-complex protein 1 subunit gamma OS=Homo sapiens GN=CCT3 PE=1 SV=4	TCPG_HUMAN	SwissProt_2015_08.fasta	60 535,4	1	4	4	4	0.0001	0.13
apoptotic merged	APO_apoptotic	APO_apoptotic	281474976711817 (F002809)	Ribose-phosphate pyrophosphokinase 1 OS=Homo sapiens GN=PRPS1 PE=1 SV=2	PRPS1_HUMAN	SwissProt_2015_08.fasta	34 834,7	1	2	2	2	0.0001	0.113
apoptotic merged	APO_apoptotic	APO_apoptotic	281474976711817 (F002809)	Eukaryotic translation initiation factor 4B OS=Homo sapiens GN=EIF4B PE=1 SV=2	IF4B_HUMAN	SwissProt_2015_08.fasta	69 153,9	1	3	3	3	0.0001	0.0753
apoptotic merged	APO_apoptotic	APO_apoptotic	281474976711817 (F002809)	T-complex protein 1 subunit epsilon OS=Homo sapiens GN=CCT5 PE=1 SV=1	TCPE_HUMAN	SwissProt_2015_08.fasta	59 672,4	1	4	4	17	0.0006	0.17
apoptotic merged	APO_apoptotic	APO_apoptotic	281474976711817 (F002809)	Bifunctional glutamate/proline--tRNA ligase OS=Homo sapiens GN=EPRS PE=1 SV=5	SYEP_HUMAN	SwissProt_2015_08.fasta	170 593,2	1	7	7	8	0.0003	0.0952
apoptotic merged	APO_apoptotic	APO_apoptotic	281474976711817 (F002809)	Myosin regulatory light chain 12A OS=Homo sapiens GN=MYL12A PE=1 SV=2	ML12A_HUMAN	SwissProt_2015_08.fasta	19 795,3	1	3	3	6	0.0002	0.24
apoptotic merged	APO_apoptotic	APO_apoptotic	281474976711817 (F002809)	Septin-2 OS=Homo sapiens GN=SEPT2 PE=1 SV=1	SEPT2_HUMAN	SwissProt_2015_08.fasta	41 488,2	1	3	3	3	0.0001	0.116
apoptotic merged	APO_apoptotic	APO_apoptotic	281474976711817 (F002809)	Heterogeneous nuclear ribonucleoprotein U OS=Homo sapiens GN=HNRNPU PE=1 SV=6	HNRPU_HUMAN	SwissProt_2015_08.fasta	90 585,2	1	2	2	3	0.0001	0.0485
apoptotic merged	APO_apoptotic	APO_apoptotic	281474976711817 (F002809)	Alpha-actinin-1 OS=Homo sapiens GN=ACTN1 PE=1 SV=2	ACTN1_HUMAN	SwissProt_2015_08.fasta	103 061,1	1	4	4	4	0.0001	0.121
apoptotic merged	APO_apoptotic	APO_apoptotic	281474976711817 (F002809)	DnaJ homolog subfamily A member 1 OS=Homo sapiens GN=DNAJA1 PE=1 SV=2	DNJA1_HUMAN	SwissProt_2015_08.fasta	44 868,6	1	3	3	4	0.0001	0.164
apoptotic merged	APO_apoptotic	APO_apoptotic	281474976711817 (F002809)	Rho-related GTP-binding protein RhoG OS=Homo sapiens GN=RHOG PE=1 SV=1	RHOG_HUMAN	SwissProt_2015_08.fasta	21 308,1	1	3	3	3	0.0001	0.288
apoptotic merged	APO_apoptotic	APO_apoptotic	281474976711817 (F002809)	Nuclear migration protein nudC OS=Homo sapiens GN=NUDC PE=1 SV=1	NUDC_HUMAN	SwissProt_2015_08.fasta	38 243,7	1	3	3	3	0.0001	0.115
apoptotic merged	APO_apoptotic	APO_apoptotic	281474976711817 (F002809)	Large neutral amino acids transporter small subunit 1 OS=Homo sapiens GN=SLC7A5 PE=1 SV=2	LAT1_HUMAN	SwissProt_2015_08.fasta	55 012,1	1	2	3	3	0.0001	0.0927
apoptotic merged	APO_apoptotic	APO_apoptotic	281474976711817 (F002809)	Plasminogen activator inhibitor 1 RNA-binding protein OS=Homo sapiens GN=SERBP1 PE=1 SV=2	PAIRB_HUMAN	SwissProt_2015_08.fasta	44 965,8	1	2	2	2	0.0001	0.0784
apoptotic merged	APO_apoptotic	APO_apoptotic	281474976711817 (F002809)	6-phosphogluconate dehydrogenase, decarboxylating OS=Homo sapiens GN=PGD PE=1 SV=3	6PGD_HUMAN	SwissProt_2015_08.fasta	53 141,9	1	6	6	9	0.0003	0.215
apoptotic merged	APO_apoptotic	APO_apoptotic	281474976711817 (F002809)	Protein disulfide-isomerase A4 OS=Homo sapiens GN=PDIA4 PE=1 SV=2	PDIA4_HUMAN	SwissProt_2015_08.fasta	72 934,0	1	4	4	4	0.0001	0.104
apoptotic merged	APO_apoptotic	APO_apoptotic	281474976711817 (F002809)	Eukaryotic translation initiation factor 3 subunit E OS=Homo sapiens GN=EIF3E PE=1 SV=1	EIF3E_HUMAN	SwissProt_2015_08.fasta	52 222,6	1	2	2	2	0.0001	0.0831
apoptotic merged	APO_apoptotic	APO_apoptotic	281474976711817 (F002809)	Heterogeneous nuclear ribonucleoprotein A/B OS=Homo sapiens GN=HNRNPAB PE=1 SV=2	ROAA_HUMAN	SwissProt_2015_08.fasta	36 225,2	1	2	2	3	0.0001	0.0934
apoptotic merged	APO_apoptotic	APO_apoptotic	281474976711817 (F002809)	4F2 cell-surface antigen heavy chain OS=Homo sapiens GN=SLC3A2 PE=1 SV=3	4F2_HUMAN	SwissProt_2015_08.fasta	67 996,4	1	6	6	7	0.0002	0.176
apoptotic merged	APO_apoptotic	APO_apoptotic	281474976711856 (F002860)	Ras GTPase-activating-like protein IQGAP1 OS=Homo sapiens GN=IQGAP1 PE=1 SV=1	IQGA1_HUMAN	SwissProt_2015_08.fasta	189 258,6	1	16	19	22	0.0006	0.177
apoptotic merged	APO_apoptotic	APO_apoptotic	281474976711856 (F002860)	Tubulin-specific chaperone D OS=Homo sapiens GN=TBCD PE=1 SV=2	TBCD_HUMAN	SwissProt_2015_08.fasta	132 602,6	1	3	3	3	0.0001	0.0554
apoptotic merged	APO_apoptotic	APO_apoptotic	281474976711856 (F002860)	Alpha-actinin-4 OS=Homo sapiens GN=ACTN4 PE=1 SV=2	ACTN4_HUMAN	SwissProt_2015_08.fasta	104 857,2	1	14	14	18	0.0005	0.218
apoptotic merged	APO_apoptotic	APO_apoptotic	281474976711856 (F002860)	Thioredoxin-dependent peroxide reductase, mitochondrial OS=Homo sapiens GN=PRDX3 PE=1 SV=3	PRDX3_HUMAN	SwissProt_2015_08.fasta	27 692,7	1	2	2	2	0.0001	0.176
apoptotic merged	APO_apoptotic	APO_apoptotic	281474976711856 (F002860)	Glia maturation factor gamma OS=Homo sapiens GN=GMFG PE=1 SV=1	GMFG_HUMAN	SwissProt_2015_08.fasta	16 801,4	1	2	2	2	0.0001	0.218
apoptotic merged	APO_apoptotic	APO_apoptotic	281474976711856 (F002860)	Serine/threonine-protein kinase PAK 2 OS=Homo sapiens GN=PAK2 PE=1 SV=3	PAK2_HUMAN	SwissProt_2015_08.fasta	58 044,1	1	2	2	4	0.0001	0.0668
apoptotic merged	APO_apoptotic	APO_apoptotic	281474976711856 (F002860)	26S proteasome non-ATPase regulatory subunit 14 OS=Homo sapiens GN=PSMD14 PE=1 SV=1	PSDE_HUMAN	SwissProt_2015_08.fasta	34 576,6	1	2	2	3	0.0001	0.181
apoptotic merged	APO_apoptotic	APO_apoptotic	281474976711856 (F002860)	Calmodulin OS=Homo sapiens GN=CALM1 PE=1 SV=2	CALM_HUMAN	SwissProt_2015_08.fasta	16 838,0	1	5	6	8	0.0002	0.57
apoptotic merged	APO_apoptotic	APO_apoptotic	281474976711856 (F002860)	Rho GDP-dissociation inhibitor 2 OS=Homo sapiens GN=ARHGDIB PE=1 SV=3	GDIR2_HUMAN	SwissProt_2015_08.fasta	22 988,4	1	5	5	9	0.0002	0.428
apoptotic merged	APO_apoptotic	APO_apoptotic	281474976711856 (F002860)	Trifunctional purine biosynthetic protein adenosine-3 OS=Homo sapiens GN=GART PE=1 SV=1	PUR2_HUMAN	SwissProt_2015_08.fasta	107 768,4	1	7	7	7	0.0002	0.156
apoptotic merged	APO_apoptotic	APO_apoptotic	281474976711856 (F002860)	Prostaglandin E synthase 3 OS=Homo sapiens GN=PTGES3 PE=1 SV=1	TEBP_HUMAN	SwissProt_2015_08.fasta	18 697,9	1	3	3	4	0.0001	0.25
apoptotic merged	APO_apoptotic	APO_apoptotic	281474976711856 (F002860)	F-actin-capping protein subunit alpha-2 OS=Homo sapiens GN=CAPZA2 PE=1 SV=3	CAZA2_HUMAN	SwissProt_2015_08.fasta	32 949,2	1	4	4	4	0.0001	0.276
apoptotic merged	APO_apoptotic	APO_apoptotic	281474976711856 (F002860)	Tyrosine-protein kinase Lck OS=Homo sapiens GN=LCK PE=1 SV=6	LCK_HUMAN	SwissProt_2015_08.fasta	58 002,0	1	10	11	17	0.0005	0.322
apoptotic merged	APO_apoptotic	APO_apoptotic	281474976711856 (F002860)	Nucleophosmin OS=Homo sapiens GN=NPM1 PE=1 SV=2	NPM_HUMAN	SwissProt_2015_08.fasta	32 575,5	1	3	3	3	0.0001	0.245
apoptotic merged	APO_apoptotic	APO_apoptotic	281474976711856 (F002860)	Importin subunit alpha-1 OS=Homo sapiens GN=KPNA2 PE=1 SV=1	IMA1_HUMAN	SwissProt_2015_08.fasta	57 862,5	1	3	3	3	0.0001	0.125
apoptotic merged	APO_apoptotic	APO_apoptotic	281474976711856 (F002860)	Septin-6 OS=Homo sapiens GN=SEPT6 PE=1 SV=4	SEPT6_HUMAN	SwissProt_2015_08.fasta	49 717,6	1	4	4	5	0.0001	0.212
apoptotic merged	APO_apoptotic	APO_apoptotic	281474976711856 (F002860)	Serine-threonine kinase receptor-associated protein OS=Homo sapiens GN=STRAP PE=1 SV=1	STRAP_HUMAN	SwissProt_2015_08.fasta	38 439,4	1	4	4	7	0.0002	0.226
apoptotic merged	APO_apoptotic	APO_apoptotic	281474976711856 (F002860)	Elongation factor 1-gamma OS=Homo sapiens GN=EEF1G PE=1 SV=3	EF1G_HUMAN	SwissProt_2015_08.fasta	50 119,4	1	14	15	20	0.0005	0.551
apoptotic merged	APO_apoptotic	APO_apoptotic	281474976711856 (F002860)	Ras-related protein Rab-5C OS=Homo sapiens GN=RAB5C PE=1 SV=2	RAB5C_HUMAN	SwissProt_2015_08.fasta	23 482,7	1	3	3	3	0.0001	0.171
apoptotic merged	APO_apoptotic	APO_apoptotic	281474976711856 (F002860)	Elongation factor Tu, mitochondrial OS=Homo sapiens GN=TUFM PE=1 SV=2	EFTU_HUMAN	SwissProt_2015_08.fasta	49 542,4	1	3	3	4	0.0001	0.0951
apoptotic merged	APO_apoptotic	APO_apoptotic	281474976711856 (F002860)	HLA class I histocompatibility antigen, B-7 alpha chain OS=Homo sapiens GN=HLA-B PE=1 SV=3	1B07_HUMAN	SwissProt_2015_08.fasta	40 459,6	1	3	3	3	0.0001	0.169
apoptotic merged	APO_apoptotic	APO_apoptotic	281474976711856 (F002860)	Exocyst complex component 8 OS=Homo sapiens GN=EXOC8 PE=1 SV=2	EXOC8_HUMAN	SwissProt_2015_08.fasta	81 800,2	1	2	2	2	0.0001	0.0676
apoptotic merged	APO_apoptotic	APO_apoptotic	281474976711856 (F002860)	Alpha-adducin OS=Homo sapiens GN=ADD1 PE=1 SV=2	ADDA_HUMAN	SwissProt_2015_08.fasta	80 955,9	1	2	2	2	0.0001	0.0421
apoptotic merged	APO_apoptotic	APO_apoptotic	281474976711856 (F002860)	60S ribosomal protein L7 OS=Homo sapiens GN=RPL7 PE=1 SV=1	RL7_HUMAN	SwissProt_2015_08.fasta	29 227,7	1	4	4	5	0.0001	0.198
apoptotic merged	APO_apoptotic	APO_apoptotic	281474976711856 (F002860)	Ribonucleoside-diphosphate reductase large subunit OS=Homo sapiens GN=RRM1 PE=1 SV=1	RIR1_HUMAN	SwissProt_2015_08.fasta	90 073,5	1	5	6	7	0.0002	0.148
apoptotic merged	APO_apoptotic	APO_apoptotic	281474976711856 (F002860)	Calponin-2 OS=Homo sapiens GN=CNN2 PE=1 SV=4	CNN2_HUMAN	SwissProt_2015_08.fasta	33 697,6	1	3	3	3	0.0001	0.217
apoptotic merged	APO_apoptotic	APO_apoptotic	281474976711856 (F002860)	Tumor protein D54 OS=Homo sapiens GN=TPD52L2 PE=1 SV=2	TPD54_HUMAN	SwissProt_2015_08.fasta	22 237,9	1	2	2	2	0.0001	0.146
apoptotic merged	APO_apoptotic	APO_apoptotic	281474976711856 (F002860)	Asparagine--tRNA ligase, cytoplasmic OS=Homo sapiens GN=NARS PE=1 SV=1	SYNC_HUMAN	SwissProt_2015_08.fasta	62 944,3	1	3	3	3	0.0001	0.0675
apoptotic merged	APO_apoptotic	APO_apoptotic	281474976711856 (F002860)	Dolichyl-diphosphooligosaccharide--protein glycosyltransferase subunit 2 OS=Homo sapiens GN=RPN2 PE=1 SV=3	RPN2_HUMAN	SwissProt_2015_08.fasta	69 284,8	1	4	4	5	0.0001	0.168
apoptotic merged	APO_apoptotic	APO_apoptotic	281474976711856 (F002860)	Heat shock protein HSP 90-alpha OS=Homo sapiens GN=HSP90AA1 PE=1 SV=5	HS90A_HUMAN	SwissProt_2015_08.fasta	84 663,2	1	18	20	43	0.0012	0.575
apoptotic merged	APO_apoptotic	APO_apoptotic	281474976711856 (F002860)	Cytosolic acyl coenzyme A thioester hydrolase OS=Homo sapiens GN=ACOT7 PE=1 SV=3	BACH_HUMAN	SwissProt_2015_08.fasta	41 795,0	1	3	3	4	0.0001	0.121
apoptotic merged	APO_apoptotic	APO_apoptotic	281474976711856 (F002860)	Dynactin subunit 2 OS=Homo sapiens GN=DCTN2 PE=1 SV=4	DCTN2_HUMAN	SwissProt_2015_08.fasta	44 231,7	1	2	2	2	0.0001	0.0723
apoptotic merged	APO_apoptotic	APO_apoptotic	281474976711856 (F002860)	Tubulin-folding cofactor B OS=Homo sapiens GN=TBCB PE=1 SV=2	TBCB_HUMAN	SwissProt_2015_08.fasta	27 325,6	1	2	2	2	0.0001	0.115
apoptotic merged	APO_apoptotic	APO_apoptotic	281474976711856 (F002860)	60S ribosomal protein L10 OS=Homo sapiens GN=RPL10 PE=1 SV=4	RL10_HUMAN	SwissProt_2015_08.fasta	24 604,6	1	2	2	3	0.0001	0.187
apoptotic merged	APO_apoptotic	APO_apoptotic	281474976711856 (F002860)	F-actin-capping protein subunit beta OS=Homo sapiens GN=CAPZB PE=1 SV=4	CAPZB_HUMAN	SwissProt_2015_08.fasta	31 351,6	1	5	5	10	0.0003	0.289
apoptotic merged	APO_apoptotic	APO_apoptotic	281474976711856 (F002860)	60S acidic ribosomal protein P2 OS=Homo sapiens GN=RPLP2 PE=1 SV=1	RLA2_HUMAN	SwissProt_2015_08.fasta	11 665,5	1	5	6	17	0.0005	0.843
apoptotic merged	APO_apoptotic	APO_apoptotic	281474976711856 (F002860)	Protein RCC2 OS=Homo sapiens GN=RCC2 PE=1 SV=2	RCC2_HUMAN	SwissProt_2015_08.fasta	56 084,8	1	2	2	2	0.0001	0.0632
apoptotic merged	APO_apoptotic	APO_apoptotic	281474976711856 (F002860)	Heterogeneous nuclear ribonucleoprotein L OS=Homo sapiens GN=HNRNPL PE=1 SV=2	HNRPL_HUMAN	SwissProt_2015_08.fasta	64 132,8	1	6	6	11	0.0003	0.211
apoptotic merged	APO_apoptotic	APO_apoptotic	281474976711856 (F002860)	Acylamino-acid-releasing enzyme OS=Homo sapiens GN=APEH PE=1 SV=4	ACPH_HUMAN	SwissProt_2015_08.fasta	81 224,1	1	2	2	2	0.0001	0.041
apoptotic merged	APO_apoptotic	APO_apoptotic	281474976711856 (F002860)	Spectrin beta chain, non-erythrocytic 1 OS=Homo sapiens GN=SPTBN1 PE=1 SV=2	SPTB2_HUMAN	SwissProt_2015_08.fasta	274 613,4	1	20	21	24	0.0007	0.133
apoptotic merged	APO_apoptotic	APO_apoptotic	281474976711856 (F002860)	L-lactate dehydrogenase B chain OS=Homo sapiens GN=LDHB PE=1 SV=2	LDHB_HUMAN	SwissProt_2015_08.fasta	36 638,6	1	11	15	26	0.0007	0.53
apoptotic merged	APO_apoptotic	APO_apoptotic	281474976711856 (F002860)	Nascent polypeptide-associated complex subunit alpha, muscle-specific form OS=Homo sapiens GN=NACA PE=1 SV=1	NACAM_HUMAN,NACA_HUMAN	SwissProt_2015_08.fasta	205 422,8	1	5	5	9	0.0002	0.0438
apoptotic merged	APO_apoptotic	APO_apoptotic	281474976711856 (F002860)	Eukaryotic translation initiation factor 3 subunit A OS=Homo sapiens GN=EIF3A PE=1 SV=1	EIF3A_HUMAN	SwissProt_2015_08.fasta	166 574,9	1	4	4	5	0.0001	0.0441
apoptotic merged	APO_apoptotic	APO_apoptotic	281474976711856 (F002860)	40S ribosomal protein S3 OS=Homo sapiens GN=RPS3 PE=1 SV=2	RS3_HUMAN	SwissProt_2015_08.fasta	26 688,6	1	8	8	14	0.0004	0.444
apoptotic merged	APO_apoptotic	APO_apoptotic	281474976711856 (F002860)	Neutral amino acid transporter B(0) OS=Homo sapiens GN=SLC1A5 PE=1 SV=2	AAAT_HUMAN	SwissProt_2015_08.fasta	56 599,8	1	3	3	4	0.0001	0.0961
apoptotic merged	APO_apoptotic	APO_apoptotic	281474976711856 (F002860)	HLA class I histocompatibility antigen, A-3 alpha chain OS=Homo sapiens GN=HLA-A PE=1 SV=2	1A03_HUMAN	SwissProt_2015_08.fasta	40 840,6	1	7	7	10	0.0003	0.211
apoptotic merged	APO_apoptotic	APO_apoptotic	281474976711856 (F002860)	Methionine--tRNA ligase, cytoplasmic OS=Homo sapiens GN=MARS PE=1 SV=2	SYMC_HUMAN	SwissProt_2015_08.fasta	101 117,5	1	4	4	4	0.0001	0.0689
apoptotic merged	APO_apoptotic	APO_apoptotic	281474976711856 (F002860)	60S ribosomal protein L7a OS=Homo sapiens GN=RPL7A PE=1 SV=2	RL7A_HUMAN	SwissProt_2015_08.fasta	29 996,3	1	5	6	8	0.0002	0.256
apoptotic merged	APO_apoptotic	APO_apoptotic	281474976711856 (F002860)	Eukaryotic translation initiation factor 2 subunit 2 OS=Homo sapiens GN=EIF2S2 PE=1 SV=2	IF2B_HUMAN	SwissProt_2015_08.fasta	38 389,7	1	3	3	3	0.0001	0.177
apoptotic merged	APO_apoptotic	APO_apoptotic	281474976711856 (F002860)	Heat shock cognate 71 kDa protein OS=Homo sapiens GN=HSPA8 PE=1 SV=1	HSP7C_HUMAN	SwissProt_2015_08.fasta	70 899,8	1	23	30	70	0.0019	0.554
apoptotic merged	APO_apoptotic	APO_apoptotic	281474976711856 (F002860)	Septin-2 OS=Homo sapiens GN=SEPT2 PE=1 SV=1	SEPT2_HUMAN	SwissProt_2015_08.fasta	41 488,2	1	2	2	2	0.0001	0.108
apoptotic merged	APO_apoptotic	APO_apoptotic	281474976711856 (F002860)	Proteasome activator complex subunit 1 OS=Homo sapiens GN=PSME1 PE=1 SV=1	PSME1_HUMAN	SwissProt_2015_08.fasta	28 723,9	1	2	2	3	0.0001	0.124
apoptotic merged	APO_apoptotic	APO_apoptotic	281474976711856 (F002860)	Coronin-1C OS=Homo sapiens GN=CORO1C PE=1 SV=1	COR1C_HUMAN	SwissProt_2015_08.fasta	53 250,3	1	5	5	5	0.0001	0.194
apoptotic merged	APO_apoptotic	APO_apoptotic	281474976711856 (F002860)	Eukaryotic translation initiation factor 5A-1 OS=Homo sapiens GN=EIF5A PE=1 SV=2	IF5A1_HUMAN	SwissProt_2015_08.fasta	16 832,7	1	4	5	8	0.0002	0.422
apoptotic merged	APO_apoptotic	APO_apoptotic	281474976711856 (F002860)	Purine nucleoside phosphorylase OS=Homo sapiens GN=PNP PE=1 SV=2	PNPH_HUMAN	SwissProt_2015_08.fasta	32 118,0	1	2	2	4	0.0001	0.121
apoptotic merged	APO_apoptotic	APO_apoptotic	281474976711856 (F002860)	Heterogeneous nuclear ribonucleoprotein H OS=Homo sapiens GN=HNRNPH1 PE=1 SV=4	HNRH1_HUMAN	SwissProt_2015_08.fasta	49 229,8	1	3	4	5	0.0001	0.105
apoptotic merged	APO_apoptotic	APO_apoptotic	281474976711856 (F002860)	ATP-dependent 6-phosphofructokinase, platelet type OS=Homo sapiens GN=PFKP PE=1 SV=2	PFKAP_HUMAN	SwissProt_2015_08.fasta	85 597,4	1	5	5	6	0.0002	0.162
apoptotic merged	APO_apoptotic	APO_apoptotic	281474976711856 (F002860)	Caprin-1 OS=Homo sapiens GN=CAPRIN1 PE=1 SV=2	CAPR1_HUMAN	SwissProt_2015_08.fasta	78 364,4	1	3	3	6	0.0002	0.106
apoptotic merged	APO_apoptotic	APO_apoptotic	281474976711856 (F002860)	Protein disulfide-isomerase A4 OS=Homo sapiens GN=PDIA4 PE=1 SV=2	PDIA4_HUMAN	SwissProt_2015_08.fasta	72 934,0	1	9	9	11	0.0003	0.195
apoptotic merged	APO_apoptotic	APO_apoptotic	281474976711856 (F002860)	40S ribosomal protein S19 OS=Homo sapiens GN=RPS19 PE=1 SV=2	RS19_HUMAN	SwissProt_2015_08.fasta	16 060,5	1	2	2	3	0.0001	0.152
apoptotic merged	APO_apoptotic	APO_apoptotic	281474976711856 (F002860)	Guanine nucleotide-binding protein G(s) subunit alpha isoforms XLas OS=Homo sapiens GN=GNAS PE=1 SV=2	GNAS1_HUMAN,GNAS2_HUMAN	SwissProt_2015_08.fasta	111 026,3	1	3	3	7	0.0002	0.0569
apoptotic merged	APO_apoptotic	APO_apoptotic	281474976711856 (F002860)	Heterogeneous nuclear ribonucleoprotein K OS=Homo sapiens GN=HNRNPK PE=1 SV=1	HNRPK_HUMAN	SwissProt_2015_08.fasta	50 978,5	1	7	7	9	0.0002	0.201
apoptotic merged	APO_apoptotic	APO_apoptotic	281474976711856 (F002860)	Programmed cell death 6-interacting protein OS=Homo sapiens GN=PDCD6IP PE=1 SV=1	PDC6I_HUMAN	SwissProt_2015_08.fasta	96 025,4	1	2	2	2	0.0001	0.0541
apoptotic merged	APO_apoptotic	APO_apoptotic	281474976711856 (F002860)	Heterogeneous nuclear ribonucleoprotein U OS=Homo sapiens GN=HNRNPU PE=1 SV=6	HNRPU_HUMAN	SwissProt_2015_08.fasta	90 585,2	1	7	7	7	0.0002	0.154
apoptotic merged	APO_apoptotic	APO_apoptotic	281474976711856 (F002860)	Thioredoxin-like protein 1 OS=Homo sapiens GN=TXNL1 PE=1 SV=3	TXNL1_HUMAN	SwissProt_2015_08.fasta	32 251,4	1	2	2	3	0.0001	0.111
apoptotic merged	APO_apoptotic	APO_apoptotic	281474976711856 (F002860)	Unconventional myosin-Ib OS=Homo sapiens GN=MYO1B PE=1 SV=3	MYO1B_HUMAN	SwissProt_2015_08.fasta	131 990,7	1	3	5	6	0.0002	0.059
apoptotic merged	APO_apoptotic	APO_apoptotic	281474976711856 (F002860)	Transketolase OS=Homo sapiens GN=TKT PE=1 SV=3	TKT_HUMAN	SwissProt_2015_08.fasta	67 879,4	1	6	8	8	0.0002	0.193
apoptotic merged	APO_apoptotic	APO_apoptotic	281474976711856 (F002860)	40S ribosomal protein S28 OS=Homo sapiens GN=RPS28 PE=1 SV=1	RS28_HUMAN	SwissProt_2015_08.fasta	7 840,9	1	2	2	2	0.0001	0.333
apoptotic merged	APO_apoptotic	APO_apoptotic	281474976711856 (F002860)	Charged multivesicular body protein 6 OS=Homo sapiens GN=CHMP6 PE=1 SV=3	CHMP6_HUMAN	SwissProt_2015_08.fasta	23 485,3	1	2	2	3	0.0001	0.179
apoptotic merged	APO_apoptotic	APO_apoptotic	281474976711856 (F002860)	Fatty acid synthase OS=Homo sapiens GN=FASN PE=1 SV=3	FAS_HUMAN	SwissProt_2015_08.fasta	273 427,1	1	28	31	40	0.0011	0.198
apoptotic merged	APO_apoptotic	APO_apoptotic	281474976711856 (F002860)	26S proteasome non-ATPase regulatory subunit 1 OS=Homo sapiens GN=PSMD1 PE=1 SV=2	PSMD1_HUMAN	SwissProt_2015_08.fasta	105 839,2	1	7	8	8	0.0002	0.133
apoptotic merged	APO_apoptotic	APO_apoptotic	281474976711856 (F002860)	Cytosol aminopeptidase OS=Homo sapiens GN=LAP3 PE=1 SV=3	AMPL_HUMAN	SwissProt_2015_08.fasta	56 167,8	1	2	2	2	0.0001	0.0963
apoptotic merged	APO_apoptotic	APO_apoptotic	281474976711856 (F002860)	Acetyl-CoA acetyltransferase, cytosolic OS=Homo sapiens GN=ACAT2 PE=1 SV=2	THIC_HUMAN	SwissProt_2015_08.fasta	41 350,4	1	5	6	9	0.0002	0.285
apoptotic merged	APO_apoptotic	APO_apoptotic	281474976711856 (F002860)	Trifunctional enzyme subunit alpha, mitochondrial OS=Homo sapiens GN=HADHA PE=1 SV=2	ECHA_HUMAN	SwissProt_2015_08.fasta	83 001,9	1	4	4	5	0.0001	0.111
apoptotic merged	APO_apoptotic	APO_apoptotic	281474976711856 (F002860)	Argininosuccinate synthase OS=Homo sapiens GN=ASS1 PE=1 SV=2	ASSY_HUMAN	SwissProt_2015_08.fasta	46 531,3	1	2	2	2	0.0001	0.104
apoptotic merged	APO_apoptotic	APO_apoptotic	281474976711856 (F002860)	Septin-1 OS=Homo sapiens GN=SEPT1 PE=1 SV=2	SEPT1_HUMAN	SwissProt_2015_08.fasta	41 971,2	1	3	3	3	0.0001	0.158
apoptotic merged	APO_apoptotic	APO_apoptotic	281474976711856 (F002860)	40S ribosomal protein S15a OS=Homo sapiens GN=RPS15A PE=1 SV=2	RS15A_HUMAN	SwissProt_2015_08.fasta	14 840,0	1	2	2	4	0.0001	0.223
apoptotic merged	APO_apoptotic	APO_apoptotic	281474976711856 (F002860)	Ras-related protein Rab-7a OS=Homo sapiens GN=RAB7A PE=1 SV=1	RAB7A_HUMAN	SwissProt_2015_08.fasta	23 490,0	1	2	2	2	0.0001	0.121
apoptotic merged	APO_apoptotic	APO_apoptotic	281474976711856 (F002860)	26S protease regulatory subunit 8 OS=Homo sapiens GN=PSMC5 PE=1 SV=1	PRS8_HUMAN	SwissProt_2015_08.fasta	45 627,2	1	2	2	3	0.0001	0.0788
apoptotic merged	APO_apoptotic	APO_apoptotic	281474976711856 (F002860)	60S ribosomal protein L18a OS=Homo sapiens GN=RPL18A PE=1 SV=2	RL18A_HUMAN	SwissProt_2015_08.fasta	20 762,6	1	2	2	2	0.0001	0.153
apoptotic merged	APO_apoptotic	APO_apoptotic	281474976711856 (F002860)	Eukaryotic translation initiation factor 4B OS=Homo sapiens GN=EIF4B PE=1 SV=2	IF4B_HUMAN	SwissProt_2015_08.fasta	69 153,9	1	3	3	4	0.0001	0.0753
apoptotic merged	APO_apoptotic	APO_apoptotic	281474976711856 (F002860)	Moesin OS=Homo sapiens GN=MSN PE=1 SV=3	MOES_HUMAN	SwissProt_2015_08.fasta	67 821,8	1	16	20	27	0.0007	0.406
apoptotic merged	APO_apoptotic	APO_apoptotic	281474976711856 (F002860)	Tropomodulin-3 OS=Homo sapiens GN=TMOD3 PE=1 SV=1	TMOD3_HUMAN	SwissProt_2015_08.fasta	39 596,1	1	2	2	2	0.0001	0.122
apoptotic merged	APO_apoptotic	APO_apoptotic	281474976711856 (F002860)	Cyclin-dependent kinase 1 OS=Homo sapiens GN=CDK1 PE=1 SV=3	CDK1_HUMAN	SwissProt_2015_08.fasta	34 097,3	1	2	2	2	0.0001	0.114
apoptotic merged	APO_apoptotic	APO_apoptotic	281474976711856 (F002860)	Rho GDP-dissociation inhibitor 1 OS=Homo sapiens GN=ARHGDIA PE=1 SV=3	GDIR1_HUMAN	SwissProt_2015_08.fasta	23 207,5	1	3	3	6	0.0002	0.206
apoptotic merged	APO_apoptotic	APO_apoptotic	281474976711856 (F002860)	F-actin-capping protein subunit alpha-1 OS=Homo sapiens GN=CAPZA1 PE=1 SV=3	CAZA1_HUMAN	SwissProt_2015_08.fasta	32 923,2	1	4	4	7	0.0002	0.245
apoptotic merged	APO_apoptotic	APO_apoptotic	281474976711856 (F002860)	Thioredoxin reductase 1, cytoplasmic OS=Homo sapiens GN=TXNRD1 PE=1 SV=3	TRXR1_HUMAN	SwissProt_2015_08.fasta	70 906,9	1	2	2	2	0.0001	0.0616
apoptotic merged	APO_apoptotic	APO_apoptotic	281474976711856 (F002860)	6-phosphogluconate dehydrogenase, decarboxylating OS=Homo sapiens GN=PGD PE=1 SV=3	6PGD_HUMAN	SwissProt_2015_08.fasta	53 141,9	1	9	10	17	0.0005	0.282
apoptotic merged	APO_apoptotic	APO_apoptotic	281474976711856 (F002860)	Serine/threonine-protein kinase N1 OS=Homo sapiens GN=PKN1 PE=1 SV=2	PKN1_HUMAN	SwissProt_2015_08.fasta	103 935,2	1	2	2	2	0.0001	0.0446
apoptotic merged	APO_apoptotic	APO_apoptotic	281474976711856 (F002860)	Hypoxanthine-guanine phosphoribosyltransferase OS=Homo sapiens GN=HPRT1 PE=1 SV=2	HPRT_HUMAN	SwissProt_2015_08.fasta	24 580,2	1	3	3	3	0.0001	0.174
apoptotic merged	APO_apoptotic	APO_apoptotic	281474976711856 (F002860)	60S ribosomal protein L6 OS=Homo sapiens GN=RPL6 PE=1 SV=3	RL6_HUMAN	SwissProt_2015_08.fasta	32 729,3	1	3	3	4	0.0001	0.146
apoptotic merged	APO_apoptotic	APO_apoptotic	281474976711856 (F002860)	Serine/threonine-protein phosphatase PP1-alpha catalytic subunit OS=Homo sapiens GN=PPP1CA PE=1 SV=1	PP1A_HUMAN	SwissProt_2015_08.fasta	37 513,9	1	2	2	3	0.0001	0.0818
apoptotic merged	APO_apoptotic	APO_apoptotic	281474976711856 (F002860)	N-alpha-acetyltransferase 15, NatA auxiliary subunit OS=Homo sapiens GN=NAA15 PE=1 SV=1	NAA15_HUMAN	SwissProt_2015_08.fasta	101 277,9	1	3	3	4	0.0001	0.0751
apoptotic merged	APO_apoptotic	APO_apoptotic	281474976711856 (F002860)	Unconventional myosin-XVIIIa OS=Homo sapiens GN=MYO18A PE=1 SV=3	MY18A_HUMAN	SwissProt_2015_08.fasta	233 119,8	1	4	4	4	0.0001	0.0297
apoptotic merged	APO_apoptotic	APO_apoptotic	281474976711856 (F002860)	Dolichyl-diphosphooligosaccharide--protein glycosyltransferase subunit 1 OS=Homo sapiens GN=RPN1 PE=1 SV=1	RPN1_HUMAN	SwissProt_2015_08.fasta	68 571,0	1	3	3	4	0.0001	0.0577
apoptotic merged	APO_apoptotic	APO_apoptotic	281474976711856 (F002860)	Ras-related protein Rap-2b OS=Homo sapiens GN=RAP2B PE=1 SV=1	RAP2B_HUMAN	SwissProt_2015_08.fasta	20 504,4	1	3	3	3	0.0001	0.29
apoptotic merged	APO_apoptotic	APO_apoptotic	281474976711856 (F002860)	Transgelin-2 OS=Homo sapiens GN=TAGLN2 PE=1 SV=3	TAGL2_HUMAN	SwissProt_2015_08.fasta	22 391,9	1	4	4	5	0.0001	0.327
apoptotic merged	APO_apoptotic	APO_apoptotic	281474976711856 (F002860)	Regulator of nonsense transcripts 1 OS=Homo sapiens GN=UPF1 PE=1 SV=2	RENT1_HUMAN	SwissProt_2015_08.fasta	124 346,9	1	3	3	4	0.0001	0.0452
apoptotic merged	APO_apoptotic	APO_apoptotic	281474976711856 (F002860)	Extended synaptotagmin-2 OS=Homo sapiens GN=ESYT2 PE=1 SV=1	ESYT2_HUMAN	SwissProt_2015_08.fasta	102 360,9	1	2	2	5	0.0001	0.0445
apoptotic merged	APO_apoptotic	APO_apoptotic	281474976711856 (F002860)	Dynactin subunit 1 OS=Homo sapiens GN=DCTN1 PE=1 SV=3	DCTN1_HUMAN	SwissProt_2015_08.fasta	141 697,6	1	3	3	3	0.0001	0.0329
apoptotic merged	APO_apoptotic	APO_apoptotic	281474976711856 (F002860)	Solute carrier family 2, facilitated glucose transporter member 1 OS=Homo sapiens GN=SLC2A1 PE=1 SV=2	GTR1_HUMAN	SwissProt_2015_08.fasta	54 085,3	1	2	2	2	0.0001	0.0935
apoptotic merged	APO_apoptotic	APO_apoptotic	281474976711856 (F002860)	Actin, cytoplasmic 1 OS=Homo sapiens GN=ACTB PE=1 SV=1	ACTB_HUMAN,ACTG_HUMAN	SwissProt_2015_08.fasta	41 737,8	1	15	25	91	0.0025	0.68
apoptotic merged	APO_apoptotic	APO_apoptotic	281474976711856 (F002860)	26S proteasome non-ATPase regulatory subunit 12 OS=Homo sapiens GN=PSMD12 PE=1 SV=3	PSD12_HUMAN	SwissProt_2015_08.fasta	52 906,2	1	3	3	4	0.0001	0.123
apoptotic merged	APO_apoptotic	APO_apoptotic	281474976711856 (F002860)	Proteasome subunit alpha type-1 OS=Homo sapiens GN=PSMA1 PE=1 SV=1	PSA1_HUMAN	SwissProt_2015_08.fasta	29 556,0	1	3	3	3	0.0001	0.19
apoptotic merged	APO_apoptotic	APO_apoptotic	281474976711856 (F002860)	T-complex protein 1 subunit eta OS=Homo sapiens GN=CCT7 PE=1 SV=2	TCPH_HUMAN	SwissProt_2015_08.fasta	59 367,8	1	11	12	13	0.0004	0.394
apoptotic merged	APO_apoptotic	APO_apoptotic	281474976711856 (F002860)	Transforming protein RhoA OS=Homo sapiens GN=RHOA PE=1 SV=1	RHOA_HUMAN	SwissProt_2015_08.fasta	21 768,4	1	6	8	12	0.0003	0.554
apoptotic merged	APO_apoptotic	APO_apoptotic	281474976711856 (F002860)	L-lactate dehydrogenase A chain OS=Homo sapiens GN=LDHA PE=1 SV=2	LDHA_HUMAN	SwissProt_2015_08.fasta	36 689,2	1	9	13	24	0.0007	0.407
apoptotic merged	APO_apoptotic	APO_apoptotic	281474976711856 (F002860)	40S ribosomal protein S2 OS=Homo sapiens GN=RPS2 PE=1 SV=2	RS2_HUMAN	SwissProt_2015_08.fasta	31 325,2	1	4	4	5	0.0001	0.181
apoptotic merged	APO_apoptotic	APO_apoptotic	281474976711856 (F002860)	Replication factor C subunit 4 OS=Homo sapiens GN=RFC4 PE=1 SV=2	RFC4_HUMAN	SwissProt_2015_08.fasta	39 682,6	1	2	2	2	0.0001	0.0909
apoptotic merged	APO_apoptotic	APO_apoptotic	281474976711856 (F002860)	Importin-5 OS=Homo sapiens GN=IPO5 PE=1 SV=4	IPO5_HUMAN	SwissProt_2015_08.fasta	123 632,2	1	8	8	9	0.0002	0.133
apoptotic merged	APO_apoptotic	APO_apoptotic	281474976711856 (F002860)	Ras GTPase-activating protein-binding protein 1 OS=Homo sapiens GN=G3BP1 PE=1 SV=1	G3BP1_HUMAN	SwissProt_2015_08.fasta	52 162,8	1	4	4	4	0.0001	0.152
apoptotic merged	APO_apoptotic	APO_apoptotic	281474976711856 (F002860)	Golgi-associated plant pathogenesis-related protein 1 OS=Homo sapiens GN=GLIPR2 PE=1 SV=3	GAPR1_HUMAN	SwissProt_2015_08.fasta	17 218,2	1	2	2	3	0.0001	0.195
apoptotic merged	APO_apoptotic	APO_apoptotic	281474976711856 (F002860)	Protein deglycase DJ-1 OS=Homo sapiens GN=PARK7 PE=1 SV=2	PARK7_HUMAN	SwissProt_2015_08.fasta	19 891,2	1	4	4	6	0.0002	0.317
apoptotic merged	APO_apoptotic	APO_apoptotic	281474976711856 (F002860)	Complement component 1 Q subcomponent-binding protein, mitochondrial OS=Homo sapiens GN=C1QBP PE=1 SV=1	C1QBP_HUMAN	SwissProt_2015_08.fasta	31 362,6	1	6	7	10	0.0003	0.316
apoptotic merged	APO_apoptotic	APO_apoptotic	281474976711856 (F002860)	Heterogeneous nuclear ribonucleoprotein A3 OS=Homo sapiens GN=HNRNPA3 PE=1 SV=2	ROA3_HUMAN	SwissProt_2015_08.fasta	39 595,1	1	3	3	4	0.0001	0.124
apoptotic merged	APO_apoptotic	APO_apoptotic	281474976711856 (F002860)	Bifunctional glutamate/proline--tRNA ligase OS=Homo sapiens GN=EPRS PE=1 SV=5	SYEP_HUMAN	SwissProt_2015_08.fasta	170 593,2	1	9	9	10	0.0003	0.122
apoptotic merged	APO_apoptotic	APO_apoptotic	281474976711856 (F002860)	Prefoldin subunit 5 OS=Homo sapiens GN=PFDN5 PE=1 SV=2	PFD5_HUMAN	SwissProt_2015_08.fasta	17 328,4	1	2	2	2	0.0001	0.214
apoptotic merged	APO_apoptotic	APO_apoptotic	281474976711856 (F002860)	40S ribosomal protein S3a OS=Homo sapiens GN=RPS3A PE=1 SV=2	RS3A_HUMAN	SwissProt_2015_08.fasta	29 945,3	1	3	3	3	0.0001	0.152
apoptotic merged	APO_apoptotic	APO_apoptotic	281474976711856 (F002860)	60S ribosomal protein L5 OS=Homo sapiens GN=RPL5 PE=1 SV=3	RL5_HUMAN	SwissProt_2015_08.fasta	34 363,5	1	4	4	7	0.0002	0.263
apoptotic merged	APO_apoptotic	APO_apoptotic	281474976711856 (F002860)	HLA class I histocompatibility antigen, B-35 alpha chain OS=Homo sapiens GN=HLA-B PE=1 SV=1	1B35_HUMAN,1B53_HUMAN	SwissProt_2015_08.fasta	40 454,8	1	2	2	3	0.0001	0.202
apoptotic merged	APO_apoptotic	APO_apoptotic	281474976711856 (F002860)	Signal recognition particle subunit SRP68 OS=Homo sapiens GN=SRP68 PE=1 SV=2	SRP68_HUMAN	SwissProt_2015_08.fasta	70 732,0	1	4	5	5	0.0001	0.134
apoptotic merged	APO_apoptotic	APO_apoptotic	281474976711856 (F002860)	Proliferating cell nuclear antigen OS=Homo sapiens GN=PCNA PE=1 SV=1	PCNA_HUMAN	SwissProt_2015_08.fasta	28 769,3	1	4	5	6	0.0002	0.299
apoptotic merged	APO_apoptotic	APO_apoptotic	281474976711856 (F002860)	26S proteasome non-ATPase regulatory subunit 5 OS=Homo sapiens GN=PSMD5 PE=1 SV=3	PSMD5_HUMAN	SwissProt_2015_08.fasta	56 197,0	1	3	3	4	0.0001	0.141
apoptotic merged	APO_apoptotic	APO_apoptotic	281474976711856 (F002860)	60S ribosomal protein L11 OS=Homo sapiens GN=RPL11 PE=1 SV=2	RL11_HUMAN	SwissProt_2015_08.fasta	20 253,2	1	2	2	2	0.0001	0.152
apoptotic merged	APO_apoptotic	APO_apoptotic	281474976711856 (F002860)	Protein disulfide-isomerase A3 OS=Homo sapiens GN=PDIA3 PE=1 SV=4	PDIA3_HUMAN	SwissProt_2015_08.fasta	56 784,6	1	6	6	9	0.0002	0.19
apoptotic merged	APO_apoptotic	APO_apoptotic	281474976711856 (F002860)	MARCKS-related protein OS=Homo sapiens GN=MARCKSL1 PE=1 SV=2	MRP_HUMAN	SwissProt_2015_08.fasta	19 528,6	1	7	10	26	0.0007	0.728
apoptotic merged	APO_apoptotic	APO_apoptotic	281474976711856 (F002860)	Stress-70 protein, mitochondrial OS=Homo sapiens GN=HSPA9 PE=1 SV=2	GRP75_HUMAN	SwissProt_2015_08.fasta	73 681,3	1	9	10	13	0.0004	0.206
apoptotic merged	APO_apoptotic	APO_apoptotic	281474976711856 (F002860)	Glyceraldehyde-3-phosphate dehydrogenase OS=Homo sapiens GN=GAPDH PE=1 SV=3	G3P_HUMAN	SwissProt_2015_08.fasta	36 053,4	1	14	20	42	0.0012	0.687
apoptotic merged	APO_apoptotic	APO_apoptotic	281474976711856 (F002860)	60S acidic ribosomal protein P0 OS=Homo sapiens GN=RPLP0 PE=1 SV=1	RLA0_HUMAN	SwissProt_2015_08.fasta	34 274,3	1	5	6	11	0.0003	0.322
apoptotic merged	APO_apoptotic	APO_apoptotic	281474976711856 (F002860)	60S ribosomal protein L18 OS=Homo sapiens GN=RPL18 PE=1 SV=2	RL18_HUMAN	SwissProt_2015_08.fasta	21 635,2	1	4	4	6	0.0002	0.255
apoptotic merged	APO_apoptotic	APO_apoptotic	281474976711856 (F002860)	Pyruvate kinase PKM OS=Homo sapiens GN=PKM PE=1 SV=4	KPYM_HUMAN	SwissProt_2015_08.fasta	57 937,5	1	17	20	35	0.001	0.49
apoptotic merged	APO_apoptotic	APO_apoptotic	281474976711856 (F002860)	Leukotriene A-4 hydrolase OS=Homo sapiens GN=LTA4H PE=1 SV=2	LKHA4_HUMAN	SwissProt_2015_08.fasta	69 287,1	1	3	3	3	0.0001	0.0786
apoptotic merged	APO_apoptotic	APO_apoptotic	281474976711856 (F002860)	Actin-related protein 2/3 complex subunit 1B OS=Homo sapiens GN=ARPC1B PE=1 SV=3	ARC1B_HUMAN	SwissProt_2015_08.fasta	40 949,8	1	2	2	3	0.0001	0.0995
apoptotic merged	APO_apoptotic	APO_apoptotic	281474976711856 (F002860)	Acidic leucine-rich nuclear phosphoprotein 32 family member A OS=Homo sapiens GN=ANP32A PE=1 SV=1	AN32A_HUMAN	SwissProt_2015_08.fasta	28 586,1	1	2	2	3	0.0001	0.108
apoptotic merged	APO_apoptotic	APO_apoptotic	281474976711856 (F002860)	Endoplasmin OS=Homo sapiens GN=HSP90B1 PE=1 SV=1	ENPL_HUMAN	SwissProt_2015_08.fasta	92 471,7	1	11	11	13	0.0004	0.27
apoptotic merged	APO_apoptotic	APO_apoptotic	281474976711856 (F002860)	60S ribosomal protein L17 OS=Homo sapiens GN=RPL17 PE=1 SV=3	RL17_HUMAN	SwissProt_2015_08.fasta	21 397,4	1	2	2	2	0.0001	0.163
apoptotic merged	APO_apoptotic	APO_apoptotic	281474976711856 (F002860)	Eukaryotic translation initiation factor 4 gamma 2 OS=Homo sapiens GN=EIF4G2 PE=1 SV=1	IF4G2_HUMAN	SwissProt_2015_08.fasta	102 366,8	1	2	2	2	0.0001	0.0474
apoptotic merged	APO_apoptotic	APO_apoptotic	281474976711856 (F002860)	Eukaryotic translation initiation factor 3 subunit I OS=Homo sapiens GN=EIF3I PE=1 SV=1	EIF3I_HUMAN	SwissProt_2015_08.fasta	36 502,0	1	3	3	5	0.0001	0.163
apoptotic merged	APO_apoptotic	APO_apoptotic	281474976711856 (F002860)	3-hydroxybutyrate dehydrogenase type 2 OS=Homo sapiens GN=BDH2 PE=1 SV=2	BDH2_HUMAN	SwissProt_2015_08.fasta	26 723,9	1	2	2	2	0.0001	0.155
apoptotic merged	APO_apoptotic	APO_apoptotic	281474976711856 (F002860)	UMP-CMP kinase OS=Homo sapiens GN=CMPK1 PE=1 SV=3	KCY_HUMAN	SwissProt_2015_08.fasta	22 223,0	1	2	2	2	0.0001	0.0867
apoptotic merged	APO_apoptotic	APO_apoptotic	281474976711856 (F002860)	Elongation factor 1-delta OS=Homo sapiens GN=EEF1D PE=1 SV=5	EF1D_HUMAN	SwissProt_2015_08.fasta	31 121,9	1	6	6	6	0.0002	0.356
apoptotic merged	APO_apoptotic	APO_apoptotic	281474976711856 (F002860)	Calcyclin-binding protein OS=Homo sapiens GN=CACYBP PE=1 SV=2	CYBP_HUMAN	SwissProt_2015_08.fasta	26 210,3	1	3	3	3	0.0001	0.232
apoptotic merged	APO_apoptotic	APO_apoptotic	281474976711856 (F002860)	14-3-3 protein gamma OS=Homo sapiens GN=YWHAG PE=1 SV=2	1433G_HUMAN	SwissProt_2015_08.fasta	28 303,1	1	5	5	6	0.0002	0.405
apoptotic merged	APO_apoptotic	APO_apoptotic	281474976711856 (F002860)	Tubulin beta-6 chain OS=Homo sapiens GN=TUBB6 PE=1 SV=1	TBB6_HUMAN	SwissProt_2015_08.fasta	49 857,2	1	2	2	2	0.0001	0.309
apoptotic merged	APO_apoptotic	APO_apoptotic	281474976711856 (F002860)	Thioredoxin-related transmembrane protein 1 OS=Homo sapiens GN=TMX1 PE=1 SV=1	TMX1_HUMAN	SwissProt_2015_08.fasta	31 791,9	1	2	2	2	0.0001	0.114
apoptotic merged	APO_apoptotic	APO_apoptotic	281474976711856 (F002860)	Heterogeneous nuclear ribonucleoproteins A2/B1 OS=Homo sapiens GN=HNRNPA2B1 PE=1 SV=2	ROA2_HUMAN	SwissProt_2015_08.fasta	37 430,3	1	6	8	15	0.0004	0.266
apoptotic merged	APO_apoptotic	APO_apoptotic	281474976711856 (F002860)	Mitochondrial import receptor subunit TOM22 homolog OS=Homo sapiens GN=TOMM22 PE=1 SV=3	TOM22_HUMAN	SwissProt_2015_08.fasta	15 522,1	1	2	2	3	0.0001	0.261
apoptotic merged	APO_apoptotic	APO_apoptotic	281474976711856 (F002860)	Acetyl-CoA acetyltransferase, mitochondrial OS=Homo sapiens GN=ACAT1 PE=1 SV=1	THIL_HUMAN	SwissProt_2015_08.fasta	45 199,8	1	3	3	3	0.0001	0.112
apoptotic merged	APO_apoptotic	APO_apoptotic	281474976711856 (F002860)	Elongation factor 1-alpha 1 OS=Homo sapiens GN=EEF1A1 PE=1 SV=1	EF1A1_HUMAN	SwissProt_2015_08.fasta	50 141,2	1	14	20	38	0.001	0.554
apoptotic merged	APO_apoptotic	APO_apoptotic	281474976711856 (F002860)	Coronin-1A OS=Homo sapiens GN=CORO1A PE=1 SV=4	COR1A_HUMAN	SwissProt_2015_08.fasta	51 026,1	1	11	13	21	0.0006	0.36
apoptotic merged	APO_apoptotic	APO_apoptotic	281474976711856 (F002860)	D-3-phosphoglycerate dehydrogenase OS=Homo sapiens GN=PHGDH PE=1 SV=4	SERA_HUMAN	SwissProt_2015_08.fasta	56 650,6	1	12	14	17	0.0005	0.295
apoptotic merged	APO_apoptotic	APO_apoptotic	281474976711856 (F002860)	39S ribosomal protein L12, mitochondrial OS=Homo sapiens GN=MRPL12 PE=1 SV=2	RM12_HUMAN	SwissProt_2015_08.fasta	21 348,4	1	2	2	2	0.0001	0.293
apoptotic merged	APO_apoptotic	APO_apoptotic	281474976711856 (F002860)	ATP-dependent RNA helicase DDX3X OS=Homo sapiens GN=DDX3X PE=1 SV=3	DDX3X_HUMAN	SwissProt_2015_08.fasta	73 245,8	1	4	4	4	0.0001	0.127
apoptotic merged	APO_apoptotic	APO_apoptotic	281474976711856 (F002860)	26S protease regulatory subunit 7 OS=Homo sapiens GN=PSMC2 PE=1 SV=3	PRS7_HUMAN	SwissProt_2015_08.fasta	48 635,6	1	4	4	4	0.0001	0.141
apoptotic merged	APO_apoptotic	APO_apoptotic	281474976711856 (F002860)	HIV Tat-specific factor 1 OS=Homo sapiens GN=HTATSF1 PE=1 SV=1	HTSF1_HUMAN	SwissProt_2015_08.fasta	85 854,6	1	2	2	2	0.0001	0.0477
apoptotic merged	APO_apoptotic	APO_apoptotic	281474976711856 (F002860)	Phosphoglycerate mutase 1 OS=Homo sapiens GN=PGAM1 PE=1 SV=2	PGAM1_HUMAN	SwissProt_2015_08.fasta	28 804,8	1	6	8	10	0.0003	0.386
apoptotic merged	APO_apoptotic	APO_apoptotic	281474976711856 (F002860)	Glutamine--tRNA ligase OS=Homo sapiens GN=QARS PE=1 SV=1	SYQ_HUMAN	SwissProt_2015_08.fasta	87 799,9	1	4	4	6	0.0002	0.089
apoptotic merged	APO_apoptotic	APO_apoptotic	281474976711856 (F002860)	Vimentin OS=Homo sapiens GN=VIM PE=1 SV=4	VIME_HUMAN	SwissProt_2015_08.fasta	53 652,7	1	3	3	3	0.0001	0.0858
apoptotic merged	APO_apoptotic	APO_apoptotic	281474976711856 (F002860)	ATP-dependent RNA helicase A OS=Homo sapiens GN=DHX9 PE=1 SV=4	DHX9_HUMAN	SwissProt_2015_08.fasta	140 961,5	1	5	5	5	0.0001	0.0693
apoptotic merged	APO_apoptotic	APO_apoptotic	281474976711856 (F002860)	Nuclease-sensitive element-binding protein 1 OS=Homo sapiens GN=YBX1 PE=1 SV=3	YBOX1_HUMAN	SwissProt_2015_08.fasta	35 923,8	1	8	10	26	0.0007	0.426
apoptotic merged	APO_apoptotic	APO_apoptotic	281474976711856 (F002860)	40S ribosomal protein S17-like OS=Homo sapiens GN=RPS17L PE=1 SV=1	RS17L_HUMAN,RS17_HUMAN	SwissProt_2015_08.fasta	15 550,5	1	2	3	4	0.0001	0.326
apoptotic merged	APO_apoptotic	APO_apoptotic	281474976711856 (F002860)	RuvB-like 2 OS=Homo sapiens GN=RUVBL2 PE=1 SV=3	RUVB2_HUMAN	SwissProt_2015_08.fasta	51 158,1	1	2	2	2	0.0001	0.0497
apoptotic merged	APO_apoptotic	APO_apoptotic	281474976711856 (F002860)	60S ribosomal protein L36a OS=Homo sapiens GN=RPL36A PE=1 SV=2	RL36A_HUMAN,RL36L_HUMAN	SwissProt_2015_08.fasta	12 441,1	0.999	2	2	3	0.0001	0.208
apoptotic merged	APO_apoptotic	APO_apoptotic	281474976711856 (F002860)	60S ribosomal protein L21 OS=Homo sapiens GN=RPL21 PE=1 SV=2	RL21_HUMAN	SwissProt_2015_08.fasta	18 565,0	1	2	2	4	0.0001	0.112
apoptotic merged	APO_apoptotic	APO_apoptotic	281474976711856 (F002860)	Glutaminase kidney isoform, mitochondrial OS=Homo sapiens GN=GLS PE=1 SV=1	GLSK_HUMAN	SwissProt_2015_08.fasta	73 462,2	1	2	2	2	0.0001	0.0538
apoptotic merged	APO_apoptotic	APO_apoptotic	281474976711856 (F002860)	40S ribosomal protein S26 OS=Homo sapiens GN=RPS26 PE=1 SV=3	RS26_HUMAN	SwissProt_2015_08.fasta	13 015,5	1	2	2	5	0.0001	0.209
apoptotic merged	APO_apoptotic	APO_apoptotic	281474976711856 (F002860)	ADP/ATP translocase 2 OS=Homo sapiens GN=SLC25A5 PE=1 SV=7	ADT2_HUMAN	SwissProt_2015_08.fasta	32 853,5	1	2	2	2	0.0001	0.0872
apoptotic merged	APO_apoptotic	APO_apoptotic	281474976711856 (F002860)	Activator of 90 kDa heat shock protein ATPase homolog 1 OS=Homo sapiens GN=AHSA1 PE=1 SV=1	AHSA1_HUMAN	SwissProt_2015_08.fasta	38 274,4	1	2	2	2	0.0001	0.107
apoptotic merged	APO_apoptotic	APO_apoptotic	281474976711856 (F002860)	Tumor protein D52 OS=Homo sapiens GN=TPD52 PE=1 SV=2	TPD52_HUMAN	SwissProt_2015_08.fasta	24 327,5	1	3	3	3	0.0001	0.259
apoptotic merged	APO_apoptotic	APO_apoptotic	281474976711856 (F002860)	40S ribosomal protein S15 OS=Homo sapiens GN=RPS15 PE=1 SV=2	RS15_HUMAN	SwissProt_2015_08.fasta	17 040,8	1	2	5	12	0.0003	0.283
apoptotic merged	APO_apoptotic	APO_apoptotic	281474976711856 (F002860)	Interleukin enhancer-binding factor 2 OS=Homo sapiens GN=ILF2 PE=1 SV=2	ILF2_HUMAN	SwissProt_2015_08.fasta	43 062,7	1	4	4	4	0.0001	0.21
apoptotic merged	APO_apoptotic	APO_apoptotic	281474976711856 (F002860)	14-3-3 protein eta OS=Homo sapiens GN=YWHAH PE=1 SV=4	1433F_HUMAN	SwissProt_2015_08.fasta	28 219,6	1	3	3	4	0.0001	0.248
apoptotic merged	APO_apoptotic	APO_apoptotic	281474976711856 (F002860)	Extended synaptotagmin-1 OS=Homo sapiens GN=ESYT1 PE=1 SV=1	ESYT1_HUMAN	SwissProt_2015_08.fasta	122 859,1	1	6	6	6	0.0002	0.0906
apoptotic merged	APO_apoptotic	APO_apoptotic	281474976711856 (F002860)	Phosphatidylinositol 4-kinase type 2-alpha OS=Homo sapiens GN=PI4K2A PE=1 SV=1	P4K2A_HUMAN	SwissProt_2015_08.fasta	54 023,0	1	2	2	2	0.0001	0.0501
apoptotic merged	APO_apoptotic	APO_apoptotic	281474976711856 (F002860)	Peptidyl-prolyl cis-trans isomerase FKBP4 OS=Homo sapiens GN=FKBP4 PE=1 SV=3	FKBP4_HUMAN	SwissProt_2015_08.fasta	51 805,9	1	4	4	4	0.0001	0.144
apoptotic merged	APO_apoptotic	APO_apoptotic	281474976711856 (F002860)	Tubulin alpha-1C chain OS=Homo sapiens GN=TUBA1C PE=1 SV=1	TBA1C_HUMAN	SwissProt_2015_08.fasta	49 895,5	1	3	3	6	0.0002	0.65
apoptotic merged	APO_apoptotic	APO_apoptotic	281474976711856 (F002860)	Protein phosphatase 1 regulatory subunit 7 OS=Homo sapiens GN=PPP1R7 PE=1 SV=1	PP1R7_HUMAN	SwissProt_2015_08.fasta	41 566,3	1	2	2	4	0.0001	0.0917
apoptotic merged	APO_apoptotic	APO_apoptotic	281474976711856 (F002860)	26S proteasome non-ATPase regulatory subunit 11 OS=Homo sapiens GN=PSMD11 PE=1 SV=3	PSD11_HUMAN	SwissProt_2015_08.fasta	47 466,3	1	3	3	3	0.0001	0.0995
apoptotic merged	APO_apoptotic	APO_apoptotic	281474976711856 (F002860)	Actin-related protein 2/3 complex subunit 2 OS=Homo sapiens GN=ARPC2 PE=1 SV=1	ARPC2_HUMAN	SwissProt_2015_08.fasta	34 333,7	1	2	3	4	0.0001	0.16
apoptotic merged	APO_apoptotic	APO_apoptotic	281474976711856 (F002860)	Prohibitin OS=Homo sapiens GN=PHB PE=1 SV=1	PHB_HUMAN	SwissProt_2015_08.fasta	29 804,6	1	2	2	2	0.0001	0.0772
apoptotic merged	APO_apoptotic	APO_apoptotic	281474976711856 (F002860)	Fructose-bisphosphate aldolase C OS=Homo sapiens GN=ALDOC PE=1 SV=2	ALDOC_HUMAN	SwissProt_2015_08.fasta	39 456,2	1	2	3	4	0.0001	0.201
apoptotic merged	APO_apoptotic	APO_apoptotic	281474976711856 (F002860)	Nucleosome assembly protein 1-like 4 OS=Homo sapiens GN=NAP1L4 PE=1 SV=1	NP1L4_HUMAN	SwissProt_2015_08.fasta	42 823,9	1	5	5	7	0.0002	0.216
apoptotic merged	APO_apoptotic	APO_apoptotic	281474976711856 (F002860)	Stathmin OS=Homo sapiens GN=STMN1 PE=1 SV=3	STMN1_HUMAN	SwissProt_2015_08.fasta	17 303,0	1	3	3	5	0.0001	0.235
apoptotic merged	APO_apoptotic	APO_apoptotic	281474976711856 (F002860)	Alpha-centractin OS=Homo sapiens GN=ACTR1A PE=1 SV=1	ACTZ_HUMAN	SwissProt_2015_08.fasta	42 615,2	1	2	2	3	0.0001	0.101
apoptotic merged	APO_apoptotic	APO_apoptotic	281474976711856 (F002860)	T-complex protein 1 subunit gamma OS=Homo sapiens GN=CCT3 PE=1 SV=4	TCPG_HUMAN	SwissProt_2015_08.fasta	60 535,4	1	10	12	14	0.0004	0.266
apoptotic merged	APO_apoptotic	APO_apoptotic	281474976711856 (F002860)	Protein CDV3 homolog OS=Homo sapiens GN=CDV3 PE=1 SV=1	CDV3_HUMAN	SwissProt_2015_08.fasta	27 334,7	1	2	3	3	0.0001	0.264
apoptotic merged	APO_apoptotic	APO_apoptotic	281474976711856 (F002860)	Ras-related protein Rab-11A OS=Homo sapiens GN=RAB11A PE=1 SV=3	RB11A_HUMAN	SwissProt_2015_08.fasta	24 393,9	1	2	2	2	0.0001	0.111
apoptotic merged	APO_apoptotic	APO_apoptotic	281474976711856 (F002860)	Farnesyl pyrophosphate synthase OS=Homo sapiens GN=FDPS PE=1 SV=4	FPPS_HUMAN	SwissProt_2015_08.fasta	48 276,8	1	5	5	6	0.0002	0.212
apoptotic merged	APO_apoptotic	APO_apoptotic	281474976711856 (F002860)	T-complex protein 1 subunit theta OS=Homo sapiens GN=CCT8 PE=1 SV=4	TCPQ_HUMAN	SwissProt_2015_08.fasta	59 621,0	1	12	13	18	0.0005	0.316
apoptotic merged	APO_apoptotic	APO_apoptotic	281474976711856 (F002860)	Isoleucine--tRNA ligase, cytoplasmic OS=Homo sapiens GN=IARS PE=1 SV=2	SYIC_HUMAN	SwissProt_2015_08.fasta	144 501,8	1	11	11	12	0.0003	0.129
apoptotic merged	APO_apoptotic	APO_apoptotic	281474976711856 (F002860)	ADP-ribosylation factor 1 OS=Homo sapiens GN=ARF1 PE=1 SV=2	ARF1_HUMAN	SwissProt_2015_08.fasta	20 697,6	1	4	4	4	0.0001	0.376
apoptotic merged	APO_apoptotic	APO_apoptotic	281474976711856 (F002860)	Histone H4 OS=Homo sapiens GN=HIST1H4A PE=1 SV=2	H4_HUMAN	SwissProt_2015_08.fasta	11 367,7	1	2	2	4	0.0001	0.214
apoptotic merged	APO_apoptotic	APO_apoptotic	281474976711856 (F002860)	Bifunctional purine biosynthesis protein PURH OS=Homo sapiens GN=ATIC PE=1 SV=3	PUR9_HUMAN	SwissProt_2015_08.fasta	64 616,5	1	14	15	19	0.0005	0.414
apoptotic merged	APO_apoptotic	APO_apoptotic	281474976711856 (F002860)	Ras-related protein Rap-1A OS=Homo sapiens GN=RAP1A PE=1 SV=1	RAP1A_HUMAN	SwissProt_2015_08.fasta	20 987,3	1	2	2	2	0.0001	0.582
apoptotic merged	APO_apoptotic	APO_apoptotic	281474976711856 (F002860)	NAD-dependent malic enzyme, mitochondrial OS=Homo sapiens GN=ME2 PE=1 SV=1	MAOM_HUMAN	SwissProt_2015_08.fasta	65 446,2	1	3	3	3	0.0001	0.11
apoptotic merged	APO_apoptotic	APO_apoptotic	281474976711856 (F002860)	Eukaryotic translation initiation factor 2 subunit 1 OS=Homo sapiens GN=EIF2S1 PE=1 SV=3	IF2A_HUMAN	SwissProt_2015_08.fasta	36 112,7	1	3	3	5	0.0001	0.146
apoptotic merged	APO_apoptotic	APO_apoptotic	281474976711856 (F002860)	Chloride intracellular channel protein 1 OS=Homo sapiens GN=CLIC1 PE=1 SV=4	CLIC1_HUMAN	SwissProt_2015_08.fasta	26 923,3	1	3	3	3	0.0001	0.253
apoptotic merged	APO_apoptotic	APO_apoptotic	281474976711856 (F002860)	Hydroxymethylglutaryl-CoA synthase, cytoplasmic OS=Homo sapiens GN=HMGCS1 PE=1 SV=2	HMCS1_HUMAN	SwissProt_2015_08.fasta	57 295,0	1	7	7	9	0.0002	0.196
apoptotic merged	APO_apoptotic	APO_apoptotic	281474976711856 (F002860)	60S ribosomal protein L4 OS=Homo sapiens GN=RPL4 PE=1 SV=5	RL4_HUMAN	SwissProt_2015_08.fasta	47 699,1	1	4	4	4	0.0001	0.143
apoptotic merged	APO_apoptotic	APO_apoptotic	281474976711856 (F002860)	Rab GDP dissociation inhibitor beta OS=Homo sapiens GN=GDI2 PE=1 SV=2	GDIB_HUMAN	SwissProt_2015_08.fasta	50 665,5	1	7	8	11	0.0003	0.254
apoptotic merged	APO_apoptotic	APO_apoptotic	281474976711856 (F002860)	Nucleolin OS=Homo sapiens GN=NCL PE=1 SV=3	NUCL_HUMAN	SwissProt_2015_08.fasta	76 615,9	1	5	5	5	0.0001	0.093
apoptotic merged	APO_apoptotic	APO_apoptotic	281474976711856 (F002860)	Ribonuclease inhibitor OS=Homo sapiens GN=RNH1 PE=1 SV=2	RINI_HUMAN	SwissProt_2015_08.fasta	49 974,4	1	4	4	4	0.0001	0.113
apoptotic merged	APO_apoptotic	APO_apoptotic	281474976711856 (F002860)	N(G),N(G)-dimethylarginine dimethylaminohydrolase 2 OS=Homo sapiens GN=DDAH2 PE=1 SV=1	DDAH2_HUMAN	SwissProt_2015_08.fasta	29 644,3	1	2	2	2	0.0001	0.123
apoptotic merged	APO_apoptotic	APO_apoptotic	281474976711856 (F002860)	Microtubule-associated protein RP/EB family member 1 OS=Homo sapiens GN=MAPRE1 PE=1 SV=3	MARE1_HUMAN	SwissProt_2015_08.fasta	29 999,5	1	2	2	2	0.0001	0.146
apoptotic merged	APO_apoptotic	APO_apoptotic	281474976711856 (F002860)	4F2 cell-surface antigen heavy chain OS=Homo sapiens GN=SLC3A2 PE=1 SV=3	4F2_HUMAN	SwissProt_2015_08.fasta	67 996,4	1	14	16	22	0.0006	0.381
apoptotic merged	APO_apoptotic	APO_apoptotic	281474976711856 (F002860)	Heat shock 70 kDa protein 4 OS=Homo sapiens GN=HSPA4 PE=1 SV=4	HSP74_HUMAN	SwissProt_2015_08.fasta	94 331,9	1	13	17	22	0.0006	0.254
apoptotic merged	APO_apoptotic	APO_apoptotic	281474976711856 (F002860)	Myosin regulatory light chain 12A OS=Homo sapiens GN=MYL12A PE=1 SV=2	ML12A_HUMAN	SwissProt_2015_08.fasta	19 795,3	1	6	7	11	0.0003	0.515
apoptotic merged	APO_apoptotic	APO_apoptotic	281474976711856 (F002860)	GTP-binding nuclear protein Ran OS=Homo sapiens GN=RAN PE=1 SV=3	RAN_HUMAN	SwissProt_2015_08.fasta	24 423,1	1	7	8	11	0.0003	0.505
apoptotic merged	APO_apoptotic	APO_apoptotic	281474976711856 (F002860)	Basigin OS=Homo sapiens GN=BSG PE=1 SV=2	BASI_HUMAN	SwissProt_2015_08.fasta	42 199,7	1	4	4	5	0.0001	0.187
apoptotic merged	APO_apoptotic	APO_apoptotic	281474976711856 (F002860)	Synaptic vesicle membrane protein VAT-1 homolog OS=Homo sapiens GN=VAT1 PE=1 SV=2	VAT1_HUMAN	SwissProt_2015_08.fasta	41 919,8	1	8	8	13	0.0004	0.369
apoptotic merged	APO_apoptotic	APO_apoptotic	281474976711856 (F002860)	Kinesin-1 heavy chain OS=Homo sapiens GN=KIF5B PE=1 SV=1	KINH_HUMAN	SwissProt_2015_08.fasta	109 686,3	1	6	6	7	0.0002	0.106
apoptotic merged	APO_apoptotic	APO_apoptotic	281474976711856 (F002860)	Talin-1 OS=Homo sapiens GN=TLN1 PE=1 SV=3	TLN1_HUMAN	SwissProt_2015_08.fasta	269 765,1	1	3	3	3	0.0001	0.0228
apoptotic merged	APO_apoptotic	APO_apoptotic	281474976711856 (F002860)	Prothymosin alpha OS=Homo sapiens GN=PTMA PE=1 SV=2	PTMA_HUMAN	SwissProt_2015_08.fasta	12 202,5	1	3	3	4	0.0001	0.216
apoptotic merged	APO_apoptotic	APO_apoptotic	281474976711856 (F002860)	Ubiquitin carboxyl-terminal hydrolase 14 OS=Homo sapiens GN=USP14 PE=1 SV=3	UBP14_HUMAN	SwissProt_2015_08.fasta	56 070,3	1	9	9	10	0.0003	0.271
apoptotic merged	APO_apoptotic	APO_apoptotic	281474976711856 (F002860)	Serine/threonine-protein kinase OSR1 OS=Homo sapiens GN=OXSR1 PE=1 SV=1	OXSR1_HUMAN	SwissProt_2015_08.fasta	58 023,4	1	3	3	3	0.0001	0.093
apoptotic merged	APO_apoptotic	APO_apoptotic	281474976711856 (F002860)	Cytosolic non-specific dipeptidase OS=Homo sapiens GN=CNDP2 PE=1 SV=2	CNDP2_HUMAN	SwissProt_2015_08.fasta	52 879,7	1	3	3	4	0.0001	0.101
apoptotic merged	APO_apoptotic	APO_apoptotic	281474976711856 (F002860)	Eukaryotic translation initiation factor 3 subunit H OS=Homo sapiens GN=EIF3H PE=1 SV=1	EIF3H_HUMAN	SwissProt_2015_08.fasta	39 930,6	1	3	4	5	0.0001	0.105
apoptotic merged	APO_apoptotic	APO_apoptotic	281474976711856 (F002860)	Ras-related protein Ral-A OS=Homo sapiens GN=RALA PE=1 SV=1	RALA_HUMAN	SwissProt_2015_08.fasta	23 567,2	1	2	2	3	0.0001	0.218
apoptotic merged	APO_apoptotic	APO_apoptotic	281474976711856 (F002860)	Malectin OS=Homo sapiens GN=MLEC PE=1 SV=1	MLEC_HUMAN	SwissProt_2015_08.fasta	32 234,1	1	2	2	2	0.0001	0.103
apoptotic merged	APO_apoptotic	APO_apoptotic	281474976711856 (F002860)	Voltage-dependent anion-selective channel protein 3 OS=Homo sapiens GN=VDAC3 PE=1 SV=1	VDAC3_HUMAN	SwissProt_2015_08.fasta	30 659,9	1	2	2	2	0.0001	0.131
apoptotic merged	APO_apoptotic	APO_apoptotic	281474976711856 (F002860)	Sodium/potassium-transporting ATPase subunit alpha-1 OS=Homo sapiens GN=ATP1A1 PE=1 SV=1	AT1A1_HUMAN	SwissProt_2015_08.fasta	112 899,5	1	11	11	18	0.0005	0.178
apoptotic merged	APO_apoptotic	APO_apoptotic	281474976711856 (F002860)	Tubulin beta chain OS=Homo sapiens GN=TUBB PE=1 SV=2	TBB5_HUMAN	SwissProt_2015_08.fasta	49 670,6	1	20	23	58	0.0016	0.77
apoptotic merged	APO_apoptotic	APO_apoptotic	281474976711856 (F002860)	Proliferation-associated protein 2G4 OS=Homo sapiens GN=PA2G4 PE=1 SV=3	PA2G4_HUMAN	SwissProt_2015_08.fasta	43 786,7	1	9	9	11	0.0003	0.353
apoptotic merged	APO_apoptotic	APO_apoptotic	281474976711856 (F002860)	Exocyst complex component 4 OS=Homo sapiens GN=EXOC4 PE=1 SV=1	EXOC4_HUMAN	SwissProt_2015_08.fasta	110 502,5	1	3	3	3	0.0001	0.0554
apoptotic merged	APO_apoptotic	APO_apoptotic	281474976711856 (F002860)	Heterogeneous nuclear ribonucleoprotein A1 OS=Homo sapiens GN=HNRNPA1 PE=1 SV=5	ROA1_HUMAN	SwissProt_2015_08.fasta	38 747,0	1	6	7	14	0.0004	0.29
apoptotic merged	APO_apoptotic	APO_apoptotic	281474976711856 (F002860)	14-3-3 protein zeta/delta OS=Homo sapiens GN=YWHAZ PE=1 SV=1	1433Z_HUMAN	SwissProt_2015_08.fasta	27 745,9	1	10	12	22	0.0006	0.514
apoptotic merged	APO_apoptotic	APO_apoptotic	281474976711856 (F002860)	Rab GDP dissociation inhibitor alpha OS=Homo sapiens GN=GDI1 PE=1 SV=2	GDIA_HUMAN	SwissProt_2015_08.fasta	50 584,1	1	2	2	3	0.0001	0.161
apoptotic merged	APO_apoptotic	APO_apoptotic	281474976711856 (F002860)	Peroxiredoxin-1 OS=Homo sapiens GN=PRDX1 PE=1 SV=1	PRDX1_HUMAN	SwissProt_2015_08.fasta	22 110,9	1	7	7	11	0.0003	0.437
apoptotic merged	APO_apoptotic	APO_apoptotic	281474976711856 (F002860)	Elongation factor 2 OS=Homo sapiens GN=EEF2 PE=1 SV=4	EF2_HUMAN	SwissProt_2015_08.fasta	95 340,1	1	22	23	35	0.001	0.367
apoptotic merged	APO_apoptotic	APO_apoptotic	281474976711856 (F002860)	Importin subunit beta-1 OS=Homo sapiens GN=KPNB1 PE=1 SV=2	IMB1_HUMAN	SwissProt_2015_08.fasta	97 171,3	1	9	9	19	0.0005	0.201
apoptotic merged	APO_apoptotic	APO_apoptotic	281474976711856 (F002860)	Prohibitin-2 OS=Homo sapiens GN=PHB2 PE=1 SV=2	PHB2_HUMAN	SwissProt_2015_08.fasta	33 297,6	1	5	7	7	0.0002	0.234
apoptotic merged	APO_apoptotic	APO_apoptotic	281474976711856 (F002860)	Actin-related protein 2/3 complex subunit 4 OS=Homo sapiens GN=ARPC4 PE=1 SV=3	ARPC4_HUMAN	SwissProt_2015_08.fasta	19 667,4	1	3	3	4	0.0001	0.244
apoptotic merged	APO_apoptotic	APO_apoptotic	281474976711856 (F002860)	Protein disulfide-isomerase OS=Homo sapiens GN=P4HB PE=1 SV=3	PDIA1_HUMAN	SwissProt_2015_08.fasta	57 118,1	1	6	6	8	0.0002	0.246
apoptotic merged	APO_apoptotic	APO_apoptotic	281474976711856 (F002860)	Alpha-enolase OS=Homo sapiens GN=ENO1 PE=1 SV=2	ENOA_HUMAN	SwissProt_2015_08.fasta	47 170,2	1	14	21	38	0.001	0.539
apoptotic merged	APO_apoptotic	APO_apoptotic	281474976711856 (F002860)	Ras-related C3 botulinum toxin substrate 1 OS=Homo sapiens GN=RAC1 PE=1 SV=1	RAC1_HUMAN	SwissProt_2015_08.fasta	21 450,6	1	2	2	3	0.0001	0.125
apoptotic merged	APO_apoptotic	APO_apoptotic	281474976711856 (F002860)	Eukaryotic initiation factor 4A-III OS=Homo sapiens GN=EIF4A3 PE=1 SV=4	IF4A3_HUMAN	SwissProt_2015_08.fasta	46 872,4	1	2	2	2	0.0001	0.141
apoptotic merged	APO_apoptotic	APO_apoptotic	281474976711856 (F002860)	RuvB-like 1 OS=Homo sapiens GN=RUVBL1 PE=1 SV=1	RUVB1_HUMAN	SwissProt_2015_08.fasta	50 229,4	1	4	4	5	0.0001	0.156
apoptotic merged	APO_apoptotic	APO_apoptotic	281474976711856 (F002860)	Guanine nucleotide-binding protein G(I)/G(S)/G(T) subunit beta-2 OS=Homo sapiens GN=GNB2 PE=1 SV=3	GBB2_HUMAN	SwissProt_2015_08.fasta	37 331,8	1	8	8	12	0.0003	0.582
apoptotic merged	APO_apoptotic	APO_apoptotic	281474976711856 (F002860)	28 kDa heat- and acid-stable phosphoprotein OS=Homo sapiens GN=PDAP1 PE=1 SV=1	HAP28_HUMAN	SwissProt_2015_08.fasta	20 630,8	1	2	2	2	0.0001	0.0994
apoptotic merged	APO_apoptotic	APO_apoptotic	281474976711856 (F002860)	Macrophage-capping protein OS=Homo sapiens GN=CAPG PE=1 SV=2	CAPG_HUMAN	SwissProt_2015_08.fasta	38 498,9	1	3	3	3	0.0001	0.115
apoptotic merged	APO_apoptotic	APO_apoptotic	281474976711856 (F002860)	Tripeptidyl-peptidase 2 OS=Homo sapiens GN=TPP2 PE=1 SV=4	TPP2_HUMAN	SwissProt_2015_08.fasta	138 352,9	1	2	2	2	0.0001	0.0248
apoptotic merged	APO_apoptotic	APO_apoptotic	281474976711856 (F002860)	ERO1-like protein alpha OS=Homo sapiens GN=ERO1L PE=1 SV=2	ERO1A_HUMAN	SwissProt_2015_08.fasta	54 394,7	1	2	2	3	0.0001	0.1
apoptotic merged	APO_apoptotic	APO_apoptotic	281474976711856 (F002860)	Ezrin OS=Homo sapiens GN=EZR PE=1 SV=4	EZRI_HUMAN	SwissProt_2015_08.fasta	69 414,7	1	4	4	4	0.0001	0.167
apoptotic merged	APO_apoptotic	APO_apoptotic	281474976711856 (F002860)	Signal recognition particle 19 kDa protein OS=Homo sapiens GN=SRP19 PE=1 SV=3	SRP19_HUMAN	SwissProt_2015_08.fasta	16 156,0	1	2	2	2	0.0001	0.278
apoptotic merged	APO_apoptotic	APO_apoptotic	281474976711856 (F002860)	Glucose-6-phosphate isomerase OS=Homo sapiens GN=GPI PE=1 SV=4	G6PI_HUMAN	SwissProt_2015_08.fasta	63 148,5	1	6	7	11	0.0003	0.163
apoptotic merged	APO_apoptotic	APO_apoptotic	281474976711856 (F002860)	Splicing factor, proline- and glutamine-rich OS=Homo sapiens GN=SFPQ PE=1 SV=2	SFPQ_HUMAN	SwissProt_2015_08.fasta	76 149,5	1	2	2	2	0.0001	0.0594
apoptotic merged	APO_apoptotic	APO_apoptotic	281474976711856 (F002860)	Ras-related protein Rab-1A OS=Homo sapiens GN=RAB1A PE=1 SV=3	RAB1A_HUMAN	SwissProt_2015_08.fasta	22 678,5	1	5	5	7	0.0002	0.317
apoptotic merged	APO_apoptotic	APO_apoptotic	281474976711856 (F002860)	Drebrin-like protein OS=Homo sapiens GN=DBNL PE=1 SV=1	DBNL_HUMAN	SwissProt_2015_08.fasta	48 206,3	1	2	2	2	0.0001	0.0674
apoptotic merged	APO_apoptotic	APO_apoptotic	281474976711856 (F002860)	Platelet-activating factor acetylhydrolase IB subunit beta OS=Homo sapiens GN=PAFAH1B2 PE=1 SV=1	PA1B2_HUMAN	SwissProt_2015_08.fasta	25 569,5	1	2	2	2	0.0001	0.188
apoptotic merged	APO_apoptotic	APO_apoptotic	281474976711856 (F002860)	Guanine nucleotide-binding protein G(q) subunit alpha OS=Homo sapiens GN=GNAQ PE=1 SV=4	GNAQ_HUMAN	SwissProt_2015_08.fasta	42 143,6	1	2	2	2	0.0001	0.0808
apoptotic merged	APO_apoptotic	APO_apoptotic	281474976711856 (F002860)	14-3-3 protein epsilon OS=Homo sapiens GN=YWHAE PE=1 SV=1	1433E_HUMAN	SwissProt_2015_08.fasta	29 175,0	1	6	6	12	0.0003	0.396
apoptotic merged	APO_apoptotic	APO_apoptotic	281474976711856 (F002860)	Serine/threonine-protein phosphatase 2A catalytic subunit alpha isoform OS=Homo sapiens GN=PPP2CA PE=1 SV=1	PP2AA_HUMAN,PP2AB_HUMAN	SwissProt_2015_08.fasta	35 594,5	1	5	5	5	0.0001	0.233
apoptotic merged	APO_apoptotic	APO_apoptotic	281474976711856 (F002860)	Ubiquitin-like modifier-activating enzyme 1 OS=Homo sapiens GN=UBA1 PE=1 SV=3	UBA1_HUMAN	SwissProt_2015_08.fasta	117 850,3	1	12	13	17	0.0005	0.236
apoptotic merged	APO_apoptotic	APO_apoptotic	281474976711856 (F002860)	60S ribosomal protein L12 OS=Homo sapiens GN=RPL12 PE=1 SV=1	RL12_HUMAN	SwissProt_2015_08.fasta	17 819,1	1	4	4	9	0.0002	0.4
apoptotic merged	APO_apoptotic	APO_apoptotic	281474976711856 (F002860)	Heterogeneous nuclear ribonucleoprotein A0 OS=Homo sapiens GN=HNRNPA0 PE=1 SV=1	ROA0_HUMAN	SwissProt_2015_08.fasta	30 840,5	1	2	2	2	0.0001	0.102
apoptotic merged	APO_apoptotic	APO_apoptotic	281474976711856 (F002860)	Tubulin alpha-1B chain OS=Homo sapiens GN=TUBA1B PE=1 SV=1	TBA1B_HUMAN	SwissProt_2015_08.fasta	50 151,7	1	18	25	60	0.0016	0.707
apoptotic merged	APO_apoptotic	APO_apoptotic	281474976711856 (F002860)	Dedicator of cytokinesis protein 2 OS=Homo sapiens GN=DOCK2 PE=1 SV=2	DOCK2_HUMAN	SwissProt_2015_08.fasta	211 955,5	1	4	4	6	0.0002	0.0437
apoptotic merged	APO_apoptotic	APO_apoptotic	281474976711856 (F002860)	Ras-related protein Rap-1b OS=Homo sapiens GN=RAP1B PE=1 SV=1	RAP1B_HUMAN	SwissProt_2015_08.fasta	20 824,9	1	8	8	15	0.0004	0.663
apoptotic merged	APO_apoptotic	APO_apoptotic	281474976711856 (F002860)	Ras-related C3 botulinum toxin substrate 2 OS=Homo sapiens GN=RAC2 PE=1 SV=1	RAC2_HUMAN	SwissProt_2015_08.fasta	21 429,2	1	2	2	2	0.0001	0.172
apoptotic merged	APO_apoptotic	APO_apoptotic	281474976711856 (F002860)	Tropomyosin alpha-3 chain OS=Homo sapiens GN=TPM3 PE=1 SV=2	TPM3_HUMAN	SwissProt_2015_08.fasta	32 951,4	1	3	3	4	0.0001	0.147
apoptotic merged	APO_apoptotic	APO_apoptotic	281474976711856 (F002860)	UDP-glucose:glycoprotein glucosyltransferase 1 OS=Homo sapiens GN=UGGT1 PE=1 SV=3	UGGG1_HUMAN	SwissProt_2015_08.fasta	177 195,0	1	2	2	2	0.0001	0.0199
apoptotic merged	APO_apoptotic	APO_apoptotic	281474976711856 (F002860)	Filamin-B OS=Homo sapiens GN=FLNB PE=1 SV=2	FLNB_HUMAN	SwissProt_2015_08.fasta	278 158,8	1	12	12	12	0.0003	0.0846
apoptotic merged	APO_apoptotic	APO_apoptotic	281474976711856 (F002860)	Sodium bicarbonate cotransporter 3 OS=Homo sapiens GN=SLC4A7 PE=1 SV=2	S4A7_HUMAN	SwissProt_2015_08.fasta	136 049,3	1	4	4	5	0.0001	0.0692
apoptotic merged	APO_apoptotic	APO_apoptotic	281474976711856 (F002860)	Ubiquitin-40S ribosomal protein S27a OS=Homo sapiens GN=RPS27A PE=1 SV=2	RS27A_HUMAN	SwissProt_2015_08.fasta	17 965,6	1	3	3	5	0.0001	0.308
apoptotic merged	APO_apoptotic	APO_apoptotic	281474976711856 (F002860)	T-complex protein 1 subunit zeta OS=Homo sapiens GN=CCT6A PE=1 SV=3	TCPZ_HUMAN	SwissProt_2015_08.fasta	58 025,3	1	6	7	7	0.0002	0.19
apoptotic merged	APO_apoptotic	APO_apoptotic	281474976711856 (F002860)	Nuclear migration protein nudC OS=Homo sapiens GN=NUDC PE=1 SV=1	NUDC_HUMAN	SwissProt_2015_08.fasta	38 243,7	1	3	3	3	0.0001	0.115
apoptotic merged	APO_apoptotic	APO_apoptotic	281474976711856 (F002860)	Lanosterol synthase OS=Homo sapiens GN=LSS PE=1 SV=1	ERG7_HUMAN	SwissProt_2015_08.fasta	83 310,0	1	4	4	4	0.0001	0.0792
apoptotic merged	APO_apoptotic	APO_apoptotic	281474976711856 (F002860)	Phosphoserine aminotransferase OS=Homo sapiens GN=PSAT1 PE=1 SV=2	SERC_HUMAN	SwissProt_2015_08.fasta	40 423,3	1	3	3	3	0.0001	0.13
apoptotic merged	APO_apoptotic	APO_apoptotic	281474976711856 (F002860)	Prosaposin OS=Homo sapiens GN=PSAP PE=1 SV=2	SAP_HUMAN	SwissProt_2015_08.fasta	58 112,0	1	5	6	7	0.0002	0.109
apoptotic merged	APO_apoptotic	APO_apoptotic	281474976711856 (F002860)	60S ribosomal protein L3 OS=Homo sapiens GN=RPL3 PE=1 SV=2	RL3_HUMAN	SwissProt_2015_08.fasta	46 109,5	1	5	6	9	0.0002	0.189
apoptotic merged	APO_apoptotic	APO_apoptotic	281474976711856 (F002860)	Septin-9 OS=Homo sapiens GN=SEPT9 PE=1 SV=2	SEPT9_HUMAN	SwissProt_2015_08.fasta	65 402,3	1	7	8	8	0.0002	0.147
apoptotic merged	APO_apoptotic	APO_apoptotic	281474976711856 (F002860)	Guanine nucleotide-binding protein G(k) subunit alpha OS=Homo sapiens GN=GNAI3 PE=1 SV=3	GNAI3_HUMAN	SwissProt_2015_08.fasta	40 533,5	1	2	3	3	0.0001	0.113
apoptotic merged	APO_apoptotic	APO_apoptotic	281474976711856 (F002860)	Annexin A7 OS=Homo sapiens GN=ANXA7 PE=1 SV=3	ANXA7_HUMAN	SwissProt_2015_08.fasta	52 740,5	1	2	2	2	0.0001	0.0512
apoptotic merged	APO_apoptotic	APO_apoptotic	281474976711856 (F002860)	26S proteasome non-ATPase regulatory subunit 7 OS=Homo sapiens GN=PSMD7 PE=1 SV=2	PSMD7_HUMAN	SwissProt_2015_08.fasta	37 025,6	1	2	2	2	0.0001	0.0772
apoptotic merged	APO_apoptotic	APO_apoptotic	281474976711856 (F002860)	Cytoplasmic dynein 1 heavy chain 1 OS=Homo sapiens GN=DYNC1H1 PE=1 SV=5	DYHC1_HUMAN	SwissProt_2015_08.fasta	532 405,6	1	6	6	6	0.0002	0.026
apoptotic merged	APO_apoptotic	APO_apoptotic	281474976711856 (F002860)	UV excision repair protein RAD23 homolog A OS=Homo sapiens GN=RAD23A PE=1 SV=1	RD23A_HUMAN	SwissProt_2015_08.fasta	39 609,1	1	2	2	2	0.0001	0.165
apoptotic merged	APO_apoptotic	APO_apoptotic	281474976711856 (F002860)	DNA damage-binding protein 1 OS=Homo sapiens GN=DDB1 PE=1 SV=1	DDB1_HUMAN	SwissProt_2015_08.fasta	126 970,2	1	2	2	2	0.0001	0.0289
apoptotic merged	APO_apoptotic	APO_apoptotic	281474976711856 (F002860)	Alcohol dehydrogenase class-3 OS=Homo sapiens GN=ADH5 PE=1 SV=4	ADHX_HUMAN	SwissProt_2015_08.fasta	39 723,8	1	2	2	2	0.0001	0.112
apoptotic merged	APO_apoptotic	APO_apoptotic	281474976711856 (F002860)	26S protease regulatory subunit 4 OS=Homo sapiens GN=PSMC1 PE=1 SV=1	PRS4_HUMAN	SwissProt_2015_08.fasta	49 186,4	1	2	2	3	0.0001	0.0795
apoptotic merged	APO_apoptotic	APO_apoptotic	281474976711856 (F002860)	Fructose-bisphosphate aldolase A OS=Homo sapiens GN=ALDOA PE=1 SV=2	ALDOA_HUMAN	SwissProt_2015_08.fasta	39 420,6	1	11	14	22	0.0006	0.511
apoptotic merged	APO_apoptotic	APO_apoptotic	281474976711856 (F002860)	Rap1 GTPase-GDP dissociation stimulator 1 OS=Homo sapiens GN=RAP1GDS1 PE=1 SV=3	GDS1_HUMAN	SwissProt_2015_08.fasta	66 318,1	1	2	2	2	0.0001	0.0593
apoptotic merged	APO_apoptotic	APO_apoptotic	281474976711856 (F002860)	T-complex protein 1 subunit epsilon OS=Homo sapiens GN=CCT5 PE=1 SV=1	TCPE_HUMAN	SwissProt_2015_08.fasta	59 672,4	1	6	6	12	0.0003	0.229
apoptotic merged	APO_apoptotic	APO_apoptotic	281474976711856 (F002860)	Cathepsin D OS=Homo sapiens GN=CTSD PE=1 SV=1	CATD_HUMAN	SwissProt_2015_08.fasta	44 553,0	1	3	3	3	0.0001	0.0995
apoptotic merged	APO_apoptotic	APO_apoptotic	281474976711856 (F002860)	Dihydropyrimidinase-related protein 2 OS=Homo sapiens GN=DPYSL2 PE=1 SV=1	DPYL2_HUMAN	SwissProt_2015_08.fasta	62 294,0	1	6	7	10	0.0003	0.171
apoptotic merged	APO_apoptotic	APO_apoptotic	281474976711856 (F002860)	Spectrin alpha chain, non-erythrocytic 1 OS=Homo sapiens GN=SPTAN1 PE=1 SV=3	SPTN1_HUMAN	SwissProt_2015_08.fasta	284 542,7	1	14	15	19	0.0005	0.0963
apoptotic merged	APO_apoptotic	APO_apoptotic	281474976711856 (F002860)	Leucine--tRNA ligase, cytoplasmic OS=Homo sapiens GN=LARS PE=1 SV=2	SYLC_HUMAN	SwissProt_2015_08.fasta	134 470,8	1	7	7	8	0.0002	0.102
apoptotic merged	APO_apoptotic	APO_apoptotic	281474976711856 (F002860)	Inosine-5'-monophosphate dehydrogenase 2 OS=Homo sapiens GN=IMPDH2 PE=1 SV=2	IMDH2_HUMAN	SwissProt_2015_08.fasta	55 806,5	1	3	3	3	0.0001	0.0914
apoptotic merged	APO_apoptotic	APO_apoptotic	281474976711856 (F002860)	40S ribosomal protein S9 OS=Homo sapiens GN=RPS9 PE=1 SV=3	RS9_HUMAN	SwissProt_2015_08.fasta	22 592,5	1	2	2	4	0.0001	0.124
apoptotic merged	APO_apoptotic	APO_apoptotic	281474976711856 (F002860)	55 kDa erythrocyte membrane protein OS=Homo sapiens GN=MPP1 PE=1 SV=2	EM55_HUMAN	SwissProt_2015_08.fasta	52 297,2	1	2	2	2	0.0001	0.0687
apoptotic merged	APO_apoptotic	APO_apoptotic	281474976711856 (F002860)	Elongation factor 1-beta OS=Homo sapiens GN=EEF1B2 PE=1 SV=3	EF1B_HUMAN	SwissProt_2015_08.fasta	24 764,2	1	4	4	6	0.0002	0.347
apoptotic merged	APO_apoptotic	APO_apoptotic	281474976711856 (F002860)	Protein kinase C alpha type OS=Homo sapiens GN=PRKCA PE=1 SV=4	KPCA_HUMAN	SwissProt_2015_08.fasta	76 751,1	1	8	8	10	0.0003	0.186
apoptotic merged	APO_apoptotic	APO_apoptotic	281474976711856 (F002860)	Voltage-dependent anion-selective channel protein 2 OS=Homo sapiens GN=VDAC2 PE=1 SV=2	VDAC2_HUMAN	SwissProt_2015_08.fasta	31 567,3	1	3	3	5	0.0001	0.218
apoptotic merged	APO_apoptotic	APO_apoptotic	281474976711856 (F002860)	Endoplasmic reticulum resident protein 29 OS=Homo sapiens GN=ERP29 PE=1 SV=4	ERP29_HUMAN	SwissProt_2015_08.fasta	28 994,9	1	3	3	3	0.0001	0.241
apoptotic merged	APO_apoptotic	APO_apoptotic	281474976711856 (F002860)	Proteasome subunit beta type-7 OS=Homo sapiens GN=PSMB7 PE=1 SV=1	PSB7_HUMAN	SwissProt_2015_08.fasta	29 965,9	1	2	2	2	0.0001	0.17
apoptotic merged	APO_apoptotic	APO_apoptotic	281474976711856 (F002860)	UTP--glucose-1-phosphate uridylyltransferase OS=Homo sapiens GN=UGP2 PE=1 SV=5	UGPA_HUMAN	SwissProt_2015_08.fasta	56 942,0	0.999	2	2	2	0.0001	0.0886
apoptotic merged	APO_apoptotic	APO_apoptotic	281474976711856 (F002860)	Adenosine deaminase OS=Homo sapiens GN=ADA PE=1 SV=3	ADA_HUMAN	SwissProt_2015_08.fasta	40 765,1	1	3	3	8	0.0002	0.157
apoptotic merged	APO_apoptotic	APO_apoptotic	281474976711856 (F002860)	DNA replication licensing factor MCM6 OS=Homo sapiens GN=MCM6 PE=1 SV=1	MCM6_HUMAN	SwissProt_2015_08.fasta	92 890,6	1	2	2	2	0.0001	0.0451
apoptotic merged	APO_apoptotic	APO_apoptotic	281474976711856 (F002860)	Plasma membrane calcium-transporting ATPase 4 OS=Homo sapiens GN=ATP2B4 PE=1 SV=2	AT2B4_HUMAN	SwissProt_2015_08.fasta	137 923,7	1	6	6	6	0.0002	0.0757
apoptotic merged	APO_apoptotic	APO_apoptotic	281474976711856 (F002860)	STE20-like serine/threonine-protein kinase OS=Homo sapiens GN=SLK PE=1 SV=1	SLK_HUMAN	SwissProt_2015_08.fasta	142 697,8	1	2	2	2	0.0001	0.0356
apoptotic merged	APO_apoptotic	APO_apoptotic	281474976711856 (F002860)	Guanine nucleotide-binding protein G(i) subunit alpha-2 OS=Homo sapiens GN=GNAI2 PE=1 SV=3	GNAI2_HUMAN	SwissProt_2015_08.fasta	40 452,0	1	8	9	13	0.0004	0.358
apoptotic merged	APO_apoptotic	APO_apoptotic	281474976711856 (F002860)	Annexin A6 OS=Homo sapiens GN=ANXA6 PE=1 SV=3	ANXA6_HUMAN	SwissProt_2015_08.fasta	75 877,5	1	21	22	30	0.0008	0.426
apoptotic merged	APO_apoptotic	APO_apoptotic	281474976711856 (F002860)	Histone H2AX OS=Homo sapiens GN=H2AFX PE=1 SV=2	H2AX_HUMAN	SwissProt_2015_08.fasta	15 145,1	1	3	3	6	0.0002	0.364
apoptotic merged	APO_apoptotic	APO_apoptotic	281474976711856 (F002860)	Actin, alpha cardiac muscle 1 OS=Homo sapiens GN=ACTC1 PE=1 SV=1	ACTC_HUMAN	SwissProt_2015_08.fasta	42 020,1	1	3	4	14	0.0004	0.393
apoptotic merged	APO_apoptotic	APO_apoptotic	281474976711856 (F002860)	Guanine nucleotide-binding protein G(I)/G(S)/G(T) subunit beta-1 OS=Homo sapiens GN=GNB1 PE=1 SV=3	GBB1_HUMAN	SwissProt_2015_08.fasta	37 377,5	1	7	9	12	0.0003	0.635
apoptotic merged	APO_apoptotic	APO_apoptotic	281474976711856 (F002860)	60S ribosomal protein L15 OS=Homo sapiens GN=RPL15 PE=1 SV=2	RL15_HUMAN	SwissProt_2015_08.fasta	24 146,5	1	2	2	3	0.0001	0.113
apoptotic merged	APO_apoptotic	APO_apoptotic	281474976711856 (F002860)	Hypoxia up-regulated protein 1 OS=Homo sapiens GN=HYOU1 PE=1 SV=1	HYOU1_HUMAN	SwissProt_2015_08.fasta	111 336,8	1	7	8	10	0.0003	0.149
apoptotic merged	APO_apoptotic	APO_apoptotic	281474976711856 (F002860)	Heterogeneous nuclear ribonucleoprotein Q OS=Homo sapiens GN=SYNCRIP PE=1 SV=2	HNRPQ_HUMAN	SwissProt_2015_08.fasta	69 603,5	1	2	2	3	0.0001	0.0931
apoptotic merged	APO_apoptotic	APO_apoptotic	281474976711856 (F002860)	Stress-induced-phosphoprotein 1 OS=Homo sapiens GN=STIP1 PE=1 SV=1	STIP1_HUMAN	SwissProt_2015_08.fasta	62 642,1	1	3	3	4	0.0001	0.0902
apoptotic merged	APO_apoptotic	APO_apoptotic	281474976711856 (F002860)	Spliceosome RNA helicase DDX39B OS=Homo sapiens GN=DDX39B PE=1 SV=1	DX39B_HUMAN	SwissProt_2015_08.fasta	48 992,0	1	2	2	2	0.0001	0.0701
apoptotic merged	APO_apoptotic	APO_apoptotic	281474976711856 (F002860)	Thymidylate synthase OS=Homo sapiens GN=TYMS PE=1 SV=3	TYSY_HUMAN	SwissProt_2015_08.fasta	35 717,3	1	2	2	3	0.0001	0.0863
apoptotic merged	APO_apoptotic	APO_apoptotic	281474976711856 (F002860)	Aspartate--tRNA ligase, cytoplasmic OS=Homo sapiens GN=DARS PE=1 SV=2	SYDC_HUMAN	SwissProt_2015_08.fasta	57 136,7	1	3	3	3	0.0001	0.0898
apoptotic merged	APO_apoptotic	APO_apoptotic	281474976711856 (F002860)	Proteasome subunit alpha type-7 OS=Homo sapiens GN=PSMA7 PE=1 SV=1	PSA7_HUMAN	SwissProt_2015_08.fasta	27 887,2	1	3	3	5	0.0001	0.206
apoptotic merged	APO_apoptotic	APO_apoptotic	281474976711856 (F002860)	60S ribosomal protein L24 OS=Homo sapiens GN=RPL24 PE=1 SV=1	RL24_HUMAN	SwissProt_2015_08.fasta	17 779,5	1	2	2	2	0.0001	0.14
apoptotic merged	APO_apoptotic	APO_apoptotic	281474976711856 (F002860)	Eukaryotic translation initiation factor 3 subunit F OS=Homo sapiens GN=EIF3F PE=1 SV=1	EIF3F_HUMAN	SwissProt_2015_08.fasta	37 563,5	1	3	3	5	0.0001	0.143
apoptotic merged	APO_apoptotic	APO_apoptotic	281474976711856 (F002860)	40S ribosomal protein S8 OS=Homo sapiens GN=RPS8 PE=1 SV=2	RS8_HUMAN	SwissProt_2015_08.fasta	24 206,4	1	5	5	7	0.0002	0.284
apoptotic merged	APO_apoptotic	APO_apoptotic	281474976711856 (F002860)	Clathrin heavy chain 1 OS=Homo sapiens GN=CLTC PE=1 SV=5	CLH1_HUMAN	SwissProt_2015_08.fasta	191 618,9	1	31	34	36	0.001	0.324
apoptotic merged	APO_apoptotic	APO_apoptotic	281474976711856 (F002860)	Cytochrome b-c1 complex subunit 1, mitochondrial OS=Homo sapiens GN=UQCRC1 PE=1 SV=3	QCR1_HUMAN	SwissProt_2015_08.fasta	52 645,9	1	3	3	3	0.0001	0.112
apoptotic merged	APO_apoptotic	APO_apoptotic	281474976711856 (F002860)	Neutral alpha-glucosidase AB OS=Homo sapiens GN=GANAB PE=1 SV=3	GANAB_HUMAN	SwissProt_2015_08.fasta	106 875,9	1	8	8	12	0.0003	0.14
apoptotic merged	APO_apoptotic	APO_apoptotic	281474976711856 (F002860)	AP-2 complex subunit beta OS=Homo sapiens GN=AP2B1 PE=1 SV=1	AP2B1_HUMAN	SwissProt_2015_08.fasta	104 555,3	1	3	3	3	0.0001	0.0352
apoptotic merged	APO_apoptotic	APO_apoptotic	281474976711856 (F002860)	Transmembrane emp24 domain-containing protein 10 OS=Homo sapiens GN=TMED10 PE=1 SV=2	TMEDA_HUMAN	SwissProt_2015_08.fasta	24 977,5	1	2	2	2	0.0001	0.128
apoptotic merged	APO_apoptotic	APO_apoptotic	281474976711856 (F002860)	Cancer-related nucleoside-triphosphatase OS=Homo sapiens GN=NTPCR PE=1 SV=1	NTPCR_HUMAN	SwissProt_2015_08.fasta	20 712,8	1	3	3	4	0.0001	0.242
apoptotic merged	APO_apoptotic	APO_apoptotic	281474976711856 (F002860)	Septin-7 OS=Homo sapiens GN=SEPT7 PE=1 SV=2	SEPT7_HUMAN	SwissProt_2015_08.fasta	50 680,3	1	5	5	6	0.0002	0.188
apoptotic merged	APO_apoptotic	APO_apoptotic	281474976711856 (F002860)	40S ribosomal protein SA OS=Homo sapiens GN=RPSA PE=1 SV=4	RSSA_HUMAN	SwissProt_2015_08.fasta	32 854,1	1	6	6	12	0.0003	0.359
apoptotic merged	APO_apoptotic	APO_apoptotic	281474976711856 (F002860)	Ribose-phosphate pyrophosphokinase 1 OS=Homo sapiens GN=PRPS1 PE=1 SV=2	PRPS1_HUMAN	SwissProt_2015_08.fasta	34 834,7	1	3	3	5	0.0001	0.154
apoptotic merged	APO_apoptotic	APO_apoptotic	281474976711856 (F002860)	Lamina-associated polypeptide 2, isoform alpha OS=Homo sapiens GN=TMPO PE=1 SV=2	LAP2A_HUMAN	SwissProt_2015_08.fasta	75 493,8	1	3	3	3	0.0001	0.0663
apoptotic merged	APO_apoptotic	APO_apoptotic	281474976711856 (F002860)	Heat shock protein 75 kDa, mitochondrial OS=Homo sapiens GN=TRAP1 PE=1 SV=3	TRAP1_HUMAN	SwissProt_2015_08.fasta	80 112,9	1	2	2	4	0.0001	0.0483
apoptotic merged	APO_apoptotic	APO_apoptotic	281474976711856 (F002860)	Filamin-A OS=Homo sapiens GN=FLNA PE=1 SV=4	FLNA_HUMAN	SwissProt_2015_08.fasta	280 729,4	1	37	40	52	0.0014	0.261
apoptotic merged	APO_apoptotic	APO_apoptotic	281474976711856 (F002860)	Adenylyl cyclase-associated protein 1 OS=Homo sapiens GN=CAP1 PE=1 SV=5	CAP1_HUMAN	SwissProt_2015_08.fasta	51 901,6	1	5	6	8	0.0002	0.211
apoptotic merged	APO_apoptotic	APO_apoptotic	281474976711856 (F002860)	Inorganic pyrophosphatase 2, mitochondrial OS=Homo sapiens GN=PPA2 PE=1 SV=2	IPYR2_HUMAN	SwissProt_2015_08.fasta	37 921,4	1	2	2	2	0.0001	0.0958
apoptotic merged	APO_apoptotic	APO_apoptotic	281474976711856 (F002860)	Cysteine--tRNA ligase, cytoplasmic OS=Homo sapiens GN=CARS PE=1 SV=3	SYCC_HUMAN	SwissProt_2015_08.fasta	85 475,6	1	3	3	3	0.0001	0.0709
apoptotic merged	APO_apoptotic	APO_apoptotic	281474976711856 (F002860)	40S ribosomal protein S14 OS=Homo sapiens GN=RPS14 PE=1 SV=3	RS14_HUMAN	SwissProt_2015_08.fasta	16 272,9	1	3	3	6	0.0002	0.298
apoptotic merged	APO_apoptotic	APO_apoptotic	281474976711856 (F002860)	Calreticulin OS=Homo sapiens GN=CALR PE=1 SV=1	CALR_HUMAN	SwissProt_2015_08.fasta	48 142,9	1	10	13	22	0.0006	0.446
apoptotic merged	APO_apoptotic	APO_apoptotic	281474976711856 (F002860)	Dynamin-2 OS=Homo sapiens GN=DNM2 PE=1 SV=2	DYN2_HUMAN	SwissProt_2015_08.fasta	98 067,9	1	2	2	2	0.0001	0.0356
apoptotic merged	APO_apoptotic	APO_apoptotic	281474976711856 (F002860)	WD repeat-containing protein 1 OS=Homo sapiens GN=WDR1 PE=1 SV=4	WDR1_HUMAN	SwissProt_2015_08.fasta	66 193,2	1	10	10	13	0.0004	0.353
apoptotic merged	APO_apoptotic	APO_apoptotic	281474976711856 (F002860)	Condensin complex subunit 1 OS=Homo sapiens GN=NCAPD2 PE=1 SV=3	CND1_HUMAN	SwissProt_2015_08.fasta	157 186,3	1	2	2	3	0.0001	0.0293
apoptotic merged	APO_apoptotic	APO_apoptotic	281474976711856 (F002860)	Band 4.1-like protein 2 OS=Homo sapiens GN=EPB41L2 PE=1 SV=1	E41L2_HUMAN	SwissProt_2015_08.fasta	112 587,8	1	5	5	5	0.0001	0.0866
apoptotic merged	APO_apoptotic	APO_apoptotic	281474976711856 (F002860)	40S ribosomal protein S23 OS=Homo sapiens GN=RPS23 PE=1 SV=3	RS23_HUMAN	SwissProt_2015_08.fasta	15 807,7	1	2	2	2	0.0001	0.266
apoptotic merged	APO_apoptotic	APO_apoptotic	281474976711856 (F002860)	Nuclear ubiquitous casein and cyclin-dependent kinase substrate 1 OS=Homo sapiens GN=NUCKS1 PE=1 SV=1	NUCKS_HUMAN	SwissProt_2015_08.fasta	27 296,7	1	4	4	4	0.0001	0.272
apoptotic merged	APO_apoptotic	APO_apoptotic	281474976711856 (F002860)	Eukaryotic translation initiation factor 3 subunit E OS=Homo sapiens GN=EIF3E PE=1 SV=1	EIF3E_HUMAN	SwissProt_2015_08.fasta	52 222,6	1	3	4	7	0.0002	0.103
apoptotic merged	APO_apoptotic	APO_apoptotic	281474976711856 (F002860)	Transportin-3 OS=Homo sapiens GN=TNPO3 PE=1 SV=3	TNPO3_HUMAN	SwissProt_2015_08.fasta	104 204,3	1	2	2	2	0.0001	0.0401
apoptotic merged	APO_apoptotic	APO_apoptotic	281474976711856 (F002860)	Macrophage migration inhibitory factor OS=Homo sapiens GN=MIF PE=1 SV=4	MIF_HUMAN	SwissProt_2015_08.fasta	12 476,5	1	2	2	2	0.0001	0.261
apoptotic merged	APO_apoptotic	APO_apoptotic	281474976711856 (F002860)	Lamin-B1 OS=Homo sapiens GN=LMNB1 PE=1 SV=2	LMNB1_HUMAN	SwissProt_2015_08.fasta	66 409,6	1	6	7	8	0.0002	0.16
apoptotic merged	APO_apoptotic	APO_apoptotic	281474976711856 (F002860)	Actin-related protein 3 OS=Homo sapiens GN=ACTR3 PE=1 SV=3	ARP3_HUMAN	SwissProt_2015_08.fasta	47 371,9	1	4	5	9	0.0002	0.239
apoptotic merged	APO_apoptotic	APO_apoptotic	281474976711856 (F002860)	Exportin-2 OS=Homo sapiens GN=CSE1L PE=1 SV=3	XPO2_HUMAN	SwissProt_2015_08.fasta	110 421,9	1	4	4	4	0.0001	0.0711
apoptotic merged	APO_apoptotic	APO_apoptotic	281474976711856 (F002860)	Fermitin family homolog 3 OS=Homo sapiens GN=FERMT3 PE=1 SV=1	URP2_HUMAN	SwissProt_2015_08.fasta	75 954,9	1	3	3	3	0.0001	0.0765
apoptotic merged	APO_apoptotic	APO_apoptotic	281474976711856 (F002860)	Plastin-2 OS=Homo sapiens GN=LCP1 PE=1 SV=6	PLSL_HUMAN	SwissProt_2015_08.fasta	70 291,2	1	26	30	52	0.0014	0.566
apoptotic merged	APO_apoptotic	APO_apoptotic	281474976711856 (F002860)	Tryptophan--tRNA ligase, cytoplasmic OS=Homo sapiens GN=WARS PE=1 SV=2	SYWC_HUMAN	SwissProt_2015_08.fasta	53 167,6	1	2	2	3	0.0001	0.0701
apoptotic merged	APO_apoptotic	APO_apoptotic	281474976711856 (F002860)	Nucleosome assembly protein 1-like 1 OS=Homo sapiens GN=NAP1L1 PE=1 SV=1	NP1L1_HUMAN	SwissProt_2015_08.fasta	45 375,0	1	6	6	7	0.0002	0.312
apoptotic merged	APO_apoptotic	APO_apoptotic	281474976711856 (F002860)	Probable ATP-dependent RNA helicase DDX17 OS=Homo sapiens GN=DDX17 PE=1 SV=2	DDX17_HUMAN	SwissProt_2015_08.fasta	80 274,0	1	2	2	3	0.0001	0.0274
apoptotic merged	APO_apoptotic	APO_apoptotic	281474976711856 (F002860)	T-complex protein 1 subunit delta OS=Homo sapiens GN=CCT4 PE=1 SV=4	TCPD_HUMAN	SwissProt_2015_08.fasta	57 926,0	1	11	11	27	0.0007	0.388
apoptotic merged	APO_apoptotic	APO_apoptotic	281474976711856 (F002860)	40S ribosomal protein S13 OS=Homo sapiens GN=RPS13 PE=1 SV=2	RS13_HUMAN	SwissProt_2015_08.fasta	17 223,3	1	3	3	5	0.0001	0.245
apoptotic merged	APO_apoptotic	APO_apoptotic	281474976711856 (F002860)	Cyclin-dependent kinase 6 OS=Homo sapiens GN=CDK6 PE=1 SV=1	CDK6_HUMAN	SwissProt_2015_08.fasta	36 938,8	1	2	2	4	0.0001	0.101
apoptotic merged	APO_apoptotic	APO_apoptotic	281474976711856 (F002860)	Multifunctional protein ADE2 OS=Homo sapiens GN=PAICS PE=1 SV=3	PUR6_HUMAN	SwissProt_2015_08.fasta	47 080,0	1	9	9	12	0.0003	0.355
apoptotic merged	APO_apoptotic	APO_apoptotic	281474976711856 (F002860)	Phosphoglycerate kinase 1 OS=Homo sapiens GN=PGK1 PE=1 SV=3	PGK1_HUMAN	SwissProt_2015_08.fasta	44 615,3	1	10	12	19	0.0005	0.357
apoptotic merged	APO_apoptotic	APO_apoptotic	281474976711856 (F002860)	Glucosidase 2 subunit beta OS=Homo sapiens GN=PRKCSH PE=1 SV=2	GLU2B_HUMAN	SwissProt_2015_08.fasta	59 425,8	1	6	6	8	0.0002	0.271
apoptotic merged	APO_apoptotic	APO_apoptotic	281474976711856 (F002860)	Protein diaphanous homolog 1 OS=Homo sapiens GN=DIAPH1 PE=1 SV=2	DIAP1_HUMAN	SwissProt_2015_08.fasta	141 352,9	1	7	7	7	0.0002	0.109
apoptotic merged	APO_apoptotic	APO_apoptotic	281474976711856 (F002860)	Plasminogen activator inhibitor 1 RNA-binding protein OS=Homo sapiens GN=SERBP1 PE=1 SV=2	PAIRB_HUMAN	SwissProt_2015_08.fasta	44 965,8	1	4	4	7	0.0002	0.113
apoptotic merged	APO_apoptotic	APO_apoptotic	281474976711856 (F002860)	Annexin A5 OS=Homo sapiens GN=ANXA5 PE=1 SV=2	ANXA5_HUMAN	SwissProt_2015_08.fasta	35 938,6	1	3	3	3	0.0001	0.203
apoptotic merged	APO_apoptotic	APO_apoptotic	281474976711856 (F002860)	Tubulin beta-4B chain OS=Homo sapiens GN=TUBB4B PE=1 SV=1	TBB4B_HUMAN	SwissProt_2015_08.fasta	49 830,7	1	5	5	7	0.0002	0.769
apoptotic merged	APO_apoptotic	APO_apoptotic	281474976711856 (F002860)	Phosphatidylethanolamine-binding protein 1 OS=Homo sapiens GN=PEBP1 PE=1 SV=3	PEBP1_HUMAN	SwissProt_2015_08.fasta	21 056,9	1	3	3	3	0.0001	0.278
apoptotic merged	APO_apoptotic	APO_apoptotic	281474976711856 (F002860)	Phenylalanine--tRNA ligase alpha subunit OS=Homo sapiens GN=FARSA PE=1 SV=3	SYFA_HUMAN	SwissProt_2015_08.fasta	57 564,5	1	3	3	3	0.0001	0.0807
apoptotic merged	APO_apoptotic	APO_apoptotic	281474976711856 (F002860)	Valine--tRNA ligase OS=Homo sapiens GN=VARS PE=1 SV=4	SYVC_HUMAN	SwissProt_2015_08.fasta	140 477,5	1	4	4	4	0.0001	0.0514
apoptotic merged	APO_apoptotic	APO_apoptotic	281474976711856 (F002860)	Actin-related protein 2 OS=Homo sapiens GN=ACTR2 PE=1 SV=1	ARP2_HUMAN	SwissProt_2015_08.fasta	44 761,7	1	3	3	4	0.0001	0.162
apoptotic merged	APO_apoptotic	APO_apoptotic	281474976711856 (F002860)	Eukaryotic initiation factor 4A-I OS=Homo sapiens GN=EIF4A1 PE=1 SV=1	IF4A1_HUMAN	SwissProt_2015_08.fasta	46 155,3	1	14	16	24	0.0007	0.591
apoptotic merged	APO_apoptotic	APO_apoptotic	281474976711856 (F002860)	60S ribosomal protein L14 OS=Homo sapiens GN=RPL14 PE=1 SV=4	RL14_HUMAN	SwissProt_2015_08.fasta	23 432,3	1	3	3	3	0.0001	0.153
apoptotic merged	APO_apoptotic	APO_apoptotic	281474976711856 (F002860)	Heterogeneous nuclear ribonucleoprotein R OS=Homo sapiens GN=HNRNPR PE=1 SV=1	HNRPR_HUMAN	SwissProt_2015_08.fasta	70 943,9	1	4	5	5	0.0001	0.09
apoptotic merged	APO_apoptotic	APO_apoptotic	281474976711856 (F002860)	Ran-specific GTPase-activating protein OS=Homo sapiens GN=RANBP1 PE=1 SV=1	RANG_HUMAN	SwissProt_2015_08.fasta	23 310,8	1	2	2	2	0.0001	0.109
apoptotic merged	APO_apoptotic	APO_apoptotic	281474976711856 (F002860)	Formin-like protein 1 OS=Homo sapiens GN=FMNL1 PE=1 SV=3	FMNL1_HUMAN	SwissProt_2015_08.fasta	121 858,2	1	2	2	3	0.0001	0.0318
apoptotic merged	APO_apoptotic	APO_apoptotic	281474976711856 (F002860)	ATP-binding cassette sub-family F member 1 OS=Homo sapiens GN=ABCF1 PE=1 SV=2	ABCF1_HUMAN	SwissProt_2015_08.fasta	95 928,2	1	3	3	4	0.0001	0.0675
apoptotic merged	APO_apoptotic	APO_apoptotic	281474976711856 (F002860)	Proteasome subunit alpha type-6 OS=Homo sapiens GN=PSMA6 PE=1 SV=1	PSA6_HUMAN	SwissProt_2015_08.fasta	27 399,5	1	3	3	3	0.0001	0.163
apoptotic merged	APO_apoptotic	APO_apoptotic	281474976711856 (F002860)	Serine/threonine-protein phosphatase 2A 55 kDa regulatory subunit B alpha isoform OS=Homo sapiens GN=PPP2R2A PE=1 SV=1	2ABA_HUMAN	SwissProt_2015_08.fasta	51 693,4	1	2	2	2	0.0001	0.0984
apoptotic merged	APO_apoptotic	APO_apoptotic	281474976711856 (F002860)	60S ribosomal protein L23 OS=Homo sapiens GN=RPL23 PE=1 SV=1	RL23_HUMAN	SwissProt_2015_08.fasta	14 865,9	1	2	3	4	0.0001	0.25
apoptotic merged	APO_apoptotic	APO_apoptotic	281474976711856 (F002860)	AP-1 complex subunit sigma-1A OS=Homo sapiens GN=AP1S1 PE=1 SV=1	AP1S1_HUMAN	SwissProt_2015_08.fasta	18 733,9	1	2	2	2	0.0001	0.222
apoptotic merged	APO_apoptotic	APO_apoptotic	281474976711856 (F002860)	Glutamate dehydrogenase 1, mitochondrial OS=Homo sapiens GN=GLUD1 PE=1 SV=2	DHE3_HUMAN,DHE4_HUMAN	SwissProt_2015_08.fasta	61 399,7	1	2	2	2	0.0001	0.0645
apoptotic merged	APO_apoptotic	APO_apoptotic	281474976711856 (F002860)	Integrin alpha-4 OS=Homo sapiens GN=ITGA4 PE=1 SV=3	ITA4_HUMAN	SwissProt_2015_08.fasta	114 901,8	1	4	4	4	0.0001	0.0901
apoptotic merged	APO_apoptotic	APO_apoptotic	281474976711856 (F002860)	3-hydroxyacyl-CoA dehydrogenase type-2 OS=Homo sapiens GN=HSD17B10 PE=1 SV=3	HCD2_HUMAN	SwissProt_2015_08.fasta	26 923,1	1	4	4	5	0.0001	0.268
apoptotic merged	APO_apoptotic	APO_apoptotic	281474976711856 (F002860)	Myosin-9 OS=Homo sapiens GN=MYH9 PE=1 SV=4	MYH9_HUMAN	SwissProt_2015_08.fasta	226 537,5	1	48	53	72	0.002	0.33
apoptotic merged	APO_apoptotic	APO_apoptotic	281474976711856 (F002860)	40S ribosomal protein S7 OS=Homo sapiens GN=RPS7 PE=1 SV=1	RS7_HUMAN	SwissProt_2015_08.fasta	22 127,5	1	4	4	4	0.0001	0.387
apoptotic merged	APO_apoptotic	APO_apoptotic	281474976711856 (F002860)	Transitional endoplasmic reticulum ATPase OS=Homo sapiens GN=VCP PE=1 SV=4	TERA_HUMAN	SwissProt_2015_08.fasta	89 324,8	1	13	14	18	0.0005	0.272
apoptotic merged	APO_apoptotic	APO_apoptotic	281474976711856 (F002860)	Splicing factor U2AF 35 kDa subunit OS=Homo sapiens GN=U2AF1 PE=1 SV=3	U2AF1_HUMAN	SwissProt_2015_08.fasta	27 872,2	1	2	2	3	0.0001	0.0917
apoptotic merged	APO_apoptotic	APO_apoptotic	281474976711856 (F002860)	Zinc finger CCCH-type antiviral protein 1 OS=Homo sapiens GN=ZC3HAV1 PE=1 SV=3	ZCCHV_HUMAN	SwissProt_2015_08.fasta	101 432,6	1	7	7	9	0.0002	0.139
apoptotic merged	APO_apoptotic	APO_apoptotic	281474976711856 (F002860)	Proteasome subunit beta type-5 OS=Homo sapiens GN=PSMB5 PE=1 SV=3	PSB5_HUMAN	SwissProt_2015_08.fasta	28 481,0	1	2	2	2	0.0001	0.141
apoptotic merged	APO_apoptotic	APO_apoptotic	281474976711856 (F002860)	Eukaryotic translation initiation factor 2 subunit 3 OS=Homo sapiens GN=EIF2S3 PE=1 SV=3	IF2G_HUMAN	SwissProt_2015_08.fasta	51 110,2	1	2	2	2	0.0001	0.0975
apoptotic merged	APO_apoptotic	APO_apoptotic	281474976711856 (F002860)	Annexin A4 OS=Homo sapiens GN=ANXA4 PE=1 SV=4	ANXA4_HUMAN	SwissProt_2015_08.fasta	35 884,3	1	3	3	3	0.0001	0.135
apoptotic merged	APO_apoptotic	APO_apoptotic	281474976711856 (F002860)	Serine hydroxymethyltransferase, mitochondrial OS=Homo sapiens GN=SHMT2 PE=1 SV=3	GLYM_HUMAN	SwissProt_2015_08.fasta	55 994,7	1	4	4	5	0.0001	0.135
apoptotic merged	APO_apoptotic	APO_apoptotic	281474976711856 (F002860)	X-ray repair cross-complementing protein 6 OS=Homo sapiens GN=XRCC6 PE=1 SV=2	XRCC6_HUMAN	SwissProt_2015_08.fasta	69 846,4	1	4	5	7	0.0002	0.122
apoptotic merged	APO_apoptotic	APO_apoptotic	281474976711856 (F002860)	S-formylglutathione hydrolase OS=Homo sapiens GN=ESD PE=1 SV=2	ESTD_HUMAN	SwissProt_2015_08.fasta	31 463,6	1	3	4	4	0.0001	0.223
apoptotic merged	APO_apoptotic	APO_apoptotic	281474976711856 (F002860)	Xaa-Pro aminopeptidase 1 OS=Homo sapiens GN=XPNPEP1 PE=1 SV=3	XPP1_HUMAN	SwissProt_2015_08.fasta	69 919,2	1	3	3	3	0.0001	0.0626
apoptotic merged	APO_apoptotic	APO_apoptotic	281474976711856 (F002860)	Serine/threonine-protein phosphatase 2A 65 kDa regulatory subunit A alpha isoform OS=Homo sapiens GN=PPP2R1A PE=1 SV=4	2AAA_HUMAN	SwissProt_2015_08.fasta	65 309,7	1	6	7	10	0.0003	0.171
apoptotic merged	APO_apoptotic	APO_apoptotic	281474976711856 (F002860)	Proteasome subunit alpha type-5 OS=Homo sapiens GN=PSMA5 PE=1 SV=3	PSA5_HUMAN	SwissProt_2015_08.fasta	26 411,3	1	3	3	3	0.0001	0.224
apoptotic merged	APO_apoptotic	APO_apoptotic	281474976711856 (F002860)	CTP synthase 1 OS=Homo sapiens GN=CTPS1 PE=1 SV=2	PYRG1_HUMAN	SwissProt_2015_08.fasta	66 690,7	1	5	5	5	0.0001	0.124
apoptotic merged	APO_apoptotic	APO_apoptotic	281474976711856 (F002860)	Calpain-1 catalytic subunit OS=Homo sapiens GN=CAPN1 PE=1 SV=1	CAN1_HUMAN	SwissProt_2015_08.fasta	81 892,6	1	3	3	3	0.0001	0.105
apoptotic merged	APO_apoptotic	APO_apoptotic	281474976711856 (F002860)	Rho-related GTP-binding protein RhoG OS=Homo sapiens GN=RHOG PE=1 SV=1	RHOG_HUMAN	SwissProt_2015_08.fasta	21 308,1	1	3	3	6	0.0002	0.277
apoptotic merged	APO_apoptotic	APO_apoptotic	281474976711856 (F002860)	Alanine--tRNA ligase, cytoplasmic OS=Homo sapiens GN=AARS PE=1 SV=2	SYAC_HUMAN	SwissProt_2015_08.fasta	106 813,2	1	12	12	14	0.0004	0.198
apoptotic merged	APO_apoptotic	APO_apoptotic	281474976711856 (F002860)	Alpha-1-acid glycoprotein 1 OS=Homo sapiens GN=ORM1 PE=1 SV=1	A1AG1_HUMAN	SwissProt_2015_08.fasta	23 512,1	1	2	2	2	0.0001	0.129
apoptotic merged	APO_apoptotic	APO_apoptotic	281474976711856 (F002860)	Serine/threonine-protein phosphatase 5 OS=Homo sapiens GN=PPP5C PE=1 SV=1	PPP5_HUMAN	SwissProt_2015_08.fasta	56 880,3	1	2	2	2	0.0001	0.0681
apoptotic merged	APO_apoptotic	APO_apoptotic	281474976711856 (F002860)	40S ribosomal protein S6 OS=Homo sapiens GN=RPS6 PE=1 SV=1	RS6_HUMAN	SwissProt_2015_08.fasta	28 681,7	1	2	2	3	0.0001	0.108
apoptotic merged	APO_apoptotic	APO_apoptotic	281474976711856 (F002860)	Staphylococcal nuclease domain-containing protein 1 OS=Homo sapiens GN=SND1 PE=1 SV=1	SND1_HUMAN	SwissProt_2015_08.fasta	101 998,5	1	6	8	8	0.0002	0.115
apoptotic merged	APO_apoptotic	APO_apoptotic	281474976711856 (F002860)	Long-chain-fatty-acid--CoA ligase 4 OS=Homo sapiens GN=ACSL4 PE=1 SV=2	ACSL4_HUMAN	SwissProt_2015_08.fasta	79 191,5	1	2	2	3	0.0001	0.0534
apoptotic merged	APO_apoptotic	APO_apoptotic	281474976711856 (F002860)	Delta(3,5)-Delta(2,4)-dienoyl-CoA isomerase, mitochondrial OS=Homo sapiens GN=ECH1 PE=1 SV=2	ECH1_HUMAN	SwissProt_2015_08.fasta	35 816,2	1	5	6	6	0.0002	0.247
apoptotic merged	APO_apoptotic	APO_apoptotic	281474976711856 (F002860)	Nuclear autoantigenic sperm protein OS=Homo sapiens GN=NASP PE=1 SV=2	NASP_HUMAN	SwissProt_2015_08.fasta	85 235,5	1	4	5	6	0.0002	0.102
apoptotic merged	APO_apoptotic	APO_apoptotic	281474976711856 (F002860)	Unconventional myosin-Ig OS=Homo sapiens GN=MYO1G PE=1 SV=2	MYO1G_HUMAN	SwissProt_2015_08.fasta	116 443,6	1	13	13	16	0.0004	0.172
apoptotic merged	APO_apoptotic	APO_apoptotic	281474976711856 (F002860)	14-3-3 protein beta/alpha OS=Homo sapiens GN=YWHAB PE=1 SV=3	1433B_HUMAN	SwissProt_2015_08.fasta	28 083,1	1	6	7	12	0.0003	0.451
apoptotic merged	APO_apoptotic	APO_apoptotic	281474976711856 (F002860)	E3 ubiquitin-protein ligase UBR4 OS=Homo sapiens GN=UBR4 PE=1 SV=1	UBR4_HUMAN	SwissProt_2015_08.fasta	573 842,5	1	6	6	8	0.0002	0.0299
apoptotic merged	APO_apoptotic	APO_apoptotic	281474976711856 (F002860)	Drebrin OS=Homo sapiens GN=DBN1 PE=1 SV=4	DREB_HUMAN	SwissProt_2015_08.fasta	71 428,6	1	6	6	8	0.0002	0.197
apoptotic merged	APO_apoptotic	APO_apoptotic	281474976711856 (F002860)	Poly(rC)-binding protein 1 OS=Homo sapiens GN=PCBP1 PE=1 SV=2	PCBP1_HUMAN	SwissProt_2015_08.fasta	37 498,2	1	3	4	5	0.0001	0.135
apoptotic merged	APO_apoptotic	APO_apoptotic	281474976711856 (F002860)	CAD protein OS=Homo sapiens GN=CAD PE=1 SV=3	PYR1_HUMAN	SwissProt_2015_08.fasta	242 982,5	1	13	13	17	0.0005	0.102
apoptotic merged	APO_apoptotic	APO_apoptotic	281474976711856 (F002860)	Heterogeneous nuclear ribonucleoprotein A/B OS=Homo sapiens GN=HNRNPAB PE=1 SV=2	ROAA_HUMAN	SwissProt_2015_08.fasta	36 225,2	1	2	2	3	0.0001	0.0964
apoptotic merged	APO_apoptotic	APO_apoptotic	281474976711856 (F002860)	Protein LYRIC OS=Homo sapiens GN=MTDH PE=1 SV=2	LYRIC_HUMAN	SwissProt_2015_08.fasta	63 838,4	1	2	2	2	0.0001	0.0567
apoptotic merged	APO_apoptotic	APO_apoptotic	281474976711856 (F002860)	ATP synthase subunit alpha, mitochondrial OS=Homo sapiens GN=ATP5A1 PE=1 SV=1	ATPA_HUMAN	SwissProt_2015_08.fasta	59 752,1	1	8	9	13	0.0004	0.213
apoptotic merged	APO_apoptotic	APO_apoptotic	281474976711856 (F002860)	Heterogeneous nuclear ribonucleoprotein D0 OS=Homo sapiens GN=HNRNPD PE=1 SV=1	HNRPD_HUMAN	SwissProt_2015_08.fasta	38 434,5	1	5	6	8	0.0002	0.197
apoptotic merged	APO_apoptotic	APO_apoptotic	281474976711856 (F002860)	Serine--tRNA ligase, cytoplasmic OS=Homo sapiens GN=SARS PE=1 SV=3	SYSC_HUMAN	SwissProt_2015_08.fasta	58 778,7	1	3	3	4	0.0001	0.115
apoptotic merged	APO_apoptotic	APO_apoptotic	281474976711856 (F002860)	Squalene synthase OS=Homo sapiens GN=FDFT1 PE=1 SV=1	FDFT_HUMAN	SwissProt_2015_08.fasta	48 116,4	1	7	7	9	0.0002	0.223
apoptotic merged	APO_apoptotic	APO_apoptotic	281474976711856 (F002860)	Gamma-enolase OS=Homo sapiens GN=ENO2 PE=1 SV=3	ENOG_HUMAN	SwissProt_2015_08.fasta	47 269,7	1	4	5	6	0.0002	0.242
apoptotic merged	APO_apoptotic	APO_apoptotic	281474976711856 (F002860)	Myosin light polypeptide 6 OS=Homo sapiens GN=MYL6 PE=1 SV=2	MYL6_HUMAN	SwissProt_2015_08.fasta	16 929,8	1	5	5	6	0.0002	0.404
apoptotic merged	APO_apoptotic	APO_apoptotic	281474976711856 (F002860)	26S protease regulatory subunit 6A OS=Homo sapiens GN=PSMC3 PE=1 SV=3	PRS6A_HUMAN	SwissProt_2015_08.fasta	49 205,0	1	3	3	3	0.0001	0.116
apoptotic merged	APO_apoptotic	APO_apoptotic	281474976711856 (F002860)	Tubulin beta-4A chain OS=Homo sapiens GN=TUBB4A PE=1 SV=2	TBB4A_HUMAN	SwissProt_2015_08.fasta	49 585,5	1	3	4	5	0.0001	0.739
apoptotic merged	APO_apoptotic	APO_apoptotic	281474976711856 (F002860)	Tropomyosin alpha-4 chain OS=Homo sapiens GN=TPM4 PE=1 SV=3	TPM4_HUMAN	SwissProt_2015_08.fasta	28 522,4	1	4	4	6	0.0002	0.218
apoptotic merged	APO_apoptotic	APO_apoptotic	281474976711856 (F002860)	NSFL1 cofactor p47 OS=Homo sapiens GN=NSFL1C PE=1 SV=2	NSF1C_HUMAN	SwissProt_2015_08.fasta	40 573,2	1	2	2	2	0.0001	0.0973
apoptotic merged	APO_apoptotic	APO_apoptotic	281474976711856 (F002860)	Melanoma-associated antigen B2 OS=Homo sapiens GN=MAGEB2 PE=1 SV=3	MAGB2_HUMAN	SwissProt_2015_08.fasta	35 277,7	1	2	2	2	0.0001	0.103
apoptotic merged	APO_apoptotic	APO_apoptotic	281474976711856 (F002860)	RNA-binding protein FUS OS=Homo sapiens GN=FUS PE=1 SV=1	FUS_HUMAN	SwissProt_2015_08.fasta	53 426,0	1	2	3	4	0.0001	0.0875
apoptotic merged	APO_apoptotic	APO_apoptotic	281474976711856 (F002860)	Receptor-type tyrosine-protein phosphatase C OS=Homo sapiens GN=PTPRC PE=1 SV=2	PTPRC_HUMAN	SwissProt_2015_08.fasta	147 255,9	1	9	9	11	0.0003	0.113
apoptotic merged	APO_apoptotic	APO_apoptotic	281474976711856 (F002860)	Glutamine--fructose-6-phosphate aminotransferase [isomerizing] 1 OS=Homo sapiens GN=GFPT1 PE=1 SV=3	GFPT1_HUMAN	SwissProt_2015_08.fasta	78 807,7	1	10	10	12	0.0003	0.235
apoptotic merged	APO_apoptotic	APO_apoptotic	281474976711856 (F002860)	Signal recognition particle subunit SRP72 OS=Homo sapiens GN=SRP72 PE=1 SV=3	SRP72_HUMAN	SwissProt_2015_08.fasta	74 608,3	1	3	3	3	0.0001	0.0596
apoptotic merged	APO_apoptotic	APO_apoptotic	281474976711856 (F002860)	Signal recognition particle receptor subunit beta OS=Homo sapiens GN=SRPRB PE=1 SV=3	SRPRB_HUMAN	SwissProt_2015_08.fasta	29 703,1	1	2	2	2	0.0001	0.122
apoptotic merged	APO_apoptotic	APO_apoptotic	281474976711856 (F002860)	FACT complex subunit SPT16 OS=Homo sapiens GN=SUPT16H PE=1 SV=1	SP16H_HUMAN	SwissProt_2015_08.fasta	119 917,4	1	2	2	3	0.0001	0.022
apoptotic merged	APO_apoptotic	APO_apoptotic	281474976711856 (F002860)	Lysine--tRNA ligase OS=Homo sapiens GN=KARS PE=1 SV=3	SYK_HUMAN	SwissProt_2015_08.fasta	68 050,4	1	5	5	5	0.0001	0.124
apoptotic merged	APO_apoptotic	APO_apoptotic	281474976711856 (F002860)	Succinyl-CoA:3-ketoacid coenzyme A transferase 1, mitochondrial OS=Homo sapiens GN=OXCT1 PE=1 SV=1	SCOT1_HUMAN	SwissProt_2015_08.fasta	56 158,8	1	2	2	2	0.0001	0.0788
apoptotic merged	APO_apoptotic	APO_apoptotic	281474976711856 (F002860)	ATP-citrate synthase OS=Homo sapiens GN=ACLY PE=1 SV=3	ACLY_HUMAN	SwissProt_2015_08.fasta	120 842,8	1	16	18	26	0.0007	0.21
apoptotic merged	APO_apoptotic	APO_apoptotic	281474976711856 (F002860)	T-complex protein 1 subunit beta OS=Homo sapiens GN=CCT2 PE=1 SV=4	TCPB_HUMAN	SwissProt_2015_08.fasta	57 489,9	1	11	13	17	0.0005	0.34
apoptotic merged	APO_apoptotic	APO_apoptotic	281474976711856 (F002860)	40S ribosomal protein S11 OS=Homo sapiens GN=RPS11 PE=1 SV=3	RS11_HUMAN	SwissProt_2015_08.fasta	18 431,3	1	2	2	3	0.0001	0.127
apoptotic merged	APO_apoptotic	APO_apoptotic	281474976711856 (F002860)	60S ribosomal protein L22 OS=Homo sapiens GN=RPL22 PE=1 SV=2	RL22_HUMAN	SwissProt_2015_08.fasta	14 787,3	1	4	4	8	0.0002	0.508
apoptotic merged	APO_apoptotic	APO_apoptotic	281474976711856 (F002860)	Cullin-associated NEDD8-dissociated protein 1 OS=Homo sapiens GN=CAND1 PE=1 SV=2	CAND1_HUMAN	SwissProt_2015_08.fasta	136 381,1	1	5	5	6	0.0002	0.0862
apoptotic merged	APO_apoptotic	APO_apoptotic	281474976711856 (F002860)	Inorganic pyrophosphatase OS=Homo sapiens GN=PPA1 PE=1 SV=2	IPYR_HUMAN	SwissProt_2015_08.fasta	32 660,6	1	4	4	5	0.0001	0.253
apoptotic merged	APO_apoptotic	APO_apoptotic	281474976711856 (F002860)	Prolyl endopeptidase OS=Homo sapiens GN=PREP PE=1 SV=2	PPCE_HUMAN	SwissProt_2015_08.fasta	80 701,5	1	2	2	2	0.0001	0.0465
apoptotic merged	APO_apoptotic	APO_apoptotic	281474976711856 (F002860)	Phosphoribosylformylglycinamidine synthase OS=Homo sapiens GN=PFAS PE=1 SV=4	PUR4_HUMAN	SwissProt_2015_08.fasta	144 733,8	1	2	2	2	0.0001	0.0284
apoptotic merged	APO_apoptotic	APO_apoptotic	281474976711856 (F002860)	Importin subunit alpha-3 OS=Homo sapiens GN=KPNA4 PE=1 SV=1	IMA3_HUMAN	SwissProt_2015_08.fasta	57 886,9	1	2	2	2	0.0001	0.0825
apoptotic merged	APO_apoptotic	APO_apoptotic	281474976711856 (F002860)	DNA replication licensing factor MCM3 OS=Homo sapiens GN=MCM3 PE=1 SV=3	MCM3_HUMAN	SwissProt_2015_08.fasta	90 982,6	1	2	2	2	0.0001	0.0235
apoptotic merged	APO_apoptotic	APO_apoptotic	281474976711856 (F002860)	Isocitrate dehydrogenase [NADP], mitochondrial OS=Homo sapiens GN=IDH2 PE=1 SV=2	IDHP_HUMAN	SwissProt_2015_08.fasta	50 910,4	1	9	9	11	0.0003	0.285
apoptotic merged	APO_apoptotic	APO_apoptotic	281474976711856 (F002860)	Eukaryotic translation initiation factor 5B OS=Homo sapiens GN=EIF5B PE=1 SV=4	IF2P_HUMAN	SwissProt_2015_08.fasta	138 831,5	1	4	4	4	0.0001	0.0582
apoptotic merged	APO_apoptotic	APO_apoptotic	281474976711856 (F002860)	60S ribosomal protein L9 OS=Homo sapiens GN=RPL9 PE=1 SV=1	RL9_HUMAN	SwissProt_2015_08.fasta	21 863,7	1	4	6	12	0.0003	0.396
apoptotic merged	APO_apoptotic	APO_apoptotic	281474976711856 (F002860)	Stomatin-like protein 2, mitochondrial OS=Homo sapiens GN=STOML2 PE=1 SV=1	STML2_HUMAN	SwissProt_2015_08.fasta	38 534,5	1	3	3	3	0.0001	0.132
apoptotic merged	APO_apoptotic	APO_apoptotic	281474976711856 (F002860)	Heterogeneous nuclear ribonucleoprotein F OS=Homo sapiens GN=HNRNPF PE=1 SV=3	HNRPF_HUMAN	SwissProt_2015_08.fasta	45 671,9	1	3	3	3	0.0001	0.183
apoptotic merged	APO_apoptotic	APO_apoptotic	281474976711856 (F002860)	X-ray repair cross-complementing protein 5 OS=Homo sapiens GN=XRCC5 PE=1 SV=3	XRCC5_HUMAN	SwissProt_2015_08.fasta	82 707,1	1	2	2	2	0.0001	0.0574
apoptotic merged	APO_apoptotic	APO_apoptotic	281474976711856 (F002860)	Polypyrimidine tract-binding protein 1 OS=Homo sapiens GN=PTBP1 PE=1 SV=1	PTBP1_HUMAN	SwissProt_2015_08.fasta	57 222,5	1	3	4	5	0.0001	0.126
apoptotic merged	APO_apoptotic	APO_apoptotic	281474976711856 (F002860)	Ras GTPase-activating-like protein IQGAP2 OS=Homo sapiens GN=IQGAP2 PE=1 SV=4	IQGA2_HUMAN	SwissProt_2015_08.fasta	180 584,3	1	2	2	2	0.0001	0.021
apoptotic merged	APO_apoptotic	APO_apoptotic	281474976711856 (F002860)	Malignant T-cell-amplified sequence 1 OS=Homo sapiens GN=MCTS1 PE=1 SV=1	MCTS1_HUMAN	SwissProt_2015_08.fasta	20 555,9	1	2	2	2	0.0001	0.215
apoptotic merged	APO_apoptotic	APO_apoptotic	281474976711856 (F002860)	40S ribosomal protein S4, X isoform OS=Homo sapiens GN=RPS4X PE=1 SV=2	RS4X_HUMAN	SwissProt_2015_08.fasta	29 599,3	1	4	4	7	0.0002	0.205
apoptotic merged	APO_apoptotic	APO_apoptotic	281474976711856 (F002860)	Proteasome subunit alpha type-4 OS=Homo sapiens GN=PSMA4 PE=1 SV=1	PSA4_HUMAN	SwissProt_2015_08.fasta	29 484,8	1	4	4	6	0.0002	0.276
apoptotic merged	APO_apoptotic	APO_apoptotic	281474976711856 (F002860)	Glucose-6-phosphate 1-dehydrogenase OS=Homo sapiens GN=G6PD PE=1 SV=4	G6PD_HUMAN	SwissProt_2015_08.fasta	59 258,1	1	7	7	7	0.0002	0.223
apoptotic merged	APO_apoptotic	APO_apoptotic	281474976711856 (F002860)	Heat shock 70 kDa protein 4L OS=Homo sapiens GN=HSPA4L PE=1 SV=3	HS74L_HUMAN	SwissProt_2015_08.fasta	94 514,5	1	2	2	2	0.0001	0.0513
apoptotic merged	APO_apoptotic	APO_apoptotic	281474976711856 (F002860)	10 kDa heat shock protein, mitochondrial OS=Homo sapiens GN=HSPE1 PE=1 SV=2	CH10_HUMAN	SwissProt_2015_08.fasta	10 931,8	1	3	3	4	0.0001	0.353
apoptotic merged	APO_apoptotic	APO_apoptotic	281474976711856 (F002860)	Eukaryotic translation initiation factor 3 subunit C OS=Homo sapiens GN=EIF3C PE=1 SV=1	EIF3C_HUMAN	SwissProt_2015_08.fasta	105 347,2	1	4	4	6	0.0002	0.0602
apoptotic merged	APO_apoptotic	APO_apoptotic	281474976711856 (F002860)	40S ribosomal protein S5 OS=Homo sapiens GN=RPS5 PE=1 SV=4	RS5_HUMAN	SwissProt_2015_08.fasta	22 877,0	1	4	5	6	0.0002	0.26
apoptotic merged	APO_apoptotic	APO_apoptotic	281474976711856 (F002860)	60S ribosomal protein L27a OS=Homo sapiens GN=RPL27A PE=1 SV=2	RL27A_HUMAN	SwissProt_2015_08.fasta	16 561,4	1	3	3	4	0.0001	0.223
apoptotic merged	APO_apoptotic	APO_apoptotic	281474976711856 (F002860)	Peroxisomal multifunctional enzyme type 2 OS=Homo sapiens GN=HSD17B4 PE=1 SV=3	DHB4_HUMAN	SwissProt_2015_08.fasta	79 688,5	1	2	2	2	0.0001	0.0462
apoptotic merged	APO_apoptotic	APO_apoptotic	281474976711856 (F002860)	Glycine--tRNA ligase OS=Homo sapiens GN=GARS PE=1 SV=3	SYG_HUMAN	SwissProt_2015_08.fasta	83 167,6	1	8	8	9	0.0002	0.214
apoptotic merged	APO_apoptotic	APO_apoptotic	281474976711856 (F002860)	Proteasome subunit beta type-3 OS=Homo sapiens GN=PSMB3 PE=1 SV=2	PSB3_HUMAN	SwissProt_2015_08.fasta	22 949,6	1	2	2	2	0.0001	0.166
apoptotic merged	APO_apoptotic	APO_apoptotic	281474976711856 (F002860)	Vacuolar protein sorting-associated protein 35 OS=Homo sapiens GN=VPS35 PE=1 SV=2	VPS35_HUMAN	SwissProt_2015_08.fasta	91 710,0	1	6	6	8	0.0002	0.148
apoptotic merged	APO_apoptotic	APO_apoptotic	281474976711856 (F002860)	Voltage-dependent anion-selective channel protein 1 OS=Homo sapiens GN=VDAC1 PE=1 SV=2	VDAC1_HUMAN	SwissProt_2015_08.fasta	30 773,9	1	3	4	5	0.0001	0.155
apoptotic merged	APO_apoptotic	APO_apoptotic	281474976711856 (F002860)	Integrin beta-1 OS=Homo sapiens GN=ITGB1 PE=1 SV=2	ITB1_HUMAN	SwissProt_2015_08.fasta	88 415,1	1	3	3	3	0.0001	0.0639
apoptotic merged	APO_apoptotic	APO_apoptotic	281474976711856 (F002860)	Arginine--tRNA ligase, cytoplasmic OS=Homo sapiens GN=RARS PE=1 SV=2	SYRC_HUMAN	SwissProt_2015_08.fasta	75 382,0	1	5	5	6	0.0002	0.121
apoptotic merged	APO_apoptotic	APO_apoptotic	281474976711856 (F002860)	Granulins OS=Homo sapiens GN=GRN PE=1 SV=2	GRN_HUMAN	SwissProt_2015_08.fasta	63 540,0	1	2	2	2	0.0001	0.0489
apoptotic merged	APO_apoptotic	APO_apoptotic	281474976711856 (F002860)	Heat shock protein 105 kDa OS=Homo sapiens GN=HSPH1 PE=1 SV=1	HS105_HUMAN	SwissProt_2015_08.fasta	96 865,8	1	3	3	3	0.0001	0.0501
apoptotic merged	APO_apoptotic	APO_apoptotic	281474976711856 (F002860)	Triosephosphate isomerase OS=Homo sapiens GN=TPI1 PE=1 SV=3	TPIS_HUMAN	SwissProt_2015_08.fasta	30 790,8	1	5	5	6	0.0002	0.318
apoptotic merged	APO_apoptotic	APO_apoptotic	281474976711856 (F002860)	Profilin-1 OS=Homo sapiens GN=PFN1 PE=1 SV=2	PROF1_HUMAN	SwissProt_2015_08.fasta	15 054,3	1	4	5	7	0.0002	0.379
apoptotic merged	APO_apoptotic	APO_apoptotic	281474976711856 (F002860)	Peptidyl-prolyl cis-trans isomerase A OS=Homo sapiens GN=PPIA PE=1 SV=2	PPIA_HUMAN	SwissProt_2015_08.fasta	18 012,9	1	5	5	13	0.0004	0.479
apoptotic merged	APO_apoptotic	APO_apoptotic	281474976711856 (F002860)	Heterogeneous nuclear ribonucleoprotein H3 OS=Homo sapiens GN=HNRNPH3 PE=1 SV=2	HNRH3_HUMAN	SwissProt_2015_08.fasta	36 927,6	1	2	2	2	0.0001	0.0838
apoptotic merged	APO_apoptotic	APO_apoptotic	281474976711856 (F002860)	Peroxiredoxin-6 OS=Homo sapiens GN=PRDX6 PE=1 SV=3	PRDX6_HUMAN	SwissProt_2015_08.fasta	25 036,1	1	3	3	4	0.0001	0.188
apoptotic merged	APO_apoptotic	APO_apoptotic	281474976711856 (F002860)	Ubiquitin-associated protein 2-like OS=Homo sapiens GN=UBAP2L PE=1 SV=2	UBP2L_HUMAN	SwissProt_2015_08.fasta	114 534,1	1	2	2	2	0.0001	0.0405
apoptotic merged	APO_apoptotic	APO_apoptotic	281474976711856 (F002860)	Syntaxin-4 OS=Homo sapiens GN=STX4 PE=1 SV=2	STX4_HUMAN	SwissProt_2015_08.fasta	34 179,7	1	2	2	2	0.0001	0.165
apoptotic merged	APO_apoptotic	APO_apoptotic	281474976711856 (F002860)	Heat shock protein HSP 90-beta OS=Homo sapiens GN=HSP90AB1 PE=1 SV=4	HS90B_HUMAN	SwissProt_2015_08.fasta	83 267,3	1	26	31	71	0.0019	0.514
apoptotic merged	APO_apoptotic	APO_apoptotic	281474976711856 (F002860)	Guanine nucleotide-binding protein subunit beta-2-like 1 OS=Homo sapiens GN=GNB2L1 PE=1 SV=3	GBLP_HUMAN	SwissProt_2015_08.fasta	35 077,0	1	6	6	9	0.0002	0.353
apoptotic merged	APO_apoptotic	APO_apoptotic	281474976711856 (F002860)	Nucleoside diphosphate kinase A OS=Homo sapiens GN=NME1 PE=1 SV=1	NDKA_HUMAN	SwissProt_2015_08.fasta	17 148,8	1	4	4	4	0.0001	0.414
apoptotic merged	APO_apoptotic	APO_apoptotic	281474976711856 (F002860)	Heterogeneous nuclear ribonucleoproteins C1/C2 OS=Homo sapiens GN=HNRNPC PE=1 SV=4	HNRPC_HUMAN	SwissProt_2015_08.fasta	33 670,5	1	2	2	2	0.0001	0.0719
apoptotic merged	APO_apoptotic	APO_apoptotic	281474976711856 (F002860)	Disintegrin and metalloproteinase domain-containing protein 10 OS=Homo sapiens GN=ADAM10 PE=1 SV=1	ADA10_HUMAN	SwissProt_2015_08.fasta	84 143,0	1	3	3	3	0.0001	0.0628
apoptotic merged	APO_apoptotic	APO_apoptotic	281474976711856 (F002860)	Aminoacyl tRNA synthase complex-interacting multifunctional protein 2 OS=Homo sapiens GN=AIMP2 PE=1 SV=2	AIMP2_HUMAN	SwissProt_2015_08.fasta	35 349,3	1	3	3	5	0.0001	0.303
apoptotic merged	APO_apoptotic	APO_apoptotic	281474976711856 (F002860)	78 kDa glucose-regulated protein OS=Homo sapiens GN=HSPA5 PE=1 SV=2	GRP78_HUMAN	SwissProt_2015_08.fasta	72 334,7	1	13	13	13	0.0004	0.393
apoptotic merged	APO_apoptotic	APO_apoptotic	281474976711856 (F002860)	Adenine phosphoribosyltransferase OS=Homo sapiens GN=APRT PE=1 SV=2	APT_HUMAN	SwissProt_2015_08.fasta	19 608,5	1	2	2	2	0.0001	0.228
apoptotic merged	APO_apoptotic	APO_apoptotic	281474976711856 (F002860)	Heterogeneous nuclear ribonucleoprotein M OS=Homo sapiens GN=HNRNPM PE=1 SV=3	HNRPM_HUMAN	SwissProt_2015_08.fasta	77 517,3	1	5	5	7	0.0002	0.112
apoptotic merged	APO_apoptotic	APO_apoptotic	281474976711856 (F002860)	Myosin-10 OS=Homo sapiens GN=MYH10 PE=1 SV=3	MYH10_HUMAN	SwissProt_2015_08.fasta	229 005,3	1	25	28	34	0.0009	0.223
apoptotic merged	APO_apoptotic	APO_apoptotic	281474976711856 (F002860)	60S acidic ribosomal protein P1 OS=Homo sapiens GN=RPLP1 PE=1 SV=1	RLA1_HUMAN	SwissProt_2015_08.fasta	11 514,1	1	2	3	6	0.0002	0.667
apoptotic merged	APO_apoptotic	APO_apoptotic	281474976711856 (F002860)	C-1-tetrahydrofolate synthase, cytoplasmic OS=Homo sapiens GN=MTHFD1 PE=1 SV=3	C1TC_HUMAN	SwissProt_2015_08.fasta	101 561,5	1	5	5	6	0.0002	0.0866
apoptotic merged	APO_apoptotic	APO_apoptotic	281474976711856 (F002860)	Proteasome subunit alpha type-3 OS=Homo sapiens GN=PSMA3 PE=1 SV=2	PSA3_HUMAN	SwissProt_2015_08.fasta	28 433,7	1	2	2	2	0.0001	0.102
apoptotic merged	APO_apoptotic	APO_apoptotic	281474976711856 (F002860)	Fragile X mental retardation syndrome-related protein 1 OS=Homo sapiens GN=FXR1 PE=1 SV=3	FXR1_HUMAN	SwissProt_2015_08.fasta	69 720,9	1	2	2	2	0.0001	0.0612
apoptotic merged	APO_apoptotic	APO_apoptotic	281474976711856 (F002860)	Leucyl-cystinyl aminopeptidase OS=Homo sapiens GN=LNPEP PE=1 SV=3	LCAP_HUMAN	SwissProt_2015_08.fasta	117 353,2	1	4	4	4	0.0001	0.0673
apoptotic merged	APO_apoptotic	APO_apoptotic	281474976711856 (F002860)	Eukaryotic translation initiation factor 3 subunit B OS=Homo sapiens GN=EIF3B PE=1 SV=3	EIF3B_HUMAN	SwissProt_2015_08.fasta	92 482,8	1	6	6	8	0.0002	0.16
apoptotic merged	APO_apoptotic	APO_apoptotic	281474976711856 (F002860)	Differentially expressed in FDCP 6 homolog OS=Homo sapiens GN=DEF6 PE=1 SV=1	DEFI6_HUMAN	SwissProt_2015_08.fasta	73 910,8	1	3	4	5	0.0001	0.0824
apoptotic merged	APO_apoptotic	APO_apoptotic	281474976711856 (F002860)	26S proteasome non-ATPase regulatory subunit 3 OS=Homo sapiens GN=PSMD3 PE=1 SV=2	PSMD3_HUMAN	SwissProt_2015_08.fasta	60 979,6	1	4	4	5	0.0001	0.127
apoptotic merged	APO_apoptotic	APO_apoptotic	281474976711856 (F002860)	Alpha-actinin-1 OS=Homo sapiens GN=ACTN1 PE=1 SV=2	ACTN1_HUMAN	SwissProt_2015_08.fasta	103 061,1	1	7	7	10	0.0003	0.223
apoptotic merged	APO_apoptotic	APO_apoptotic	281474976711856 (F002860)	Eukaryotic translation initiation factor 3 subunit L OS=Homo sapiens GN=EIF3L PE=1 SV=1	EIF3L_HUMAN	SwissProt_2015_08.fasta	66 729,3	1	5	5	8	0.0002	0.138
apoptotic merged	APO_apoptotic	APO_apoptotic	281474976711856 (F002860)	Cofilin-1 OS=Homo sapiens GN=CFL1 PE=1 SV=3	COF1_HUMAN	SwissProt_2015_08.fasta	18 503,2	1	6	7	14	0.0004	0.44
apoptotic merged	APO_apoptotic	APO_apoptotic	281474976711856 (F002860)	Transferrin receptor protein 1 OS=Homo sapiens GN=TFRC PE=1 SV=2	TFR1_HUMAN	SwissProt_2015_08.fasta	84 873,6	1	3	3	7	0.0002	0.0737
apoptotic merged	APO_apoptotic	APO_apoptotic	281474976711856 (F002860)	Polyadenylate-binding protein 1 OS=Homo sapiens GN=PABPC1 PE=1 SV=2	PABP1_HUMAN	SwissProt_2015_08.fasta	70 671,3	1	5	5	5	0.0001	0.119
apoptotic merged	APO_apoptotic	APO_apoptotic	281474976711856 (F002860)	Protein disulfide-isomerase A6 OS=Homo sapiens GN=PDIA6 PE=1 SV=1	PDIA6_HUMAN	SwissProt_2015_08.fasta	48 122,3	1	7	7	10	0.0003	0.277
apoptotic merged	APO_apoptotic	APO_apoptotic	281474976711856 (F002860)	ATP synthase subunit beta, mitochondrial OS=Homo sapiens GN=ATP5B PE=1 SV=3	ATPB_HUMAN	SwissProt_2015_08.fasta	56 560,6	1	16	17	25	0.0007	0.552
apoptotic merged	APO_apoptotic	APO_apoptotic	281474976711856 (F002860)	Glutathione S-transferase P OS=Homo sapiens GN=GSTP1 PE=1 SV=2	GSTP1_HUMAN	SwissProt_2015_08.fasta	23 356,7	1	7	10	17	0.0005	0.533
apoptotic merged	APO_apoptotic	APO_apoptotic	281474976711856 (F002860)	14-3-3 protein theta OS=Homo sapiens GN=YWHAQ PE=1 SV=1	1433T_HUMAN	SwissProt_2015_08.fasta	27 765,4	1	5	6	10	0.0003	0.424
apoptotic merged	APO_apoptotic	APO_apoptotic	281474976711856 (F002860)	Proteasome activator complex subunit 2 OS=Homo sapiens GN=PSME2 PE=1 SV=4	PSME2_HUMAN	SwissProt_2015_08.fasta	27 402,3	1	3	5	7	0.0002	0.205
apoptotic merged	APO_apoptotic	APO_apoptotic	281474976711856 (F002860)	Thioredoxin OS=Homo sapiens GN=TXN PE=1 SV=3	THIO_HUMAN	SwissProt_2015_08.fasta	11 737,3	1	2	2	2	0.0001	0.229
apoptotic merged	APO_apoptotic	APO_apoptotic	281474976711856 (F002860)	Cell division control protein 42 homolog OS=Homo sapiens GN=CDC42 PE=1 SV=2	CDC42_HUMAN	SwissProt_2015_08.fasta	21 258,8	1	3	3	5	0.0001	0.199
apoptotic merged	APO_apoptotic	APO_apoptotic	281474976711856 (F002860)	Glutathione S-transferase Mu 3 OS=Homo sapiens GN=GSTM3 PE=1 SV=3	GSTM3_HUMAN	SwissProt_2015_08.fasta	26 561,1	1	3	3	5	0.0001	0.187
apoptotic merged	APO_apoptotic	APO_apoptotic	281474976711856 (F002860)	Peroxiredoxin-5, mitochondrial OS=Homo sapiens GN=PRDX5 PE=1 SV=4	PRDX5_HUMAN	SwissProt_2015_08.fasta	22 086,4	1	2	2	2	0.0001	0.182
apoptotic merged	APO_apoptotic	APO_apoptotic	281474976711856 (F002860)	T-complex protein 1 subunit alpha OS=Homo sapiens GN=TCP1 PE=1 SV=1	TCPA_HUMAN	SwissProt_2015_08.fasta	60 345,2	1	10	12	20	0.0005	0.363
apoptotic merged	APO_apoptotic	APO_apoptotic	281474976711856 (F002860)	Threonine--tRNA ligase, cytoplasmic OS=Homo sapiens GN=TARS PE=1 SV=3	SYTC_HUMAN	SwissProt_2015_08.fasta	83 437,8	1	6	6	6	0.0002	0.111
apoptotic merged	APO_apoptotic	APO_apoptotic	281474976711856 (F002860)	Ran-binding protein 3 OS=Homo sapiens GN=RANBP3 PE=1 SV=1	RANB3_HUMAN	SwissProt_2015_08.fasta	60 209,9	1	2	2	2	0.0001	0.0511
apoptotic merged	APO_apoptotic	APO_apoptotic	281474976711856 (F002860)	E3 ubiquitin-protein ligase HUWE1 OS=Homo sapiens GN=HUWE1 PE=1 SV=3	HUWE1_HUMAN	SwissProt_2015_08.fasta	481 892,1	1	4	4	4	0.0001	0.0137
apoptotic merged	APO_apoptotic	APO_apoptotic	281474976711856 (F002860)	Malate dehydrogenase, cytoplasmic OS=Homo sapiens GN=MDH1 PE=1 SV=4	MDHC_HUMAN	SwissProt_2015_08.fasta	36 426,9	1	2	2	2	0.0001	0.153
apoptotic merged	APO_apoptotic	APO_apoptotic	281474976711856 (F002860)	Calnexin OS=Homo sapiens GN=CANX PE=1 SV=2	CALX_HUMAN	SwissProt_2015_08.fasta	67 570,2	1	6	6	8	0.0002	0.186
apoptotic merged	APO_apoptotic	APO_apoptotic	281474976711856 (F002860)	Malate dehydrogenase, mitochondrial OS=Homo sapiens GN=MDH2 PE=1 SV=3	MDHM_HUMAN	SwissProt_2015_08.fasta	35 503,7	1	6	6	7	0.0002	0.251
apoptotic merged	APO_apoptotic	APO_apoptotic	281474976711856 (F002860)	Engulfment and cell motility protein 1 OS=Homo sapiens GN=ELMO1 PE=1 SV=2	ELMO1_HUMAN	SwissProt_2015_08.fasta	83 833,2	1	3	3	4	0.0001	0.0867
apoptotic merged	APO_apoptotic	APO_apoptotic	281474976711856 (F002860)	60 kDa heat shock protein, mitochondrial OS=Homo sapiens GN=HSPD1 PE=1 SV=2	CH60_HUMAN	SwissProt_2015_08.fasta	61 055,7	1	19	25	41	0.0011	0.51
apoptotic merged	APO_apoptotic	APO_apoptotic	281474976711856 (F002860)	60S ribosomal protein L30 OS=Homo sapiens GN=RPL30 PE=1 SV=2	RL30_HUMAN	SwissProt_2015_08.fasta	12 784,7	1	2	2	2	0.0001	0.217
apoptotic merged	APO_apoptotic	APO_apoptotic	281474976711856 (F002860)	Annexin A2 OS=Homo sapiens GN=ANXA2 PE=1 SV=2	ANXA2_HUMAN	SwissProt_2015_08.fasta	38 606,1	1	5	5	5	0.0001	0.227
apoptotic merged	APO_apoptotic	APO_apoptotic	281474976711856 (F002860)	26S proteasome non-ATPase regulatory subunit 2 OS=Homo sapiens GN=PSMD2 PE=1 SV=3	PSMD2_HUMAN	SwissProt_2015_08.fasta	100 202,2	1	6	8	10	0.0003	0.142
apoptotic merged	APO_apoptotic	APO_apoptotic	281474976711856 (F002860)	60S ribosomal protein L8 OS=Homo sapiens GN=RPL8 PE=1 SV=2	RL8_HUMAN	SwissProt_2015_08.fasta	28 024,8	1	3	3	3	0.0001	0.222
apoptotic merged	APO_apoptotic	APO_apoptotic (1)	281474976711167 (F003397)	Protein SET OS=Homo sapiens GN=SET PE=1 SV=3	SET_HUMAN	SwissProt_2014_08.fasta	33 489,4	1	4	4	4	0.0002	0.166
apoptotic merged	APO_apoptotic	APO_apoptotic (1)	281474976711167 (F003397)	Ras GTPase-activating-like protein IQGAP1 OS=Homo sapiens GN=IQGAP1 PE=1 SV=1	IQGA1_HUMAN	SwissProt_2014_08.fasta	189 258,6	1	11	11	14	0.0007	0.0966
apoptotic merged	APO_apoptotic	APO_apoptotic (1)	281474976711167 (F003397)	Alpha-actinin-4 OS=Homo sapiens GN=ACTN4 PE=1 SV=2	ACTN4_HUMAN	SwissProt_2014_08.fasta	104 857,2	1	11	11	35	0.0018	0.169
apoptotic merged	APO_apoptotic	APO_apoptotic (1)	281474976711167 (F003397)	Actin-related protein 2/3 complex subunit 5 OS=Homo sapiens GN=ARPC5 PE=1 SV=3	ARPC5_HUMAN	SwissProt_2014_08.fasta	16 320,6	1	2	2	2	0.0001	0.166
apoptotic merged	APO_apoptotic	APO_apoptotic (1)	281474976711167 (F003397)	Thioredoxin-dependent peroxide reductase, mitochondrial OS=Homo sapiens GN=PRDX3 PE=1 SV=3	PRDX3_HUMAN	SwissProt_2014_08.fasta	27 692,7	1	2	2	3	0.0002	0.152
apoptotic merged	APO_apoptotic	APO_apoptotic (1)	281474976711167 (F003397)	Pachytene checkpoint protein 2 homolog OS=Homo sapiens GN=TRIP13 PE=1 SV=2	PCH2_HUMAN	SwissProt_2014_08.fasta	48 552,1	1	2	2	2	0.0001	0.0833
apoptotic merged	APO_apoptotic	APO_apoptotic (1)	281474976711167 (F003397)	Serine/threonine-protein kinase PAK 2 OS=Homo sapiens GN=PAK2 PE=1 SV=3	PAK2_HUMAN	SwissProt_2014_08.fasta	58 044,1	1	4	4	5	0.0003	0.122
apoptotic merged	APO_apoptotic	APO_apoptotic (1)	281474976711167 (F003397)	26S proteasome non-ATPase regulatory subunit 14 OS=Homo sapiens GN=PSMD14 PE=1 SV=1	PSDE_HUMAN	SwissProt_2014_08.fasta	34 576,6	1	4	4	8	0.0004	0.268
apoptotic merged	APO_apoptotic	APO_apoptotic (1)	281474976711167 (F003397)	Coatomer subunit beta' OS=Homo sapiens GN=COPB2 PE=1 SV=2	COPB2_HUMAN	SwissProt_2014_08.fasta	102 489,1	1	2	2	2	0.0001	0.0397
apoptotic merged	APO_apoptotic	APO_apoptotic (1)	281474976711167 (F003397)	Eukaryotic peptide chain release factor GTP-binding subunit ERF3A OS=Homo sapiens GN=GSPT1 PE=1 SV=1	ERF3A_HUMAN	SwissProt_2014_08.fasta	55 756,7	1	2	2	3	0.0002	0.0541
apoptotic merged	APO_apoptotic	APO_apoptotic (1)	281474976711167 (F003397)	Trifunctional purine biosynthetic protein adenosine-3 OS=Homo sapiens GN=GART PE=1 SV=1	PUR2_HUMAN	SwissProt_2014_08.fasta	107 768,4	1	10	10	26	0.0014	0.153
apoptotic merged	APO_apoptotic	APO_apoptotic (1)	281474976711167 (F003397)	Prostaglandin E synthase 3 OS=Homo sapiens GN=PTGES3 PE=1 SV=1	TEBP_HUMAN	SwissProt_2014_08.fasta	18 697,9	1	4	4	8	0.0004	0.319
apoptotic merged	APO_apoptotic	APO_apoptotic (1)	281474976711167 (F003397)	F-actin-capping protein subunit alpha-2 OS=Homo sapiens GN=CAPZA2 PE=1 SV=3	CAZA2_HUMAN	SwissProt_2014_08.fasta	32 949,2	1	2	2	2	0.0001	0.154
apoptotic merged	APO_apoptotic	APO_apoptotic (1)	281474976711167 (F003397)	Tyrosine-protein kinase Lck OS=Homo sapiens GN=LCK PE=1 SV=6	LCK_HUMAN	SwissProt_2014_08.fasta	58 002,0	1	12	12	32	0.0017	0.375
apoptotic merged	APO_apoptotic	APO_apoptotic (1)	281474976711167 (F003397)	Nucleophosmin OS=Homo sapiens GN=NPM1 PE=1 SV=2	NPM_HUMAN	SwissProt_2014_08.fasta	32 575,5	1	4	5	20	0.001	0.228
apoptotic merged	APO_apoptotic	APO_apoptotic (1)	281474976711167 (F003397)	Septin-6 OS=Homo sapiens GN=SEPT6 PE=1 SV=4	SEPT6_HUMAN	SwissProt_2014_08.fasta	49 717,6	1	4	4	4	0.0002	0.152
apoptotic merged	APO_apoptotic	APO_apoptotic (1)	281474976711167 (F003397)	Elongation factor 1-gamma OS=Homo sapiens GN=EEF1G PE=1 SV=3	EF1G_HUMAN	SwissProt_2014_08.fasta	50 119,4	1	13	14	30	0.0016	0.394
apoptotic merged	APO_apoptotic	APO_apoptotic (1)	281474976711167 (F003397)	Ras-related protein Rab-5C OS=Homo sapiens GN=RAB5C PE=1 SV=2	RAB5C_HUMAN	SwissProt_2014_08.fasta	23 482,7	1	5	5	12	0.0006	0.329
apoptotic merged	APO_apoptotic	APO_apoptotic (1)	281474976711167 (F003397)	Polypyrimidine tract-binding protein 1 OS=Homo sapiens GN=PTBP1 PE=1 SV=1	PTBP1_HUMAN	SwissProt_2014_08.fasta	57 222,5	1	5	5	19	0.001	0.192
apoptotic merged	APO_apoptotic	APO_apoptotic (1)	281474976711167 (F003397)	Probable ATP-dependent RNA helicase DDX5 OS=Homo sapiens GN=DDX5 PE=1 SV=1	DDX5_HUMAN	SwissProt_2014_08.fasta	69 149,7	1	2	2	2	0.0001	0.127
apoptotic merged	APO_apoptotic	APO_apoptotic (1)	281474976711167 (F003397)	60S ribosomal protein L23a OS=Homo sapiens GN=RPL23A PE=1 SV=1	RL23A_HUMAN	SwissProt_2014_08.fasta	17 696,2	1	4	4	9	0.0005	0.308
apoptotic merged	APO_apoptotic	APO_apoptotic (1)	281474976711167 (F003397)	Elongation factor Tu, mitochondrial OS=Homo sapiens GN=TUFM PE=1 SV=2	EFTU_HUMAN	SwissProt_2014_08.fasta	49 542,4	1	4	5	8	0.0004	0.146
apoptotic merged	APO_apoptotic	APO_apoptotic (1)	281474976711167 (F003397)	Hypoxanthine-guanine phosphoribosyltransferase OS=Homo sapiens GN=HPRT1 PE=1 SV=2	HPRT_HUMAN	SwissProt_2014_08.fasta	24 580,2	1	4	4	5	0.0003	0.22
apoptotic merged	APO_apoptotic	APO_apoptotic (1)	281474976711167 (F003397)	Neutral amino acid transporter A OS=Homo sapiens GN=SLC1A4 PE=1 SV=1	SATT_HUMAN	SwissProt_2014_08.fasta	55 724,4	1	2	2	3	0.0002	0.0451
apoptotic merged	APO_apoptotic	APO_apoptotic (1)	281474976711167 (F003397)	Rho GDP-dissociation inhibitor 2 OS=Homo sapiens GN=ARHGDIB PE=1 SV=3	GDIR2_HUMAN	SwissProt_2014_08.fasta	22 988,4	1	6	7	24	0.0013	0.473
apoptotic merged	APO_apoptotic	APO_apoptotic (1)	281474976711167 (F003397)	Annexin A1 OS=Homo sapiens GN=ANXA1 PE=1 SV=2	ANXA1_HUMAN	SwissProt_2014_08.fasta	38 715,9	1	2	2	3	0.0002	0.0723
apoptotic merged	APO_apoptotic	APO_apoptotic (1)	281474976711167 (F003397)	60S ribosomal protein L7 OS=Homo sapiens GN=RPL7 PE=1 SV=1	RL7_HUMAN	SwissProt_2014_08.fasta	29 227,7	1	6	6	21	0.0011	0.331
apoptotic merged	APO_apoptotic	APO_apoptotic (1)	281474976711167 (F003397)	Ribonucleoside-diphosphate reductase large subunit OS=Homo sapiens GN=RRM1 PE=1 SV=1	RIR1_HUMAN	SwissProt_2014_08.fasta	90 073,5	1	2	2	3	0.0002	0.053
apoptotic merged	APO_apoptotic	APO_apoptotic (1)	281474976711167 (F003397)	AP-2 complex subunit beta OS=Homo sapiens GN=AP2B1 PE=1 SV=1	AP2B1_HUMAN	SwissProt_2014_08.fasta	104 555,3	1	4	4	6	0.0003	0.0672
apoptotic merged	APO_apoptotic	APO_apoptotic (1)	281474976711167 (F003397)	Calponin-2 OS=Homo sapiens GN=CNN2 PE=1 SV=4	CNN2_HUMAN	SwissProt_2014_08.fasta	33 697,6	1	3	3	3	0.0002	0.142
apoptotic merged	APO_apoptotic	APO_apoptotic (1)	281474976711167 (F003397)	Asparagine--tRNA ligase, cytoplasmic OS=Homo sapiens GN=NARS PE=1 SV=1	SYNC_HUMAN	SwissProt_2014_08.fasta	62 944,3	1	8	9	15	0.0008	0.184
apoptotic merged	APO_apoptotic	APO_apoptotic (1)	281474976711167 (F003397)	Dolichyl-diphosphooligosaccharide--protein glycosyltransferase subunit 2 OS=Homo sapiens GN=RPN2 PE=1 SV=3	RPN2_HUMAN	SwissProt_2014_08.fasta	69 284,8	1	6	6	8	0.0004	0.185
apoptotic merged	APO_apoptotic	APO_apoptotic (1)	281474976711167 (F003397)	Heat shock protein HSP 90-alpha OS=Homo sapiens GN=HSP90AA1 PE=1 SV=5	HS90A_HUMAN	SwissProt_2014_08.fasta	84 663,2	1	22	29	107	0.0056	0.585
apoptotic merged	APO_apoptotic	APO_apoptotic (1)	281474976711167 (F003397)	Cytosolic acyl coenzyme A thioester hydrolase OS=Homo sapiens GN=ACOT7 PE=1 SV=3	BACH_HUMAN	SwissProt_2014_08.fasta	41 795,0	1	4	4	7	0.0004	0.145
apoptotic merged	APO_apoptotic	APO_apoptotic (1)	281474976711167 (F003397)	Dynactin subunit 2 OS=Homo sapiens GN=DCTN2 PE=1 SV=4	DCTN2_HUMAN	SwissProt_2014_08.fasta	44 231,7	1	4	4	5	0.0003	0.137
apoptotic merged	APO_apoptotic	APO_apoptotic (1)	281474976711167 (F003397)	60S ribosomal protein L10 OS=Homo sapiens GN=RPL10 PE=1 SV=4	RL10_HUMAN	SwissProt_2014_08.fasta	24 604,6	1	6	6	20	0.001	0.341
apoptotic merged	APO_apoptotic	APO_apoptotic (1)	281474976711167 (F003397)	F-actin-capping protein subunit beta OS=Homo sapiens GN=CAPZB PE=1 SV=4	CAPZB_HUMAN	SwissProt_2014_08.fasta	31 351,6	1	6	7	12	0.0006	0.368
apoptotic merged	APO_apoptotic	APO_apoptotic (1)	281474976711167 (F003397)	60S acidic ribosomal protein P2 OS=Homo sapiens GN=RPLP2 PE=1 SV=1	RLA2_HUMAN	SwissProt_2014_08.fasta	11 665,5	1	7	10	23	0.0012	0.852
apoptotic merged	APO_apoptotic	APO_apoptotic (1)	281474976711167 (F003397)	Heterogeneous nuclear ribonucleoprotein L OS=Homo sapiens GN=HNRNPL PE=1 SV=2	HNRPL_HUMAN	SwissProt_2014_08.fasta	64 132,8	1	12	12	17	0.0009	0.396
apoptotic merged	APO_apoptotic	APO_apoptotic (1)	281474976711167 (F003397)	Acylamino-acid-releasing enzyme OS=Homo sapiens GN=APEH PE=1 SV=4	ACPH_HUMAN	SwissProt_2014_08.fasta	81 224,1	1	2	2	3	0.0002	0.0369
apoptotic merged	APO_apoptotic	APO_apoptotic (1)	281474976711167 (F003397)	Spectrin beta chain, non-erythrocytic 1 OS=Homo sapiens GN=SPTBN1 PE=1 SV=2	SPTB2_HUMAN	SwissProt_2014_08.fasta	274 613,4	1	14	14	24	0.0013	0.0871
apoptotic merged	APO_apoptotic	APO_apoptotic (1)	281474976711167 (F003397)	Proteasome subunit alpha type-2 OS=Homo sapiens GN=PSMA2 PE=1 SV=2	PSA2_HUMAN	SwissProt_2014_08.fasta	25 898,9	1	5	5	17	0.0009	0.368
apoptotic merged	APO_apoptotic	APO_apoptotic (1)	281474976711167 (F003397)	E2/E3 hybrid ubiquitin-protein ligase UBE2O OS=Homo sapiens GN=UBE2O PE=1 SV=3	UBE2O_HUMAN	SwissProt_2014_08.fasta	141 293,5	1	3	3	3	0.0002	0.0317
apoptotic merged	APO_apoptotic	APO_apoptotic (1)	281474976711167 (F003397)	T-complex protein 1 subunit epsilon OS=Homo sapiens GN=CCT5 PE=1 SV=1	TCPE_HUMAN	SwissProt_2014_08.fasta	59 672,4	1	12	12	42	0.0022	0.388
apoptotic merged	APO_apoptotic	APO_apoptotic (1)	281474976711167 (F003397)	L-lactate dehydrogenase B chain OS=Homo sapiens GN=LDHB PE=1 SV=2	LDHB_HUMAN	SwissProt_2014_08.fasta	36 638,6	1	18	23	99	0.0052	0.656
apoptotic merged	APO_apoptotic	APO_apoptotic (1)	281474976711167 (F003397)	Regulator of nonsense transcripts 1 OS=Homo sapiens GN=UPF1 PE=1 SV=2	RENT1_HUMAN	SwissProt_2014_08.fasta	124 346,9	1	2	3	3	0.0002	0.0283
apoptotic merged	APO_apoptotic	APO_apoptotic (1)	281474976711167 (F003397)	Eukaryotic translation initiation factor 3 subunit A OS=Homo sapiens GN=EIF3A PE=1 SV=1	EIF3A_HUMAN	SwissProt_2014_08.fasta	166 574,9	1	7	7	14	0.0007	0.0702
apoptotic merged	APO_apoptotic	APO_apoptotic (1)	281474976711167 (F003397)	40S ribosomal protein S3 OS=Homo sapiens GN=RPS3 PE=1 SV=2	RS3_HUMAN	SwissProt_2014_08.fasta	26 688,6	1	11	11	31	0.0016	0.527
apoptotic merged	APO_apoptotic	APO_apoptotic (1)	281474976711167 (F003397)	Neutral amino acid transporter B(0) OS=Homo sapiens GN=SLC1A5 PE=1 SV=2	AAAT_HUMAN	SwissProt_2014_08.fasta	56 599,8	1	3	3	10	0.0005	0.061
apoptotic merged	APO_apoptotic	APO_apoptotic (1)	281474976711167 (F003397)	Eukaryotic translation initiation factor 3 subunit M OS=Homo sapiens GN=EIF3M PE=1 SV=1	EIF3M_HUMAN	SwissProt_2014_08.fasta	42 503,9	1	2	2	3	0.0002	0.0802
apoptotic merged	APO_apoptotic	APO_apoptotic (1)	281474976711167 (F003397)	Proteasome subunit beta type-1 OS=Homo sapiens GN=PSMB1 PE=1 SV=2	PSB1_HUMAN	SwissProt_2014_08.fasta	26 490,5	1	3	3	11	0.0006	0.216
apoptotic merged	APO_apoptotic	APO_apoptotic (1)	281474976711167 (F003397)	HLA class I histocompatibility antigen, A-3 alpha chain OS=Homo sapiens GN=HLA-A PE=1 SV=2	1A03_HUMAN	SwissProt_2014_08.fasta	40 840,6	1	5	5	8	0.0004	0.156
apoptotic merged	APO_apoptotic	APO_apoptotic (1)	281474976711167 (F003397)	Methionine--tRNA ligase, cytoplasmic OS=Homo sapiens GN=MARS PE=1 SV=2	SYMC_HUMAN	SwissProt_2014_08.fasta	101 117,5	1	8	8	14	0.0007	0.123
apoptotic merged	APO_apoptotic	APO_apoptotic (1)	281474976711167 (F003397)	60S ribosomal protein L7a OS=Homo sapiens GN=RPL7A PE=1 SV=2	RL7A_HUMAN	SwissProt_2014_08.fasta	29 996,3	1	9	10	28	0.0015	0.372
apoptotic merged	APO_apoptotic	APO_apoptotic (1)	281474976711167 (F003397)	Trifunctional enzyme subunit beta, mitochondrial OS=Homo sapiens GN=HADHB PE=1 SV=3	ECHB_HUMAN	SwissProt_2014_08.fasta	51 296,0	1	2	2	2	0.0001	0.0422
apoptotic merged	APO_apoptotic	APO_apoptotic (1)	281474976711167 (F003397)	Glycine--tRNA ligase OS=Homo sapiens GN=GARS PE=1 SV=3	SYG_HUMAN	SwissProt_2014_08.fasta	83 167,6	1	10	10	29	0.0015	0.187
apoptotic merged	APO_apoptotic	APO_apoptotic (1)	281474976711167 (F003397)	Heat shock cognate 71 kDa protein OS=Homo sapiens GN=HSPA8 PE=1 SV=1	HSP7C_HUMAN	SwissProt_2014_08.fasta	70 899,8	1	25	34	113	0.0059	0.537
apoptotic merged	APO_apoptotic	APO_apoptotic (1)	281474976711167 (F003397)	Septin-2 OS=Homo sapiens GN=SEPT2 PE=1 SV=1	SEPT2_HUMAN	SwissProt_2014_08.fasta	41 488,2	1	3	3	5	0.0003	0.122
apoptotic merged	APO_apoptotic	APO_apoptotic (1)	281474976711167 (F003397)	Proteasome activator complex subunit 1 OS=Homo sapiens GN=PSME1 PE=1 SV=1	PSME1_HUMAN	SwissProt_2014_08.fasta	28 723,9	1	4	5	9	0.0005	0.225
apoptotic merged	APO_apoptotic	APO_apoptotic (1)	281474976711167 (F003397)	Coronin-1C OS=Homo sapiens GN=CORO1C PE=1 SV=1	COR1C_HUMAN	SwissProt_2014_08.fasta	53 250,3	1	4	4	7	0.0004	0.108
apoptotic merged	APO_apoptotic	APO_apoptotic (1)	281474976711167 (F003397)	Eukaryotic translation initiation factor 5A-1 OS=Homo sapiens GN=EIF5A PE=1 SV=2	IF5A1_HUMAN	SwissProt_2014_08.fasta	16 832,7	1	6	7	17	0.0009	0.578
apoptotic merged	APO_apoptotic	APO_apoptotic (1)	281474976711167 (F003397)	Purine nucleoside phosphorylase OS=Homo sapiens GN=PNP PE=1 SV=2	PNPH_HUMAN	SwissProt_2014_08.fasta	32 118,0	1	5	5	11	0.0006	0.246
apoptotic merged	APO_apoptotic	APO_apoptotic (1)	281474976711167 (F003397)	Heterogeneous nuclear ribonucleoprotein H OS=Homo sapiens GN=HNRNPH1 PE=1 SV=4	HNRH1_HUMAN	SwissProt_2014_08.fasta	49 229,8	1	5	6	15	0.0008	0.163
apoptotic merged	APO_apoptotic	APO_apoptotic (1)	281474976711167 (F003397)	Large neutral amino acids transporter small subunit 1 OS=Homo sapiens GN=SLC7A5 PE=1 SV=2	LAT1_HUMAN	SwissProt_2014_08.fasta	55 012,1	1	4	4	6	0.0003	0.172
apoptotic merged	APO_apoptotic	APO_apoptotic (1)	281474976711167 (F003397)	ATP-dependent 6-phosphofructokinase, platelet type OS=Homo sapiens GN=PFKP PE=1 SV=2	PFKAP_HUMAN	SwissProt_2014_08.fasta	85 597,4	1	13	14	20	0.001	0.264
apoptotic merged	APO_apoptotic	APO_apoptotic (1)	281474976711167 (F003397)	Protein disulfide-isomerase A4 OS=Homo sapiens GN=PDIA4 PE=1 SV=2	PDIA4_HUMAN	SwissProt_2014_08.fasta	72 934,0	1	8	8	13	0.0007	0.184
apoptotic merged	APO_apoptotic	APO_apoptotic (1)	281474976711167 (F003397)	60S ribosomal protein L34 OS=Homo sapiens GN=RPL34 PE=1 SV=3	RL34_HUMAN	SwissProt_2014_08.fasta	13 293,1	1	2	2	3	0.0002	0.154
apoptotic merged	APO_apoptotic	APO_apoptotic (1)	281474976711167 (F003397)	40S ribosomal protein S19 OS=Homo sapiens GN=RPS19 PE=1 SV=2	RS19_HUMAN	SwissProt_2014_08.fasta	16 060,5	1	5	5	7	0.0004	0.359
apoptotic merged	APO_apoptotic	APO_apoptotic (1)	281474976711167 (F003397)	Guanine nucleotide-binding protein G(s) subunit alpha isoforms XLas OS=Homo sapiens GN=GNAS PE=1 SV=2	GNAS1_HUMAN,GNAS2_HUMAN	SwissProt_2014_08.fasta	111 026,3	1	6	6	12	0.0006	0.0993
apoptotic merged	APO_apoptotic	APO_apoptotic (1)	281474976711167 (F003397)	Programmed cell death 6-interacting protein OS=Homo sapiens GN=PDCD6IP PE=1 SV=1	PDC6I_HUMAN	SwissProt_2014_08.fasta	96 025,4	1	2	2	2	0.0001	0.038
apoptotic merged	APO_apoptotic	APO_apoptotic (1)	281474976711167 (F003397)	DNA-dependent protein kinase catalytic subunit OS=Homo sapiens GN=PRKDC PE=1 SV=3	PRKDC_HUMAN	SwissProt_2014_08.fasta	469 095,5	1	4	4	5	0.0003	0.0109
apoptotic merged	APO_apoptotic	APO_apoptotic (1)	281474976711167 (F003397)	Heterogeneous nuclear ribonucleoprotein U OS=Homo sapiens GN=HNRNPU PE=1 SV=6	HNRPU_HUMAN	SwissProt_2014_08.fasta	90 585,2	1	8	9	14	0.0007	0.15
apoptotic merged	APO_apoptotic	APO_apoptotic (1)	281474976711167 (F003397)	Leucine-rich repeat-containing protein 47 OS=Homo sapiens GN=LRRC47 PE=1 SV=1	LRC47_HUMAN	SwissProt_2014_08.fasta	63 474,8	1	2	2	2	0.0001	0.0497
apoptotic merged	APO_apoptotic	APO_apoptotic (1)	281474976711167 (F003397)	Ras-related protein Rab-10 OS=Homo sapiens GN=RAB10 PE=1 SV=1	RAB10_HUMAN	SwissProt_2014_08.fasta	22 542,1	1	3	3	4	0.0002	0.245
apoptotic merged	APO_apoptotic	APO_apoptotic (1)	281474976711167 (F003397)	Unconventional myosin-Ib OS=Homo sapiens GN=MYO1B PE=1 SV=3	MYO1B_HUMAN	SwissProt_2014_08.fasta	131 990,7	1	4	4	4	0.0002	0.0651
apoptotic merged	APO_apoptotic	APO_apoptotic (1)	281474976711167 (F003397)	Transketolase OS=Homo sapiens GN=TKT PE=1 SV=3	TKT_HUMAN	SwissProt_2014_08.fasta	67 879,4	1	6	7	25	0.0013	0.17
apoptotic merged	APO_apoptotic	APO_apoptotic (1)	281474976711167 (F003397)	Ubiquitin-conjugating enzyme E2 N OS=Homo sapiens GN=UBE2N PE=1 SV=1	UBE2N_HUMAN	SwissProt_2014_08.fasta	17 138,6	1	2	2	4	0.0002	0.171
apoptotic merged	APO_apoptotic	APO_apoptotic (1)	281474976711167 (F003397)	G-rich sequence factor 1 OS=Homo sapiens GN=GRSF1 PE=1 SV=3	GRSF1_HUMAN	SwissProt_2014_08.fasta	53 127,0	1	2	2	2	0.0001	0.0875
apoptotic merged	APO_apoptotic	APO_apoptotic (1)	281474976711167 (F003397)	40S ribosomal protein S28 OS=Homo sapiens GN=RPS28 PE=1 SV=1	RS28_HUMAN	SwissProt_2014_08.fasta	7 840,9	1	2	2	5	0.0003	0.333
apoptotic merged	APO_apoptotic	APO_apoptotic (1)	281474976711167 (F003397)	26S proteasome non-ATPase regulatory subunit 1 OS=Homo sapiens GN=PSMD1 PE=1 SV=2	PSMD1_HUMAN	SwissProt_2014_08.fasta	105 839,2	1	7	7	9	0.0005	0.101
apoptotic merged	APO_apoptotic	APO_apoptotic (1)	281474976711167 (F003397)	Cytosol aminopeptidase OS=Homo sapiens GN=LAP3 PE=1 SV=3	AMPL_HUMAN	SwissProt_2014_08.fasta	56 167,8	1	4	4	5	0.0003	0.112
apoptotic merged	APO_apoptotic	APO_apoptotic (1)	281474976711167 (F003397)	Acetyl-CoA acetyltransferase, cytosolic OS=Homo sapiens GN=ACAT2 PE=1 SV=2	THIC_HUMAN	SwissProt_2014_08.fasta	41 350,4	1	6	6	18	0.0009	0.295
apoptotic merged	APO_apoptotic	APO_apoptotic (1)	281474976711167 (F003397)	Trifunctional enzyme subunit alpha, mitochondrial OS=Homo sapiens GN=HADHA PE=1 SV=2	ECHA_HUMAN	SwissProt_2014_08.fasta	83 001,9	1	5	5	7	0.0004	0.0944
apoptotic merged	APO_apoptotic	APO_apoptotic (1)	281474976711167 (F003397)	Melanoma-associated antigen 4 OS=Homo sapiens GN=MAGEA4 PE=1 SV=2	MAGA4_HUMAN	SwissProt_2014_08.fasta	34 899,0	1	2	2	2	0.0001	0.0599
apoptotic merged	APO_apoptotic	APO_apoptotic (1)	281474976711167 (F003397)	Septin-1 OS=Homo sapiens GN=SEPT1 PE=1 SV=2	SEPT1_HUMAN	SwissProt_2014_08.fasta	41 971,2	1	3	3	3	0.0002	0.106
apoptotic merged	APO_apoptotic	APO_apoptotic (1)	281474976711167 (F003397)	Enoyl-CoA hydratase, mitochondrial OS=Homo sapiens GN=ECHS1 PE=1 SV=4	ECHM_HUMAN	SwissProt_2014_08.fasta	31 388,2	1	2	2	2	0.0001	0.117
apoptotic merged	APO_apoptotic	APO_apoptotic (1)	281474976711167 (F003397)	Transportin-1 OS=Homo sapiens GN=TNPO1 PE=1 SV=2	TNPO1_HUMAN	SwissProt_2014_08.fasta	102 358,8	1	2	2	3	0.0002	0.0267
apoptotic merged	APO_apoptotic	APO_apoptotic (1)	281474976711167 (F003397)	40S ribosomal protein S15a OS=Homo sapiens GN=RPS15A PE=1 SV=2	RS15A_HUMAN	SwissProt_2014_08.fasta	14 840,0	1	3	3	4	0.0002	0.277
apoptotic merged	APO_apoptotic	APO_apoptotic (1)	281474976711167 (F003397)	26S proteasome non-ATPase regulatory subunit 13 OS=Homo sapiens GN=PSMD13 PE=1 SV=2	PSD13_HUMAN	SwissProt_2014_08.fasta	42 945,9	1	3	3	5	0.0003	0.152
apoptotic merged	APO_apoptotic	APO_apoptotic (1)	281474976711167 (F003397)	Ras-related protein Rab-7a OS=Homo sapiens GN=RAB7A PE=1 SV=1	RAB7A_HUMAN	SwissProt_2014_08.fasta	23 490,0	1	5	5	7	0.0004	0.338
apoptotic merged	APO_apoptotic	APO_apoptotic (1)	281474976711167 (F003397)	26S protease regulatory subunit 8 OS=Homo sapiens GN=PSMC5 PE=1 SV=1	PRS8_HUMAN	SwissProt_2014_08.fasta	45 627,2	1	2	2	5	0.0003	0.0911
apoptotic merged	APO_apoptotic	APO_apoptotic (1)	281474976711167 (F003397)	60S ribosomal protein L18a OS=Homo sapiens GN=RPL18A PE=1 SV=2	RL18A_HUMAN	SwissProt_2014_08.fasta	20 762,6	1	4	4	7	0.0004	0.256
apoptotic merged	APO_apoptotic	APO_apoptotic (1)	281474976711167 (F003397)	Eukaryotic translation initiation factor 4B OS=Homo sapiens GN=EIF4B PE=1 SV=2	IF4B_HUMAN	SwissProt_2014_08.fasta	69 153,9	1	2	2	3	0.0002	0.054
apoptotic merged	APO_apoptotic	APO_apoptotic (1)	281474976711167 (F003397)	Moesin OS=Homo sapiens GN=MSN PE=1 SV=3	MOES_HUMAN	SwissProt_2014_08.fasta	67 821,8	1	15	16	44	0.0023	0.331
apoptotic merged	APO_apoptotic	APO_apoptotic (1)	281474976711167 (F003397)	Tropomodulin-3 OS=Homo sapiens GN=TMOD3 PE=1 SV=1	TMOD3_HUMAN	SwissProt_2014_08.fasta	39 596,1	1	2	2	4	0.0002	0.102
apoptotic merged	APO_apoptotic	APO_apoptotic (1)	281474976711167 (F003397)	40S ribosomal protein S18 OS=Homo sapiens GN=RPS18 PE=1 SV=3	RS18_HUMAN	SwissProt_2014_08.fasta	17 719,3	1	6	7	17	0.0009	0.329
apoptotic merged	APO_apoptotic	APO_apoptotic (1)	281474976711167 (F003397)	Cyclin-dependent kinase 1 OS=Homo sapiens GN=CDK1 PE=1 SV=3	CDK1_HUMAN	SwissProt_2014_08.fasta	34 097,3	1	2	2	3	0.0002	0.108
apoptotic merged	APO_apoptotic	APO_apoptotic (1)	281474976711167 (F003397)	Rho GDP-dissociation inhibitor 1 OS=Homo sapiens GN=ARHGDIA PE=1 SV=3	GDIR1_HUMAN	SwissProt_2014_08.fasta	23 207,5	1	3	3	5	0.0003	0.206
apoptotic merged	APO_apoptotic	APO_apoptotic (1)	281474976711167 (F003397)	F-actin-capping protein subunit alpha-1 OS=Homo sapiens GN=CAPZA1 PE=1 SV=3	CAZA1_HUMAN	SwissProt_2014_08.fasta	32 923,2	1	6	6	11	0.0006	0.297
apoptotic merged	APO_apoptotic	APO_apoptotic (1)	281474976711167 (F003397)	6-phosphogluconate dehydrogenase, decarboxylating OS=Homo sapiens GN=PGD PE=1 SV=3	6PGD_HUMAN	SwissProt_2014_08.fasta	53 141,9	1	10	11	31	0.0016	0.304
apoptotic merged	APO_apoptotic	APO_apoptotic (1)	281474976711167 (F003397)	Small nuclear ribonucleoprotein Sm D3 OS=Homo sapiens GN=SNRPD3 PE=1 SV=1	SMD3_HUMAN	SwissProt_2014_08.fasta	13 916,6	1	2	2	4	0.0002	0.151
apoptotic merged	APO_apoptotic	APO_apoptotic (1)	281474976711167 (F003397)	60S ribosomal protein L6 OS=Homo sapiens GN=RPL6 PE=1 SV=3	RL6_HUMAN	SwissProt_2014_08.fasta	32 729,3	1	8	10	50	0.0026	0.33
apoptotic merged	APO_apoptotic	APO_apoptotic (1)	281474976711167 (F003397)	Histone H2B type 1-B OS=Homo sapiens GN=HIST1H2BB PE=1 SV=2	H2B1B_HUMAN,H2B1J_HUMAN,H2B1O_HUMAN,H2B2E_HUMAN	SwissProt_2014_08.fasta	13 950,8	1	2	3	32	0.0017	0.206
apoptotic merged	APO_apoptotic	APO_apoptotic (1)	281474976711167 (F003397)	Serine/threonine-protein phosphatase PP1-alpha catalytic subunit OS=Homo sapiens GN=PPP1CA PE=1 SV=1	PP1A_HUMAN	SwissProt_2014_08.fasta	37 513,9	1	2	2	11	0.0006	0.106
apoptotic merged	APO_apoptotic	APO_apoptotic (1)	281474976711167 (F003397)	Protein RCC2 OS=Homo sapiens GN=RCC2 PE=1 SV=2	RCC2_HUMAN	SwissProt_2014_08.fasta	56 084,8	1	3	3	3	0.0002	0.105
apoptotic merged	APO_apoptotic	APO_apoptotic (1)	281474976711167 (F003397)	Sodium/potassium-transporting ATPase subunit beta-3 OS=Homo sapiens GN=ATP1B3 PE=1 SV=1	AT1B3_HUMAN	SwissProt_2014_08.fasta	31 513,7	1	3	3	3	0.0002	0.154
apoptotic merged	APO_apoptotic	APO_apoptotic (1)	281474976711167 (F003397)	Transgelin-2 OS=Homo sapiens GN=TAGLN2 PE=1 SV=3	TAGL2_HUMAN	SwissProt_2014_08.fasta	22 391,9	1	5	5	16	0.0008	0.397
apoptotic merged	APO_apoptotic	APO_apoptotic (1)	281474976711167 (F003397)	Extended synaptotagmin-2 OS=Homo sapiens GN=ESYT2 PE=1 SV=1	ESYT2_HUMAN	SwissProt_2014_08.fasta	102 360,9	1	4	4	5	0.0003	0.0586
apoptotic merged	APO_apoptotic	APO_apoptotic (1)	281474976711167 (F003397)	Solute carrier family 2, facilitated glucose transporter member 1 OS=Homo sapiens GN=SLC2A1 PE=1 SV=2	GTR1_HUMAN	SwissProt_2014_08.fasta	54 085,3	1	3	3	7	0.0004	0.0711
apoptotic merged	APO_apoptotic	APO_apoptotic (1)	281474976711167 (F003397)	Actin, cytoplasmic 1 OS=Homo sapiens GN=ACTB PE=1 SV=1	ACTB_HUMAN,ACTG_HUMAN	SwissProt_2014_08.fasta	41 737,8	1	23	41	549	0.0286	0.763
apoptotic merged	APO_apoptotic	APO_apoptotic (1)	281474976711167 (F003397)	26S proteasome non-ATPase regulatory subunit 12 OS=Homo sapiens GN=PSMD12 PE=1 SV=3	PSD12_HUMAN	SwissProt_2014_08.fasta	52 906,2	1	7	7	9	0.0005	0.232
apoptotic merged	APO_apoptotic	APO_apoptotic (1)	281474976711167 (F003397)	60S ribosomal protein L19 OS=Homo sapiens GN=RPL19 PE=1 SV=1	RL19_HUMAN	SwissProt_2014_08.fasta	23 467,4	1	4	4	6	0.0003	0.179
apoptotic merged	APO_apoptotic	APO_apoptotic (1)	281474976711167 (F003397)	Proteasome subunit alpha type-1 OS=Homo sapiens GN=PSMA1 PE=1 SV=1	PSA1_HUMAN	SwissProt_2014_08.fasta	29 556,0	1	5	5	6	0.0003	0.224
apoptotic merged	APO_apoptotic	APO_apoptotic (1)	281474976711167 (F003397)	T-complex protein 1 subunit eta OS=Homo sapiens GN=CCT7 PE=1 SV=2	TCPH_HUMAN	SwissProt_2014_08.fasta	59 367,8	1	15	16	46	0.0024	0.418
apoptotic merged	APO_apoptotic	APO_apoptotic (1)	281474976711167 (F003397)	Transforming protein RhoA OS=Homo sapiens GN=RHOA PE=1 SV=1	RHOA_HUMAN	SwissProt_2014_08.fasta	21 768,4	1	6	7	24	0.0013	0.409
apoptotic merged	APO_apoptotic	APO_apoptotic (1)	281474976711167 (F003397)	L-lactate dehydrogenase A chain OS=Homo sapiens GN=LDHA PE=1 SV=2	LDHA_HUMAN	SwissProt_2014_08.fasta	36 689,2	1	17	22	95	0.005	0.735
apoptotic merged	APO_apoptotic	APO_apoptotic (1)	281474976711167 (F003397)	60S ribosomal protein L28 OS=Homo sapiens GN=RPL28 PE=1 SV=3	RL28_HUMAN	SwissProt_2014_08.fasta	15 747,9	1	3	3	7	0.0004	0.219
apoptotic merged	APO_apoptotic	APO_apoptotic (1)	281474976711167 (F003397)	40S ribosomal protein S2 OS=Homo sapiens GN=RPS2 PE=1 SV=2	RS2_HUMAN	SwissProt_2014_08.fasta	31 325,2	1	10	10	45	0.0024	0.41
apoptotic merged	APO_apoptotic	APO_apoptotic (1)	281474976711167 (F003397)	Importin-5 OS=Homo sapiens GN=IPO5 PE=1 SV=4	IPO5_HUMAN	SwissProt_2014_08.fasta	123 632,2	1	5	5	7	0.0004	0.0684
apoptotic merged	APO_apoptotic	APO_apoptotic (1)	281474976711167 (F003397)	Ras GTPase-activating protein-binding protein 1 OS=Homo sapiens GN=G3BP1 PE=1 SV=1	G3BP1_HUMAN	SwissProt_2014_08.fasta	52 162,8	1	2	2	2	0.0001	0.0515
apoptotic merged	APO_apoptotic	APO_apoptotic (1)	281474976711167 (F003397)	Golgi-associated plant pathogenesis-related protein 1 OS=Homo sapiens GN=GLIPR2 PE=1 SV=3	GAPR1_HUMAN	SwissProt_2014_08.fasta	17 218,2	1	3	3	5	0.0003	0.279
apoptotic merged	APO_apoptotic	APO_apoptotic (1)	281474976711167 (F003397)	FACT complex subunit SPT16 OS=Homo sapiens GN=SUPT16H PE=1 SV=1	SP16H_HUMAN	SwissProt_2014_08.fasta	119 917,4	1	2	2	3	0.0002	0.0229
apoptotic merged	APO_apoptotic	APO_apoptotic (1)	281474976711167 (F003397)	Nascent polypeptide-associated complex subunit alpha, muscle-specific form OS=Homo sapiens GN=NACA PE=1 SV=1	NACAM_HUMAN,NACA_HUMAN	SwissProt_2014_08.fasta	205 422,8	1	3	3	4	0.0002	0.0202
apoptotic merged	APO_apoptotic	APO_apoptotic (1)	281474976711167 (F003397)	Protein DJ-1 OS=Homo sapiens GN=PARK7 PE=1 SV=2	PARK7_HUMAN	SwissProt_2014_08.fasta	19 891,2	1	4	4	5	0.0003	0.407
apoptotic merged	APO_apoptotic	APO_apoptotic (1)	281474976711167 (F003397)	Complement component 1 Q subcomponent-binding protein, mitochondrial OS=Homo sapiens GN=C1QBP PE=1 SV=1	C1QBP_HUMAN	SwissProt_2014_08.fasta	31 362,6	1	6	10	23	0.0012	0.418
apoptotic merged	APO_apoptotic	APO_apoptotic (1)	281474976711167 (F003397)	Heterogeneous nuclear ribonucleoprotein A3 OS=Homo sapiens GN=HNRNPA3 PE=1 SV=2	ROA3_HUMAN	SwissProt_2014_08.fasta	39 595,1	1	5	5	10	0.0005	0.198
apoptotic merged	APO_apoptotic	APO_apoptotic (1)	281474976711167 (F003397)	Bifunctional glutamate/proline--tRNA ligase OS=Homo sapiens GN=EPRS PE=1 SV=5	SYEP_HUMAN	SwissProt_2014_08.fasta	170 593,2	1	18	19	30	0.0016	0.177
apoptotic merged	APO_apoptotic	APO_apoptotic (1)	281474976711167 (F003397)	40S ribosomal protein S3a OS=Homo sapiens GN=RPS3A PE=1 SV=2	RS3A_HUMAN	SwissProt_2014_08.fasta	29 945,3	1	6	7	17	0.0009	0.284
apoptotic merged	APO_apoptotic	APO_apoptotic (1)	281474976711167 (F003397)	Small nuclear ribonucleoprotein Sm D2 OS=Homo sapiens GN=SNRPD2 PE=1 SV=1	SMD2_HUMAN	SwissProt_2014_08.fasta	13 527,1	1	2	2	3	0.0002	0.246
apoptotic merged	APO_apoptotic	APO_apoptotic (1)	281474976711167 (F003397)	60S ribosomal protein L5 OS=Homo sapiens GN=RPL5 PE=1 SV=3	RL5_HUMAN	SwissProt_2014_08.fasta	34 363,5	1	5	5	12	0.0006	0.212
apoptotic merged	APO_apoptotic	APO_apoptotic (1)	281474976711167 (F003397)	Proliferating cell nuclear antigen OS=Homo sapiens GN=PCNA PE=1 SV=1	PCNA_HUMAN	SwissProt_2014_08.fasta	28 769,3	1	6	6	14	0.0007	0.429
apoptotic merged	APO_apoptotic	APO_apoptotic (1)	281474976711167 (F003397)	CD99 antigen OS=Homo sapiens GN=CD99 PE=1 SV=1	CD99_HUMAN	SwissProt_2014_08.fasta	18 848,2	1	2	2	3	0.0002	0.13
apoptotic merged	APO_apoptotic	APO_apoptotic (1)	281474976711167 (F003397)	60S ribosomal protein L30 OS=Homo sapiens GN=RPL30 PE=1 SV=2	RL30_HUMAN	SwissProt_2014_08.fasta	12 784,7	1	7	8	16	0.0008	0.661
apoptotic merged	APO_apoptotic	APO_apoptotic (1)	281474976711167 (F003397)	Delta-1-pyrroline-5-carboxylate synthase OS=Homo sapiens GN=ALDH18A1 PE=1 SV=2	P5CS_HUMAN	SwissProt_2014_08.fasta	87 302,9	1	2	2	2	0.0001	0.0377
apoptotic merged	APO_apoptotic	APO_apoptotic (1)	281474976711167 (F003397)	Methylosome protein 50 OS=Homo sapiens GN=WDR77 PE=1 SV=1	MEP50_HUMAN	SwissProt_2014_08.fasta	36 723,2	1	3	3	3	0.0002	0.12
apoptotic merged	APO_apoptotic	APO_apoptotic (1)	281474976711167 (F003397)	60S ribosomal protein L11 OS=Homo sapiens GN=RPL11 PE=1 SV=2	RL11_HUMAN	SwissProt_2014_08.fasta	20 253,2	1	2	2	5	0.0003	0.124
apoptotic merged	APO_apoptotic	APO_apoptotic (1)	281474976711167 (F003397)	Uridine 5'-monophosphate synthase OS=Homo sapiens GN=UMPS PE=1 SV=1	UMPS_HUMAN	SwissProt_2014_08.fasta	52 222,6	1	2	2	2	0.0001	0.0604
apoptotic merged	APO_apoptotic	APO_apoptotic (1)	281474976711167 (F003397)	Protein disulfide-isomerase A3 OS=Homo sapiens GN=PDIA3 PE=1 SV=4	PDIA3_HUMAN	SwissProt_2014_08.fasta	56 784,6	1	7	7	13	0.0007	0.152
apoptotic merged	APO_apoptotic	APO_apoptotic (1)	281474976711167 (F003397)	MARCKS-related protein OS=Homo sapiens GN=MARCKSL1 PE=1 SV=2	MRP_HUMAN	SwissProt_2014_08.fasta	19 528,6	1	5	5	11	0.0006	0.549
apoptotic merged	APO_apoptotic	APO_apoptotic (1)	281474976711167 (F003397)	Stress-70 protein, mitochondrial OS=Homo sapiens GN=HSPA9 PE=1 SV=2	GRP75_HUMAN	SwissProt_2014_08.fasta	73 681,3	1	16	17	43	0.0022	0.324
apoptotic merged	APO_apoptotic	APO_apoptotic (1)	281474976711167 (F003397)	Glyceraldehyde-3-phosphate dehydrogenase OS=Homo sapiens GN=GAPDH PE=1 SV=3	G3P_HUMAN	SwissProt_2014_08.fasta	36 053,4	1	14	23	188	0.0098	0.666
apoptotic merged	APO_apoptotic	APO_apoptotic (1)	281474976711167 (F003397)	60S acidic ribosomal protein P0 OS=Homo sapiens GN=RPLP0 PE=1 SV=1	RLA0_HUMAN	SwissProt_2014_08.fasta	34 274,3	1	10	11	36	0.0019	0.514
apoptotic merged	APO_apoptotic	APO_apoptotic (1)	281474976711167 (F003397)	60S ribosomal protein L18 OS=Homo sapiens GN=RPL18 PE=1 SV=2	RL18_HUMAN	SwissProt_2014_08.fasta	21 635,2	1	6	6	17	0.0009	0.383
apoptotic merged	APO_apoptotic	APO_apoptotic (1)	281474976711167 (F003397)	Pyruvate kinase PKM OS=Homo sapiens GN=PKM PE=1 SV=4	KPYM_HUMAN	SwissProt_2014_08.fasta	57 937,5	1	26	31	92	0.0048	0.637
apoptotic merged	APO_apoptotic	APO_apoptotic (1)	281474976711167 (F003397)	Lamin-B1 OS=Homo sapiens GN=LMNB1 PE=1 SV=2	LMNB1_HUMAN	SwissProt_2014_08.fasta	66 409,6	1	6	6	11	0.0006	0.142
apoptotic merged	APO_apoptotic	APO_apoptotic (1)	281474976711167 (F003397)	Actin-related protein 2/3 complex subunit 1B OS=Homo sapiens GN=ARPC1B PE=1 SV=3	ARC1B_HUMAN	SwissProt_2014_08.fasta	40 949,8	1	2	2	3	0.0002	0.0968
apoptotic merged	APO_apoptotic	APO_apoptotic (1)	281474976711167 (F003397)	Gamma-enolase OS=Homo sapiens GN=ENO2 PE=1 SV=3	ENOG_HUMAN	SwissProt_2014_08.fasta	47 269,7	1	4	5	5	0.0003	0.251
apoptotic merged	APO_apoptotic	APO_apoptotic (1)	281474976711167 (F003397)	40S ribosomal protein S27 OS=Homo sapiens GN=RPS27 PE=1 SV=3	RS27_HUMAN	SwissProt_2014_08.fasta	9 460,9	1	3	3	5	0.0003	0.381
apoptotic merged	APO_apoptotic	APO_apoptotic (1)	281474976711167 (F003397)	Endoplasmin OS=Homo sapiens GN=HSP90B1 PE=1 SV=1	ENPL_HUMAN	SwissProt_2014_08.fasta	92 471,7	1	13	13	27	0.0014	0.238
apoptotic merged	APO_apoptotic	APO_apoptotic (1)	281474976711167 (F003397)	60S ribosomal protein L17 OS=Homo sapiens GN=RPL17 PE=1 SV=3	RL17_HUMAN	SwissProt_2014_08.fasta	21 397,4	1	6	9	19	0.001	0.418
apoptotic merged	APO_apoptotic	APO_apoptotic (1)	281474976711167 (F003397)	Gamma-glutamyl hydrolase OS=Homo sapiens GN=GGH PE=1 SV=2	GGH_HUMAN	SwissProt_2014_08.fasta	35 965,9	1	2	2	6	0.0003	0.123
apoptotic merged	APO_apoptotic	APO_apoptotic (1)	281474976711167 (F003397)	Eukaryotic translation initiation factor 3 subunit I OS=Homo sapiens GN=EIF3I PE=1 SV=1	EIF3I_HUMAN	SwissProt_2014_08.fasta	36 502,0	1	3	3	4	0.0002	0.102
apoptotic merged	APO_apoptotic	APO_apoptotic (1)	281474976711167 (F003397)	Elongation factor 1-delta OS=Homo sapiens GN=EEF1D PE=1 SV=5	EF1D_HUMAN	SwissProt_2014_08.fasta	31 121,9	1	9	9	16	0.0008	0.438
apoptotic merged	APO_apoptotic	APO_apoptotic (1)	281474976711167 (F003397)	Translocon-associated protein subunit delta OS=Homo sapiens GN=SSR4 PE=1 SV=1	SSRD_HUMAN	SwissProt_2014_08.fasta	18 998,8	1	2	2	2	0.0001	0.185
apoptotic merged	APO_apoptotic	APO_apoptotic (1)	281474976711167 (F003397)	Calcyclin-binding protein OS=Homo sapiens GN=CACYBP PE=1 SV=2	CYBP_HUMAN	SwissProt_2014_08.fasta	26 210,3	1	3	3	4	0.0002	0.237
apoptotic merged	APO_apoptotic	APO_apoptotic (1)	281474976711167 (F003397)	cAMP-dependent protein kinase type I-alpha regulatory subunit OS=Homo sapiens GN=PRKAR1A PE=1 SV=1	KAP0_HUMAN	SwissProt_2014_08.fasta	42 982,4	1	2	2	2	0.0001	0.0761
apoptotic merged	APO_apoptotic	APO_apoptotic (1)	281474976711167 (F003397)	14-3-3 protein gamma OS=Homo sapiens GN=YWHAG PE=1 SV=2	1433G_HUMAN	SwissProt_2014_08.fasta	28 303,1	1	7	7	13	0.0007	0.372
apoptotic merged	APO_apoptotic	APO_apoptotic (1)	281474976711167 (F003397)	Eukaryotic translation initiation factor 3 subunit H OS=Homo sapiens GN=EIF3H PE=1 SV=1	EIF3H_HUMAN	SwissProt_2014_08.fasta	39 930,6	1	2	2	6	0.0003	0.102
apoptotic merged	APO_apoptotic	APO_apoptotic (1)	281474976711167 (F003397)	Heterogeneous nuclear ribonucleoproteins A2/B1 OS=Homo sapiens GN=HNRNPA2B1 PE=1 SV=2	ROA2_HUMAN	SwissProt_2014_08.fasta	37 430,3	1	8	10	31	0.0016	0.371
apoptotic merged	APO_apoptotic	APO_apoptotic (1)	281474976711167 (F003397)	Elongation factor 1-alpha 1 OS=Homo sapiens GN=EEF1A1 PE=1 SV=1	EF1A1_HUMAN	SwissProt_2014_08.fasta	50 141,2	1	13	21	192	0.01	0.474
apoptotic merged	APO_apoptotic	APO_apoptotic (1)	281474976711167 (F003397)	Coronin-1A OS=Homo sapiens GN=CORO1A PE=1 SV=4	COR1A_HUMAN	SwissProt_2014_08.fasta	51 026,1	1	10	11	28	0.0015	0.336
apoptotic merged	APO_apoptotic	APO_apoptotic (1)	281474976711167 (F003397)	Peroxiredoxin-2 OS=Homo sapiens GN=PRDX2 PE=1 SV=5	PRDX2_HUMAN	SwissProt_2014_08.fasta	21 892,4	1	6	6	23	0.0012	0.409
apoptotic merged	APO_apoptotic	APO_apoptotic (1)	281474976711167 (F003397)	ATP-dependent RNA helicase DDX3X OS=Homo sapiens GN=DDX3X PE=1 SV=3	DDX3X_HUMAN	SwissProt_2014_08.fasta	73 245,8	1	6	6	10	0.0005	0.162
apoptotic merged	APO_apoptotic	APO_apoptotic (1)	281474976711167 (F003397)	26S protease regulatory subunit 7 OS=Homo sapiens GN=PSMC2 PE=1 SV=3	PRS7_HUMAN	SwissProt_2014_08.fasta	48 635,6	1	4	4	5	0.0003	0.115
apoptotic merged	APO_apoptotic	APO_apoptotic (1)	281474976711167 (F003397)	Phosphoglycerate mutase 1 OS=Homo sapiens GN=PGAM1 PE=1 SV=2	PGAM1_HUMAN	SwissProt_2014_08.fasta	28 804,8	1	8	10	41	0.0021	0.571
apoptotic merged	APO_apoptotic	APO_apoptotic (1)	281474976711167 (F003397)	Glutamine--tRNA ligase OS=Homo sapiens GN=QARS PE=1 SV=1	SYQ_HUMAN	SwissProt_2014_08.fasta	87 799,9	1	6	6	6	0.0003	0.115
apoptotic merged	APO_apoptotic	APO_apoptotic (1)	281474976711167 (F003397)	Matrin-3 OS=Homo sapiens GN=MATR3 PE=1 SV=2	MATR3_HUMAN	SwissProt_2014_08.fasta	94 626,7	1	2	2	4	0.0002	0.046
apoptotic merged	APO_apoptotic	APO_apoptotic (1)	281474976711167 (F003397)	Vimentin OS=Homo sapiens GN=VIM PE=1 SV=4	VIME_HUMAN	SwissProt_2014_08.fasta	53 652,7	1	4	4	4	0.0002	0.0923
apoptotic merged	APO_apoptotic	APO_apoptotic (1)	281474976711167 (F003397)	Nuclease-sensitive element-binding protein 1 OS=Homo sapiens GN=YBX1 PE=1 SV=3	YBOX1_HUMAN	SwissProt_2014_08.fasta	35 923,8	1	8	10	21	0.0011	0.392
apoptotic merged	APO_apoptotic	APO_apoptotic (1)	281474976711167 (F003397)	40S ribosomal protein S17-like OS=Homo sapiens GN=RPS17L PE=1 SV=1	RS17L_HUMAN,RS17_HUMAN	SwissProt_2014_08.fasta	15 550,5	1	3	5	14	0.0007	0.4
apoptotic merged	APO_apoptotic	APO_apoptotic (1)	281474976711167 (F003397)	RuvB-like 2 OS=Homo sapiens GN=RUVBL2 PE=1 SV=3	RUVB2_HUMAN	SwissProt_2014_08.fasta	51 158,1	1	8	8	11	0.0006	0.229
apoptotic merged	APO_apoptotic	APO_apoptotic (1)	281474976711167 (F003397)	60S ribosomal protein L21 OS=Homo sapiens GN=RPL21 PE=1 SV=2	RL21_HUMAN	SwissProt_2014_08.fasta	18 565,0	1	3	4	13	0.0007	0.275
apoptotic merged	APO_apoptotic	APO_apoptotic (1)	281474976711167 (F003397)	NADH-cytochrome b5 reductase 3 OS=Homo sapiens GN=CYB5R3 PE=1 SV=3	NB5R3_HUMAN	SwissProt_2014_08.fasta	34 236,3	1	4	4	6	0.0003	0.223
apoptotic merged	APO_apoptotic	APO_apoptotic (1)	281474976711167 (F003397)	Calmodulin OS=Homo sapiens GN=CALM1 PE=1 SV=2	CALM_HUMAN	SwissProt_2014_08.fasta	16 838,0	1	4	5	12	0.0006	0.557
apoptotic merged	APO_apoptotic	APO_apoptotic (1)	281474976711167 (F003397)	40S ribosomal protein S26 OS=Homo sapiens GN=RPS26 PE=1 SV=3	RS26_HUMAN	SwissProt_2014_08.fasta	13 015,5	1	2	2	7	0.0004	0.261
apoptotic merged	APO_apoptotic	APO_apoptotic (1)	281474976711167 (F003397)	Hsc70-interacting protein OS=Homo sapiens GN=ST13 PE=1 SV=2	F10A1_HUMAN	SwissProt_2014_08.fasta	41 332,4	1	3	3	3	0.0002	0.0976
apoptotic merged	APO_apoptotic	APO_apoptotic (1)	281474976711167 (F003397)	Translational activator GCN1 OS=Homo sapiens GN=GCN1L1 PE=1 SV=6	GCN1L_HUMAN	SwissProt_2014_08.fasta	292 764,4	1	3	3	4	0.0002	0.0183
apoptotic merged	APO_apoptotic	APO_apoptotic (1)	281474976711167 (F003397)	Mitogen-activated protein kinase kinase kinase kinase 4 OS=Homo sapiens GN=MAP4K4 PE=1 SV=2	M4K4_HUMAN	SwissProt_2014_08.fasta	142 101,1	1	2	2	2	0.0001	0.0274
apoptotic merged	APO_apoptotic	APO_apoptotic (1)	281474976711167 (F003397)	Activator of 90 kDa heat shock protein ATPase homolog 1 OS=Homo sapiens GN=AHSA1 PE=1 SV=1	AHSA1_HUMAN	SwissProt_2014_08.fasta	38 274,4	1	3	3	3	0.0002	0.136
apoptotic merged	APO_apoptotic	APO_apoptotic (1)	281474976711167 (F003397)	Eukaryotic translation initiation factor 4 gamma 1 OS=Homo sapiens GN=EIF4G1 PE=1 SV=4	IF4G1_HUMAN	SwissProt_2014_08.fasta	175 494,2	1	2	2	3	0.0002	0.0131
apoptotic merged	APO_apoptotic	APO_apoptotic (1)	281474976711167 (F003397)	Tumor protein D52 OS=Homo sapiens GN=TPD52 PE=1 SV=2	TPD52_HUMAN	SwissProt_2014_08.fasta	24 327,5	1	3	3	4	0.0002	0.165
apoptotic merged	APO_apoptotic	APO_apoptotic (1)	281474976711167 (F003397)	40S ribosomal protein S15 OS=Homo sapiens GN=RPS15 PE=1 SV=2	RS15_HUMAN	SwissProt_2014_08.fasta	17 040,8	1	2	4	25	0.0013	0.283
apoptotic merged	APO_apoptotic	APO_apoptotic (1)	281474976711167 (F003397)	Glutaredoxin-3 OS=Homo sapiens GN=GLRX3 PE=1 SV=2	GLRX3_HUMAN	SwissProt_2014_08.fasta	37 432,8	1	2	2	2	0.0001	0.0806
apoptotic merged	APO_apoptotic	APO_apoptotic (1)	281474976711167 (F003397)	Lysosome-associated membrane glycoprotein 2 OS=Homo sapiens GN=LAMP2 PE=1 SV=2	LAMP2_HUMAN	SwissProt_2014_08.fasta	44 960,9	1	2	2	3	0.0002	0.0488
apoptotic merged	APO_apoptotic	APO_apoptotic (1)	281474976711167 (F003397)	60S ribosomal protein L27 OS=Homo sapiens GN=RPL27 PE=1 SV=2	RL27_HUMAN	SwissProt_2014_08.fasta	15 798,4	1	3	4	7	0.0004	0.301
apoptotic merged	APO_apoptotic	APO_apoptotic (1)	281474976711167 (F003397)	Peptidyl-prolyl cis-trans isomerase FKBP4 OS=Homo sapiens GN=FKBP4 PE=1 SV=3	FKBP4_HUMAN	SwissProt_2014_08.fasta	51 805,9	1	4	4	5	0.0003	0.109
apoptotic merged	APO_apoptotic	APO_apoptotic (1)	281474976711167 (F003397)	Tubulin alpha-1C chain OS=Homo sapiens GN=TUBA1C PE=1 SV=1	TBA1C_HUMAN	SwissProt_2014_08.fasta	49 895,5	1	3	3	9	0.0005	0.557
apoptotic merged	APO_apoptotic	APO_apoptotic (1)	281474976711167 (F003397)	26S proteasome non-ATPase regulatory subunit 11 OS=Homo sapiens GN=PSMD11 PE=1 SV=3	PSD11_HUMAN	SwissProt_2014_08.fasta	47 466,3	1	5	5	8	0.0004	0.159
apoptotic merged	APO_apoptotic	APO_apoptotic (1)	281474976711167 (F003397)	Alpha-soluble NSF attachment protein OS=Homo sapiens GN=NAPA PE=1 SV=3	SNAA_HUMAN	SwissProt_2014_08.fasta	33 234,1	1	4	4	4	0.0002	0.173
apoptotic merged	APO_apoptotic	APO_apoptotic (1)	281474976711167 (F003397)	Alpha-actinin-1 OS=Homo sapiens GN=ACTN1 PE=1 SV=2	ACTN1_HUMAN	SwissProt_2014_08.fasta	103 061,1	1	2	2	2	0.0001	0.129
apoptotic merged	APO_apoptotic	APO_apoptotic (1)	281474976711167 (F003397)	Prohibitin OS=Homo sapiens GN=PHB PE=1 SV=1	PHB_HUMAN	SwissProt_2014_08.fasta	29 804,6	1	5	5	8	0.0004	0.257
apoptotic merged	APO_apoptotic	APO_apoptotic (1)	281474976711167 (F003397)	Fructose-bisphosphate aldolase C OS=Homo sapiens GN=ALDOC PE=1 SV=2	ALDOC_HUMAN	SwissProt_2014_08.fasta	39 456,2	1	5	5	12	0.0006	0.313
apoptotic merged	APO_apoptotic	APO_apoptotic (1)	281474976711167 (F003397)	Nucleosome assembly protein 1-like 4 OS=Homo sapiens GN=NAP1L4 PE=1 SV=1	NP1L4_HUMAN	SwissProt_2014_08.fasta	42 823,9	1	2	2	6	0.0003	0.104
apoptotic merged	APO_apoptotic	APO_apoptotic (1)	281474976711167 (F003397)	Stathmin OS=Homo sapiens GN=STMN1 PE=1 SV=3	STMN1_HUMAN	SwissProt_2014_08.fasta	17 303,0	1	4	4	10	0.0005	0.289
apoptotic merged	APO_apoptotic	APO_apoptotic (1)	281474976711167 (F003397)	Alpha-centractin OS=Homo sapiens GN=ACTR1A PE=1 SV=1	ACTZ_HUMAN	SwissProt_2014_08.fasta	42 615,2	1	7	7	17	0.0009	0.277
apoptotic merged	APO_apoptotic	APO_apoptotic (1)	281474976711167 (F003397)	Mycophenolic acid acyl-glucuronide esterase, mitochondrial OS=Homo sapiens GN=ABHD10 PE=1 SV=1	ABHDA_HUMAN	SwissProt_2014_08.fasta	33 933,3	1	2	2	3	0.0002	0.108
apoptotic merged	APO_apoptotic	APO_apoptotic (1)	281474976711167 (F003397)	T-complex protein 1 subunit gamma OS=Homo sapiens GN=CCT3 PE=1 SV=4	TCPG_HUMAN	SwissProt_2014_08.fasta	60 535,4	1	12	12	21	0.0011	0.339
apoptotic merged	APO_apoptotic	APO_apoptotic (1)	281474976711167 (F003397)	Ras-related protein Rab-11A OS=Homo sapiens GN=RAB11A PE=1 SV=3	RB11A_HUMAN	SwissProt_2014_08.fasta	24 393,9	1	4	4	4	0.0002	0.199
apoptotic merged	APO_apoptotic	APO_apoptotic (1)	281474976711167 (F003397)	Farnesyl pyrophosphate synthase OS=Homo sapiens GN=FDPS PE=1 SV=4	FPPS_HUMAN	SwissProt_2014_08.fasta	48 276,8	1	5	6	8	0.0004	0.186
apoptotic merged	APO_apoptotic	APO_apoptotic (1)	281474976711167 (F003397)	T-complex protein 1 subunit theta OS=Homo sapiens GN=CCT8 PE=1 SV=4	TCPQ_HUMAN	SwissProt_2014_08.fasta	59 621,0	1	23	24	46	0.0024	0.496
apoptotic merged	APO_apoptotic	APO_apoptotic (1)	281474976711167 (F003397)	Isoleucine--tRNA ligase, cytoplasmic OS=Homo sapiens GN=IARS PE=1 SV=2	SYIC_HUMAN	SwissProt_2014_08.fasta	144 501,8	1	18	18	28	0.0015	0.212
apoptotic merged	APO_apoptotic	APO_apoptotic (1)	281474976711167 (F003397)	ADP-ribosylation factor 1 OS=Homo sapiens GN=ARF1 PE=1 SV=2	ARF1_HUMAN	SwissProt_2014_08.fasta	20 697,6	1	5	5	8	0.0004	0.392
apoptotic merged	APO_apoptotic	APO_apoptotic (1)	281474976711167 (F003397)	Histone H4 OS=Homo sapiens GN=HIST1H4A PE=1 SV=2	H4_HUMAN	SwissProt_2014_08.fasta	11 367,7	1	4	6	17	0.0009	0.427
apoptotic merged	APO_apoptotic	APO_apoptotic (1)	281474976711167 (F003397)	Bifunctional purine biosynthesis protein PURH OS=Homo sapiens GN=ATIC PE=1 SV=3	PUR9_HUMAN	SwissProt_2014_08.fasta	64 616,5	1	13	13	18	0.0009	0.348
apoptotic merged	APO_apoptotic	APO_apoptotic (1)	281474976711167 (F003397)	UPF0568 protein C14orf166 OS=Homo sapiens GN=C14orf166 PE=1 SV=1	CN166_HUMAN	SwissProt_2014_08.fasta	28 069,3	1	3	3	4	0.0002	0.189
apoptotic merged	APO_apoptotic	APO_apoptotic (1)	281474976711167 (F003397)	Eukaryotic translation initiation factor 2 subunit 1 OS=Homo sapiens GN=EIF2S1 PE=1 SV=3	IF2A_HUMAN	SwissProt_2014_08.fasta	36 112,7	1	3	3	6	0.0003	0.117
apoptotic merged	APO_apoptotic	APO_apoptotic (1)	281474976711167 (F003397)	Chloride intracellular channel protein 1 OS=Homo sapiens GN=CLIC1 PE=1 SV=4	CLIC1_HUMAN	SwissProt_2014_08.fasta	26 923,3	1	2	2	3	0.0002	0.124
apoptotic merged	APO_apoptotic	APO_apoptotic (1)	281474976711167 (F003397)	60S ribosomal protein L36 OS=Homo sapiens GN=RPL36 PE=1 SV=3	RL36_HUMAN	SwissProt_2014_08.fasta	12 254,2	1	2	2	4	0.0002	0.2
apoptotic merged	APO_apoptotic	APO_apoptotic (1)	281474976711167 (F003397)	Small nuclear ribonucleoprotein Sm D1 OS=Homo sapiens GN=SNRPD1 PE=1 SV=1	SMD1_HUMAN	SwissProt_2014_08.fasta	13 281,9	1	2	2	11	0.0006	0.277
apoptotic merged	APO_apoptotic	APO_apoptotic (1)	281474976711167 (F003397)	60S ribosomal protein L4 OS=Homo sapiens GN=RPL4 PE=1 SV=5	RL4_HUMAN	SwissProt_2014_08.fasta	47 699,1	1	14	14	37	0.0019	0.379
apoptotic merged	APO_apoptotic	APO_apoptotic (1)	281474976711167 (F003397)	Rab GDP dissociation inhibitor beta OS=Homo sapiens GN=GDI2 PE=1 SV=2	GDIB_HUMAN	SwissProt_2014_08.fasta	50 665,5	1	5	5	13	0.0007	0.16
apoptotic merged	APO_apoptotic	APO_apoptotic (1)	281474976711167 (F003397)	Nucleolin OS=Homo sapiens GN=NCL PE=1 SV=3	NUCL_HUMAN	SwissProt_2014_08.fasta	76 615,9	1	10	10	20	0.001	0.193
apoptotic merged	APO_apoptotic	APO_apoptotic (1)	281474976711167 (F003397)	4F2 cell-surface antigen heavy chain OS=Homo sapiens GN=SLC3A2 PE=1 SV=3	4F2_HUMAN	SwissProt_2014_08.fasta	67 996,4	1	11	11	31	0.0016	0.259
apoptotic merged	APO_apoptotic	APO_apoptotic (1)	281474976711167 (F003397)	Heat shock 70 kDa protein 4 OS=Homo sapiens GN=HSPA4 PE=1 SV=4	HSP74_HUMAN	SwissProt_2014_08.fasta	94 331,9	1	17	17	30	0.0016	0.292
apoptotic merged	APO_apoptotic	APO_apoptotic (1)	281474976711167 (F003397)	Ras-related C3 botulinum toxin substrate 2 OS=Homo sapiens GN=RAC2 PE=1 SV=1	RAC2_HUMAN	SwissProt_2014_08.fasta	21 429,2	1	2	2	5	0.0003	0.198
apoptotic merged	APO_apoptotic	APO_apoptotic (1)	281474976711167 (F003397)	CTP synthase 1 OS=Homo sapiens GN=CTPS1 PE=1 SV=2	PYRG1_HUMAN	SwissProt_2014_08.fasta	66 690,7	1	4	4	13	0.0007	0.112
apoptotic merged	APO_apoptotic	APO_apoptotic (1)	281474976711167 (F003397)	Myosin regulatory light chain 12A OS=Homo sapiens GN=MYL12A PE=1 SV=2	ML12A_HUMAN	SwissProt_2014_08.fasta	19 795,3	1	9	11	32	0.0017	0.632
apoptotic merged	APO_apoptotic	APO_apoptotic (1)	281474976711167 (F003397)	GTP-binding nuclear protein Ran OS=Homo sapiens GN=RAN PE=1 SV=3	RAN_HUMAN	SwissProt_2014_08.fasta	24 423,1	1	7	7	16	0.0008	0.389
apoptotic merged	APO_apoptotic	APO_apoptotic (1)	281474976711167 (F003397)	Basigin OS=Homo sapiens GN=BSG PE=1 SV=2	BASI_HUMAN	SwissProt_2014_08.fasta	42 199,7	1	6	7	9	0.0005	0.21
apoptotic merged	APO_apoptotic	APO_apoptotic (1)	281474976711167 (F003397)	Synaptic vesicle membrane protein VAT-1 homolog OS=Homo sapiens GN=VAT1 PE=1 SV=2	VAT1_HUMAN	SwissProt_2014_08.fasta	41 919,8	1	11	12	37	0.0019	0.387
apoptotic merged	APO_apoptotic	APO_apoptotic (1)	281474976711167 (F003397)	DnaJ homolog subfamily B member 1 OS=Homo sapiens GN=DNAJB1 PE=1 SV=4	DNJB1_HUMAN	SwissProt_2014_08.fasta	38 045,6	1	2	2	3	0.0002	0.0882
apoptotic merged	APO_apoptotic	APO_apoptotic (1)	281474976711167 (F003397)	Prothymosin alpha OS=Homo sapiens GN=PTMA PE=1 SV=2	PTMA_HUMAN	SwissProt_2014_08.fasta	12 202,5	1	2	3	4	0.0002	0.0991
apoptotic merged	APO_apoptotic	APO_apoptotic (1)	281474976711167 (F003397)	Ubiquitin carboxyl-terminal hydrolase 14 OS=Homo sapiens GN=USP14 PE=1 SV=3	UBP14_HUMAN	SwissProt_2014_08.fasta	56 070,3	1	5	5	6	0.0003	0.152
apoptotic merged	APO_apoptotic	APO_apoptotic (1)	281474976711167 (F003397)	60S ribosomal protein L26 OS=Homo sapiens GN=RPL26 PE=1 SV=1	RL26_HUMAN	SwissProt_2014_08.fasta	17 258,4	1	2	2	2	0.0001	0.159
apoptotic merged	APO_apoptotic	APO_apoptotic (1)	281474976711167 (F003397)	Serine/threonine-protein kinase OSR1 OS=Homo sapiens GN=OXSR1 PE=1 SV=1	OXSR1_HUMAN	SwissProt_2014_08.fasta	58 023,4	1	6	6	11	0.0006	0.157
apoptotic merged	APO_apoptotic	APO_apoptotic (1)	281474976711167 (F003397)	Keratin, type I cytoskeletal 9 OS=Homo sapiens GN=KRT9 PE=1 SV=3	K1C9_HUMAN	SwissProt_2014_08.fasta	62 065,9	1	2	2	2	0.0001	0.0578
apoptotic merged	APO_apoptotic	APO_apoptotic (1)	281474976711167 (F003397)	Voltage-dependent anion-selective channel protein 3 OS=Homo sapiens GN=VDAC3 PE=1 SV=1	VDAC3_HUMAN	SwissProt_2014_08.fasta	30 659,9	1	5	5	6	0.0003	0.286
apoptotic merged	APO_apoptotic	APO_apoptotic (1)	281474976711167 (F003397)	Sodium/potassium-transporting ATPase subunit alpha-1 OS=Homo sapiens GN=ATP1A1 PE=1 SV=1	AT1A1_HUMAN	SwissProt_2014_08.fasta	112 899,5	1	17	17	25	0.0013	0.218
apoptotic merged	APO_apoptotic	APO_apoptotic (1)	281474976711167 (F003397)	Tubulin beta chain OS=Homo sapiens GN=TUBB PE=1 SV=2	TBB5_HUMAN	SwissProt_2014_08.fasta	49 670,6	1	22	35	466	0.0243	0.811
apoptotic merged	APO_apoptotic	APO_apoptotic (1)	281474976711167 (F003397)	Proliferation-associated protein 2G4 OS=Homo sapiens GN=PA2G4 PE=1 SV=3	PA2G4_HUMAN	SwissProt_2014_08.fasta	43 786,7	1	11	11	24	0.0013	0.411
apoptotic merged	APO_apoptotic	APO_apoptotic (1)	281474976711167 (F003397)	Thioredoxin domain-containing protein 5 OS=Homo sapiens GN=TXNDC5 PE=1 SV=2	TXND5_HUMAN	SwissProt_2014_08.fasta	47 629,1	1	2	2	2	0.0001	0.0671
apoptotic merged	APO_apoptotic	APO_apoptotic (1)	281474976711167 (F003397)	Heterogeneous nuclear ribonucleoprotein A1 OS=Homo sapiens GN=HNRNPA1 PE=1 SV=5	ROA1_HUMAN	SwissProt_2014_08.fasta	38 747,0	1	11	16	32	0.0017	0.366
apoptotic merged	APO_apoptotic	APO_apoptotic (1)	281474976711167 (F003397)	Ras-related protein Rab-2A OS=Homo sapiens GN=RAB2A PE=1 SV=1	RAB2A_HUMAN	SwissProt_2014_08.fasta	23 546,2	1	2	2	2	0.0001	0.142
apoptotic merged	APO_apoptotic	APO_apoptotic (1)	281474976711167 (F003397)	3-ketoacyl-CoA thiolase, peroxisomal OS=Homo sapiens GN=ACAA1 PE=1 SV=2	THIK_HUMAN	SwissProt_2014_08.fasta	44 292,1	1	2	2	4	0.0002	0.0708
apoptotic merged	APO_apoptotic	APO_apoptotic (1)	281474976711167 (F003397)	14-3-3 protein zeta/delta OS=Homo sapiens GN=YWHAZ PE=1 SV=1	1433Z_HUMAN	SwissProt_2014_08.fasta	27 745,9	1	13	13	41	0.0021	0.555
apoptotic merged	APO_apoptotic	APO_apoptotic (1)	281474976711167 (F003397)	Peroxiredoxin-1 OS=Homo sapiens GN=PRDX1 PE=1 SV=1	PRDX1_HUMAN	SwissProt_2014_08.fasta	22 110,9	1	14	18	42	0.0022	0.794
apoptotic merged	APO_apoptotic	APO_apoptotic (1)	281474976711167 (F003397)	Elongation factor 2 OS=Homo sapiens GN=EEF2 PE=1 SV=4	EF2_HUMAN	SwissProt_2014_08.fasta	95 340,1	1	30	37	162	0.0085	0.474
apoptotic merged	APO_apoptotic	APO_apoptotic (1)	281474976711167 (F003397)	Prohibitin-2 OS=Homo sapiens GN=PHB2 PE=1 SV=2	PHB2_HUMAN	SwissProt_2014_08.fasta	33 297,6	1	7	7	10	0.0005	0.278
apoptotic merged	APO_apoptotic	APO_apoptotic (1)	281474976711167 (F003397)	Protein disulfide-isomerase OS=Homo sapiens GN=P4HB PE=1 SV=3	PDIA1_HUMAN	SwissProt_2014_08.fasta	57 118,1	1	9	9	11	0.0006	0.244
apoptotic merged	APO_apoptotic	APO_apoptotic (1)	281474976711167 (F003397)	Proteasome subunit beta type-9 OS=Homo sapiens GN=PSMB9 PE=1 SV=2	PSB9_HUMAN	SwissProt_2014_08.fasta	23 264,4	1	3	3	3	0.0002	0.169
apoptotic merged	APO_apoptotic	APO_apoptotic (1)	281474976711167 (F003397)	Alpha-enolase OS=Homo sapiens GN=ENO1 PE=1 SV=2	ENOA_HUMAN	SwissProt_2014_08.fasta	47 170,2	1	17	28	219	0.0114	0.618
apoptotic merged	APO_apoptotic	APO_apoptotic (1)	281474976711167 (F003397)	Ras-related C3 botulinum toxin substrate 1 OS=Homo sapiens GN=RAC1 PE=1 SV=1	RAC1_HUMAN	SwissProt_2014_08.fasta	21 450,6	1	5	5	14	0.0007	0.349
apoptotic merged	APO_apoptotic	APO_apoptotic (1)	281474976711167 (F003397)	Eukaryotic initiation factor 4A-III OS=Homo sapiens GN=EIF4A3 PE=1 SV=4	IF4A3_HUMAN	SwissProt_2014_08.fasta	46 872,4	1	2	2	2	0.0001	0.112
apoptotic merged	APO_apoptotic	APO_apoptotic (1)	281474976711167 (F003397)	RuvB-like 1 OS=Homo sapiens GN=RUVBL1 PE=1 SV=1	RUVB1_HUMAN	SwissProt_2014_08.fasta	50 229,4	1	7	8	10	0.0005	0.213
apoptotic merged	APO_apoptotic	APO_apoptotic (1)	281474976711167 (F003397)	Guanine nucleotide-binding protein G(I)/G(S)/G(T) subunit beta-2 OS=Homo sapiens GN=GNB2 PE=1 SV=3	GBB2_HUMAN	SwissProt_2014_08.fasta	37 331,8	1	8	8	20	0.001	0.285
apoptotic merged	APO_apoptotic	APO_apoptotic (1)	281474976711167 (F003397)	Macrophage-capping protein OS=Homo sapiens GN=CAPG PE=1 SV=2	CAPG_HUMAN	SwissProt_2014_08.fasta	38 498,9	1	3	3	3	0.0002	0.115
apoptotic merged	APO_apoptotic	APO_apoptotic (1)	281474976711167 (F003397)	Tripeptidyl-peptidase 2 OS=Homo sapiens GN=TPP2 PE=1 SV=4	TPP2_HUMAN	SwissProt_2014_08.fasta	138 352,9	1	7	7	10	0.0005	0.0809
apoptotic merged	APO_apoptotic	APO_apoptotic (1)	281474976711167 (F003397)	Ezrin OS=Homo sapiens GN=EZR PE=1 SV=4	EZRI_HUMAN	SwissProt_2014_08.fasta	69 414,7	1	3	3	6	0.0003	0.131
apoptotic merged	APO_apoptotic	APO_apoptotic (1)	281474976711167 (F003397)	Glucose-6-phosphate isomerase OS=Homo sapiens GN=GPI PE=1 SV=4	G6PI_HUMAN	SwissProt_2014_08.fasta	63 148,5	1	11	13	45	0.0024	0.369
apoptotic merged	APO_apoptotic	APO_apoptotic (1)	281474976711167 (F003397)	Ras-related protein Rab-1A OS=Homo sapiens GN=RAB1A PE=1 SV=3	RAB1A_HUMAN	SwissProt_2014_08.fasta	22 678,5	1	5	5	13	0.0007	0.366
apoptotic merged	APO_apoptotic	APO_apoptotic (1)	281474976711167 (F003397)	Eukaryotic translation elongation factor 1 epsilon-1 OS=Homo sapiens GN=EEF1E1 PE=1 SV=1	MCA3_HUMAN	SwissProt_2014_08.fasta	19 811,2	1	3	3	8	0.0004	0.241
apoptotic merged	APO_apoptotic	APO_apoptotic (1)	281474976711167 (F003397)	Guanine nucleotide-binding protein G(q) subunit alpha OS=Homo sapiens GN=GNAQ PE=1 SV=4	GNAQ_HUMAN	SwissProt_2014_08.fasta	42 143,6	1	4	4	10	0.0005	0.162
apoptotic merged	APO_apoptotic	APO_apoptotic (1)	281474976711167 (F003397)	14-3-3 protein epsilon OS=Homo sapiens GN=YWHAE PE=1 SV=1	1433E_HUMAN	SwissProt_2014_08.fasta	29 175,0	1	7	7	21	0.0011	0.345
apoptotic merged	APO_apoptotic	APO_apoptotic (1)	281474976711167 (F003397)	Cytochrome b-c1 complex subunit 2, mitochondrial OS=Homo sapiens GN=UQCRC2 PE=1 SV=3	QCR2_HUMAN	SwissProt_2014_08.fasta	48 443,4	1	3	3	3	0.0002	0.113
apoptotic merged	APO_apoptotic	APO_apoptotic (1)	281474976711167 (F003397)	Serine/threonine-protein phosphatase 2A catalytic subunit alpha isoform OS=Homo sapiens GN=PPP2CA PE=1 SV=1	PP2AA_HUMAN,PP2AB_HUMAN	SwissProt_2014_08.fasta	35 594,5	1	4	4	4	0.0002	0.285
apoptotic merged	APO_apoptotic	APO_apoptotic (1)	281474976711167 (F003397)	Ubiquitin-like modifier-activating enzyme 1 OS=Homo sapiens GN=UBA1 PE=1 SV=3	UBA1_HUMAN	SwissProt_2014_08.fasta	117 850,3	1	16	17	36	0.0019	0.247
apoptotic merged	APO_apoptotic	APO_apoptotic (1)	281474976711167 (F003397)	Heterogeneous nuclear ribonucleoprotein A0 OS=Homo sapiens GN=HNRNPA0 PE=1 SV=1	ROA0_HUMAN	SwissProt_2014_08.fasta	30 840,5	1	2	2	2	0.0001	0.115
apoptotic merged	APO_apoptotic	APO_apoptotic (1)	281474976711167 (F003397)	Interleukin enhancer-binding factor 2 OS=Homo sapiens GN=ILF2 PE=1 SV=2	ILF2_HUMAN	SwissProt_2014_08.fasta	43 062,7	1	2	2	4	0.0002	0.0872
apoptotic merged	APO_apoptotic	APO_apoptotic (1)	281474976711167 (F003397)	Prefoldin subunit 2 OS=Homo sapiens GN=PFDN2 PE=1 SV=1	PFD2_HUMAN	SwissProt_2014_08.fasta	16 647,8	1	2	2	2	0.0001	0.169
apoptotic merged	APO_apoptotic	APO_apoptotic (1)	281474976711167 (F003397)	Tubulin alpha-1B chain OS=Homo sapiens GN=TUBA1B PE=1 SV=1	TBA1B_HUMAN	SwissProt_2014_08.fasta	50 151,7	1	18	26	241	0.0126	0.554
apoptotic merged	APO_apoptotic	APO_apoptotic (1)	281474976711167 (F003397)	Dedicator of cytokinesis protein 2 OS=Homo sapiens GN=DOCK2 PE=1 SV=2	DOCK2_HUMAN	SwissProt_2014_08.fasta	211 955,5	1	8	8	12	0.0006	0.059
apoptotic merged	APO_apoptotic	APO_apoptotic (1)	281474976711167 (F003397)	Synaptophysin-like protein 1 OS=Homo sapiens GN=SYPL1 PE=1 SV=1	SYPL1_HUMAN	SwissProt_2014_08.fasta	28 566,1	1	2	2	3	0.0002	0.143
apoptotic merged	APO_apoptotic	APO_apoptotic (1)	281474976711167 (F003397)	V-type proton ATPase subunit E 1 OS=Homo sapiens GN=ATP6V1E1 PE=1 SV=1	VATE1_HUMAN	SwissProt_2014_08.fasta	26 146,2	1	2	2	2	0.0001	0.15
apoptotic merged	APO_apoptotic	APO_apoptotic (1)	281474976711167 (F003397)	Aldose reductase OS=Homo sapiens GN=AKR1B1 PE=1 SV=3	ALDR_HUMAN	SwissProt_2014_08.fasta	35 853,9	1	3	3	5	0.0003	0.0823
apoptotic merged	APO_apoptotic	APO_apoptotic (1)	281474976711167 (F003397)	Filamin-B OS=Homo sapiens GN=FLNB PE=1 SV=2	FLNB_HUMAN	SwissProt_2014_08.fasta	278 158,8	1	17	18	21	0.0011	0.108
apoptotic merged	APO_apoptotic	APO_apoptotic (1)	281474976711167 (F003397)	Barrier-to-autointegration factor OS=Homo sapiens GN=BANF1 PE=1 SV=1	BAF_HUMAN	SwissProt_2014_08.fasta	10 058,7	1	2	2	2	0.0001	0.404
apoptotic merged	APO_apoptotic	APO_apoptotic (1)	281474976711167 (F003397)	Histone H1.5 OS=Homo sapiens GN=HIST1H1B PE=1 SV=3	H15_HUMAN	SwissProt_2014_08.fasta	22 581,7	1	3	3	4	0.0002	0.142
apoptotic merged	APO_apoptotic	APO_apoptotic (1)	281474976711167 (F003397)	Glycylpeptide N-tetradecanoyltransferase 1 OS=Homo sapiens GN=NMT1 PE=1 SV=2	NMT1_HUMAN	SwissProt_2014_08.fasta	56 807,0	1	2	2	3	0.0002	0.0806
apoptotic merged	APO_apoptotic	APO_apoptotic (1)	281474976711167 (F003397)	Signal recognition particle 9 kDa protein OS=Homo sapiens GN=SRP9 PE=1 SV=2	SRP09_HUMAN	SwissProt_2014_08.fasta	10 111,6	1	3	4	4	0.0002	0.337
apoptotic merged	APO_apoptotic	APO_apoptotic (1)	281474976711167 (F003397)	Sodium bicarbonate cotransporter 3 OS=Homo sapiens GN=SLC4A7 PE=1 SV=2	S4A7_HUMAN	SwissProt_2014_08.fasta	136 049,3	1	3	3	5	0.0003	0.0379
apoptotic merged	APO_apoptotic	APO_apoptotic (1)	281474976711167 (F003397)	Ubiquitin-40S ribosomal protein S27a OS=Homo sapiens GN=RPS27A PE=1 SV=2	RS27A_HUMAN	SwissProt_2014_08.fasta	17 965,6	1	2	2	3	0.0002	0.224
apoptotic merged	APO_apoptotic	APO_apoptotic (1)	281474976711167 (F003397)	T-complex protein 1 subunit zeta OS=Homo sapiens GN=CCT6A PE=1 SV=3	TCPZ_HUMAN	SwissProt_2014_08.fasta	58 025,3	1	11	14	44	0.0023	0.307
apoptotic merged	APO_apoptotic	APO_apoptotic (1)	281474976711167 (F003397)	Dihydropyrimidinase-related protein 2 OS=Homo sapiens GN=DPYSL2 PE=1 SV=1	DPYL2_HUMAN	SwissProt_2014_08.fasta	62 294,0	1	10	10	15	0.0008	0.278
apoptotic merged	APO_apoptotic	APO_apoptotic (1)	281474976711167 (F003397)	Nuclear migration protein nudC OS=Homo sapiens GN=NUDC PE=1 SV=1	NUDC_HUMAN	SwissProt_2014_08.fasta	38 243,7	1	8	8	12	0.0006	0.302
apoptotic merged	APO_apoptotic	APO_apoptotic (1)	281474976711167 (F003397)	Lanosterol synthase OS=Homo sapiens GN=LSS PE=1 SV=1	ERG7_HUMAN	SwissProt_2014_08.fasta	83 310,0	1	2	2	2	0.0001	0.0342
apoptotic merged	APO_apoptotic	APO_apoptotic (1)	281474976711167 (F003397)	Reticulon-4 OS=Homo sapiens GN=RTN4 PE=1 SV=2	RTN4_HUMAN	SwissProt_2014_08.fasta	129 934,6	1	2	2	3	0.0002	0.0227
apoptotic merged	APO_apoptotic	APO_apoptotic (1)	281474976711167 (F003397)	Phosphoserine aminotransferase OS=Homo sapiens GN=PSAT1 PE=1 SV=2	SERC_HUMAN	SwissProt_2014_08.fasta	40 423,3	1	5	5	6	0.0003	0.157
apoptotic merged	APO_apoptotic	APO_apoptotic (1)	281474976711167 (F003397)	DNA replication licensing factor MCM7 OS=Homo sapiens GN=MCM7 PE=1 SV=4	MCM7_HUMAN	SwissProt_2014_08.fasta	81 309,0	1	5	5	8	0.0004	0.0862
apoptotic merged	APO_apoptotic	APO_apoptotic (1)	281474976711167 (F003397)	60S ribosomal protein L3 OS=Homo sapiens GN=RPL3 PE=1 SV=2	RL3_HUMAN	SwissProt_2014_08.fasta	46 109,5	1	8	10	18	0.0009	0.243
apoptotic merged	APO_apoptotic	APO_apoptotic (1)	281474976711167 (F003397)	Tyrosine--tRNA ligase, cytoplasmic OS=Homo sapiens GN=YARS PE=1 SV=4	SYYC_HUMAN	SwissProt_2014_08.fasta	59 145,1	1	8	8	9	0.0005	0.148
apoptotic merged	APO_apoptotic	APO_apoptotic (1)	281474976711167 (F003397)	Septin-9 OS=Homo sapiens GN=SEPT9 PE=1 SV=2	SEPT9_HUMAN	SwissProt_2014_08.fasta	65 402,3	1	5	5	8	0.0004	0.111
apoptotic merged	APO_apoptotic	APO_apoptotic (1)	281474976711167 (F003397)	Guanine nucleotide-binding protein G(k) subunit alpha OS=Homo sapiens GN=GNAI3 PE=1 SV=3	GNAI3_HUMAN	SwissProt_2014_08.fasta	40 533,5	1	3	3	5	0.0003	0.328
apoptotic merged	APO_apoptotic	APO_apoptotic (1)	281474976711167 (F003397)	Annexin A7 OS=Homo sapiens GN=ANXA7 PE=1 SV=3	ANXA7_HUMAN	SwissProt_2014_08.fasta	52 740,5	1	2	2	3	0.0002	0.0553
apoptotic merged	APO_apoptotic	APO_apoptotic (1)	281474976711167 (F003397)	26S proteasome non-ATPase regulatory subunit 7 OS=Homo sapiens GN=PSMD7 PE=1 SV=2	PSMD7_HUMAN	SwissProt_2014_08.fasta	37 025,6	1	3	3	7	0.0004	0.164
apoptotic merged	APO_apoptotic	APO_apoptotic (1)	281474976711167 (F003397)	Cytoplasmic dynein 1 heavy chain 1 OS=Homo sapiens GN=DYNC1H1 PE=1 SV=5	DYHC1_HUMAN	SwissProt_2014_08.fasta	532 405,6	1	15	15	17	0.0009	0.0484
apoptotic merged	APO_apoptotic	APO_apoptotic (1)	281474976711167 (F003397)	Cytoplasmic FMR1-interacting protein 1 OS=Homo sapiens GN=CYFIP1 PE=1 SV=1	CYFP1_HUMAN	SwissProt_2014_08.fasta	145 186,7	1	2	2	2	0.0001	0.0287
apoptotic merged	APO_apoptotic	APO_apoptotic (1)	281474976711167 (F003397)	Coatomer subunit beta OS=Homo sapiens GN=COPB1 PE=1 SV=3	COPB_HUMAN	SwissProt_2014_08.fasta	107 146,0	1	3	3	3	0.0002	0.0504
apoptotic merged	APO_apoptotic	APO_apoptotic (1)	281474976711167 (F003397)	TAR DNA-binding protein 43 OS=Homo sapiens GN=TARDBP PE=1 SV=1	TADBP_HUMAN	SwissProt_2014_08.fasta	44 739,7	1	2	2	4	0.0002	0.0725
apoptotic merged	APO_apoptotic	APO_apoptotic (1)	281474976711167 (F003397)	40S ribosomal protein S10 OS=Homo sapiens GN=RPS10 PE=1 SV=1	RS10_HUMAN	SwissProt_2014_08.fasta	18 898,3	1	2	2	2	0.0001	0.176
apoptotic merged	APO_apoptotic	APO_apoptotic (1)	281474976711167 (F003397)	Proteasome subunit beta type-2 OS=Homo sapiens GN=PSMB2 PE=1 SV=1	PSB2_HUMAN	SwissProt_2014_08.fasta	22 837,5	1	3	3	7	0.0004	0.179
apoptotic merged	APO_apoptotic	APO_apoptotic (1)	281474976711167 (F003397)	DNA damage-binding protein 1 OS=Homo sapiens GN=DDB1 PE=1 SV=1	DDB1_HUMAN	SwissProt_2014_08.fasta	126 970,2	1	3	3	3	0.0002	0.0307
apoptotic merged	APO_apoptotic	APO_apoptotic (1)	281474976711167 (F003397)	Alcohol dehydrogenase class-3 OS=Homo sapiens GN=ADH5 PE=1 SV=4	ADHX_HUMAN	SwissProt_2014_08.fasta	39 723,8	1	4	4	6	0.0003	0.201
apoptotic merged	APO_apoptotic	APO_apoptotic (1)	281474976711167 (F003397)	26S protease regulatory subunit 4 OS=Homo sapiens GN=PSMC1 PE=1 SV=1	PRS4_HUMAN	SwissProt_2014_08.fasta	49 186,4	1	5	5	10	0.0005	0.173
apoptotic merged	APO_apoptotic	APO_apoptotic (1)	281474976711167 (F003397)	Fructose-bisphosphate aldolase A OS=Homo sapiens GN=ALDOA PE=1 SV=2	ALDOA_HUMAN	SwissProt_2014_08.fasta	39 420,6	1	22	27	73	0.0038	0.821
apoptotic merged	APO_apoptotic	APO_apoptotic (1)	281474976711167 (F003397)	Rap1 GTPase-GDP dissociation stimulator 1 OS=Homo sapiens GN=RAP1GDS1 PE=1 SV=3	GDS1_HUMAN	SwissProt_2014_08.fasta	66 318,1	1	3	3	3	0.0002	0.061
apoptotic merged	APO_apoptotic	APO_apoptotic (1)	281474976711167 (F003397)	Vesicle-fusing ATPase OS=Homo sapiens GN=NSF PE=1 SV=3	NSF_HUMAN	SwissProt_2014_08.fasta	82 597,4	1	5	5	5	0.0003	0.0968
apoptotic merged	APO_apoptotic	APO_apoptotic (1)	281474976711167 (F003397)	Cathepsin D OS=Homo sapiens GN=CTSD PE=1 SV=1	CATD_HUMAN	SwissProt_2014_08.fasta	44 553,0	1	2	2	4	0.0002	0.0752
apoptotic merged	APO_apoptotic	APO_apoptotic (1)	281474976711167 (F003397)	NHP2-like protein 1 OS=Homo sapiens GN=NHP2L1 PE=1 SV=3	NH2L1_HUMAN	SwissProt_2014_08.fasta	14 173,8	1	2	2	4	0.0002	0.312
apoptotic merged	APO_apoptotic	APO_apoptotic (1)	281474976711167 (F003397)	Spectrin alpha chain, non-erythrocytic 1 OS=Homo sapiens GN=SPTAN1 PE=1 SV=3	SPTN1_HUMAN	SwissProt_2014_08.fasta	284 542,7	1	11	11	19	0.001	0.0635
apoptotic merged	APO_apoptotic	APO_apoptotic (1)	281474976711167 (F003397)	Leucine--tRNA ligase, cytoplasmic OS=Homo sapiens GN=LARS PE=1 SV=2	SYLC_HUMAN	SwissProt_2014_08.fasta	134 470,8	1	20	20	26	0.0014	0.227
apoptotic merged	APO_apoptotic	APO_apoptotic (1)	281474976711167 (F003397)	Inosine-5'-monophosphate dehydrogenase 2 OS=Homo sapiens GN=IMPDH2 PE=1 SV=2	IMDH2_HUMAN	SwissProt_2014_08.fasta	55 806,5	1	15	17	38	0.002	0.442
apoptotic merged	APO_apoptotic	APO_apoptotic (1)	281474976711167 (F003397)	Keratin, type II cytoskeletal 1 OS=Homo sapiens GN=KRT1 PE=1 SV=6	K2C1_HUMAN	SwissProt_2014_08.fasta	66 040,3	1	6	6	9	0.0005	0.104
apoptotic merged	APO_apoptotic	APO_apoptotic (1)	281474976711167 (F003397)	40S ribosomal protein S9 OS=Homo sapiens GN=RPS9 PE=1 SV=3	RS9_HUMAN	SwissProt_2014_08.fasta	22 592,5	1	4	4	7	0.0004	0.201
apoptotic merged	APO_apoptotic	APO_apoptotic (1)	281474976711167 (F003397)	Elongation factor 1-beta OS=Homo sapiens GN=EEF1B2 PE=1 SV=3	EF1B_HUMAN	SwissProt_2014_08.fasta	24 764,2	1	4	4	14	0.0007	0.244
apoptotic merged	APO_apoptotic	APO_apoptotic (1)	281474976711167 (F003397)	40S ribosomal protein S16 OS=Homo sapiens GN=RPS16 PE=1 SV=2	RS16_HUMAN	SwissProt_2014_08.fasta	16 445,9	1	6	6	11	0.0006	0.445
apoptotic merged	APO_apoptotic	APO_apoptotic (1)	281474976711167 (F003397)	Protein kinase C alpha type OS=Homo sapiens GN=PRKCA PE=1 SV=4	KPCA_HUMAN	SwissProt_2014_08.fasta	76 751,1	1	10	10	28	0.0015	0.22
apoptotic merged	APO_apoptotic	APO_apoptotic (1)	281474976711167 (F003397)	Voltage-dependent anion-selective channel protein 2 OS=Homo sapiens GN=VDAC2 PE=1 SV=2	VDAC2_HUMAN	SwissProt_2014_08.fasta	31 567,3	1	5	5	8	0.0004	0.252
apoptotic merged	APO_apoptotic	APO_apoptotic (1)	281474976711167 (F003397)	Endoplasmic reticulum resident protein 29 OS=Homo sapiens GN=ERP29 PE=1 SV=4	ERP29_HUMAN	SwissProt_2014_08.fasta	28 994,9	1	2	2	3	0.0002	0.0843
apoptotic merged	APO_apoptotic	APO_apoptotic (1)	281474976711167 (F003397)	Proteasome subunit beta type-7 OS=Homo sapiens GN=PSMB7 PE=1 SV=1	PSB7_HUMAN	SwissProt_2014_08.fasta	29 965,9	1	2	2	3	0.0002	0.0686
apoptotic merged	APO_apoptotic	APO_apoptotic (1)	281474976711167 (F003397)	Adenosine deaminase OS=Homo sapiens GN=ADA PE=1 SV=3	ADA_HUMAN	SwissProt_2014_08.fasta	40 765,1	1	5	5	12	0.0006	0.278
apoptotic merged	APO_apoptotic	APO_apoptotic (1)	281474976711167 (F003397)	DNA replication licensing factor MCM6 OS=Homo sapiens GN=MCM6 PE=1 SV=1	MCM6_HUMAN	SwissProt_2014_08.fasta	92 890,6	1	3	3	3	0.0002	0.0475
apoptotic merged	APO_apoptotic	APO_apoptotic (1)	281474976711167 (F003397)	Plasma membrane calcium-transporting ATPase 4 OS=Homo sapiens GN=ATP2B4 PE=1 SV=2	AT2B4_HUMAN	SwissProt_2014_08.fasta	137 923,7	1	2	2	2	0.0001	0.029
apoptotic merged	APO_apoptotic	APO_apoptotic (1)	281474976711167 (F003397)	Hydroxyacyl-coenzyme A dehydrogenase, mitochondrial OS=Homo sapiens GN=HADH PE=1 SV=3	HCDH_HUMAN	SwissProt_2014_08.fasta	34 294,2	1	4	5	14	0.0007	0.232
apoptotic merged	APO_apoptotic	APO_apoptotic (1)	281474976711167 (F003397)	Protein unc-45 homolog A OS=Homo sapiens GN=UNC45A PE=1 SV=1	UN45A_HUMAN	SwissProt_2014_08.fasta	103 078,9	1	2	2	2	0.0001	0.0318
apoptotic merged	APO_apoptotic	APO_apoptotic (1)	281474976711167 (F003397)	Melanoma-associated antigen B2 OS=Homo sapiens GN=MAGEB2 PE=1 SV=3	MAGB2_HUMAN	SwissProt_2014_08.fasta	35 277,7	1	2	2	3	0.0002	0.0846
apoptotic merged	APO_apoptotic	APO_apoptotic (1)	281474976711167 (F003397)	RNA-binding motif protein, X chromosome OS=Homo sapiens GN=RBMX PE=1 SV=3	RBMX_HUMAN	SwissProt_2014_08.fasta	42 333,7	1	3	4	7	0.0004	0.102
apoptotic merged	APO_apoptotic	APO_apoptotic (1)	281474976711167 (F003397)	Heterogeneous nuclear ribonucleoprotein K OS=Homo sapiens GN=HNRNPK PE=1 SV=1	HNRPK_HUMAN	SwissProt_2014_08.fasta	50 978,5	1	12	12	40	0.0021	0.333
apoptotic merged	APO_apoptotic	APO_apoptotic (1)	281474976711167 (F003397)	Guanine nucleotide-binding protein G(i) subunit alpha-2 OS=Homo sapiens GN=GNAI2 PE=1 SV=3	GNAI2_HUMAN	SwissProt_2014_08.fasta	40 452,0	1	12	14	31	0.0016	0.462
apoptotic merged	APO_apoptotic	APO_apoptotic (1)	281474976711167 (F003397)	Annexin A6 OS=Homo sapiens GN=ANXA6 PE=1 SV=3	ANXA6_HUMAN	SwissProt_2014_08.fasta	75 877,5	1	33	45	118	0.0062	0.639
apoptotic merged	APO_apoptotic	APO_apoptotic (1)	281474976711167 (F003397)	Tubulin-specific chaperone A OS=Homo sapiens GN=TBCA PE=1 SV=3	TBCA_HUMAN	SwissProt_2014_08.fasta	12 855,2	1	2	2	2	0.0001	0.176
apoptotic merged	APO_apoptotic	APO_apoptotic (1)	281474976711167 (F003397)	ELAV-like protein 1 OS=Homo sapiens GN=ELAVL1 PE=1 SV=2	ELAV1_HUMAN	SwissProt_2014_08.fasta	36 092,6	1	2	2	2	0.0001	0.0767
apoptotic merged	APO_apoptotic	APO_apoptotic (1)	281474976711167 (F003397)	Histone H2AX OS=Homo sapiens GN=H2AFX PE=1 SV=2	H2AX_HUMAN	SwissProt_2014_08.fasta	15 145,1	1	3	4	16	0.0008	0.385
apoptotic merged	APO_apoptotic	APO_apoptotic (1)	281474976711167 (F003397)	Atlastin-3 OS=Homo sapiens GN=ATL3 PE=1 SV=1	ATLA3_HUMAN	SwissProt_2014_08.fasta	60 543,2	1	2	2	3	0.0002	0.0628
apoptotic merged	APO_apoptotic	APO_apoptotic (1)	281474976711167 (F003397)	Putative adenosylhomocysteinase 2 OS=Homo sapiens GN=AHCYL1 PE=1 SV=2	SAHH2_HUMAN	SwissProt_2014_08.fasta	58 951,5	1	2	2	2	0.0001	0.0528
apoptotic merged	APO_apoptotic	APO_apoptotic (1)	281474976711167 (F003397)	Actin, alpha cardiac muscle 1 OS=Homo sapiens GN=ACTC1 PE=1 SV=1	ACTC_HUMAN	SwissProt_2014_08.fasta	42 020,1	1	4	6	27	0.0014	0.48
apoptotic merged	APO_apoptotic	APO_apoptotic (1)	281474976711167 (F003397)	Drebrin OS=Homo sapiens GN=DBN1 PE=1 SV=4	DREB_HUMAN	SwissProt_2014_08.fasta	71 428,6	1	5	5	7	0.0004	0.126
apoptotic merged	APO_apoptotic	APO_apoptotic (1)	281474976711167 (F003397)	Ribose-phosphate pyrophosphokinase 2 OS=Homo sapiens GN=PRPS2 PE=1 SV=2	PRPS2_HUMAN	SwissProt_2014_08.fasta	34 769,5	1	4	4	8	0.0004	0.459
apoptotic merged	APO_apoptotic	APO_apoptotic (1)	281474976711167 (F003397)	Guanine nucleotide-binding protein G(I)/G(S)/G(T) subunit beta-1 OS=Homo sapiens GN=GNB1 PE=1 SV=3	GBB1_HUMAN	SwissProt_2014_08.fasta	37 377,5	1	5	5	12	0.0006	0.444
apoptotic merged	APO_apoptotic	APO_apoptotic (1)	281474976711167 (F003397)	60S ribosomal protein L15 OS=Homo sapiens GN=RPL15 PE=1 SV=2	RL15_HUMAN	SwissProt_2014_08.fasta	24 146,5	1	4	4	20	0.001	0.206
apoptotic merged	APO_apoptotic	APO_apoptotic (1)	281474976711167 (F003397)	Hypoxia up-regulated protein 1 OS=Homo sapiens GN=HYOU1 PE=1 SV=1	HYOU1_HUMAN	SwissProt_2014_08.fasta	111 336,8	1	5	5	5	0.0003	0.0891
apoptotic merged	APO_apoptotic	APO_apoptotic (1)	281474976711167 (F003397)	Heterogeneous nuclear ribonucleoprotein Q OS=Homo sapiens GN=SYNCRIP PE=1 SV=2	HNRPQ_HUMAN	SwissProt_2014_08.fasta	69 603,5	1	5	5	13	0.0007	0.13
apoptotic merged	APO_apoptotic	APO_apoptotic (1)	281474976711167 (F003397)	Stress-induced-phosphoprotein 1 OS=Homo sapiens GN=STIP1 PE=1 SV=1	STIP1_HUMAN	SwissProt_2014_08.fasta	62 642,1	1	11	11	16	0.0008	0.258
apoptotic merged	APO_apoptotic	APO_apoptotic (1)	281474976711167 (F003397)	Keratin, type I cytoskeletal 10 OS=Homo sapiens GN=KRT10 PE=1 SV=6	K1C10_HUMAN	SwissProt_2014_08.fasta	58 828,8	1	5	5	6	0.0003	0.0976
apoptotic merged	APO_apoptotic	APO_apoptotic (1)	281474976711167 (F003397)	Spliceosome RNA helicase DDX39B OS=Homo sapiens GN=DDX39B PE=1 SV=1	DX39B_HUMAN	SwissProt_2014_08.fasta	48 992,0	1	3	3	3	0.0002	0.0864
apoptotic merged	APO_apoptotic	APO_apoptotic (1)	281474976711167 (F003397)	ATP-binding cassette sub-family F member 2 OS=Homo sapiens GN=ABCF2 PE=1 SV=2	ABCF2_HUMAN	SwissProt_2014_08.fasta	71 292,5	1	2	2	2	0.0001	0.0449
apoptotic merged	APO_apoptotic	APO_apoptotic (1)	281474976711167 (F003397)	Aspartate--tRNA ligase, cytoplasmic OS=Homo sapiens GN=DARS PE=1 SV=2	SYDC_HUMAN	SwissProt_2014_08.fasta	57 136,7	1	10	10	11	0.0006	0.263
apoptotic merged	APO_apoptotic	APO_apoptotic (1)	281474976711167 (F003397)	40S ribosomal protein S24 OS=Homo sapiens GN=RPS24 PE=1 SV=1	RS24_HUMAN	SwissProt_2014_08.fasta	15 423,8	1	3	3	23	0.0012	0.286
apoptotic merged	APO_apoptotic	APO_apoptotic (1)	281474976711167 (F003397)	Proteasome subunit alpha type-7 OS=Homo sapiens GN=PSMA7 PE=1 SV=1	PSA7_HUMAN	SwissProt_2014_08.fasta	27 887,2	1	8	8	13	0.0007	0.496
apoptotic merged	APO_apoptotic	APO_apoptotic (1)	281474976711167 (F003397)	60S ribosomal protein L24 OS=Homo sapiens GN=RPL24 PE=1 SV=1	RL24_HUMAN	SwissProt_2014_08.fasta	17 779,5	1	3	3	9	0.0005	0.204
apoptotic merged	APO_apoptotic	APO_apoptotic (1)	281474976711167 (F003397)	Inosine-5'-monophosphate dehydrogenase 1 OS=Homo sapiens GN=IMPDH1 PE=1 SV=2	IMDH1_HUMAN	SwissProt_2014_08.fasta	55 406,8	1	2	2	3	0.0002	0.0467
apoptotic merged	APO_apoptotic	APO_apoptotic (1)	281474976711167 (F003397)	Eukaryotic translation initiation factor 3 subunit F OS=Homo sapiens GN=EIF3F PE=1 SV=1	EIF3F_HUMAN	SwissProt_2014_08.fasta	37 563,5	1	4	4	8	0.0004	0.165
apoptotic merged	APO_apoptotic	APO_apoptotic (1)	281474976711167 (F003397)	40S ribosomal protein S8 OS=Homo sapiens GN=RPS8 PE=1 SV=2	RS8_HUMAN	SwissProt_2014_08.fasta	24 206,4	1	5	5	14	0.0007	0.298
apoptotic merged	APO_apoptotic	APO_apoptotic (1)	281474976711167 (F003397)	Tubulin--tyrosine ligase-like protein 12 OS=Homo sapiens GN=TTLL12 PE=1 SV=2	TTL12_HUMAN	SwissProt_2014_08.fasta	74 403,7	1	2	2	2	0.0001	0.0637
apoptotic merged	APO_apoptotic	APO_apoptotic (1)	281474976711167 (F003397)	Clathrin heavy chain 1 OS=Homo sapiens GN=CLTC PE=1 SV=5	CLH1_HUMAN	SwissProt_2014_08.fasta	191 618,9	1	34	36	60	0.0031	0.313
apoptotic merged	APO_apoptotic	APO_apoptotic (1)	281474976711167 (F003397)	Cytochrome b-c1 complex subunit 1, mitochondrial OS=Homo sapiens GN=UQCRC1 PE=1 SV=3	QCR1_HUMAN	SwissProt_2014_08.fasta	52 645,9	1	3	3	3	0.0002	0.0896
apoptotic merged	APO_apoptotic	APO_apoptotic (1)	281474976711167 (F003397)	Neutral alpha-glucosidase AB OS=Homo sapiens GN=GANAB PE=1 SV=3	GANAB_HUMAN	SwissProt_2014_08.fasta	106 875,9	1	9	9	14	0.0007	0.132
apoptotic merged	APO_apoptotic	APO_apoptotic (1)	281474976711167 (F003397)	Proteasome subunit beta type-6 OS=Homo sapiens GN=PSMB6 PE=1 SV=4	PSB6_HUMAN	SwissProt_2014_08.fasta	25 357,9	1	2	2	4	0.0002	0.0879
apoptotic merged	APO_apoptotic	APO_apoptotic (1)	281474976711167 (F003397)	Poly [ADP-ribose] polymerase 1 OS=Homo sapiens GN=PARP1 PE=1 SV=4	PARP1_HUMAN	SwissProt_2014_08.fasta	113 087,8	1	5	5	6	0.0003	0.0592
apoptotic merged	APO_apoptotic	APO_apoptotic (1)	281474976711167 (F003397)	Septin-7 OS=Homo sapiens GN=SEPT7 PE=1 SV=2	SEPT7_HUMAN	SwissProt_2014_08.fasta	50 680,3	1	4	4	4	0.0002	0.112
apoptotic merged	APO_apoptotic	APO_apoptotic (1)	281474976711167 (F003397)	D-3-phosphoglycerate dehydrogenase OS=Homo sapiens GN=PHGDH PE=1 SV=4	SERA_HUMAN	SwissProt_2014_08.fasta	56 650,6	1	16	17	58	0.003	0.463
apoptotic merged	APO_apoptotic	APO_apoptotic (1)	281474976711167 (F003397)	Ribose-phosphate pyrophosphokinase 1 OS=Homo sapiens GN=PRPS1 PE=1 SV=2	PRPS1_HUMAN	SwissProt_2014_08.fasta	34 834,7	1	7	7	17	0.0009	0.365
apoptotic merged	APO_apoptotic	APO_apoptotic (1)	281474976711167 (F003397)	Prosaposin OS=Homo sapiens GN=PSAP PE=1 SV=2	SAP_HUMAN	SwissProt_2014_08.fasta	58 112,0	1	4	4	13	0.0007	0.0859
apoptotic merged	APO_apoptotic	APO_apoptotic (1)	281474976711167 (F003397)	Heat shock protein 75 kDa, mitochondrial OS=Homo sapiens GN=TRAP1 PE=1 SV=3	TRAP1_HUMAN	SwissProt_2014_08.fasta	80 112,9	1	2	2	10	0.0005	0.0384
apoptotic merged	APO_apoptotic	APO_apoptotic (1)	281474976711167 (F003397)	Filamin-A OS=Homo sapiens GN=FLNA PE=1 SV=4	FLNA_HUMAN	SwissProt_2014_08.fasta	280 729,4	1	33	34	54	0.0028	0.185
apoptotic merged	APO_apoptotic	APO_apoptotic (1)	281474976711167 (F003397)	Adenylyl cyclase-associated protein 1 OS=Homo sapiens GN=CAP1 PE=1 SV=5	CAP1_HUMAN	SwissProt_2014_08.fasta	51 901,6	1	7	7	23	0.0012	0.221
apoptotic merged	APO_apoptotic	APO_apoptotic (1)	281474976711167 (F003397)	Bifunctional epoxide hydrolase 2 OS=Homo sapiens GN=EPHX2 PE=1 SV=2	HYES_HUMAN	SwissProt_2014_08.fasta	62 617,1	1	2	2	4	0.0002	0.0595
apoptotic merged	APO_apoptotic	APO_apoptotic (1)	281474976711167 (F003397)	40S ribosomal protein S14 OS=Homo sapiens GN=RPS14 PE=1 SV=3	RS14_HUMAN	SwissProt_2014_08.fasta	16 272,9	1	3	3	12	0.0006	0.298
apoptotic merged	APO_apoptotic	APO_apoptotic (1)	281474976711167 (F003397)	Heterogeneous nuclear ribonucleoprotein F OS=Homo sapiens GN=HNRNPF PE=1 SV=3	HNRPF_HUMAN	SwissProt_2014_08.fasta	45 671,9	1	2	2	3	0.0002	0.145
apoptotic merged	APO_apoptotic	APO_apoptotic (1)	281474976711167 (F003397)	Calreticulin OS=Homo sapiens GN=CALR PE=1 SV=1	CALR_HUMAN	SwissProt_2014_08.fasta	48 142,9	1	10	10	34	0.0018	0.424
apoptotic merged	APO_apoptotic	APO_apoptotic (1)	281474976711167 (F003397)	Dynamin-2 OS=Homo sapiens GN=DNM2 PE=1 SV=2	DYN2_HUMAN	SwissProt_2014_08.fasta	98 067,9	1	5	5	5	0.0003	0.0851
apoptotic merged	APO_apoptotic	APO_apoptotic (1)	281474976711167 (F003397)	WD repeat-containing protein 1 OS=Homo sapiens GN=WDR1 PE=1 SV=4	WDR1_HUMAN	SwissProt_2014_08.fasta	66 193,2	1	6	7	12	0.0006	0.177
apoptotic merged	APO_apoptotic	APO_apoptotic (1)	281474976711167 (F003397)	Condensin complex subunit 1 OS=Homo sapiens GN=NCAPD2 PE=1 SV=3	CND1_HUMAN	SwissProt_2014_08.fasta	157 186,3	1	2	2	2	0.0001	0.0171
apoptotic merged	APO_apoptotic	APO_apoptotic (1)	281474976711167 (F003397)	Ras-related protein Rab-35 OS=Homo sapiens GN=RAB35 PE=1 SV=1	RAB35_HUMAN	SwissProt_2014_08.fasta	23 025,3	1	3	3	6	0.0003	0.274
apoptotic merged	APO_apoptotic	APO_apoptotic (1)	281474976711167 (F003397)	Ataxin-10 OS=Homo sapiens GN=ATXN10 PE=1 SV=1	ATX10_HUMAN	SwissProt_2014_08.fasta	53 490,8	1	2	2	3	0.0002	0.0568
apoptotic merged	APO_apoptotic	APO_apoptotic (1)	281474976711167 (F003397)	Transitional endoplasmic reticulum ATPase OS=Homo sapiens GN=VCP PE=1 SV=4	TERA_HUMAN	SwissProt_2014_08.fasta	89 324,8	1	20	21	63	0.0033	0.349
apoptotic merged	APO_apoptotic	APO_apoptotic (1)	281474976711167 (F003397)	Annexin A2 OS=Homo sapiens GN=ANXA2 PE=1 SV=2	ANXA2_HUMAN	SwissProt_2014_08.fasta	38 606,1	1	8	8	11	0.0006	0.292
apoptotic merged	APO_apoptotic	APO_apoptotic (1)	281474976711167 (F003397)	Eukaryotic translation initiation factor 3 subunit E OS=Homo sapiens GN=EIF3E PE=1 SV=1	EIF3E_HUMAN	SwissProt_2014_08.fasta	52 222,6	1	4	4	4	0.0002	0.135
apoptotic merged	APO_apoptotic	APO_apoptotic (1)	281474976711167 (F003397)	26S proteasome non-ATPase regulatory subunit 6 OS=Homo sapiens GN=PSMD6 PE=1 SV=1	PSMD6_HUMAN	SwissProt_2014_08.fasta	45 533,4	1	2	2	2	0.0001	0.0643
apoptotic merged	APO_apoptotic	APO_apoptotic (1)	281474976711167 (F003397)	Histone H3.2 OS=Homo sapiens GN=HIST2H3A PE=1 SV=3	H32_HUMAN	SwissProt_2014_08.fasta	15 388,7	1	3	3	8	0.0004	0.353
apoptotic merged	APO_apoptotic	APO_apoptotic (1)	281474976711167 (F003397)	Macrophage migration inhibitory factor OS=Homo sapiens GN=MIF PE=1 SV=4	MIF_HUMAN	SwissProt_2014_08.fasta	12 476,5	1	3	3	7	0.0004	0.357
apoptotic merged	APO_apoptotic	APO_apoptotic (1)	281474976711167 (F003397)	ADP/ATP translocase 2 OS=Homo sapiens GN=SLC25A5 PE=1 SV=7	ADT2_HUMAN	SwissProt_2014_08.fasta	32 853,5	1	6	6	17	0.0009	0.225
apoptotic merged	APO_apoptotic	APO_apoptotic (1)	281474976711167 (F003397)	Actin-related protein 3 OS=Homo sapiens GN=ACTR3 PE=1 SV=3	ARP3_HUMAN	SwissProt_2014_08.fasta	47 371,9	1	5	5	11	0.0006	0.189
apoptotic merged	APO_apoptotic	APO_apoptotic (1)	281474976711167 (F003397)	Exportin-2 OS=Homo sapiens GN=CSE1L PE=1 SV=3	XPO2_HUMAN	SwissProt_2014_08.fasta	110 421,9	1	4	4	5	0.0003	0.07
apoptotic merged	APO_apoptotic	APO_apoptotic (1)	281474976711167 (F003397)	Fermitin family homolog 3 OS=Homo sapiens GN=FERMT3 PE=1 SV=1	URP2_HUMAN	SwissProt_2014_08.fasta	75 954,9	1	2	2	2	0.0001	0.0405
apoptotic merged	APO_apoptotic	APO_apoptotic (1)	281474976711167 (F003397)	V-type proton ATPase subunit B, brain isoform OS=Homo sapiens GN=ATP6V1B2 PE=1 SV=3	VATB2_HUMAN	SwissProt_2014_08.fasta	56 502,1	1	2	2	2	0.0001	0.0568
apoptotic merged	APO_apoptotic	APO_apoptotic (1)	281474976711167 (F003397)	Plastin-2 OS=Homo sapiens GN=LCP1 PE=1 SV=6	PLSL_HUMAN	SwissProt_2014_08.fasta	70 291,2	1	31	34	127	0.0066	0.649
apoptotic merged	APO_apoptotic	APO_apoptotic (1)	281474976711167 (F003397)	Nucleosome assembly protein 1-like 1 OS=Homo sapiens GN=NAP1L1 PE=1 SV=1	NP1L1_HUMAN	SwissProt_2014_08.fasta	45 375,0	1	6	6	33	0.0017	0.22
apoptotic merged	APO_apoptotic	APO_apoptotic (1)	281474976711167 (F003397)	Probable ATP-dependent RNA helicase DDX17 OS=Homo sapiens GN=DDX17 PE=1 SV=2	DDX17_HUMAN	SwissProt_2014_08.fasta	80 274,0	1	9	9	18	0.0009	0.139
apoptotic merged	APO_apoptotic	APO_apoptotic (1)	281474976711167 (F003397)	T-complex protein 1 subunit delta OS=Homo sapiens GN=CCT4 PE=1 SV=4	TCPD_HUMAN	SwissProt_2014_08.fasta	57 926,0	1	17	18	27	0.0014	0.506
apoptotic merged	APO_apoptotic	APO_apoptotic (1)	281474976711167 (F003397)	40S ribosomal protein S13 OS=Homo sapiens GN=RPS13 PE=1 SV=2	RS13_HUMAN	SwissProt_2014_08.fasta	17 223,3	1	5	5	8	0.0004	0.351
apoptotic merged	APO_apoptotic	APO_apoptotic (1)	281474976711167 (F003397)	Cyclin-dependent kinase 6 OS=Homo sapiens GN=CDK6 PE=1 SV=1	CDK6_HUMAN	SwissProt_2014_08.fasta	36 938,8	1	2	2	3	0.0002	0.101
apoptotic merged	APO_apoptotic	APO_apoptotic (1)	281474976711167 (F003397)	Multifunctional protein ADE2 OS=Homo sapiens GN=PAICS PE=1 SV=3	PUR6_HUMAN	SwissProt_2014_08.fasta	47 080,0	1	12	12	32	0.0017	0.424
apoptotic merged	APO_apoptotic	APO_apoptotic (1)	281474976711167 (F003397)	Phosphoglycerate kinase 1 OS=Homo sapiens GN=PGK1 PE=1 SV=3	PGK1_HUMAN	SwissProt_2014_08.fasta	44 615,3	1	20	26	82	0.0043	0.614
apoptotic merged	APO_apoptotic	APO_apoptotic (1)	281474976711167 (F003397)	Lactoylglutathione lyase OS=Homo sapiens GN=GLO1 PE=1 SV=4	LGUL_HUMAN	SwissProt_2014_08.fasta	20 778,8	1	2	2	2	0.0001	0.147
apoptotic merged	APO_apoptotic	APO_apoptotic (1)	281474976711167 (F003397)	Destrin OS=Homo sapiens GN=DSTN PE=1 SV=3	DEST_HUMAN	SwissProt_2014_08.fasta	18 506,2	1	3	3	3	0.0002	0.267
apoptotic merged	APO_apoptotic	APO_apoptotic (1)	281474976711167 (F003397)	Glucosidase 2 subunit beta OS=Homo sapiens GN=PRKCSH PE=1 SV=2	GLU2B_HUMAN	SwissProt_2014_08.fasta	59 425,8	1	3	3	5	0.0003	0.0871
apoptotic merged	APO_apoptotic	APO_apoptotic (1)	281474976711167 (F003397)	Voltage-dependent anion-selective channel protein 1 OS=Homo sapiens GN=VDAC1 PE=1 SV=2	VDAC1_HUMAN	SwissProt_2014_08.fasta	30 773,9	1	4	4	5	0.0003	0.219
apoptotic merged	APO_apoptotic	APO_apoptotic (1)	281474976711167 (F003397)	Plasminogen activator inhibitor 1 RNA-binding protein OS=Homo sapiens GN=SERBP1 PE=1 SV=2	PAIRB_HUMAN	SwissProt_2014_08.fasta	44 965,8	1	4	4	9	0.0005	0.137
apoptotic merged	APO_apoptotic	APO_apoptotic (1)	281474976711167 (F003397)	Annexin A5 OS=Homo sapiens GN=ANXA5 PE=1 SV=2	ANXA5_HUMAN	SwissProt_2014_08.fasta	35 938,6	1	4	4	10	0.0005	0.169
apoptotic merged	APO_apoptotic	APO_apoptotic (1)	281474976711167 (F003397)	DNA replication licensing factor MCM5 OS=Homo sapiens GN=MCM5 PE=1 SV=5	MCM5_HUMAN	SwissProt_2014_08.fasta	82 288,3	1	4	4	5	0.0003	0.0722
apoptotic merged	APO_apoptotic	APO_apoptotic (1)	281474976711167 (F003397)	Tubulin beta-4B chain OS=Homo sapiens GN=TUBB4B PE=1 SV=1	TBB4B_HUMAN	SwissProt_2014_08.fasta	49 830,7	1	5	5	32	0.0017	0.809
apoptotic merged	APO_apoptotic	APO_apoptotic (1)	281474976711167 (F003397)	ATP-dependent RNA helicase A OS=Homo sapiens GN=DHX9 PE=1 SV=4	DHX9_HUMAN	SwissProt_2014_08.fasta	140 961,5	1	15	15	24	0.0013	0.154
apoptotic merged	APO_apoptotic	APO_apoptotic (1)	281474976711167 (F003397)	Phenylalanine--tRNA ligase alpha subunit OS=Homo sapiens GN=FARSA PE=1 SV=3	SYFA_HUMAN	SwissProt_2014_08.fasta	57 564,5	1	3	3	3	0.0002	0.0787
apoptotic merged	APO_apoptotic	APO_apoptotic (1)	281474976711167 (F003397)	Importin-4 OS=Homo sapiens GN=IPO4 PE=1 SV=2	IPO4_HUMAN	SwissProt_2014_08.fasta	118 718,7	1	4	4	4	0.0002	0.062
apoptotic merged	APO_apoptotic	APO_apoptotic (1)	281474976711167 (F003397)	Valine--tRNA ligase OS=Homo sapiens GN=VARS PE=1 SV=4	SYVC_HUMAN	SwissProt_2014_08.fasta	140 477,5	1	4	4	5	0.0003	0.0546
apoptotic merged	APO_apoptotic	APO_apoptotic (1)	281474976711167 (F003397)	Intercellular adhesion molecule 2 OS=Homo sapiens GN=ICAM2 PE=1 SV=2	ICAM2_HUMAN	SwissProt_2014_08.fasta	30 653,9	1	2	2	8	0.0004	0.113
apoptotic merged	APO_apoptotic	APO_apoptotic (1)	281474976711167 (F003397)	Eukaryotic initiation factor 4A-I OS=Homo sapiens GN=EIF4A1 PE=1 SV=1	IF4A1_HUMAN	SwissProt_2014_08.fasta	46 155,3	1	15	17	43	0.0022	0.571
apoptotic merged	APO_apoptotic	APO_apoptotic (1)	281474976711167 (F003397)	60S ribosomal protein L14 OS=Homo sapiens GN=RPL14 PE=1 SV=4	RL14_HUMAN	SwissProt_2014_08.fasta	23 432,3	1	4	4	9	0.0005	0.209
apoptotic merged	APO_apoptotic	APO_apoptotic (1)	281474976711167 (F003397)	Heterogeneous nuclear ribonucleoprotein R OS=Homo sapiens GN=HNRNPR PE=1 SV=1	HNRPR_HUMAN	SwissProt_2014_08.fasta	70 943,9	1	6	6	9	0.0005	0.128
apoptotic merged	APO_apoptotic	APO_apoptotic (1)	281474976711167 (F003397)	Ran-specific GTPase-activating protein OS=Homo sapiens GN=RANBP1 PE=1 SV=1	RANG_HUMAN	SwissProt_2014_08.fasta	23 310,8	1	2	2	7	0.0004	0.109
apoptotic merged	APO_apoptotic	APO_apoptotic (1)	281474976711167 (F003397)	Proteasome subunit alpha type-6 OS=Homo sapiens GN=PSMA6 PE=1 SV=1	PSA6_HUMAN	SwissProt_2014_08.fasta	27 399,5	1	6	6	10	0.0005	0.289
apoptotic merged	APO_apoptotic	APO_apoptotic (1)	281474976711167 (F003397)	Ras-related protein Rap-1b OS=Homo sapiens GN=RAP1B PE=1 SV=1	RAP1B_HUMAN	SwissProt_2014_08.fasta	20 824,9	1	7	8	46	0.0024	0.418
apoptotic merged	APO_apoptotic	APO_apoptotic (1)	281474976711167 (F003397)	60S ribosomal protein L23 OS=Homo sapiens GN=RPL23 PE=1 SV=1	RL23_HUMAN	SwissProt_2014_08.fasta	14 865,9	1	4	5	12	0.0006	0.379
apoptotic merged	APO_apoptotic	APO_apoptotic (1)	281474976711167 (F003397)	ATP synthase subunit f, mitochondrial OS=Homo sapiens GN=ATP5J2 PE=1 SV=3	ATPK_HUMAN	SwissProt_2014_08.fasta	10 918,4	1	2	2	4	0.0002	0.255
apoptotic merged	APO_apoptotic	APO_apoptotic (1)	281474976711167 (F003397)	3-hydroxyacyl-CoA dehydrogenase type-2 OS=Homo sapiens GN=HSD17B10 PE=1 SV=3	HCD2_HUMAN	SwissProt_2014_08.fasta	26 923,1	1	7	7	14	0.0007	0.517
apoptotic merged	APO_apoptotic	APO_apoptotic (1)	281474976711167 (F003397)	Myosin-9 OS=Homo sapiens GN=MYH9 PE=1 SV=4	MYH9_HUMAN	SwissProt_2014_08.fasta	226 537,5	1	65	76	211	0.011	0.43
apoptotic merged	APO_apoptotic	APO_apoptotic (1)	281474976711167 (F003397)	40S ribosomal protein S7 OS=Homo sapiens GN=RPS7 PE=1 SV=1	RS7_HUMAN	SwissProt_2014_08.fasta	22 127,5	1	4	4	31	0.0016	0.376
apoptotic merged	APO_apoptotic	APO_apoptotic (1)	281474976711167 (F003397)	Zinc finger CCCH-type antiviral protein 1 OS=Homo sapiens GN=ZC3HAV1 PE=1 SV=3	ZCCHV_HUMAN	SwissProt_2014_08.fasta	101 432,6	1	3	3	3	0.0002	0.051
apoptotic merged	APO_apoptotic	APO_apoptotic (1)	281474976711167 (F003397)	Deoxyhypusine synthase OS=Homo sapiens GN=DHPS PE=1 SV=1	DHYS_HUMAN	SwissProt_2014_08.fasta	40 971,3	1	2	3	5	0.0003	0.0894
apoptotic merged	APO_apoptotic	APO_apoptotic (1)	281474976711167 (F003397)	Methionine aminopeptidase 1 OS=Homo sapiens GN=METAP1 PE=1 SV=2	MAP11_HUMAN	SwissProt_2014_08.fasta	43 214,8	1	2	2	2	0.0001	0.0829
apoptotic merged	APO_apoptotic	APO_apoptotic (1)	281474976711167 (F003397)	Proteasome subunit beta type-5 OS=Homo sapiens GN=PSMB5 PE=1 SV=3	PSB5_HUMAN	SwissProt_2014_08.fasta	28 481,0	1	2	2	3	0.0002	0.11
apoptotic merged	APO_apoptotic	APO_apoptotic (1)	281474976711167 (F003397)	DNA replication licensing factor MCM4 OS=Homo sapiens GN=MCM4 PE=1 SV=5	MCM4_HUMAN	SwissProt_2014_08.fasta	96 560,6	1	3	3	4	0.0002	0.0556
apoptotic merged	APO_apoptotic	APO_apoptotic (1)	281474976711167 (F003397)	Eukaryotic translation initiation factor 2 subunit 3 OS=Homo sapiens GN=EIF2S3 PE=1 SV=3	IF2G_HUMAN	SwissProt_2014_08.fasta	51 110,2	1	7	7	10	0.0005	0.239
apoptotic merged	APO_apoptotic	APO_apoptotic (1)	281474976711167 (F003397)	Poly(rC)-binding protein 2 OS=Homo sapiens GN=PCBP2 PE=1 SV=1	PCBP2_HUMAN	SwissProt_2014_08.fasta	38 580,9	1	3	3	6	0.0003	0.189
apoptotic merged	APO_apoptotic	APO_apoptotic (1)	281474976711167 (F003397)	Annexin A4 OS=Homo sapiens GN=ANXA4 PE=1 SV=4	ANXA4_HUMAN	SwissProt_2014_08.fasta	35 884,3	1	6	6	16	0.0008	0.266
apoptotic merged	APO_apoptotic	APO_apoptotic (1)	281474976711167 (F003397)	ATP synthase subunit O, mitochondrial OS=Homo sapiens GN=ATP5O PE=1 SV=1	ATPO_HUMAN	SwissProt_2014_08.fasta	23 277,4	1	3	3	3	0.0002	0.207
apoptotic merged	APO_apoptotic	APO_apoptotic (1)	281474976711167 (F003397)	Serine hydroxymethyltransferase, mitochondrial OS=Homo sapiens GN=SHMT2 PE=1 SV=3	GLYM_HUMAN	SwissProt_2014_08.fasta	55 994,7	1	10	10	13	0.0007	0.242
apoptotic merged	APO_apoptotic	APO_apoptotic (1)	281474976711167 (F003397)	ATP-binding cassette sub-family E member 1 OS=Homo sapiens GN=ABCE1 PE=1 SV=1	ABCE1_HUMAN	SwissProt_2014_08.fasta	67 316,4	1	3	3	3	0.0002	0.0618
apoptotic merged	APO_apoptotic	APO_apoptotic (1)	281474976711167 (F003397)	X-ray repair cross-complementing protein 6 OS=Homo sapiens GN=XRCC6 PE=1 SV=2	XRCC6_HUMAN	SwissProt_2014_08.fasta	69 846,4	1	9	9	21	0.0011	0.199
apoptotic merged	APO_apoptotic	APO_apoptotic (1)	281474976711167 (F003397)	26S protease regulatory subunit 10B OS=Homo sapiens GN=PSMC6 PE=1 SV=1	PRS10_HUMAN	SwissProt_2014_08.fasta	44 174,9	1	3	3	5	0.0003	0.105
apoptotic merged	APO_apoptotic	APO_apoptotic (1)	281474976711167 (F003397)	Xaa-Pro aminopeptidase 1 OS=Homo sapiens GN=XPNPEP1 PE=1 SV=3	XPP1_HUMAN	SwissProt_2014_08.fasta	69 919,2	1	2	2	4	0.0002	0.0482
apoptotic merged	APO_apoptotic	APO_apoptotic (1)	281474976711167 (F003397)	Serine/threonine-protein phosphatase 2A 65 kDa regulatory subunit A alpha isoform OS=Homo sapiens GN=PPP2R1A PE=1 SV=4	2AAA_HUMAN	SwissProt_2014_08.fasta	65 309,7	1	7	7	16	0.0008	0.173
apoptotic merged	APO_apoptotic	APO_apoptotic (1)	281474976711167 (F003397)	60S ribosomal protein L13 OS=Homo sapiens GN=RPL13 PE=1 SV=4	RL13_HUMAN	SwissProt_2014_08.fasta	24 262,2	1	7	7	14	0.0007	0.294
apoptotic merged	APO_apoptotic	APO_apoptotic (1)	281474976711167 (F003397)	Phosphoribosyl pyrophosphate synthase-associated protein 1 OS=Homo sapiens GN=PRPSAP1 PE=1 SV=2	KPRA_HUMAN	SwissProt_2014_08.fasta	39 394,5	1	2	2	2	0.0001	0.073
apoptotic merged	APO_apoptotic	APO_apoptotic (1)	281474976711167 (F003397)	Aspartate aminotransferase, mitochondrial OS=Homo sapiens GN=GOT2 PE=1 SV=3	AATM_HUMAN	SwissProt_2014_08.fasta	47 518,6	1	7	7	10	0.0005	0.253
apoptotic merged	APO_apoptotic	APO_apoptotic (1)	281474976711167 (F003397)	Proteasome subunit alpha type-5 OS=Homo sapiens GN=PSMA5 PE=1 SV=3	PSA5_HUMAN	SwissProt_2014_08.fasta	26 411,3	1	4	4	6	0.0003	0.261
apoptotic merged	APO_apoptotic	APO_apoptotic (1)	281474976711167 (F003397)	V-type proton ATPase catalytic subunit A OS=Homo sapiens GN=ATP6V1A PE=1 SV=2	VATA_HUMAN	SwissProt_2014_08.fasta	68 305,5	1	2	2	2	0.0001	0.0389
apoptotic merged	APO_apoptotic	APO_apoptotic (1)	281474976711167 (F003397)	26S protease regulatory subunit 6B OS=Homo sapiens GN=PSMC4 PE=1 SV=2	PRS6B_HUMAN	SwissProt_2014_08.fasta	47 367,7	1	2	2	8	0.0004	0.0718
apoptotic merged	APO_apoptotic	APO_apoptotic (1)	281474976711167 (F003397)	GTPase NRas OS=Homo sapiens GN=NRAS PE=1 SV=1	RASN_HUMAN	SwissProt_2014_08.fasta	21 229,3	1	2	2	4	0.0002	0.18
apoptotic merged	APO_apoptotic	APO_apoptotic (1)	281474976711167 (F003397)	Rho-related GTP-binding protein RhoG OS=Homo sapiens GN=RHOG PE=1 SV=1	RHOG_HUMAN	SwissProt_2014_08.fasta	21 308,1	1	4	4	7	0.0004	0.288
apoptotic merged	APO_apoptotic	APO_apoptotic (1)	281474976711167 (F003397)	Alanine--tRNA ligase, cytoplasmic OS=Homo sapiens GN=AARS PE=1 SV=2	SYAC_HUMAN	SwissProt_2014_08.fasta	106 813,2	1	12	12	16	0.0008	0.196
apoptotic merged	APO_apoptotic	APO_apoptotic (1)	281474976711167 (F003397)	Guanine nucleotide-binding protein subunit beta-2-like 1 OS=Homo sapiens GN=GNB2L1 PE=1 SV=3	GBLP_HUMAN	SwissProt_2014_08.fasta	35 077,0	1	14	14	18	0.0009	0.568
apoptotic merged	APO_apoptotic	APO_apoptotic (1)	281474976711167 (F003397)	Insulin-like growth factor 2 mRNA-binding protein 1 OS=Homo sapiens GN=IGF2BP1 PE=1 SV=2	IF2B1_HUMAN	SwissProt_2014_08.fasta	63 480,5	1	4	4	7	0.0004	0.111
apoptotic merged	APO_apoptotic	APO_apoptotic (1)	281474976711167 (F003397)	40S ribosomal protein S6 OS=Homo sapiens GN=RPS6 PE=1 SV=1	RS6_HUMAN	SwissProt_2014_08.fasta	28 681,7	1	6	6	21	0.0011	0.297
apoptotic merged	APO_apoptotic	APO_apoptotic (1)	281474976711167 (F003397)	Staphylococcal nuclease domain-containing protein 1 OS=Homo sapiens GN=SND1 PE=1 SV=1	SND1_HUMAN	SwissProt_2014_08.fasta	101 998,5	1	12	12	16	0.0008	0.203
apoptotic merged	APO_apoptotic	APO_apoptotic (1)	281474976711167 (F003397)	Delta(3,5)-Delta(2,4)-dienoyl-CoA isomerase, mitochondrial OS=Homo sapiens GN=ECH1 PE=1 SV=2	ECH1_HUMAN	SwissProt_2014_08.fasta	35 816,2	1	8	8	24	0.0013	0.332
apoptotic merged	APO_apoptotic	APO_apoptotic (1)	281474976711167 (F003397)	Nuclear autoantigenic sperm protein OS=Homo sapiens GN=NASP PE=1 SV=2	NASP_HUMAN	SwissProt_2014_08.fasta	85 235,5	1	2	2	5	0.0003	0.0419
apoptotic merged	APO_apoptotic	APO_apoptotic (1)	281474976711167 (F003397)	Unconventional myosin-Ig OS=Homo sapiens GN=MYO1G PE=1 SV=2	MYO1G_HUMAN	SwissProt_2014_08.fasta	116 443,6	1	20	22	38	0.002	0.277
apoptotic merged	APO_apoptotic	APO_apoptotic (1)	281474976711167 (F003397)	14-3-3 protein beta/alpha OS=Homo sapiens GN=YWHAB PE=1 SV=3	1433B_HUMAN	SwissProt_2014_08.fasta	28 083,1	1	4	4	7	0.0004	0.447
apoptotic merged	APO_apoptotic	APO_apoptotic (1)	281474976711167 (F003397)	E3 ubiquitin-protein ligase UBR4 OS=Homo sapiens GN=UBR4 PE=1 SV=1	UBR4_HUMAN	SwissProt_2014_08.fasta	573 842,5	1	3	3	3	0.0002	0.0098
apoptotic merged	APO_apoptotic	APO_apoptotic (1)	281474976711167 (F003397)	Poly(rC)-binding protein 1 OS=Homo sapiens GN=PCBP1 PE=1 SV=2	PCBP1_HUMAN	SwissProt_2014_08.fasta	37 498,2	1	11	11	16	0.0008	0.522
apoptotic merged	APO_apoptotic	APO_apoptotic (1)	281474976711167 (F003397)	CAD protein OS=Homo sapiens GN=CAD PE=1 SV=3	PYR1_HUMAN	SwissProt_2014_08.fasta	242 982,5	1	26	26	51	0.0027	0.16
apoptotic merged	APO_apoptotic	APO_apoptotic (1)	281474976711167 (F003397)	Heterogeneous nuclear ribonucleoprotein A/B OS=Homo sapiens GN=HNRNPAB PE=1 SV=2	ROAA_HUMAN	SwissProt_2014_08.fasta	36 225,2	1	2	2	4	0.0002	0.127
apoptotic merged	APO_apoptotic	APO_apoptotic (1)	281474976711167 (F003397)	40S ribosomal protein SA OS=Homo sapiens GN=RPSA PE=1 SV=4	RSSA_HUMAN	SwissProt_2014_08.fasta	32 854,1	1	4	4	12	0.0006	0.19
apoptotic merged	APO_apoptotic	APO_apoptotic (1)	281474976711167 (F003397)	Bleomycin hydrolase OS=Homo sapiens GN=BLMH PE=1 SV=1	BLMH_HUMAN	SwissProt_2014_08.fasta	52 562,6	1	2	2	4	0.0002	0.0549
apoptotic merged	APO_apoptotic	APO_apoptotic (1)	281474976711167 (F003397)	Succinate dehydrogenase [ubiquinone] flavoprotein subunit, mitochondrial OS=Homo sapiens GN=SDHA PE=1 SV=2	SDHA_HUMAN	SwissProt_2014_08.fasta	72 691,8	1	2	2	2	0.0001	0.0377
apoptotic merged	APO_apoptotic	APO_apoptotic (1)	281474976711167 (F003397)	Rho guanine nucleotide exchange factor 2 OS=Homo sapiens GN=ARHGEF2 PE=1 SV=4	ARHG2_HUMAN	SwissProt_2014_08.fasta	111 545,9	1	2	2	2	0.0001	0.0243
apoptotic merged	APO_apoptotic	APO_apoptotic (1)	281474976711167 (F003397)	ATP synthase subunit alpha, mitochondrial OS=Homo sapiens GN=ATP5A1 PE=1 SV=1	ATPA_HUMAN	SwissProt_2014_08.fasta	59 752,1	1	10	11	23	0.0012	0.266
apoptotic merged	APO_apoptotic	APO_apoptotic (1)	281474976711167 (F003397)	40S ribosomal protein S12 OS=Homo sapiens GN=RPS12 PE=1 SV=3	RS12_HUMAN	SwissProt_2014_08.fasta	14 514,8	1	4	5	10	0.0005	0.318
apoptotic merged	APO_apoptotic	APO_apoptotic (1)	281474976711167 (F003397)	Heterogeneous nuclear ribonucleoprotein D0 OS=Homo sapiens GN=HNRNPD PE=1 SV=1	HNRPD_HUMAN	SwissProt_2014_08.fasta	38 434,5	1	4	5	15	0.0008	0.155
apoptotic merged	APO_apoptotic	APO_apoptotic (1)	281474976711167 (F003397)	Serine--tRNA ligase, cytoplasmic OS=Homo sapiens GN=SARS PE=1 SV=3	SYSC_HUMAN	SwissProt_2014_08.fasta	58 778,7	1	4	4	9	0.0005	0.123
apoptotic merged	APO_apoptotic	APO_apoptotic (1)	281474976711167 (F003397)	Squalene synthase OS=Homo sapiens GN=FDFT1 PE=1 SV=1	FDFT_HUMAN	SwissProt_2014_08.fasta	48 116,4	1	6	6	10	0.0005	0.206
apoptotic merged	APO_apoptotic	APO_apoptotic (1)	281474976711167 (F003397)	Myosin light polypeptide 6 OS=Homo sapiens GN=MYL6 PE=1 SV=2	MYL6_HUMAN	SwissProt_2014_08.fasta	16 929,8	1	9	12	40	0.0021	0.583
apoptotic merged	APO_apoptotic	APO_apoptotic (1)	281474976711167 (F003397)	Tropomyosin alpha-4 chain OS=Homo sapiens GN=TPM4 PE=1 SV=3	TPM4_HUMAN	SwissProt_2014_08.fasta	28 522,4	1	4	4	7	0.0004	0.157
apoptotic merged	APO_apoptotic	APO_apoptotic (1)	281474976711167 (F003397)	Lupus La protein OS=Homo sapiens GN=SSB PE=1 SV=2	LA_HUMAN	SwissProt_2014_08.fasta	46 839,0	1	2	2	3	0.0002	0.0662
apoptotic merged	APO_apoptotic	APO_apoptotic (1)	281474976711167 (F003397)	Protein diaphanous homolog 1 OS=Homo sapiens GN=DIAPH1 PE=1 SV=2	DIAP1_HUMAN	SwissProt_2014_08.fasta	141 352,9	1	5	5	6	0.0003	0.0519
apoptotic merged	APO_apoptotic	APO_apoptotic (1)	281474976711167 (F003397)	Pyrroline-5-carboxylate reductase 2 OS=Homo sapiens GN=PYCR2 PE=1 SV=1	P5CR2_HUMAN	SwissProt_2014_08.fasta	33 637,8	1	2	2	2	0.0001	0.1
apoptotic merged	APO_apoptotic	APO_apoptotic (1)	281474976711167 (F003397)	Cytoplasmic aconitate hydratase OS=Homo sapiens GN=ACO1 PE=1 SV=3	ACOC_HUMAN	SwissProt_2014_08.fasta	98 401,0	1	2	2	2	0.0001	0.0349
apoptotic merged	APO_apoptotic	APO_apoptotic (1)	281474976711167 (F003397)	Receptor-type tyrosine-protein phosphatase C OS=Homo sapiens GN=PTPRC PE=1 SV=2	PTPRC_HUMAN	SwissProt_2014_08.fasta	147 255,9	1	6	6	8	0.0004	0.0575
apoptotic merged	APO_apoptotic	APO_apoptotic (1)	281474976711167 (F003397)	Glutamine--fructose-6-phosphate aminotransferase [isomerizing] 1 OS=Homo sapiens GN=GFPT1 PE=1 SV=3	GFPT1_HUMAN	SwissProt_2014_08.fasta	78 807,7	1	10	10	19	0.001	0.206
apoptotic merged	APO_apoptotic	APO_apoptotic (1)	281474976711167 (F003397)	60S ribosomal protein L10a OS=Homo sapiens GN=RPL10A PE=1 SV=2	RL10A_HUMAN	SwissProt_2014_08.fasta	24 832,0	1	7	9	22	0.0012	0.415
apoptotic merged	APO_apoptotic	APO_apoptotic (1)	281474976711167 (F003397)	Signal recognition particle subunit SRP72 OS=Homo sapiens GN=SRP72 PE=1 SV=3	SRP72_HUMAN	SwissProt_2014_08.fasta	74 608,3	1	2	2	2	0.0001	0.0358
apoptotic merged	APO_apoptotic	APO_apoptotic (1)	281474976711167 (F003397)	Threonine--tRNA ligase, cytoplasmic OS=Homo sapiens GN=TARS PE=1 SV=3	SYTC_HUMAN	SwissProt_2014_08.fasta	83 437,8	1	6	6	9	0.0005	0.0913
apoptotic merged	APO_apoptotic	APO_apoptotic (1)	281474976711167 (F003397)	Insulin-like growth factor 2 mRNA-binding protein 3 OS=Homo sapiens GN=IGF2BP3 PE=1 SV=2	IF2B3_HUMAN	SwissProt_2014_08.fasta	63 706,0	1	2	2	2	0.0001	0.0501
apoptotic merged	APO_apoptotic	APO_apoptotic (1)	281474976711167 (F003397)	Lysine--tRNA ligase OS=Homo sapiens GN=KARS PE=1 SV=3	SYK_HUMAN	SwissProt_2014_08.fasta	68 050,4	1	5	5	7	0.0004	0.129
apoptotic merged	APO_apoptotic	APO_apoptotic (1)	281474976711167 (F003397)	Citrate synthase, mitochondrial OS=Homo sapiens GN=CS PE=1 SV=2	CISY_HUMAN	SwissProt_2014_08.fasta	51 713,8	1	2	2	3	0.0002	0.0494
apoptotic merged	APO_apoptotic	APO_apoptotic (1)	281474976711167 (F003397)	ATP-citrate synthase OS=Homo sapiens GN=ACLY PE=1 SV=3	ACLY_HUMAN	SwissProt_2014_08.fasta	120 842,8	1	37	40	102	0.0053	0.45
apoptotic merged	APO_apoptotic	APO_apoptotic (1)	281474976711167 (F003397)	T-complex protein 1 subunit beta OS=Homo sapiens GN=CCT2 PE=1 SV=4	TCPB_HUMAN	SwissProt_2014_08.fasta	57 489,9	1	19	22	54	0.0028	0.523
apoptotic merged	APO_apoptotic	APO_apoptotic (1)	281474976711167 (F003397)	Fatty acid-binding protein, epidermal OS=Homo sapiens GN=FABP5 PE=1 SV=3	FABP5_HUMAN	SwissProt_2014_08.fasta	15 164,4	1	2	2	2	0.0001	0.148
apoptotic merged	APO_apoptotic	APO_apoptotic (1)	281474976711167 (F003397)	40S ribosomal protein S11 OS=Homo sapiens GN=RPS11 PE=1 SV=3	RS11_HUMAN	SwissProt_2014_08.fasta	18 431,3	1	5	6	9	0.0005	0.367
apoptotic merged	APO_apoptotic	APO_apoptotic (1)	281474976711167 (F003397)	60S ribosomal protein L22 OS=Homo sapiens GN=RPL22 PE=1 SV=2	RL22_HUMAN	SwissProt_2014_08.fasta	14 787,3	1	3	3	8	0.0004	0.391
apoptotic merged	APO_apoptotic	APO_apoptotic (1)	281474976711167 (F003397)	Inorganic pyrophosphatase OS=Homo sapiens GN=PPA1 PE=1 SV=2	IPYR_HUMAN	SwissProt_2014_08.fasta	32 660,6	1	4	4	4	0.0002	0.249
apoptotic merged	APO_apoptotic	APO_apoptotic (1)	281474976711167 (F003397)	Prolyl endopeptidase OS=Homo sapiens GN=PREP PE=1 SV=2	PPCE_HUMAN	SwissProt_2014_08.fasta	80 701,5	1	2	2	3	0.0002	0.0451
apoptotic merged	APO_apoptotic	APO_apoptotic (1)	281474976711167 (F003397)	Phosphoribosylformylglycinamidine synthase OS=Homo sapiens GN=PFAS PE=1 SV=4	PUR4_HUMAN	SwissProt_2014_08.fasta	144 733,8	1	2	2	2	0.0001	0.0224
apoptotic merged	APO_apoptotic	APO_apoptotic (1)	281474976711167 (F003397)	Proteasome subunit beta type-4 OS=Homo sapiens GN=PSMB4 PE=1 SV=4	PSB4_HUMAN	SwissProt_2014_08.fasta	29 205,0	1	2	2	2	0.0001	0.11
apoptotic merged	APO_apoptotic	APO_apoptotic (1)	281474976711167 (F003397)	DNA replication licensing factor MCM3 OS=Homo sapiens GN=MCM3 PE=1 SV=3	MCM3_HUMAN	SwissProt_2014_08.fasta	90 982,6	1	5	5	7	0.0004	0.0903
apoptotic merged	APO_apoptotic	APO_apoptotic (1)	281474976711167 (F003397)	Tropomyosin alpha-3 chain OS=Homo sapiens GN=TPM3 PE=1 SV=2	TPM3_HUMAN	SwissProt_2014_08.fasta	32 951,4	1	3	3	7	0.0004	0.151
apoptotic merged	APO_apoptotic	APO_apoptotic (1)	281474976711167 (F003397)	Isocitrate dehydrogenase [NADP], mitochondrial OS=Homo sapiens GN=IDH2 PE=1 SV=2	IDHP_HUMAN	SwissProt_2014_08.fasta	50 910,4	1	13	16	22	0.0012	0.394
apoptotic merged	APO_apoptotic	APO_apoptotic (1)	281474976711167 (F003397)	Annexin A11 OS=Homo sapiens GN=ANXA11 PE=1 SV=1	ANX11_HUMAN	SwissProt_2014_08.fasta	54 391,7	1	6	6	10	0.0005	0.139
apoptotic merged	APO_apoptotic	APO_apoptotic (1)	281474976711167 (F003397)	60S ribosomal protein L31 OS=Homo sapiens GN=RPL31 PE=1 SV=1	RL31_HUMAN	SwissProt_2014_08.fasta	14 463,2	1	2	2	10	0.0005	0.184
apoptotic merged	APO_apoptotic	APO_apoptotic (1)	281474976711167 (F003397)	Fatty acid synthase OS=Homo sapiens GN=FASN PE=1 SV=3	FAS_HUMAN	SwissProt_2014_08.fasta	273 427,1	1	44	45	95	0.005	0.268
apoptotic merged	APO_apoptotic	APO_apoptotic (1)	281474976711167 (F003397)	60S ribosomal protein L9 OS=Homo sapiens GN=RPL9 PE=1 SV=1	RL9_HUMAN	SwissProt_2014_08.fasta	21 863,7	1	6	9	24	0.0013	0.495
apoptotic merged	APO_apoptotic	APO_apoptotic (1)	281474976711167 (F003397)	Marginal zone B- and B1-cell-specific protein OS=Homo sapiens GN=MZB1 PE=1 SV=1	MZB1_HUMAN	SwissProt_2014_08.fasta	20 694,6	1	3	3	4	0.0002	0.228
apoptotic merged	APO_apoptotic	APO_apoptotic (1)	281474976711167 (F003397)	Stomatin-like protein 2, mitochondrial OS=Homo sapiens GN=STOML2 PE=1 SV=1	STML2_HUMAN	SwissProt_2014_08.fasta	38 534,5	1	3	3	8	0.0004	0.149
apoptotic merged	APO_apoptotic	APO_apoptotic (1)	281474976711167 (F003397)	X-ray repair cross-complementing protein 5 OS=Homo sapiens GN=XRCC5 PE=1 SV=3	XRCC5_HUMAN	SwissProt_2014_08.fasta	82 707,1	1	5	5	9	0.0005	0.115
apoptotic merged	APO_apoptotic	APO_apoptotic (1)	281474976711167 (F003397)	60S ribosomal protein L12 OS=Homo sapiens GN=RPL12 PE=1 SV=1	RL12_HUMAN	SwissProt_2014_08.fasta	17 819,1	1	6	8	19	0.001	0.545
apoptotic merged	APO_apoptotic	APO_apoptotic (1)	281474976711167 (F003397)	Deoxyuridine 5'-triphosphate nucleotidohydrolase, mitochondrial OS=Homo sapiens GN=DUT PE=1 SV=4	DUT_HUMAN	SwissProt_2014_08.fasta	26 563,8	1	2	2	2	0.0001	0.115
apoptotic merged	APO_apoptotic	APO_apoptotic (1)	281474976711167 (F003397)	40S ribosomal protein S4, X isoform OS=Homo sapiens GN=RPS4X PE=1 SV=2	RS4X_HUMAN	SwissProt_2014_08.fasta	29 599,3	1	8	8	23	0.0012	0.346
apoptotic merged	APO_apoptotic	APO_apoptotic (1)	281474976711167 (F003397)	Tyrosine-protein kinase ZAP-70 OS=Homo sapiens GN=ZAP70 PE=1 SV=1	ZAP70_HUMAN	SwissProt_2014_08.fasta	69 874,3	1	12	12	20	0.001	0.267
apoptotic merged	APO_apoptotic	APO_apoptotic (1)	281474976711167 (F003397)	Proteasome subunit alpha type-4 OS=Homo sapiens GN=PSMA4 PE=1 SV=1	PSA4_HUMAN	SwissProt_2014_08.fasta	29 484,8	1	3	3	6	0.0003	0.222
apoptotic merged	APO_apoptotic	APO_apoptotic (1)	281474976711167 (F003397)	Coatomer subunit alpha OS=Homo sapiens GN=COPA PE=1 SV=2	COPA_HUMAN	SwissProt_2014_08.fasta	138 349,3	1	3	3	3	0.0002	0.0335
apoptotic merged	APO_apoptotic	APO_apoptotic (1)	281474976711167 (F003397)	Glucose-6-phosphate 1-dehydrogenase OS=Homo sapiens GN=G6PD PE=1 SV=4	G6PD_HUMAN	SwissProt_2014_08.fasta	59 258,1	1	5	5	7	0.0004	0.126
apoptotic merged	APO_apoptotic	APO_apoptotic (1)	281474976711167 (F003397)	10 kDa heat shock protein, mitochondrial OS=Homo sapiens GN=HSPE1 PE=1 SV=2	CH10_HUMAN	SwissProt_2014_08.fasta	10 931,8	1	4	5	9	0.0005	0.431
apoptotic merged	APO_apoptotic	APO_apoptotic (1)	281474976711167 (F003397)	Adenosylhomocysteinase OS=Homo sapiens GN=AHCY PE=1 SV=4	SAHH_HUMAN	SwissProt_2014_08.fasta	47 717,1	1	5	5	7	0.0004	0.137
apoptotic merged	APO_apoptotic	APO_apoptotic (1)	281474976711167 (F003397)	Eukaryotic translation initiation factor 3 subunit C OS=Homo sapiens GN=EIF3C PE=1 SV=1	EIF3C_HUMAN	SwissProt_2014_08.fasta	105 347,2	1	4	4	4	0.0002	0.0602
apoptotic merged	APO_apoptotic	APO_apoptotic (1)	281474976711167 (F003397)	40S ribosomal protein S5 OS=Homo sapiens GN=RPS5 PE=1 SV=4	RS5_HUMAN	SwissProt_2014_08.fasta	22 877,0	1	6	8	29	0.0015	0.466
apoptotic merged	APO_apoptotic	APO_apoptotic (1)	281474976711167 (F003397)	60S ribosomal protein L27a OS=Homo sapiens GN=RPL27A PE=1 SV=2	RL27A_HUMAN	SwissProt_2014_08.fasta	16 561,4	1	3	3	8	0.0004	0.223
apoptotic merged	APO_apoptotic	APO_apoptotic (1)	281474976711167 (F003397)	Coatomer subunit gamma-1 OS=Homo sapiens GN=COPG1 PE=1 SV=1	COPG1_HUMAN	SwissProt_2014_08.fasta	97 719,4	1	2	2	2	0.0001	0.024
apoptotic merged	APO_apoptotic	APO_apoptotic (1)	281474976711167 (F003397)	Proteasome subunit beta type-3 OS=Homo sapiens GN=PSMB3 PE=1 SV=2	PSB3_HUMAN	SwissProt_2014_08.fasta	22 949,6	1	4	4	6	0.0003	0.307
apoptotic merged	APO_apoptotic	APO_apoptotic (1)	281474976711167 (F003397)	Vacuolar protein sorting-associated protein 35 OS=Homo sapiens GN=VPS35 PE=1 SV=2	VPS35_HUMAN	SwissProt_2014_08.fasta	91 710,0	1	8	8	10	0.0005	0.149
apoptotic merged	APO_apoptotic	APO_apoptotic (1)	281474976711167 (F003397)	Probable ATP-dependent RNA helicase DDX6 OS=Homo sapiens GN=DDX6 PE=1 SV=2	DDX6_HUMAN	SwissProt_2014_08.fasta	54 418,6	1	2	2	4	0.0002	0.0538
apoptotic merged	APO_apoptotic	APO_apoptotic (1)	281474976711167 (F003397)	Cullin-associated NEDD8-dissociated protein 1 OS=Homo sapiens GN=CAND1 PE=1 SV=2	CAND1_HUMAN	SwissProt_2014_08.fasta	136 381,1	1	9	9	18	0.0009	0.107
apoptotic merged	APO_apoptotic	APO_apoptotic (1)	281474976711167 (F003397)	Heat shock 70 kDa protein 14 OS=Homo sapiens GN=HSPA14 PE=1 SV=1	HSP7E_HUMAN	SwissProt_2014_08.fasta	54 795,5	1	2	2	2	0.0001	0.0668
apoptotic merged	APO_apoptotic	APO_apoptotic (1)	281474976711167 (F003397)	Integrin beta-1 OS=Homo sapiens GN=ITGB1 PE=1 SV=2	ITB1_HUMAN	SwissProt_2014_08.fasta	88 415,1	0.999	2	2	2	0.0001	0.0276
apoptotic merged	APO_apoptotic	APO_apoptotic (1)	281474976711167 (F003397)	Arginine--tRNA ligase, cytoplasmic OS=Homo sapiens GN=RARS PE=1 SV=2	SYRC_HUMAN	SwissProt_2014_08.fasta	75 382,0	1	16	16	25	0.0013	0.315
apoptotic merged	APO_apoptotic	APO_apoptotic (1)	281474976711167 (F003397)	Puromycin-sensitive aminopeptidase OS=Homo sapiens GN=NPEPPS PE=1 SV=2	PSA_HUMAN	SwissProt_2014_08.fasta	103 279,1	1	2	2	2	0.0001	0.0272
apoptotic merged	APO_apoptotic	APO_apoptotic (1)	281474976711167 (F003397)	Glucosamine-6-phosphate isomerase 1 OS=Homo sapiens GN=GNPDA1 PE=1 SV=1	GNPI1_HUMAN	SwissProt_2014_08.fasta	32 669,4	1	2	2	2	0.0001	0.083
apoptotic merged	APO_apoptotic	APO_apoptotic (1)	281474976711167 (F003397)	Exportin-1 OS=Homo sapiens GN=XPO1 PE=1 SV=1	XPO1_HUMAN	SwissProt_2014_08.fasta	123 388,9	1	2	2	2	0.0001	0.0299
apoptotic merged	APO_apoptotic	APO_apoptotic (1)	281474976711167 (F003397)	Heat shock protein 105 kDa OS=Homo sapiens GN=HSPH1 PE=1 SV=1	HS105_HUMAN	SwissProt_2014_08.fasta	96 865,8	1	3	3	4	0.0002	0.0594
apoptotic merged	APO_apoptotic	APO_apoptotic (1)	281474976711167 (F003397)	Triosephosphate isomerase OS=Homo sapiens GN=TPI1 PE=1 SV=3	TPIS_HUMAN	SwissProt_2014_08.fasta	30 790,8	1	11	12	37	0.0019	0.619
apoptotic merged	APO_apoptotic	APO_apoptotic (1)	281474976711167 (F003397)	Profilin-1 OS=Homo sapiens GN=PFN1 PE=1 SV=2	PROF1_HUMAN	SwissProt_2014_08.fasta	15 054,3	1	6	6	33	0.0017	0.564
apoptotic merged	APO_apoptotic	APO_apoptotic (1)	281474976711167 (F003397)	Peptidyl-prolyl cis-trans isomerase A OS=Homo sapiens GN=PPIA PE=1 SV=2	PPIA_HUMAN	SwissProt_2014_08.fasta	18 012,9	1	7	8	46	0.0024	0.588
apoptotic merged	APO_apoptotic	APO_apoptotic (1)	281474976711167 (F003397)	Heterogeneous nuclear ribonucleoprotein H3 OS=Homo sapiens GN=HNRNPH3 PE=1 SV=2	HNRH3_HUMAN	SwissProt_2014_08.fasta	36 927,6	1	2	2	3	0.0002	0.0838
apoptotic merged	APO_apoptotic	APO_apoptotic (1)	281474976711167 (F003397)	Peroxiredoxin-6 OS=Homo sapiens GN=PRDX6 PE=1 SV=3	PRDX6_HUMAN	SwissProt_2014_08.fasta	25 036,1	1	5	5	7	0.0004	0.317
apoptotic merged	APO_apoptotic	APO_apoptotic (1)	281474976711167 (F003397)	CCR4-NOT transcription complex subunit 1 OS=Homo sapiens GN=CNOT1 PE=1 SV=2	CNOT1_HUMAN	SwissProt_2014_08.fasta	266 944,7	1	2	2	2	0.0001	0.0097
apoptotic merged	APO_apoptotic	APO_apoptotic (1)	281474976711167 (F003397)	Dolichyl-diphosphooligosaccharide--protein glycosyltransferase 48 kDa subunit OS=Homo sapiens GN=DDOST PE=1 SV=4	OST48_HUMAN	SwissProt_2014_08.fasta	50 802,5	1	2	2	2	0.0001	0.0417
apoptotic merged	APO_apoptotic	APO_apoptotic (1)	281474976711167 (F003397)	Heat shock protein HSP 90-beta OS=Homo sapiens GN=HSP90AB1 PE=1 SV=4	HS90B_HUMAN	SwissProt_2014_08.fasta	83 267,3	1	35	46	178	0.0093	0.598
apoptotic merged	APO_apoptotic	APO_apoptotic (1)	281474976711167 (F003397)	2',3'-cyclic-nucleotide 3'-phosphodiesterase OS=Homo sapiens GN=CNP PE=1 SV=2	CN37_HUMAN	SwissProt_2014_08.fasta	47 580,6	1	5	5	10	0.0005	0.197
apoptotic merged	APO_apoptotic	APO_apoptotic (1)	281474976711167 (F003397)	Nucleoside diphosphate kinase A OS=Homo sapiens GN=NME1 PE=1 SV=1	NDKA_HUMAN	SwissProt_2014_08.fasta	17 148,8	1	5	6	10	0.0005	0.408
apoptotic merged	APO_apoptotic	APO_apoptotic (1)	281474976711167 (F003397)	Transcription factor BTF3 OS=Homo sapiens GN=BTF3 PE=1 SV=1	BTF3_HUMAN	SwissProt_2014_08.fasta	22 168,3	1	2	4	7	0.0004	0.199
apoptotic merged	APO_apoptotic	APO_apoptotic (1)	281474976711167 (F003397)	Heterogeneous nuclear ribonucleoproteins C1/C2 OS=Homo sapiens GN=HNRNPC PE=1 SV=4	HNRPC_HUMAN	SwissProt_2014_08.fasta	33 670,5	1	4	4	12	0.0006	0.154
apoptotic merged	APO_apoptotic	APO_apoptotic (1)	281474976711167 (F003397)	Aminoacyl tRNA synthase complex-interacting multifunctional protein 2 OS=Homo sapiens GN=AIMP2 PE=1 SV=2	AIMP2_HUMAN	SwissProt_2014_08.fasta	35 349,3	1	5	5	6	0.0003	0.322
apoptotic merged	APO_apoptotic	APO_apoptotic (1)	281474976711167 (F003397)	26S protease regulatory subunit 6A OS=Homo sapiens GN=PSMC3 PE=1 SV=3	PRS6A_HUMAN	SwissProt_2014_08.fasta	49 205,0	1	4	4	7	0.0004	0.134
apoptotic merged	APO_apoptotic	APO_apoptotic (1)	281474976711167 (F003397)	78 kDa glucose-regulated protein OS=Homo sapiens GN=HSPA5 PE=1 SV=2	GRP78_HUMAN	SwissProt_2014_08.fasta	72 334,7	1	16	17	29	0.0015	0.356
apoptotic merged	APO_apoptotic	APO_apoptotic (1)	281474976711167 (F003397)	Adenine phosphoribosyltransferase OS=Homo sapiens GN=APRT PE=1 SV=2	APT_HUMAN	SwissProt_2014_08.fasta	19 608,5	1	3	3	11	0.0006	0.239
apoptotic merged	APO_apoptotic	APO_apoptotic (1)	281474976711167 (F003397)	Heterogeneous nuclear ribonucleoprotein M OS=Homo sapiens GN=HNRNPM PE=1 SV=3	HNRPM_HUMAN	SwissProt_2014_08.fasta	77 517,3	1	12	12	15	0.0008	0.222
apoptotic merged	APO_apoptotic	APO_apoptotic (1)	281474976711167 (F003397)	Myosin-10 OS=Homo sapiens GN=MYH10 PE=1 SV=3	MYH10_HUMAN	SwissProt_2014_08.fasta	229 005,3	1	28	28	41	0.0021	0.27
apoptotic merged	APO_apoptotic	APO_apoptotic (1)	281474976711167 (F003397)	60S acidic ribosomal protein P1 OS=Homo sapiens GN=RPLP1 PE=1 SV=1	RLA1_HUMAN	SwissProt_2014_08.fasta	11 514,1	1	2	3	24	0.0013	0.667
apoptotic merged	APO_apoptotic	APO_apoptotic (1)	281474976711167 (F003397)	Cytochrome c oxidase subunit 2 OS=Homo sapiens GN=MT-CO2 PE=1 SV=1	COX2_HUMAN	SwissProt_2014_08.fasta	25 566,4	1	2	2	2	0.0001	0.115
apoptotic merged	APO_apoptotic	APO_apoptotic (1)	281474976711167 (F003397)	Splicing factor U2AF 65 kDa subunit OS=Homo sapiens GN=U2AF2 PE=1 SV=4	U2AF2_HUMAN	SwissProt_2014_08.fasta	53 501,2	1	2	2	2	0.0001	0.0379
apoptotic merged	APO_apoptotic	APO_apoptotic (1)	281474976711167 (F003397)	C-1-tetrahydrofolate synthase, cytoplasmic OS=Homo sapiens GN=MTHFD1 PE=1 SV=3	C1TC_HUMAN	SwissProt_2014_08.fasta	101 561,5	1	16	16	35	0.0018	0.234
apoptotic merged	APO_apoptotic	APO_apoptotic (1)	281474976711167 (F003397)	Ragulator complex protein LAMTOR1 OS=Homo sapiens GN=LAMTOR1 PE=1 SV=2	LTOR1_HUMAN	SwissProt_2014_08.fasta	17 745,3	1	2	2	2	0.0001	0.161
apoptotic merged	APO_apoptotic	APO_apoptotic (1)	281474976711167 (F003397)	40S ribosomal protein S20 OS=Homo sapiens GN=RPS20 PE=1 SV=1	RS20_HUMAN	SwissProt_2014_08.fasta	13 373,0	1	2	3	4	0.0002	0.193
apoptotic merged	APO_apoptotic	APO_apoptotic (1)	281474976711167 (F003397)	CD81 antigen OS=Homo sapiens GN=CD81 PE=1 SV=1	CD81_HUMAN	SwissProt_2014_08.fasta	25 809,8	1	3	3	3	0.0002	0.25
apoptotic merged	APO_apoptotic	APO_apoptotic (1)	281474976711167 (F003397)	DnaJ homolog subfamily A member 2 OS=Homo sapiens GN=DNAJA2 PE=1 SV=1	DNJA2_HUMAN	SwissProt_2014_08.fasta	45 745,7	1	2	2	2	0.0001	0.0534
apoptotic merged	APO_apoptotic	APO_apoptotic (1)	281474976711167 (F003397)	Eukaryotic translation initiation factor 3 subunit B OS=Homo sapiens GN=EIF3B PE=1 SV=3	EIF3B_HUMAN	SwissProt_2014_08.fasta	92 482,8	1	8	8	12	0.0006	0.149
apoptotic merged	APO_apoptotic	APO_apoptotic (1)	281474976711167 (F003397)	Differentially expressed in FDCP 6 homolog OS=Homo sapiens GN=DEF6 PE=1 SV=1	DEFI6_HUMAN	SwissProt_2014_08.fasta	73 910,8	1	2	2	2	0.0001	0.0523
apoptotic merged	APO_apoptotic	APO_apoptotic (1)	281474976711167 (F003397)	Phosphate carrier protein, mitochondrial OS=Homo sapiens GN=SLC25A3 PE=1 SV=2	MPCP_HUMAN	SwissProt_2014_08.fasta	40 095,9	1	3	3	6	0.0003	0.108
apoptotic merged	APO_apoptotic	APO_apoptotic (1)	281474976711167 (F003397)	Dolichyl-diphosphooligosaccharide--protein glycosyltransferase subunit 1 OS=Homo sapiens GN=RPN1 PE=1 SV=1	RPN1_HUMAN	SwissProt_2014_08.fasta	68 571,0	1	2	2	4	0.0002	0.0445
apoptotic merged	APO_apoptotic	APO_apoptotic (1)	281474976711167 (F003397)	26S proteasome non-ATPase regulatory subunit 3 OS=Homo sapiens GN=PSMD3 PE=1 SV=2	PSMD3_HUMAN	SwissProt_2014_08.fasta	60 979,6	1	5	5	6	0.0003	0.122
apoptotic merged	APO_apoptotic	APO_apoptotic (1)	281474976711167 (F003397)	Protein arginine N-methyltransferase 5 OS=Homo sapiens GN=PRMT5 PE=1 SV=4	ANM5_HUMAN	SwissProt_2014_08.fasta	72 685,1	1	3	3	5	0.0003	0.0628
apoptotic merged	APO_apoptotic	APO_apoptotic (1)	281474976711167 (F003397)	Cofilin-1 OS=Homo sapiens GN=CFL1 PE=1 SV=3	COF1_HUMAN	SwissProt_2014_08.fasta	18 503,2	1	8	8	25	0.0013	0.572
apoptotic merged	APO_apoptotic	APO_apoptotic (1)	281474976711167 (F003397)	Transferrin receptor protein 1 OS=Homo sapiens GN=TFRC PE=1 SV=2	TFR1_HUMAN	SwissProt_2014_08.fasta	84 873,6	1	9	9	14	0.0007	0.145
apoptotic merged	APO_apoptotic	APO_apoptotic (1)	281474976711167 (F003397)	Polyadenylate-binding protein 1 OS=Homo sapiens GN=PABPC1 PE=1 SV=2	PABP1_HUMAN	SwissProt_2014_08.fasta	70 671,3	1	9	9	21	0.0011	0.212
apoptotic merged	APO_apoptotic	APO_apoptotic (1)	281474976711167 (F003397)	Protein disulfide-isomerase A6 OS=Homo sapiens GN=PDIA6 PE=1 SV=1	PDIA6_HUMAN	SwissProt_2014_08.fasta	48 122,3	1	5	5	12	0.0006	0.18
apoptotic merged	APO_apoptotic	APO_apoptotic (1)	281474976711167 (F003397)	ATP synthase subunit beta, mitochondrial OS=Homo sapiens GN=ATP5B PE=1 SV=3	ATPB_HUMAN	SwissProt_2014_08.fasta	56 560,6	1	18	20	75	0.0039	0.533
apoptotic merged	APO_apoptotic	APO_apoptotic (1)	281474976711167 (F003397)	Glutathione S-transferase P OS=Homo sapiens GN=GSTP1 PE=1 SV=2	GSTP1_HUMAN	SwissProt_2014_08.fasta	23 356,7	1	8	11	25	0.0013	0.538
apoptotic merged	APO_apoptotic	APO_apoptotic (1)	281474976711167 (F003397)	14-3-3 protein theta OS=Homo sapiens GN=YWHAQ PE=1 SV=1	1433T_HUMAN	SwissProt_2014_08.fasta	27 765,4	1	8	8	15	0.0008	0.531
apoptotic merged	APO_apoptotic	APO_apoptotic (1)	281474976711167 (F003397)	Proteasome activator complex subunit 2 OS=Homo sapiens GN=PSME2 PE=1 SV=4	PSME2_HUMAN	SwissProt_2014_08.fasta	27 402,3	1	2	2	10	0.0005	0.146
apoptotic merged	APO_apoptotic	APO_apoptotic (1)	281474976711167 (F003397)	Thioredoxin OS=Homo sapiens GN=TXN PE=1 SV=3	THIO_HUMAN	SwissProt_2014_08.fasta	11 737,3	1	3	3	6	0.0003	0.295
apoptotic merged	APO_apoptotic	APO_apoptotic (1)	281474976711167 (F003397)	Cell division control protein 42 homolog OS=Homo sapiens GN=CDC42 PE=1 SV=2	CDC42_HUMAN	SwissProt_2014_08.fasta	21 258,8	1	5	5	33	0.0017	0.325
apoptotic merged	APO_apoptotic	APO_apoptotic (1)	281474976711167 (F003397)	Glutathione S-transferase Mu 3 OS=Homo sapiens GN=GSTM3 PE=1 SV=3	GSTM3_HUMAN	SwissProt_2014_08.fasta	26 561,1	1	4	4	5	0.0003	0.236
apoptotic merged	APO_apoptotic	APO_apoptotic (1)	281474976711167 (F003397)	Peroxiredoxin-5, mitochondrial OS=Homo sapiens GN=PRDX5 PE=1 SV=4	PRDX5_HUMAN	SwissProt_2014_08.fasta	22 086,4	1	4	4	4	0.0002	0.322
apoptotic merged	APO_apoptotic	APO_apoptotic (1)	281474976711167 (F003397)	T-complex protein 1 subunit alpha OS=Homo sapiens GN=TCP1 PE=1 SV=1	TCPA_HUMAN	SwissProt_2014_08.fasta	60 345,2	1	21	21	41	0.0021	0.581
apoptotic merged	APO_apoptotic	APO_apoptotic (1)	281474976711167 (F003397)	E3 ubiquitin-protein ligase HUWE1 OS=Homo sapiens GN=HUWE1 PE=1 SV=3	HUWE1_HUMAN	SwissProt_2014_08.fasta	481 892,1	1	4	4	7	0.0004	0.0119
apoptotic merged	APO_apoptotic	APO_apoptotic (1)	281474976711167 (F003397)	Nuclear pore complex protein Nup93 OS=Homo sapiens GN=NUP93 PE=1 SV=2	NUP93_HUMAN	SwissProt_2014_08.fasta	93 491,2	1	2	2	2	0.0001	0.0281
apoptotic merged	APO_apoptotic	APO_apoptotic (1)	281474976711167 (F003397)	Interleukin enhancer-binding factor 3 OS=Homo sapiens GN=ILF3 PE=1 SV=3	ILF3_HUMAN	SwissProt_2014_08.fasta	95 338,9	1	5	5	5	0.0003	0.0761
apoptotic merged	APO_apoptotic	APO_apoptotic (1)	281474976711167 (F003397)	Malate dehydrogenase, cytoplasmic OS=Homo sapiens GN=MDH1 PE=1 SV=4	MDHC_HUMAN	SwissProt_2014_08.fasta	36 426,9	1	4	4	6	0.0003	0.144
apoptotic merged	APO_apoptotic	APO_apoptotic (1)	281474976711167 (F003397)	Sideroflexin-1 OS=Homo sapiens GN=SFXN1 PE=1 SV=4	SFXN1_HUMAN	SwissProt_2014_08.fasta	35 620,0	1	4	4	6	0.0003	0.236
apoptotic merged	APO_apoptotic	APO_apoptotic (1)	281474976711167 (F003397)	Ras-related protein Rab-8B OS=Homo sapiens GN=RAB8B PE=1 SV=2	RAB8B_HUMAN	SwissProt_2014_08.fasta	23 585,9	1	2	2	3	0.0002	0.193
apoptotic merged	APO_apoptotic	APO_apoptotic (1)	281474976711167 (F003397)	Calnexin OS=Homo sapiens GN=CANX PE=1 SV=2	CALX_HUMAN	SwissProt_2014_08.fasta	67 570,2	1	4	4	6	0.0003	0.0963
apoptotic merged	APO_apoptotic	APO_apoptotic (1)	281474976711167 (F003397)	Malate dehydrogenase, mitochondrial OS=Homo sapiens GN=MDH2 PE=1 SV=3	MDHM_HUMAN	SwissProt_2014_08.fasta	35 503,7	1	11	11	43	0.0022	0.464
apoptotic merged	APO_apoptotic	APO_apoptotic (1)	281474976711167 (F003397)	Leucine-rich PPR motif-containing protein, mitochondrial OS=Homo sapiens GN=LRPPRC PE=1 SV=3	LPPRC_HUMAN	SwissProt_2014_08.fasta	157 912,2	1	6	6	10	0.0005	0.0624
apoptotic merged	APO_apoptotic	APO_apoptotic (1)	281474976711167 (F003397)	Engulfment and cell motility protein 1 OS=Homo sapiens GN=ELMO1 PE=1 SV=2	ELMO1_HUMAN	SwissProt_2014_08.fasta	83 833,2	1	4	4	6	0.0003	0.0798
apoptotic merged	APO_apoptotic	APO_apoptotic (1)	281474976711167 (F003397)	60 kDa heat shock protein, mitochondrial OS=Homo sapiens GN=HSPD1 PE=1 SV=2	CH60_HUMAN	SwissProt_2014_08.fasta	61 055,7	1	21	24	89	0.0046	0.483
apoptotic merged	APO_apoptotic	APO_apoptotic (1)	281474976711167 (F003397)	Cancer-related nucleoside-triphosphatase OS=Homo sapiens GN=NTPCR PE=1 SV=1	NTPCR_HUMAN	SwissProt_2014_08.fasta	20 712,8	1	2	2	6	0.0003	0.2
apoptotic merged	APO_apoptotic	APO_apoptotic (1)	281474976711167 (F003397)	DNA replication licensing factor MCM2 OS=Homo sapiens GN=MCM2 PE=1 SV=4	MCM2_HUMAN	SwissProt_2014_08.fasta	101 898,1	1	4	4	4	0.0002	0.0619
apoptotic merged	APO_apoptotic	APO_apoptotic (1)	281474976711167 (F003397)	DnaJ homolog subfamily A member 1 OS=Homo sapiens GN=DNAJA1 PE=1 SV=2	DNJA1_HUMAN	SwissProt_2014_08.fasta	44 868,6	1	3	3	3	0.0002	0.108
apoptotic merged	APO_apoptotic	APO_apoptotic (1)	281474976711167 (F003397)	Glutathione S-transferase omega-1 OS=Homo sapiens GN=GSTO1 PE=1 SV=2	GSTO1_HUMAN	SwissProt_2014_08.fasta	27 567,2	1	3	3	3	0.0002	0.154
apoptotic merged	APO_apoptotic	APO_apoptotic (1)	281474976711167 (F003397)	Importin subunit beta-1 OS=Homo sapiens GN=KPNB1 PE=1 SV=2	IMB1_HUMAN	SwissProt_2014_08.fasta	97 171,3	1	9	10	30	0.0016	0.151
apoptotic merged	APO_apoptotic	APO_apoptotic (1)	281474976711167 (F003397)	26S proteasome non-ATPase regulatory subunit 2 OS=Homo sapiens GN=PSMD2 PE=1 SV=3	PSMD2_HUMAN	SwissProt_2014_08.fasta	100 202,2	1	13	14	29	0.0015	0.231
apoptotic merged	APO_apoptotic	APO_apoptotic (1)	281474976711167 (F003397)	60S ribosomal protein L8 OS=Homo sapiens GN=RPL8 PE=1 SV=2	RL8_HUMAN	SwissProt_2014_08.fasta	28 024,8	1	3	4	9	0.0005	0.136
apoptotic merged	APO_apoptotic	APO_apoptotic (1)	281474976711167 (F003397)	ATP-dependent RNA helicase DDX1 OS=Homo sapiens GN=DDX1 PE=1 SV=2	DDX1_HUMAN	SwissProt_2014_08.fasta	82 433,2	1	2	2	2	0.0001	0.0514
apoptotic merged	APO_apoptotic	APO_apoptotic (1)	281474976711167 (F003397)	BAG family molecular chaperone regulator 2 OS=Homo sapiens GN=BAG2 PE=1 SV=1	BAG2_HUMAN	SwissProt_2014_08.fasta	23 772,5	1	3	3	4	0.0002	0.161
apoptotic merged	MV_apoptotic	MV_apoptotic (1)	281474976711164 (F003395)	Pyruvate kinase PKM OS=Homo sapiens GN=PKM PE=1 SV=4	KPYM_HUMAN	SwissProt_2014_08.fasta	57 937,5	1	14	16	122	0.0083	0.395
apoptotic merged	MV_apoptotic	MV_apoptotic (1)	281474976711164 (F003395)	Keratin, type II cytoskeletal 2 epidermal OS=Homo sapiens GN=KRT2 PE=1 SV=2	K22E_HUMAN	SwissProt_2014_08.fasta	65 433,9	1	18	18	115	0.0078	0.412
apoptotic merged	MV_apoptotic	MV_apoptotic (1)	281474976711164 (F003395)	Glyceraldehyde-3-phosphate dehydrogenase OS=Homo sapiens GN=GAPDH PE=1 SV=3	G3P_HUMAN	SwissProt_2014_08.fasta	36 053,4	1	15	22	461	0.0312	0.69
apoptotic merged	MV_apoptotic	MV_apoptotic (1)	281474976711164 (F003395)	Histone H4 OS=Homo sapiens GN=HIST1H4A PE=1 SV=2	H4_HUMAN	SwissProt_2014_08.fasta	11 367,7	1	5	5	14	0.0009	0.495
apoptotic merged	MV_apoptotic	MV_apoptotic (1)	281474976711164 (F003395)	ATP-citrate synthase OS=Homo sapiens GN=ACLY PE=1 SV=3	ACLY_HUMAN	SwissProt_2014_08.fasta	120 842,8	1	10	11	27	0.0018	0.147
apoptotic merged	MV_apoptotic	MV_apoptotic (1)	281474976711164 (F003395)	GTP-binding nuclear protein Ran OS=Homo sapiens GN=RAN PE=1 SV=3	RAN_HUMAN	SwissProt_2014_08.fasta	24 423,1	1	3	3	10	0.0007	0.148
apoptotic merged	MV_apoptotic	MV_apoptotic (1)	281474976711164 (F003395)	Phosphoglycerate kinase 1 OS=Homo sapiens GN=PGK1 PE=1 SV=3	PGK1_HUMAN	SwissProt_2014_08.fasta	44 615,3	1	9	11	75	0.0051	0.374
apoptotic merged	MV_apoptotic	MV_apoptotic (1)	281474976711164 (F003395)	Elongation factor 1-alpha 1 OS=Homo sapiens GN=EEF1A1 PE=1 SV=1	EF1A1_HUMAN	SwissProt_2014_08.fasta	50 141,2	1	10	10	135	0.0091	0.435
apoptotic merged	MV_apoptotic	MV_apoptotic (1)	281474976711164 (F003395)	Heat shock protein HSP 90-alpha OS=Homo sapiens GN=HSP90AA1 PE=1 SV=5	HS90A_HUMAN	SwissProt_2014_08.fasta	84 663,2	1	11	13	148	0.01	0.361
apoptotic merged	MV_apoptotic	MV_apoptotic (1)	281474976711164 (F003395)	Fructose-bisphosphate aldolase C OS=Homo sapiens GN=ALDOC PE=1 SV=2	ALDOC_HUMAN	SwissProt_2014_08.fasta	39 456,2	1	3	3	7	0.0005	0.126
apoptotic merged	MV_apoptotic	MV_apoptotic (1)	281474976711164 (F003395)	Fructose-bisphosphate aldolase A OS=Homo sapiens GN=ALDOA PE=1 SV=2	ALDOA_HUMAN	SwissProt_2014_08.fasta	39 420,6	1	14	14	103	0.007	0.462
apoptotic merged	MV_apoptotic	MV_apoptotic (1)	281474976711164 (F003395)	Guanine nucleotide-binding protein G(I)/G(S)/G(T) subunit beta-1 OS=Homo sapiens GN=GNB1 PE=1 SV=3	GBB1_HUMAN	SwissProt_2014_08.fasta	37 377,5	1	4	4	18	0.0012	0.374
apoptotic merged	MV_apoptotic	MV_apoptotic (1)	281474976711164 (F003395)	Keratin, type I cytoskeletal 9 OS=Homo sapiens GN=KRT9 PE=1 SV=3	K1C9_HUMAN	SwissProt_2014_08.fasta	62 065,9	1	17	23	146	0.0099	0.403
apoptotic merged	MV_apoptotic	MV_apoptotic (1)	281474976711164 (F003395)	Heat shock cognate 71 kDa protein OS=Homo sapiens GN=HSPA8 PE=1 SV=1	HSP7C_HUMAN	SwissProt_2014_08.fasta	70 899,8	1	20	23	134	0.0091	0.464
apoptotic merged	MV_apoptotic	MV_apoptotic (1)	281474976711164 (F003395)	Elongation factor 2 OS=Homo sapiens GN=EEF2 PE=1 SV=4	EF2_HUMAN	SwissProt_2014_08.fasta	95 340,1	1	17	20	76	0.0051	0.297
apoptotic merged	MV_apoptotic	MV_apoptotic (1)	281474976711164 (F003395)	14-3-3 protein zeta/delta OS=Homo sapiens GN=YWHAZ PE=1 SV=1	1433Z_HUMAN	SwissProt_2014_08.fasta	27 745,9	1	12	14	68	0.0046	0.49
apoptotic merged	MV_apoptotic	MV_apoptotic (1)	281474976711164 (F003395)	Guanine nucleotide-binding protein G(k) subunit alpha OS=Homo sapiens GN=GNAI3 PE=1 SV=3	GNAI3_HUMAN	SwissProt_2014_08.fasta	40 533,5	1	4	4	26	0.0018	0.331
apoptotic merged	MV_apoptotic	MV_apoptotic (1)	281474976711164 (F003395)	Alpha-enolase OS=Homo sapiens GN=ENO1 PE=1 SV=2	ENOA_HUMAN	SwissProt_2014_08.fasta	47 170,2	1	17	24	382	0.0258	0.618
[truncated: 348 more rows]
